# Supplementary material for: T cell receptor sequences are the dominant factor contributing to the phenotype of CD8+ T cells with specificities against immunogenic viral antigens
Source: Cell Rep. Author manuscript; Available in PMC 2023 Dec 19. (PMC10729740; doi:10.1016/j.celrep.2023.113279)
Supplement: 2 [file NIHMS1948172-supplement-2.xlsx]

## Sheet: Table S1 Contents
Name	Description
S1.1	Description of the INCOV cohort and assayed blood draws.
S1.2	GLIPH results with public databases and literature.
S1.3	Distance matrix of YLQ-specific TCRs.
S1.4	Annotation and projection of YLQ-specific TCRs.
S1.5	Differentially expressed genes (DEGs) between YLQ-specific TCR clusters.
S1.6	Pearson correlation matrix of DEGs for YLQ-specific CD8+ T cells.
S1.7	Gene to signature mapping from DEG analysis for YLQ-specific CD8+ T cells.

## Sheet: S1.1
Study subject ID	Blood draw	Observation days since enrollment	Onset of symptoms days before enrollment	Observation days since onset of symptoms	Encounter location	Who Ordinal Scale	Mechanical ventilation	Respiratory support	Systolic_BP	Diastolic_BP	Temperature	Pulse	Blood oxygenation	Chest xray CT	BMI at baseline	Sex	Age at baseline	Ethnicity	Race	Ace inhibitor	Angiotensin II receptor blockers	Asthma	Cancer	Chronic hypertension	Cigarette smoking	Chronic kidney disease	Congestive heart failure	Chronic obstructive pulmonary disease	Coronary artery disease	Diabetes	HIV	Immunocompromised	Immunosuppressant
INCOV001	INCOV001-T1	0.92	16.04	16.96	Hospital	3	FALSE	None	139	60	36.6	55	95	Evidence of pulmonary infiltrates	33.6578	Female	77	NOT Hispanic or Latino	White	Yes	No	No	No	Yes	Never	No	No	No	No	No	No	No	No
INCOV001	INCOV001-T2	5.92	16.04	21.96	Hospital	3	FALSE	None	140	76	36.3	66	96	Evidence of pulmonary infiltrates	33.6578	Female	77	NOT Hispanic or Latino	White	Yes	No	No	No	Yes	Never	No	No	No	No	No	No	No	No
INCOV001	INCOV001-T3	105.21	16.04	121.25	Home (mobile phlebotomy)	<=2	FALSE	None	NA	NA	NA	NA	NA	NA	33.6578	Female	77	NOT Hispanic or Latino	White	Yes	No	No	No	Yes	Never	No	No	No	No	No	No	No	No
INCOV002	INCOV002-T1	0.71	6.33	7.04	ICU	5	FALSE	High flow nasal cannula (HFNC)	96	57	37.3	59	96	Bilateral pulmonary infiltrates	27.9007	Male	39	NOT Hispanic or Latino	White	No	No	No	No	No	Unknown	No	No	No	No	No	No	No	No
INCOV002	INCOV002-T2	5.75	6.33	12.08	ICU	7	TRUE	Other	125	74	36.8	80	91	Bilateral pulmonary infiltrates	27.9007	Male	39	NOT Hispanic or Latino	White	No	No	No	No	No	Unknown	No	No	No	No	No	No	No	No
INCOV002	INCOV002-T3	66.83	6.33	73.16	Home (mobile phlebotomy)	<=2	FALSE	None	NA	NA	NA	NA	NA	Clear	27.9007	Male	39	NOT Hispanic or Latino	White	No	No	No	No	No	Unknown	No	No	No	No	No	No	No	No
INCOV003	INCOV003-T1	0.54	16.54	17.08	ICU	7	TRUE	Other	89	50	37.2	71	96	Bilateral pulmonary infiltrates	24.547	Male	64	NOT Hispanic or Latino	White	Yes	No	No	No	Yes	Never	Yes	No	No	No	No	No	No	No
INCOV003	INCOV003-T2	7.38	16.54	23.92	ICU	6	TRUE	Other	97	61	36.8	54	94	Bilateral pulmonary infiltrates	24.547	Male	64	NOT Hispanic or Latino	White	Yes	No	No	No	Yes	Never	Yes	No	No	No	No	No	No	No
INCOV003	INCOV003-T3	124.62	16.54	141.16	Home (mobile phlebotomy)	<=2	FALSE	None	NA	NA	NA	NA	NA	NA	24.547	Male	64	NOT Hispanic or Latino	White	Yes	No	No	No	Yes	Never	Yes	No	No	No	No	No	No	No
INCOV004	INCOV004-T1	0.75	2.21	2.96	Hospital	4	FALSE	Nasal cannula	137	64	36.2	60	98	Bilateral pulmonary infiltrates	23.4776	Male	76	NOT Hispanic or Latino	White	No	Yes	No	Yes	No	Former	No	Yes	Yes	Yes	No	No	Yes	Yes
INCOV004	INCOV004-T2	5.75	2.21	7.96	Hospital	4	FALSE	Nasal cannula	126	58	36.4	61	95	Bilateral pulmonary infiltrates	23.4776	Male	76	NOT Hispanic or Latino	White	No	Yes	No	Yes	No	Former	No	Yes	Yes	Yes	No	No	Yes	Yes
INCOV005	INCOV005-T1	0	14.21	14.21	Hospital	4	FALSE	Nasal cannula	126	105	36.8	116	93	Bilateral pulmonary infiltrates	29.7031	Male	75	NOT Hispanic or Latino	White	No	No	No	No	Yes	Former	No	No	Yes	No	No	No	No	Yes
INCOV005	INCOV005-T2	3.75	14.21	17.96	ICU	5	FALSE	High flow nasal cannula (HFNC)	130	79	36.6	105	91	Bilateral pulmonary infiltrates	29.7031	Male	75	NOT Hispanic or Latino	White	No	No	No	No	Yes	Former	No	No	Yes	No	No	No	No	Yes
INCOV005	INCOV005-T3	59.83	14.21	74.04	Home (mobile phlebotomy)	1	FALSE	None	125	88	36.2	110	98	Bilateral pulmonary infiltrates	29.7031	Male	75	NOT Hispanic or Latino	White	No	No	No	No	Yes	Former	No	No	Yes	No	No	No	No	Yes
INCOV006	INCOV006-T1	0.62	11.38	12	Hospital	4	FALSE	Nasal cannula	107	65	36.4	77	97	Bilateral pulmonary infiltrates	34.3898	Male	26	NOT Hispanic or Latino	Unknown / Not Reported	No	No	No	No	No	Never	No	No	No	No	No	No	No	No
INCOV006	INCOV006-T2	4.58	11.38	15.96	Hospital	3	FALSE	None	102	66	36.3	87	97	Bilateral pulmonary infiltrates	34.3898	Male	26	NOT Hispanic or Latino	Unknown / Not Reported	No	No	No	No	No	Never	No	No	No	No	No	No	No	No
INCOV006	INCOV006-T3	64.71	11.38	76.09	Clinic	<=2	FALSE	None	NA	NA	NA	NA	NA	Bilateral pulmonary infiltrates	34.3898	Male	26	NOT Hispanic or Latino	Unknown / Not Reported	No	No	No	No	No	Never	No	No	No	No	No	No	No	No
INCOV007	INCOV007-T1	0.54	4.42	4.96	Hospital	4	FALSE	Nasal cannula	99	62	37.9	78	90	Bilateral pulmonary infiltrates	25.6541	Male	57	NOT Hispanic or Latino	White	Yes	No	No	No	Yes	Never	No	No	No	No	No	No	No	No
INCOV007	INCOV007-T2	3.54	4.42	7.96	Hospital	4	FALSE	Nasal cannula	117	68	36.4	81	95	Bilateral pulmonary infiltrates	25.6541	Male	57	NOT Hispanic or Latino	White	Yes	No	No	No	Yes	Never	No	No	No	No	No	No	No	No
INCOV007	INCOV007-T3	56.92	4.42	61.34	Home (mobile phlebotomy)	<=2	FALSE	None	NA	NA	NA	NA	NA	Bilateral pulmonary infiltrates	25.6541	Male	57	NOT Hispanic or Latino	White	Yes	No	No	No	Yes	Never	No	No	No	No	No	No	No	No
INCOV008	INCOV008-T1	0	3.29	3.29	ICU	7	TRUE	Other	127	60	37.1	84	95	Bilateral pulmonary infiltrates	26.7881	Male	78	NOT Hispanic or Latino	Black or African American	No	No	No	Yes	No	Former	No	No	No	No	No	No	No	Yes
INCOV009	INCOV009-T1	0.54	17.42	17.96	Hospital	4	FALSE	Nasal cannula	129	68	36.1	60	94	Evidence of pulmonary infiltrates	23.8095	Female	65	NOT Hispanic or Latino	Asian	No	Yes	No	No	No	Never	Yes	No	No	Yes	T2DM	No	No	No
INCOV009	INCOV009-T2	2.54	17.42	19.96	Hospital	4	FALSE	Nasal cannula	110	52	36.4	75	96	Evidence of pulmonary infiltrates	23.8095	Female	65	NOT Hispanic or Latino	Asian	No	Yes	No	No	No	Never	Yes	No	No	Yes	T2DM	No	No	No
INCOV009	INCOV009-T3	105.83	17.42	123.25	Clinic	<=2	FALSE	None	NA	NA	NA	NA	NA	NA	23.8095	Female	65	NOT Hispanic or Latino	Asian	No	Yes	No	No	No	Never	Yes	No	No	Yes	T2DM	No	No	No
INCOV010	INCOV010-T1	0.42	11.5	11.92	Hospital	3	FALSE	None	133	90	37	100	97	Bilateral pulmonary infiltrates	24.8489	Female	40	NOT Hispanic or Latino	Black or African American	No	No	No	No	No	Never	No	No	No	No	No	No	No	Yes
INCOV010	INCOV010-T2	13.58	11.5	25.08	Home (mobile phlebotomy)	1	FALSE	None	NA	NA	NA	NA	NA	NA	24.8489	Female	40	NOT Hispanic or Latino	Black or African American	No	No	No	No	No	Never	No	No	No	No	No	No	No	Yes
INCOV010	INCOV010-T3	73.54	11.5	85.04	Home (mobile phlebotomy)	<=2	FALSE	None	NA	NA	NA	NA	NA	NA	24.8489	Female	40	NOT Hispanic or Latino	Black or African American	No	No	No	No	No	Never	No	No	No	No	No	No	No	Yes
INCOV011	INCOV011-T1	0.46	11.75	12.21	Hospital	3	FALSE	None	141	73	36.6	72	97	Evidence of pulmonary infiltrates	17.8725	Male	89	NOT Hispanic or Latino	White	No	Yes	No	No	Yes	Never	No	No	No	Yes	No	No	No	No
INCOV011	INCOV011-T2	2.46	11.75	14.21	Hospital	3	FALSE	None	137	74	36.7	86	98	Evidence of pulmonary infiltrates	17.8725	Male	89	NOT Hispanic or Latino	White	No	Yes	No	No	Yes	Never	No	No	No	Yes	No	No	No	No
INCOV012	INCOV012-T1	0.58	33.67	34.25	Hospital	4	FALSE	Nasal cannula	147	67	36.3	62	84	Bilateral pulmonary infiltrates	20.4688	Female	73	NOT Hispanic or Latino	White	Yes	No	No	No	Yes	Never	No	Yes	No	Yes	T2DM	No	No	No
INCOV012	INCOV012-T2	2.62	33.67	36.29	Hospital	4	FALSE	Nasal cannula	140	71	36.6	60	93	Bilateral pulmonary infiltrates	20.4688	Female	73	NOT Hispanic or Latino	White	Yes	No	No	No	Yes	Never	No	Yes	No	Yes	T2DM	No	No	No
INCOV012	INCOV012-T3	53.71	33.67	87.38	Home (mobile phlebotomy)	<=2	FALSE	None	NA	NA	NA	NA	NA	Bilateral pulmonary infiltrates	20.4688	Female	73	NOT Hispanic or Latino	White	Yes	No	No	No	Yes	Never	No	Yes	No	Yes	T2DM	No	No	No
INCOV013	INCOV013-T1	0.67	10.54	11.21	ICU	7	TRUE	Other	106	51	36.9	74	97	Bilateral pulmonary infiltrates	36.92	Female	71	Unknown / Not Reported	White	Yes	No	No	No	Yes	Former	No	No	No	No	No	No	No	No
INCOV013	INCOV013-T2	4.67	10.54	15.21	ICU	5	FALSE	High flow nasal cannula (HFNC)	175	93	36.5	100	96	Bilateral pulmonary infiltrates	36.92	Female	71	Unknown / Not Reported	White	Yes	No	No	No	Yes	Former	No	No	No	No	No	No	No	No
INCOV013	INCOV013-T3	54	10.54	64.54	Clinic	1	FALSE	None	132	82	36.5	97	96	Bilateral pulmonary infiltrates	36.92	Female	71	Unknown / Not Reported	White	Yes	No	No	No	Yes	Former	No	No	No	No	No	No	No	No
INCOV014	INCOV014-T1	0.62	7.33	7.95	Hospital	4	FALSE	Nasal cannula	100	50	36.7	77	95	Bilateral pulmonary infiltrates	22.421	Male	76	NOT Hispanic or Latino	White	No	No	No	No	No	Former	No	No	No	No	No	No	No	No
INCOV015	INCOV015-T1	0.67	4.58	5.25	Hospital	4	FALSE	Nasal cannula	123	74	37	78	97	Bilateral pulmonary infiltrates	27.1251	Female	67	NOT Hispanic or Latino	Asian	No	Yes	No	No	Yes	Never	No	No	No	No	No	No	No	No
INCOV015	INCOV015-T2	4.62	4.58	9.2	Hospital	5	FALSE	High flow nasal cannula (HFNC)	134	76	36.7	71	100	Bilateral pulmonary infiltrates	27.1251	Female	67	NOT Hispanic or Latino	Asian	No	Yes	No	No	Yes	Never	No	No	No	No	No	No	No	No
INCOV016	INCOV016-T1	0.62	7.12	7.74	Hospital	4	FALSE	Nasal cannula	117	61	38	89	94	Bilateral pulmonary infiltrates	38.1138	Male	37	NOT Hispanic or Latino	Native Hawaiian or Other Pacific Islander	No	No	No	No	No	Former	No	No	No	No	No	No	No	No
INCOV016	INCOV016-T2	2.92	7.12	10.04	Hospital	4	FALSE	Nasal cannula	121	75	36.8	73	97	Bilateral pulmonary infiltrates	38.1138	Male	37	NOT Hispanic or Latino	Native Hawaiian or Other Pacific Islander	No	No	No	No	No	Former	No	No	No	No	No	No	No	No
INCOV016	INCOV016-T3	43.75	7.12	50.87	Home (mobile phlebotomy)	<=2	FALSE	None	NA	NA	NA	NA	NA	Bilateral pulmonary infiltrates	38.1138	Male	37	NOT Hispanic or Latino	Native Hawaiian or Other Pacific Islander	No	No	No	No	No	Former	No	No	No	No	No	No	No	No
INCOV017	INCOV017-T1	0.79	12.96	13.75	Hospital	3	FALSE	None	140	80	37.3	96	99	Bilateral pulmonary infiltrates	24.6435	Male	57	NOT Hispanic or Latino	Asian	No	No	No	No	Yes	Never	No	No	No	No	No	No	No	No
INCOV017	INCOV017-T2	2.79	12.96	15.75	Hospital	3	FALSE	None	140	68	37.1	97	99	Bilateral pulmonary infiltrates	24.6435	Male	57	NOT Hispanic or Latino	Asian	No	No	No	No	Yes	Never	No	No	No	No	No	No	No	No
INCOV017	INCOV017-T3	50.17	12.96	63.13	Home (mobile phlebotomy)	<=2	FALSE	None	NA	NA	NA	NA	NA	Bilateral pulmonary infiltrates	24.6435	Male	57	NOT Hispanic or Latino	Asian	No	No	No	No	Yes	Never	No	No	No	No	No	No	No	No
INCOV018	INCOV018-T1	0.71	22.71	23.42	Hospital	3	FALSE	None	123	89	36.7	72	97	Bilateral pulmonary infiltrates	32.6133	Male	69	NOT Hispanic or Latino	White	No	No	No	No	Yes	Never	No	Yes	No	No	No	No	No	No
INCOV018	INCOV018-T2	2.71	22.71	25.42	Hospital	3	FALSE	None	101	64	36.5	59	97	Bilateral pulmonary infiltrates	32.6133	Male	69	NOT Hispanic or Latino	White	No	No	No	No	Yes	Never	No	Yes	No	No	No	No	No	No
INCOV018	INCOV018-T3	49.62	22.71	72.33	Home (mobile phlebotomy)	1	FALSE	None	NA	NA	NA	NA	NA	Evidence of pulmonary infiltrates	32.6133	Male	69	NOT Hispanic or Latino	White	No	No	No	No	Yes	Never	No	Yes	No	No	No	No	No	No
INCOV019	INCOV019-T1	0.75	6.54	7.29	Hospital	3	FALSE	None	153	81	36.7	74	96	Evidence of pulmonary infiltrates	27.6257	Male	81	NOT Hispanic or Latino	White	Yes	No	No	No	Yes	Former	No	No	No	No	T2DM	No	No	No
INCOV019	INCOV019-T2	5.75	6.54	12.29	Hospital	3	FALSE	None	142	68	36.4	80	99	Evidence of pulmonary infiltrates	27.6257	Male	81	NOT Hispanic or Latino	White	Yes	No	No	No	Yes	Former	No	No	No	No	T2DM	No	No	No
INCOV019	INCOV019-T3	113.08	6.54	119.62	Home (mobile phlebotomy)	<=2	FALSE	None	NA	NA	NA	NA	NA	NA	27.6257	Male	81	NOT Hispanic or Latino	White	Yes	No	No	No	Yes	Former	No	No	No	No	T2DM	No	No	No
INCOV020	INCOV020-T1	0.54	5.71	6.25	ICU	7	TRUE	Other	99	45	36.7	73	94	Bilateral pulmonary infiltrates	33.7149	Male	55	Hispanic or Latino	Unknown / Not Reported	No	No	No	No	No	Former	No	No	No	No	T2DM	No	No	No
INCOV020	INCOV020-T2	3.75	5.71	9.46	ICU	6	TRUE	Other	115	57	36.8	89	99	Bilateral pulmonary infiltrates	33.7149	Male	55	Hispanic or Latino	Unknown / Not Reported	No	No	No	No	No	Former	No	No	No	No	T2DM	No	No	No
INCOV021	INCOV021-T1	0.46	9.79	10.25	Hospital	3	FALSE	None	117	68	36.9	103	99	Clear	22.3601	Male	67	NOT Hispanic or Latino	Black or African American	Yes	No	Yes	No	Yes	Current	No	Yes	No	No	T2DM	No	No	No
INCOV021	INCOV021-T3	124.54	9.79	134.33	Hospital	5	FALSE	Continuous positive airway pressure (CPAP)	114	48	36.5	106	97	Evidence of pulmonary infiltrates	22.3601	Male	67	NOT Hispanic or Latino	Black or African American	Yes	No	Yes	No	Yes	Current	No	Yes	No	No	T2DM	No	No	No
INCOV022	INCOV022-T1	0	5.58	5.58	ICU	7	TRUE	Other	128	61	36.5	62	96	Bilateral pulmonary infiltrates	27.8083	Female	55	NOT Hispanic or Latino	Black or African American	Yes	No	No	No	Yes	Unknown	No	No	No	No	T2DM	No	No	No
INCOV022	INCOV022-T2	2.83	5.58	8.41	ICU	6	TRUE	Other	105	48	37.4	83	96	Bilateral pulmonary infiltrates	27.8083	Female	55	NOT Hispanic or Latino	Black or African American	Yes	No	No	No	Yes	Unknown	No	No	No	No	T2DM	No	No	No
INCOV022	INCOV022-T3	52.12	5.58	57.7	Home (mobile phlebotomy)	<=2	FALSE	None	NA	NA	NA	NA	NA	Bilateral pulmonary infiltrates	27.8083	Female	55	NOT Hispanic or Latino	Black or African American	Yes	No	No	No	Yes	Unknown	No	No	No	No	T2DM	No	No	No
INCOV023	INCOV023-T1	0.75	15.21	15.96	Hospital	3	FALSE	None	174	87	37.1	74	96	Evidence of pulmonary infiltrates	34.6098	Female	71	NOT Hispanic or Latino	Black or African American	No	No	No	No	Yes	Never	No	No	No	No	No	No	No	No
INCOV023	INCOV023-T2	6.75	15.21	21.96	Hospital	3	FALSE	None	140	65	37.1	62	98	Evidence of pulmonary infiltrates	34.6098	Female	71	NOT Hispanic or Latino	Black or African American	No	No	No	No	Yes	Never	No	No	No	No	No	No	No	No
INCOV023	INCOV023-T3	45	15.21	60.21	Home (mobile phlebotomy)	<=2	FALSE	None	NA	NA	NA	NA	NA	Bilateral pulmonary infiltrates	34.6098	Female	71	NOT Hispanic or Latino	Black or African American	No	No	No	No	Yes	Never	No	No	No	No	No	No	No	No
INCOV024	INCOV024-T1	0.67	18.29	18.96	Hospital	3	FALSE	None	141	74	36.4	78	93	Bilateral pulmonary infiltrates	40.9321	Female	61	NOT Hispanic or Latino	White	No	No	Yes	No	Yes	Never	No	No	No	No	No	No	No	No
INCOV024	INCOV024-T2	9.71	18.29	28	Home (mobile phlebotomy)	2	FALSE	None	NA	NA	NA	NA	NA	NA	40.9321	Female	61	NOT Hispanic or Latino	White	No	No	Yes	No	Yes	Never	No	No	No	No	No	No	No	No
INCOV024	INCOV024-T3	49.04	18.29	67.33	Home (mobile phlebotomy)	<=2	FALSE	None	NA	NA	NA	NA	NA	Bilateral pulmonary infiltrates	40.9321	Female	61	NOT Hispanic or Latino	White	No	No	Yes	No	Yes	Never	No	No	No	No	No	No	No	No
INCOV025	INCOV025-T1	0.54	7.42	7.96	ICU	5	FALSE	High flow nasal cannula (HFNC)	121	93	36.8	80	97	Bilateral pulmonary infiltrates	28.229	Female	67	NOT Hispanic or Latino	White	No	No	No	No	No	Never	No	No	No	No	No	No	No	Yes
INCOV025	INCOV025-T2	2.54	7.42	9.96	ICU	5	FALSE	High flow nasal cannula (HFNC)	130	63	36.8	75	96	Bilateral pulmonary infiltrates	28.229	Female	67	NOT Hispanic or Latino	White	No	No	No	No	No	Never	No	No	No	No	No	No	No	Yes
INCOV026	INCOV026-T1	0	17.21	17.21	ICU	7	TRUE	Other	111	65	36.5	74	94	Bilateral pulmonary infiltrates	45.1903	Male	33	Hispanic or Latino	Unknown / Not Reported	No	No	No	No	No	Unknown	No	No	No	No	No	No	No	No
INCOV026	INCOV026-T2	1.92	17.21	19.13	ICU	7	TRUE	Other	119	55	36.5	74	95	Bilateral pulmonary infiltrates	45.1903	Male	33	Hispanic or Latino	Unknown / Not Reported	No	No	No	No	No	Unknown	No	No	No	No	No	No	No	No
INCOV027	INCOV027-T1	0.67	7.25	7.92	Hospital	3	FALSE	None	126	65	37.8	94	93	Bilateral pulmonary infiltrates	39.8751	Female	38	NOT Hispanic or Latino	Asian	No	No	Yes	No	No	Never	No	No	No	No	T2DM	No	No	No
INCOV027	INCOV027-T2	5.71	7.25	12.96	Hospital	4	FALSE	Nasal cannula	98	61	36.7	72	94	Bilateral pulmonary infiltrates	39.8751	Female	38	NOT Hispanic or Latino	Asian	No	No	Yes	No	No	Never	No	No	No	No	T2DM	No	No	No
INCOV027	INCOV027-T3	49.83	7.25	57.08	Home (mobile phlebotomy)	<=2	FALSE	None	NA	NA	NA	NA	NA	Bilateral pulmonary infiltrates	39.8751	Female	38	NOT Hispanic or Latino	Asian	No	No	Yes	No	No	Never	No	No	No	No	T2DM	No	No	No
INCOV028	INCOV028-T1	0.71	8.25	8.96	Hospital	3	FALSE	None	121	67	36.7	68	97	Bilateral pulmonary infiltrates	38.7963	Male	64	NOT Hispanic or Latino	Native Hawaiian or Other Pacific Islander	No	Yes	No	No	Yes	Former	Yes	No	No	Yes	T1DM	No	No	No
INCOV028	INCOV028-T2	4.75	8.25	13	Hospital	3	FALSE	None	137	67	36.8	71	97	Bilateral pulmonary infiltrates	38.7963	Male	64	NOT Hispanic or Latino	Native Hawaiian or Other Pacific Islander	No	Yes	No	No	Yes	Former	Yes	No	No	Yes	T1DM	No	No	No
INCOV029	INCOV029-T1	0.67	8.08	8.75	ICU	5	FALSE	High flow nasal cannula (HFNC)	91	52	36.8	83	90	Evidence of pulmonary infiltrates	36.6016	Female	66	NOT Hispanic or Latino	Black or African American	No	No	No	No	No	Former	Yes	No	Yes	No	No	No	No	No
INCOV029	INCOV029-T2	4.67	8.08	12.75	Hospital	4	FALSE	Nasal cannula	113	63	36.4	63	93	Evidence of pulmonary infiltrates	36.6016	Female	66	NOT Hispanic or Latino	Black or African American	No	No	No	No	No	Former	Yes	No	Yes	No	No	No	No	No
INCOV029	INCOV029-T3	74.83	8.08	82.91	Home (mobile phlebotomy)	<=2	FALSE	None	NA	NA	NA	NA	NA	NA	36.6016	Female	66	NOT Hispanic or Latino	Black or African American	No	No	No	No	No	Former	Yes	No	Yes	No	No	No	No	No
INCOV030	INCOV030-T1	3.42	0.79	4.21	Hospital	4	FALSE	Nasal cannula	148	82	37	68	92	Bilateral pulmonary infiltrates	25.9088	Female	86	NOT Hispanic or Latino	White	No	No	No	No	No	Never	No	No	No	No	No	No	No	No
INCOV030	INCOV030-T2	6.42	0.79	7.21	Hospital	3	FALSE	None	146	79	37.2	78	93	Bilateral pulmonary infiltrates	25.9088	Female	86	NOT Hispanic or Latino	White	No	No	No	No	No	Never	No	No	No	No	No	No	No	No
INCOV030	INCOV030-T3	98.71	0.79	99.5	Clinic	<=2	FALSE	None	NA	NA	NA	NA	NA	NA	25.9088	Female	86	NOT Hispanic or Latino	White	No	No	No	No	No	Never	No	No	No	No	No	No	No	No
INCOV031	INCOV031-T1	3.08	6.96	10.04	ICU	6	TRUE	Other	152	69	37.1	81	94	Bilateral pulmonary infiltrates	25.6321	Male	47	Hispanic or Latino	Unknown / Not Reported	No	Yes	No	No	Yes	Never	No	No	No	No	No	No	No	No
INCOV031	INCOV031-T2	5.96	6.96	12.92	ICU	6	TRUE	Other	130	58	37.4	82	80	Bilateral pulmonary infiltrates	25.6321	Male	47	Hispanic or Latino	Unknown / Not Reported	No	Yes	No	No	Yes	Never	No	No	No	No	No	No	No	No
INCOV032	INCOV032-T1	2.54	19.42	21.96	ICU	5	FALSE	High flow nasal cannula (HFNC)	114	61	36.8	73	93	Bilateral pulmonary infiltrates	34.1762	Male	63	Hispanic or Latino	Unknown / Not Reported	No	No	No	No	Yes	Never	No	No	No	No	T2DM	No	Yes	Yes
INCOV032	INCOV032-T2	5.5	19.42	24.92	Hospital	5	FALSE	High flow nasal cannula (HFNC)	115	81	36.9	82	95	Bilateral pulmonary infiltrates	34.1762	Male	63	Hispanic or Latino	Unknown / Not Reported	No	No	No	No	Yes	Never	No	No	No	No	T2DM	No	Yes	Yes
INCOV033	INCOV033-T1	0.42	3.54	3.96	Hospital	5	FALSE	High flow nasal cannula (HFNC)	118	47	38.2	96	92	Evidence of pulmonary infiltrates	26.8545	Female	88	NOT Hispanic or Latino	White	No	No	No	Yes	Yes	Former	No	No	No	No	No	No	No	No
INCOV033	INCOV033-T2	3.42	3.54	6.96	Hospital	5	FALSE	High flow nasal cannula (HFNC)	119	45	36.3	133	74	Evidence of pulmonary infiltrates	26.8545	Female	88	NOT Hispanic or Latino	White	No	No	No	Yes	Yes	Former	No	No	No	No	No	No	No	No
INCOV034	INCOV034-T1	0.75	10.21	10.96	Hospital	3	FALSE	None	116	70	36.7	83	93	Bilateral pulmonary infiltrates	40.5385	Male	30	NOT Hispanic or Latino	Asian	No	No	No	No	No	Former	No	No	No	No	No	No	No	No
INCOV034	INCOV034-T2	10	10.21	20.21	Home (mobile phlebotomy)	1	FALSE	None	NA	NA	NA	NA	NA	Bilateral pulmonary infiltrates	40.5385	Male	30	NOT Hispanic or Latino	Asian	No	No	No	No	No	Former	No	No	No	No	No	No	No	No
INCOV035	INCOV035-T1	0.71	24.25	24.96	ICU	7	TRUE	Other	175	77	37.9	112	98	Bilateral pulmonary infiltrates	26.9646	Male	61	NOT Hispanic or Latino	Asian	No	No	No	No	Yes	Unknown	No	No	No	No	T2DM	No	No	No
INCOV035	INCOV035-T2	2.71	24.25	26.96	ICU	7	TRUE	Other	164	68	38.2	114	96	Bilateral pulmonary infiltrates	26.9646	Male	61	NOT Hispanic or Latino	Asian	No	No	No	No	Yes	Unknown	No	No	No	No	T2DM	No	No	No
INCOV036	INCOV036-T1	-1.75	14.04	12.29	Hospital	7	TRUE	Other	101	48	38.2	87	97	Bilateral pulmonary infiltrates	29.3082	Male	51	NOT Hispanic or Latino	White	No	No	Yes	No	No	Never	No	No	No	No	No	No	No	No
INCOV036	INCOV036-T2	0.92	14.04	14.96	Hospital	6	TRUE	Other	150	73	36.7	34	96	Bilateral pulmonary infiltrates	29.3082	Male	51	NOT Hispanic or Latino	White	No	No	Yes	No	No	Never	No	No	No	No	No	No	No	No
INCOV036	INCOV036-T3	50	14.04	64.04	Home (mobile phlebotomy)	<=2	FALSE	None	NA	NA	NA	NA	NA	Bilateral pulmonary infiltrates	29.3082	Male	51	NOT Hispanic or Latino	White	No	No	Yes	No	No	Never	No	No	No	No	No	No	No	No
INCOV037	INCOV037-T1	1.62	12.62	14.24	Hospital	4	FALSE	Nasal cannula	105	77	36.9	66	93	Evidence of pulmonary infiltrates	28.7457	Female	70	NOT Hispanic or Latino	Black or African American	No	No	No	No	Yes	Former	No	No	Yes	No	No	No	No	No
INCOV038	INCOV038-T1	0.88	11.12	12	Hospital	3	FALSE	None	100	55	36.8	76	96	Bilateral pulmonary infiltrates	NA	Male	18	Hispanic or Latino	Unknown / Not Reported	Unknown	Unknown	Yes	No	No	Former	No	No	No	No	No	No	Unknown	Unknown
INCOV039	INCOV039-T1	5.88	45.17	51.05	Home (mobile phlebotomy)	1	FALSE	None	NA	NA	NA	NA	NA	Evidence of pulmonary infiltrates	NA	Male	38	NOT Hispanic or Latino	White	No	No	No	Yes	No	Never	No	No	No	No	No	No	No	No
INCOV039	INCOV039-T2	12.67	45.17	57.84	Home (mobile phlebotomy)	1 or 2	FALSE	None	NA	NA	NA	NA	NA	NA	NA	Male	38	NOT Hispanic or Latino	White	No	No	No	Yes	No	Never	No	No	No	No	No	No	No	No
INCOV039	INCOV039-T3	47.88	45.17	93.05	Home (mobile phlebotomy)	<=2	FALSE	None	NA	NA	NA	NA	NA	NA	NA	Male	38	NOT Hispanic or Latino	White	No	No	No	Yes	No	Never	No	No	No	No	No	No	No	No
INCOV040	INCOV040-T1	0.58	13.17	13.75	Hospital	3	FALSE	None	112	55	36.7	62	97	Bilateral pulmonary infiltrates	20.6989	Female	76	NOT Hispanic or Latino	White	No	No	No	No	No	Never	No	No	No	No	No	No	No	No
INCOV040	INCOV040-T2	8.88	13.17	22.05	Home (mobile phlebotomy)	1 or 2	FALSE	None	NA	NA	NA	NA	NA	Bilateral pulmonary infiltrates	20.6989	Female	76	NOT Hispanic or Latino	White	No	No	No	No	No	Never	No	No	No	No	No	No	No	No
INCOV040	INCOV040-T3	47.67	13.17	60.84	Home (mobile phlebotomy)	<=2	FALSE	None	NA	NA	NA	NA	NA	NA	20.6989	Female	76	NOT Hispanic or Latino	White	No	No	No	No	No	Never	No	No	No	No	No	No	No	No
INCOV041	INCOV041-T1	0.67	1.46	2.13	Hospital	5	FALSE	High flow nasal cannula (HFNC)	140	54	37.2	89	98	Bilateral pulmonary infiltrates	34.8765	Male	65	NOT Hispanic or Latino	White	No	No	No	No	Yes	Never	No	No	No	No	T2DM	No	No	No
INCOV041	INCOV041-T2	4.54	1.46	6	Hospital	6	TRUE	Other	111	59	36.8	62	100	Bilateral pulmonary infiltrates	34.8765	Male	65	NOT Hispanic or Latino	White	No	No	No	No	Yes	Never	No	No	No	No	T2DM	No	No	No
INCOV042	INCOV042-T1	0.88	4.96	5.84	Home (mobile phlebotomy)	1	FALSE	None	NA	NA	NA	NA	NA	NA	NA	Female	60	NOT Hispanic or Latino	Unknown / Not Reported	No	No	No	No	No	Never	No	No	No	No	No	No	No	No
INCOV042	INCOV042-T2	7.92	4.96	12.88	Home (mobile phlebotomy)	1 or 2	FALSE	None	NA	NA	NA	NA	NA	NA	NA	Female	60	NOT Hispanic or Latino	Unknown / Not Reported	No	No	No	No	No	Never	No	No	No	No	No	No	No	No
INCOV042	INCOV042-T3	42.92	4.96	47.88	Home (mobile phlebotomy)	<=2	FALSE	None	NA	NA	NA	NA	NA	NA	NA	Female	60	NOT Hispanic or Latino	Unknown / Not Reported	No	No	No	No	No	Never	No	No	No	No	No	No	No	No
INCOV043	INCOV043-T1	0.62	33.71	34.33	Hospital	3	FALSE	None	110	75	36.5	75	93	Evidence of pulmonary infiltrates	22.6046	Male	75	NOT Hispanic or Latino	White	No	No	No	No	Yes	Never	No	No	No	No	T2DM	No	No	No
INCOV043	INCOV043-T2	3.54	33.71	37.25	Hospital	3	FALSE	None	123	76	36.4	67	97	Evidence of pulmonary infiltrates	22.6046	Male	75	NOT Hispanic or Latino	White	No	No	No	No	Yes	Never	No	No	No	No	T2DM	No	No	No
INCOV044	INCOV044-T1	0.67	5.12	5.79	Hospital	4	FALSE	Nasal cannula	127	77	36.6	78	94	Evidence of pulmonary infiltrates	25.4541	Female	82	NOT Hispanic or Latino	White	No	No	No	No	Yes	Never	No	No	No	No	No	No	No	No
INCOV044	INCOV044-T2	4.62	5.12	9.74	Hospital	4	FALSE	Nasal cannula	119	58	36.3	64	95	Evidence of pulmonary infiltrates	25.4541	Female	82	NOT Hispanic or Latino	White	No	No	No	No	Yes	Never	No	No	No	No	No	No	No	No
INCOV045	INCOV045-T1	0.54	11.21	11.75	Hospital	4	FALSE	Nasal cannula	108	80	37	94	90	Bilateral pulmonary infiltrates	22.5094	Female	48	NOT Hispanic or Latino	White	No	No	No	No	No	Never	No	No	No	No	No	No	No	No
INCOV045	INCOV045-T2	11.67	11.21	22.88	Home (mobile phlebotomy)	1 or 2	FALSE	None	NA	NA	NA	NA	NA	NA	22.5094	Female	48	NOT Hispanic or Latino	White	No	No	No	No	No	Never	No	No	No	No	No	No	No	No
INCOV045	INCOV045-T3	56.83	11.21	68.04	Home (mobile phlebotomy)	<=2	FALSE	None	NA	NA	NA	NA	NA	NA	22.5094	Female	48	NOT Hispanic or Latino	White	No	No	No	No	No	Never	No	No	No	No	No	No	No	No
INCOV047	INCOV047-T1	2.67	10.21	12.88	ICU	5	FALSE	High flow nasal cannula (HFNC)	116	80	37.1	105	94	Bilateral pulmonary infiltrates	35.1297	Male	61	NOT Hispanic or Latino	White	No	No	No	No	No	Former	No	No	No	No	No	No	No	No
INCOV047	INCOV047-T2	5.71	10.21	15.92	ICU	5	FALSE	High flow nasal cannula (HFNC)	100	15	36.8	85	93	Bilateral pulmonary infiltrates	35.1297	Male	61	NOT Hispanic or Latino	White	No	No	No	No	No	Former	No	No	No	No	No	No	No	No
INCOV047	INCOV047-T3	93.67	10.21	103.88	Clinic	<=2	FALSE	None	NA	NA	NA	NA	NA	NA	35.1297	Male	61	NOT Hispanic or Latino	White	No	No	No	No	No	Former	No	No	No	No	No	No	No	No
INCOV048	INCOV048-T1	2.42	11.33	13.75	ICU	6	TRUE	Other	119	78	36.5	62	97	Bilateral pulmonary infiltrates	23.1055	Male	64	NOT Hispanic or Latino	White	No	No	No	No	No	Never	No	No	No	No	No	No	No	No
INCOV049	INCOV049-T1	1.58	3.17	4.75	Hospital	3	FALSE	None	119	85	37.1	61	96	Evidence of pulmonary infiltrates	25.7785	Male	82	NOT Hispanic or Latino	White	No	No	No	No	Yes	Never	Yes	No	No	Yes	No	No	No	No
INCOV049	INCOV049-T2	3.58	3.17	6.75	Hospital	3	FALSE	None	110	75	37.2	63	95	Bilateral pulmonary infiltrates	25.7785	Male	82	NOT Hispanic or Latino	White	No	No	No	No	Yes	Never	Yes	No	No	Yes	No	No	No	No
INCOV050	INCOV050-T1	0.83	8.92	9.75	Hospital	3	FALSE	None	150	79	36.3	79	94	Bilateral pulmonary infiltrates	17.7282	Female	89	NOT Hispanic or Latino	White	No	No	No	Yes	No	Never	No	No	No	No	No	No	No	No
INCOV050	INCOV050-T2	4.79	8.92	13.71	Hospital	3	FALSE	None	134	67	36.4	87	97	Bilateral pulmonary infiltrates	17.7282	Female	89	NOT Hispanic or Latino	White	No	No	No	Yes	No	Never	No	No	No	No	No	No	No	No
INCOV051	INCOV051-T1	1.5	7.42	8.92	ICU	5	FALSE	High flow nasal cannula (HFNC)	112	71	37.2	81	97	Bilateral pulmonary infiltrates	29.6156	Male	34	Hispanic or Latino	Unknown / Not Reported	No	No	No	No	No	Never	No	No	No	No	No	No	No	No
INCOV051	INCOV051-T2	3.5	7.42	10.92	ICU	5	FALSE	High flow nasal cannula (HFNC)	114	70	36.9	87	92	Bilateral pulmonary infiltrates	29.6156	Male	34	Hispanic or Latino	Unknown / Not Reported	No	No	No	No	No	Never	No	No	No	No	No	No	No	No
INCOV051	INCOV051-T3	86.54	7.42	93.96	Home (mobile phlebotomy)	<=2	FALSE	None	NA	NA	NA	NA	NA	NA	29.6156	Male	34	Hispanic or Latino	Unknown / Not Reported	No	No	No	No	No	Never	No	No	No	No	No	No	No	No
INCOV052	INCOV052-T1	0.79	0.79	1.58	Hospital	4	FALSE	Nasal cannula	167	78	36.7	62	95	Evidence of pulmonary infiltrates	28.1139	Female	89	NOT Hispanic or Latino	White	No	No	No	No	Yes	Never	No	No	No	No	No	No	No	No
INCOV052	INCOV052-T2	2.83	0.79	3.62	Hospital	4	FALSE	Nasal cannula	123	100	36.5	62	94	Evidence of pulmonary infiltrates	28.1139	Female	89	NOT Hispanic or Latino	White	No	No	No	No	Yes	Never	No	No	No	No	No	No	No	No
INCOV053	INCOV053-T1	2	6.17	8.17	ICU	4	FALSE	Nasal cannula	101	63	36.8	90	97	Bilateral pulmonary infiltrates	30.7058	Male	86	NOT Hispanic or Latino	White	No	No	No	No	Yes	Never	No	No	No	No	T2DM	No	No	No
INCOV053	INCOV053-T2	3.58	6.17	9.75	ICU	4	FALSE	Nasal cannula	140	72	36.7	79	93	Bilateral pulmonary infiltrates	30.7058	Male	86	NOT Hispanic or Latino	White	No	No	No	No	Yes	Never	No	No	No	No	T2DM	No	No	No
INCOV054	INCOV054-T1	0.79	6.96	7.75	Hospital	3	FALSE	None	157	67	37.8	80	95	Clear	32.7223	Female	72	NOT Hispanic or Latino	White	No	No	No	No	Yes	Never	No	No	No	No	T2DM	No	No	No
INCOV055	INCOV055-T1	0.79	11.96	12.75	ICU	3	FALSE	None	156	77	36.4	86	93	Clear	38.259	Female	67	NOT Hispanic or Latino	White	Yes	No	Yes	No	Yes	Former	No	Yes	Yes	No	T2DM	No	No	No
INCOV056	INCOV056-T1	1.12	11.42	12.54	Home (mobile phlebotomy)	1 or 2	FALSE	None	NA	NA	NA	NA	NA	NA	NA	Female	61	NOT Hispanic or Latino	White	No	No	No	No	No	Former	No	No	No	No	No	No	No	No
INCOV056	INCOV056-T2	12.12	11.42	23.54	Home (mobile phlebotomy)	1 or 2	FALSE	None	NA	NA	NA	NA	NA	NA	NA	Female	61	NOT Hispanic or Latino	White	No	No	No	No	No	Former	No	No	No	No	No	No	No	No
INCOV056	INCOV056-T3	47.12	11.42	58.54	Home (mobile phlebotomy)	1	FALSE	None	NA	NA	NA	NA	NA	NA	NA	Female	61	NOT Hispanic or Latino	White	No	No	No	No	No	Former	No	No	No	No	No	No	No	No
INCOV057	INCOV057-T1	0.92	10.21	11.13	Home (mobile phlebotomy)	1 or 2	FALSE	None	NA	NA	NA	NA	NA	NA	29.1617	Female	39	NOT Hispanic or Latino	White	No	No	No	No	No	Never	No	No	No	No	T1DM	No	No	No
INCOV057	INCOV057-T2	7.79	10.21	18	Home (mobile phlebotomy)	1 or 2	FALSE	None	NA	NA	NA	NA	NA	NA	29.1617	Female	39	NOT Hispanic or Latino	White	No	No	No	No	No	Never	No	No	No	No	T1DM	No	No	No
INCOV057	INCOV057-T3	50.08	10.21	60.29	Home (mobile phlebotomy)	<=2	FALSE	None	NA	NA	NA	NA	NA	NA	29.1617	Female	39	NOT Hispanic or Latino	White	No	No	No	No	No	Never	No	No	No	No	T1DM	No	No	No
INCOV058	INCOV058-T1	1	9.04	10.04	Home (mobile phlebotomy)	1 or 2	FALSE	None	NA	NA	NA	NA	NA	NA	NA	Female	63	NOT Hispanic or Latino	White	No	No	No	Yes	Yes	Former	Yes	No	No	No	T2DM	No	Yes	Yes
INCOV058	INCOV058-T2	8	9.04	17.04	Home (mobile phlebotomy)	1 or 2	FALSE	None	NA	NA	NA	NA	NA	NA	NA	Female	63	NOT Hispanic or Latino	White	No	No	No	Yes	Yes	Former	Yes	No	No	No	T2DM	No	Yes	Yes
INCOV058	INCOV058-T3	47	9.04	56.04	Home (mobile phlebotomy)	<=2	FALSE	None	NA	NA	NA	NA	NA	NA	NA	Female	63	NOT Hispanic or Latino	White	No	No	No	Yes	Yes	Former	Yes	No	No	No	T2DM	No	Yes	Yes
INCOV059	INCOV059-T1	0.83	6.96	7.79	Hospital	4	FALSE	Nasal cannula	106	54	36.7	66	99	Bilateral pulmonary infiltrates	17.9785	Female	82	NOT Hispanic or Latino	White	No	No	Yes	Yes	No	Current	No	No	Yes	No	No	No	No	No
INCOV059	INCOV059-T2	4.79	6.96	11.75	Hospital	3	FALSE	None	117	50	36.7	63	99	Bilateral pulmonary infiltrates	17.9785	Female	82	NOT Hispanic or Latino	White	No	No	Yes	Yes	No	Current	No	No	Yes	No	No	No	No	No
INCOV059	INCOV059-T3	82.79	6.96	89.75	Hospital	4	FALSE	Nasal cannula	118	77	36.9	65	94	Clear	17.9785	Female	82	NOT Hispanic or Latino	White	No	No	Yes	Yes	No	Current	No	No	Yes	No	No	No	No	No
INCOV060	INCOV060-T1	0.92	25.96	26.88	Home (mobile phlebotomy)	1 or 2	FALSE	None	NA	NA	NA	NA	NA	NA	NA	Female	39	Unknown / Not Reported	Unknown / Not Reported	No	No	No	No	No	Never	No	No	No	No	No	No	No	No
INCOV060	INCOV060-T2	10.96	25.96	36.92	Home (mobile phlebotomy)	1 or 2	FALSE	None	NA	NA	36.2	NA	99	NA	NA	Female	39	Unknown / Not Reported	Unknown / Not Reported	No	No	No	No	No	Never	No	No	No	No	No	No	No	No
INCOV060	INCOV060-T3	46.12	25.96	72.08	Home (mobile phlebotomy)	<=2	FALSE	None	NA	NA	NA	NA	NA	NA	NA	Female	39	Unknown / Not Reported	Unknown / Not Reported	No	No	No	No	No	Never	No	No	No	No	No	No	No	No
INCOV061	INCOV061-T1	0.75	43.17	43.92	Home (mobile phlebotomy)	1 or 2	FALSE	None	NA	NA	NA	NA	NA	Clear	NA	Male	61	NOT Hispanic or Latino	White	No	No	No	No	No	Never	No	No	No	No	No	No	No	No
INCOV061	INCOV061-T2	10.79	43.17	53.96	Home (mobile phlebotomy)	1 or 2	FALSE	None	NA	NA	NA	NA	NA	Clear	NA	Male	61	NOT Hispanic or Latino	White	No	No	No	No	No	Never	No	No	No	No	No	No	No	No
INCOV061	INCOV061-T3	41.79	43.17	84.96	Home (mobile phlebotomy)	0	FALSE	0	NA	NA	NA	NA	NA	Bilateral pulmonary infiltrates	NA	Male	61	NOT Hispanic or Latino	White	No	No	No	No	No	Never	No	No	No	No	No	No	No	No
INCOV062	INCOV062-T1	1.75	2	3.75	Hospital	4	FALSE	Nasal cannula	124	61	36.8	63	95	Bilateral pulmonary infiltrates	29.6395	Female	77	NOT Hispanic or Latino	Asian	No	No	No	No	Yes	Never	No	No	No	No	No	No	No	No
INCOV062	INCOV062-T2	4.75	2	6.75	Hospital	4	FALSE	Nasal cannula	103	52	36.6	68	99	Bilateral pulmonary infiltrates	29.6395	Female	77	NOT Hispanic or Latino	Asian	No	No	No	No	Yes	Never	No	No	No	No	No	No	No	No
INCOV063	INCOV063-T1	0.96	57.08	58.04	Home (mobile phlebotomy)	1 or 2	FALSE	None	NA	NA	NA	NA	NA	NA	NA	Female	81	NOT Hispanic or Latino	White	No	No	Yes	No	Yes	Never	No	No	Yes	No	No	No	No	No
INCOV063	INCOV063-T2	9.75	57.08	66.83	Home (mobile phlebotomy)	1 or 2	FALSE	None	NA	NA	NA	NA	NA	NA	NA	Female	81	NOT Hispanic or Latino	White	No	No	Yes	No	Yes	Never	No	No	Yes	No	No	No	No	No
INCOV063	INCOV063-T3	49.79	57.08	106.87	Home (mobile phlebotomy)	<=2	FALSE	None	NA	NA	NA	NA	NA	NA	NA	Female	81	NOT Hispanic or Latino	White	No	No	Yes	No	Yes	Never	No	No	Yes	No	No	No	No	No
INCOV064	INCOV064-T1	0.79	1.04	1.83	ICU	5	FALSE	High flow nasal cannula (HFNC)	105	64	36.5	91	35	Bilateral pulmonary infiltrates	18.6469	Female	76	NOT Hispanic or Latino	White	No	No	No	No	Yes	Former	No	No	No	No	No	No	No	No
INCOV066	INCOV066-T1	0.71	13.38	14.09	Home (mobile phlebotomy)	1 or 2	FALSE	None	NA	NA	NA	NA	NA	NA	NA	Male	53	NOT Hispanic or Latino	White	No	No	No	No	No	Never	No	No	No	No	No	No	No	No
INCOV066	INCOV066-T2	11.71	13.38	25.09	Home (mobile phlebotomy)	1 or 2	FALSE	None	NA	NA	NA	NA	NA	NA	NA	Male	53	NOT Hispanic or Latino	White	No	No	No	No	No	Never	No	No	No	No	No	No	No	No
INCOV066	INCOV066-T3	55.75	13.38	69.13	Home (mobile phlebotomy)	1	FALSE	None	NA	NA	NA	NA	NA	NA	NA	Male	53	NOT Hispanic or Latino	White	No	No	No	No	No	Never	No	No	No	No	No	No	No	No
INCOV067	INCOV067-T1	0.83	32.62	33.45	Home (mobile phlebotomy)	1 or 2	FALSE	None	NA	NA	NA	NA	NA	NA	NA	Female	41	NOT Hispanic or Latino	White	No	No	No	No	No	Former	No	No	No	No	No	No	No	No
INCOV067	INCOV067-T2	7.71	32.62	40.33	Home (mobile phlebotomy)	1 or 2	FALSE	None	NA	NA	NA	NA	NA	NA	NA	Female	41	NOT Hispanic or Latino	White	No	No	No	No	No	Former	No	No	No	No	No	No	No	No
INCOV067	INCOV067-T3	56.71	32.62	89.33	Home (mobile phlebotomy)	<=2	FALSE	None	NA	NA	NA	NA	NA	NA	NA	Female	41	NOT Hispanic or Latino	White	No	No	No	No	No	Former	No	No	No	No	No	No	No	No
INCOV068	INCOV068-T1	0.96	21.12	22.08	Home (mobile phlebotomy)	1 or 2	FALSE	None	NA	NA	NA	NA	NA	NA	NA	Female	66	NOT Hispanic or Latino	White	No	No	No	Yes	No	Former	No	No	No	No	No	No	No	No
INCOV068	INCOV068-T2	7.83	21.12	28.95	Home (mobile phlebotomy)	1 or 2	FALSE	None	NA	NA	NA	NA	NA	Evidence of pulmonary infiltrates	NA	Female	66	NOT Hispanic or Latino	White	No	No	No	Yes	No	Former	No	No	No	No	No	No	No	No
INCOV068	INCOV068-T3	53.83	21.12	74.95	Home (mobile phlebotomy)	<=2	FALSE	None	NA	NA	NA	NA	NA	NA	NA	Female	66	NOT Hispanic or Latino	White	No	No	No	Yes	No	Former	No	No	No	No	No	No	No	No
INCOV069	INCOV069-T1	0.67	9.29	9.96	Hospital	3	FALSE	None	115	65	36.8	90	94	Evidence of pulmonary infiltrates	31.2637	Male	61	NOT Hispanic or Latino	White	No	No	No	Yes	No	Never	No	No	No	No	No	No	No	No
INCOV069	INCOV069-T2	7.83	9.29	17.12	Home (mobile phlebotomy)	1 or 2	FALSE	None	NA	NA	NA	NA	NA	Bilateral pulmonary infiltrates	31.2637	Male	61	NOT Hispanic or Latino	White	No	No	No	Yes	No	Never	No	No	No	No	No	No	No	No
INCOV069	INCOV069-T3	52.88	9.29	62.17	Home (mobile phlebotomy)	<=2	FALSE	None	NA	NA	NA	NA	NA	NA	31.2637	Male	61	NOT Hispanic or Latino	White	No	No	No	Yes	No	Never	No	No	No	No	No	No	No	No
INCOV070	INCOV070-T1	0.75	9.33	10.08	ICU	6	TRUE	Other	128	72	37.3	86	94	Evidence of pulmonary infiltrates	31.966	Male	42	Hispanic or Latino	Unknown / Not Reported	No	No	No	No	No	Never	No	No	No	No	No	No	No	No
INCOV070	INCOV070-T2	3.58	9.33	12.91	Clinic	2	TRUE	Other	111	69	37.7	93	99	Bilateral pulmonary infiltrates	31.966	Male	42	Hispanic or Latino	Unknown / Not Reported	No	No	No	No	No	Never	No	No	No	No	No	No	No	No
INCOV070	INCOV070-T3	79.92	9.33	89.25	Home (mobile phlebotomy)	1	FALSE	None	NA	NA	NA	NA	NA	NA	31.966	Male	42	Hispanic or Latino	Unknown / Not Reported	No	No	No	No	No	Never	No	No	No	No	No	No	No	No
INCOV071	INCOV071-T1	1.83	1.38	3.21	ICU	4	FALSE	Nasal cannula	144	59	36.8	60	98	Clear	19.1634	Female	80	NOT Hispanic or Latino	White	Yes	No	No	No	No	Never	No	Yes	No	No	No	No	No	No
INCOV071	INCOV071-T2	3.83	1.38	5.21	Clinic	1	FALSE	Nasal cannula	137	59	36.2	69	98	Clear	19.1634	Female	80	NOT Hispanic or Latino	White	Yes	No	No	No	No	Never	No	Yes	No	No	No	No	No	No
INCOV071	INCOV071-T3	98.58	1.38	99.96	Hospital	3	FALSE	None	132	62	36.9	60	97	NA	19.1634	Female	80	NOT Hispanic or Latino	White	Yes	No	No	No	No	Never	No	Yes	No	No	No	No	No	No
INCOV072	INCOV072-T1	0.54	5.17	5.71	ICU	4	FALSE	Nasal cannula	129	81	36.8	78	93	Evidence of pulmonary infiltrates	13.8675	Female	84	NOT Hispanic or Latino	White	No	No	No	No	Yes	Former	Yes	No	Yes	No	No	No	No	No
INCOV072	INCOV072-T2	2.58	5.17	7.75	Hospital	4	FALSE	Nasal cannula	105	51	37.1	66	96	Evidence of pulmonary infiltrates	13.8675	Female	84	NOT Hispanic or Latino	White	No	No	No	No	Yes	Former	Yes	No	Yes	No	No	No	No	No
INCOV073	INCOV073-T1	0.46	11.5	11.96	Hospital	4	FALSE	Nasal cannula	121	71	36.5	85	95	Evidence of pulmonary infiltrates	27.9954	Female	55	Hispanic or Latino	Unknown / Not Reported	No	No	No	No	No	Unknown	No	No	No	No	No	No	No	No
INCOV073	INCOV073-T2	2.5	11.5	14	Hospital	3	FALSE	None	116	81	36.2	102	93	Evidence of pulmonary infiltrates	27.9954	Female	55	Hispanic or Latino	Unknown / Not Reported	No	No	No	No	No	Unknown	No	No	No	No	No	No	No	No
INCOV073	INCOV073-T3	65.54	11.5	77.04	Home (mobile phlebotomy)	<=2	FALSE	None	NA	NA	NA	NA	NA	NA	27.9954	Female	55	Hispanic or Latino	Unknown / Not Reported	No	No	No	No	No	Unknown	No	No	No	No	No	No	No	No
INCOV074	INCOV074-T1	2.58	21.33	23.91	Home (mobile phlebotomy)	1 or 2	FALSE	None	NA	NA	NA	NA	NA	NA	NA	Female	30	NOT Hispanic or Latino	White	No	No	Yes	No	No	Never	No	No	No	No	No	No	No	No
INCOV074	INCOV074-T2	12.88	21.33	34.21	Home (mobile phlebotomy)	1 or 2	FALSE	None	NA	NA	NA	NA	NA	NA	NA	Female	30	NOT Hispanic or Latino	White	No	No	Yes	No	No	Never	No	No	No	No	No	No	No	No
INCOV075	INCOV075-T1	0	17.46	17.46	ICU	7	TRUE	Other	147	52	37.1	90	96	Bilateral pulmonary infiltrates	23.2291	Male	57	NOT Hispanic or Latino	Asian	No	No	No	No	Yes	Never	No	No	No	No	T2DM	No	No	No
INCOV075	INCOV075-T2	2.46	17.46	19.92	ICU	6	TRUE	Other	112	47	37.2	93	91	Bilateral pulmonary infiltrates	23.2291	Male	57	NOT Hispanic or Latino	Asian	No	No	No	No	Yes	Never	No	No	No	No	T2DM	No	No	No
INCOV075	INCOV075-T3	329.79	17.46	347.25	Clinic	2	FALSE	None	124	54	NA	80	99	NA	23.2291	Male	57	NOT Hispanic or Latino	Asian	No	No	No	No	Yes	Never	No	No	No	No	T2DM	No	No	No
INCOV076	INCOV076-T1	1.08	16.08	17.16	Clinic	1 or 2	FALSE	None	NA	NA	NA	NA	NA	NA	NA	Female	47	NOT Hispanic or Latino	Asian	No	No	No	No	No	Never	No	No	No	No	No	No	No	No
INCOV076	INCOV076-T2	8.08	16.08	24.16	Home (mobile phlebotomy)	1 or 2	FALSE	None	NA	NA	NA	NA	NA	NA	NA	Female	47	NOT Hispanic or Latino	Asian	No	No	No	No	No	Never	No	No	No	No	No	No	No	No
INCOV076	INCOV076-T3	49.08	16.08	65.16	Home (mobile phlebotomy)	<=2	FALSE	None	NA	NA	NA	NA	NA	NA	NA	Female	47	NOT Hispanic or Latino	Asian	No	No	No	No	No	Never	No	No	No	No	No	No	No	No
INCOV077	INCOV077-T1	6.67	18.38	25.05	Home (mobile phlebotomy)	1	FALSE	None	NA	NA	NA	NA	NA	Clear	NA	Female	51	NOT Hispanic or Latino	White	No	No	Yes	Yes	No	Former	No	No	No	No	No	No	No	No
INCOV077	INCOV077-T2	18.96	18.38	37.34	Home (mobile phlebotomy)	1	FALSE	None	NA	NA	NA	NA	NA	Clear	NA	Female	51	NOT Hispanic or Latino	White	No	No	Yes	Yes	No	Former	No	No	No	No	No	No	No	No
INCOV077	INCOV077-T3	53.96	18.38	72.34	Home (mobile phlebotomy)	<=2	FALSE	None	NA	NA	NA	NA	NA	NA	NA	Female	51	NOT Hispanic or Latino	White	No	No	Yes	Yes	No	Former	No	No	No	No	No	No	No	No
INCOV078	INCOV078-T1	3.17	25.83	29	Home (mobile phlebotomy)	1	FALSE	None	NA	NA	NA	NA	NA	NA	NA	Female	58	NOT Hispanic or Latino	More Than One Race	No	No	Yes	No	Yes	Former	No	No	No	No	No	No	No	No
INCOV078	INCOV078-T2	15.96	25.83	41.79	Home (mobile phlebotomy)	1	FALSE	None	NA	NA	NA	NA	NA	NA	NA	Female	58	NOT Hispanic or Latino	More Than One Race	No	No	Yes	No	Yes	Former	No	No	No	No	No	No	No	No
INCOV078	INCOV078-T3	143.12	25.83	168.95	Home (mobile phlebotomy)	<=2	FALSE	None	NA	NA	NA	NA	NA	NA	NA	Female	58	NOT Hispanic or Latino	More Than One Race	No	No	Yes	No	Yes	Former	No	No	No	No	No	No	No	No
INCOV079	INCOV079-T1	0.79	6.96	7.75	Hospital	4	FALSE	Nasal cannula	106	56	36.3	60	92	Bilateral pulmonary infiltrates	27.2789	Female	83	NOT Hispanic or Latino	White	No	No	No	Yes	Yes	Former	No	No	No	No	No	No	No	No
INCOV079	INCOV079-T2	2.79	6.96	9.75	Hospital	4	FALSE	Nasal cannula	134	103	36.7	89	92	Bilateral pulmonary infiltrates	27.2789	Female	83	NOT Hispanic or Latino	White	No	No	No	Yes	Yes	Former	No	No	No	No	No	No	No	No
INCOV079	INCOV079-T3	301	6.96	307.96	Hospital	3	FALSE	None	104	60	37.1	63	97	Bilateral pulmonary infiltrates	27.2789	Female	83	NOT Hispanic or Latino	White	No	No	No	Yes	Yes	Former	No	No	No	No	No	No	No	No
INCOV080	INCOV080-T1	0.67	5.04	5.71	ICU	4	FALSE	Nasal cannula	132	84	36.6	65	93	Bilateral pulmonary infiltrates	28.963	Male	66	Hispanic or Latino	White	No	No	No	No	Yes	Never	No	No	No	No	No	No	No	No
INCOV080	INCOV080-T2	4.71	5.04	9.75	Hospital	4	FALSE	Nasal cannula	122	64	36.7	70	90	Bilateral pulmonary infiltrates	28.963	Male	66	Hispanic or Latino	White	No	No	No	No	Yes	Never	No	No	No	No	No	No	No	No
INCOV081	INCOV081-T1	3.33	12.5	15.83	Home (mobile phlebotomy)	1 or 2	FALSE	None	NA	NA	NA	NA	NA	NA	NA	Male	23	Hispanic or Latino	Unknown / Not Reported	No	No	No	No	No	Never	No	No	No	No	No	No	No	No
INCOV081	INCOV081-T2	10.33	12.5	22.83	Home (mobile phlebotomy)	1 or 2	FALSE	None	NA	NA	NA	NA	NA	NA	NA	Male	23	Hispanic or Latino	Unknown / Not Reported	No	No	No	No	No	Never	No	No	No	No	No	No	No	No
INCOV081	INCOV081-T3	79.5	12.5	92	Home (mobile phlebotomy)	<=2	FALSE	None	NA	NA	NA	NA	NA	NA	NA	Male	23	Hispanic or Latino	Unknown / Not Reported	No	No	No	No	No	Never	No	No	No	No	No	No	No	No
INCOV082	INCOV082-T1	2.83	8.17	11	Home (mobile phlebotomy)	1 or 2	FALSE	None	NA	NA	NA	NA	NA	NA	NA	Female	60	NOT Hispanic or Latino	White	No	No	Yes	No	No	Never	No	No	No	No	No	No	No	No
INCOV082	INCOV082-T2	14	8.17	22.17	Home (mobile phlebotomy)	1 or 2	FALSE	None	NA	NA	NA	NA	NA	NA	NA	Female	60	NOT Hispanic or Latino	White	No	No	Yes	No	No	Never	No	No	No	No	No	No	No	No
INCOV082	INCOV082-T3	44.88	8.17	53.05	Home (mobile phlebotomy)	<=2	FALSE	None	NA	NA	NA	NA	NA	NA	NA	Female	60	NOT Hispanic or Latino	White	No	No	Yes	No	No	Never	No	No	No	No	No	No	No	No
INCOV083	INCOV083-T1	1.96	9.33	11.29	Clinic	1 or 2	FALSE	None	NA	NA	NA	NA	NA	NA	NA	Female	42	NOT Hispanic or Latino	White	No	No	No	No	No	Never	No	No	No	No	No	No	No	No
INCOV083	INCOV083-T2	8.92	9.33	18.25	Clinic	1 or 2	FALSE	None	NA	NA	NA	NA	NA	NA	NA	Female	42	NOT Hispanic or Latino	White	No	No	No	No	No	Never	No	No	No	No	No	No	No	No
INCOV083	INCOV083-T3	36.92	9.33	46.25	Clinic	<=2	FALSE	None	NA	NA	NA	NA	NA	NA	NA	Female	42	NOT Hispanic or Latino	White	No	No	No	No	No	Never	No	No	No	No	No	No	No	No
INCOV084	INCOV084-T1	1.12	18.83	19.95	ICU	7	TRUE	Other	102	53	37.5	95	89	Bilateral pulmonary infiltrates	28.8213	Female	57	NOT Hispanic or Latino	Asian	No	No	No	Yes	No	Never	No	No	No	No	No	No	No	No
INCOV085	INCOV085-T1	2.12	11.96	14.08	Home (mobile phlebotomy)	1	FALSE	None	NA	NA	NA	NA	NA	NA	NA	Female	36	NOT Hispanic or Latino	White	No	No	No	No	No	Never	No	No	No	No	No	No	No	No
INCOV085	INCOV085-T3	63.96	11.96	75.92	Clinic	1	FALSE	None	NA	NA	NA	NA	NA	NA	NA	Female	36	NOT Hispanic or Latino	White	No	No	No	No	No	Never	No	No	No	No	No	No	No	No
INCOV086	INCOV086-T1	0	13.25	13.25	ICU	5	FALSE	High flow nasal cannula (HFNC)	119	52	36.6	84	100	Bilateral pulmonary infiltrates	18.5032	Male	71	NOT Hispanic or Latino	White	No	No	No	Yes	No	Former	No	No	No	No	No	No	Yes	No
INCOV086	INCOV086-T2	1.88	13.25	15.13	ICU	5	FALSE	High flow nasal cannula (HFNC)	143	73	36.8	101	95	Bilateral pulmonary infiltrates	18.5032	Male	71	NOT Hispanic or Latino	White	No	No	No	Yes	No	Former	No	No	No	No	No	No	Yes	No
INCOV087	INCOV087-T1	0.58	10.17	10.75	ICU	5	FALSE	High flow nasal cannula (HFNC)	132	78	37.2	70	93	Bilateral pulmonary infiltrates	27.1932	Male	56	Hispanic or Latino	Unknown / Not Reported	No	No	No	No	No	Never	No	No	No	No	No	No	No	No
INCOV087	INCOV087-T2	5.58	10.17	15.75	ICU	4	FALSE	Nasal cannula	121	82	36.3	80	92	Bilateral pulmonary infiltrates	27.1932	Male	56	Hispanic or Latino	Unknown / Not Reported	No	No	No	No	No	Never	No	No	No	No	No	No	No	No
INCOV087	INCOV087-T3	117.88	10.17	128.05	Home (mobile phlebotomy)	<=2	FALSE	None	NA	NA	NA	NA	NA	NA	27.1932	Male	56	Hispanic or Latino	Unknown / Not Reported	No	No	No	No	No	Never	No	No	No	No	No	No	No	No
INCOV088	INCOV088-T1	2.96	7.08	10.04	Home (mobile phlebotomy)	1	FALSE	None	NA	NA	NA	NA	NA	Clear	NA	Male	24	NOT Hispanic or Latino	White	No	No	Yes	No	No	Former	No	No	No	No	No	No	No	No
INCOV088	INCOV088-T2	23	7.08	30.08	Home (mobile phlebotomy)	1 or 2	FALSE	None	NA	NA	NA	NA	NA	NA	NA	Male	24	NOT Hispanic or Latino	White	No	No	Yes	No	No	Former	No	No	No	No	No	No	No	No
INCOV088	INCOV088-T3	50.92	7.08	58	Home (mobile phlebotomy)	1	FALSE	None	NA	NA	NA	NA	NA	NA	NA	Male	24	NOT Hispanic or Latino	White	No	No	Yes	No	No	Former	No	No	No	No	No	No	No	No
INCOV090	INCOV090-T1	0.67	15.12	15.79	Hospital	4	FALSE	Nasal cannula	146	54	37.6	77	94	Evidence of pulmonary infiltrates	38.125	Female	69	NOT Hispanic or Latino	White	No	No	No	No	No	Former	Yes	No	No	No	T2DM	No	No	No
INCOV090	INCOV090-T2	3.71	15.12	18.83	Hospital	4	FALSE	Nasal cannula	133	58	37.1	63	98	Evidence of pulmonary infiltrates	38.125	Female	69	NOT Hispanic or Latino	White	No	No	No	No	No	Former	Yes	No	No	No	T2DM	No	No	No
INCOV090	INCOV090-T3	310.58	15.12	325.7	Clinic	<=2	FALSE	None	NA	NA	NA	NA	NA	NA	38.125	Female	69	NOT Hispanic or Latino	White	No	No	No	No	No	Former	Yes	No	No	No	T2DM	No	No	No
INCOV091	INCOV091-T1	0.71	9.21	9.92	Hospital	4	FALSE	Nasal cannula	101	61	36.6	83	93	Bilateral pulmonary infiltrates	28.6322	Male	81	NOT Hispanic or Latino	Asian	No	No	No	No	Yes	Never	No	No	No	No	T2DM	No	No	No
INCOV091	INCOV091-T2	4.71	9.21	13.92	Hospital	3	FALSE	None	151	87	36.6	81	98	Evidence of pulmonary infiltrates	28.6322	Male	81	NOT Hispanic or Latino	Asian	No	No	No	No	Yes	Never	No	No	No	No	T2DM	No	No	No
INCOV092	INCOV092-T1	6.04	5.08	11.12	Home (mobile phlebotomy)	1 or 2	FALSE	None	NA	NA	NA	NA	NA	NA	NA	Female	75	NOT Hispanic or Latino	White	No	No	No	Yes	Yes	Never	No	No	No	No	No	No	No	No
INCOV092	INCOV092-T2	18.04	5.08	23.12	Home (mobile phlebotomy)	1 or 2	FALSE	None	NA	NA	NA	NA	NA	NA	NA	Female	75	NOT Hispanic or Latino	White	No	No	No	Yes	Yes	Never	No	No	No	No	No	No	No	No
INCOV092	INCOV092-T3	53.17	5.08	58.25	Home (mobile phlebotomy)	1	FALSE	None	NA	NA	NA	NA	NA	NA	NA	Female	75	NOT Hispanic or Latino	White	No	No	No	Yes	Yes	Never	No	No	No	No	No	No	No	No
INCOV093	INCOV093-T1	0.62	9.33	9.95	Hospital	3	FALSE	None	150	82	36.9	62	94	Clear	27.7542	Male	66	NOT Hispanic or Latino	White	No	No	Yes	No	Yes	Former	No	No	No	No	T2DM	No	No	No
INCOV093	INCOV093-T2	19.79	9.33	29.12	Home (mobile phlebotomy)	1 or 2	FALSE	None	NA	NA	NA	NA	NA	NA	27.7542	Male	66	NOT Hispanic or Latino	White	No	No	Yes	No	Yes	Former	No	No	No	No	T2DM	No	No	No
INCOV093	INCOV093-T3	54.79	9.33	64.12	Home (mobile phlebotomy)	<=2	FALSE	None	NA	NA	NA	NA	NA	NA	27.7542	Male	66	NOT Hispanic or Latino	White	No	No	Yes	No	Yes	Former	No	No	No	No	T2DM	No	No	No
INCOV094	INCOV094-T1	6.83	5.38	12.21	Home (mobile phlebotomy)	1 or 2	FALSE	None	NA	NA	NA	NA	NA	NA	NA	Female	38	NOT Hispanic or Latino	White	No	No	No	No	No	Never	No	No	No	No	No	No	No	No
INCOV094	INCOV094-T2	20.92	5.38	26.3	Home (mobile phlebotomy)	1 or 2	FALSE	None	NA	NA	NA	NA	NA	NA	NA	Female	38	NOT Hispanic or Latino	White	No	No	No	No	No	Never	No	No	No	No	No	No	No	No
INCOV094	INCOV094-T3	52.71	5.38	58.09	Home (mobile phlebotomy)	1	FALSE	None	NA	NA	NA	NA	NA	NA	NA	Female	38	NOT Hispanic or Latino	White	No	No	No	No	No	Never	No	No	No	No	No	No	No	No
INCOV095	INCOV095-T1	0.62	8.33	8.95	Hospital	4	FALSE	Nasal cannula	115	72	36.5	85	92	Evidence of pulmonary infiltrates	NA	Male	47	NOT Hispanic or Latino	Unknown / Not Reported	No	No	No	No	No	Never	No	No	No	No	No	No	No	No
INCOV096	INCOV096-T1	0.12	13.12	13.24	ICU	6	TRUE	Other	92	68	37.2	57	94	Bilateral pulmonary infiltrates	32.8226	Male	72	NOT Hispanic or Latino	White	No	No	No	Yes	Yes	Former	No	No	No	No	T2DM	No	No	No
INCOV096	INCOV096-T2	2.92	13.12	16.04	ICU	6	TRUE	Other	104	70	36.1	52	99	Bilateral pulmonary infiltrates	32.8226	Male	72	NOT Hispanic or Latino	White	No	No	No	Yes	Yes	Former	No	No	No	No	T2DM	No	No	No
INCOV097	INCOV097-T1	6.79	11.38	18.17	Home (mobile phlebotomy)	1 or 2	FALSE	None	NA	NA	NA	NA	NA	NA	NA	Female	26	NOT Hispanic or Latino	Asian	No	No	No	No	No	Never	No	No	No	No	No	No	No	No
INCOV097	INCOV097-T2	16.79	11.38	28.17	Home (mobile phlebotomy)	1 or 2	FALSE	None	NA	NA	NA	NA	NA	NA	NA	Female	26	NOT Hispanic or Latino	Asian	No	No	No	No	No	Never	No	No	No	No	No	No	No	No
INCOV097	INCOV097-T3	57.71	11.38	69.09	Home (mobile phlebotomy)	1	FALSE	None	NA	NA	NA	NA	NA	NA	NA	Female	26	NOT Hispanic or Latino	Asian	No	No	No	No	No	Never	No	No	No	No	No	No	No	No
INCOV098	INCOV098-T1	0.5	11.46	11.96	Hospital	3	FALSE	None	137	86	36.5	63	95	Bilateral pulmonary infiltrates	43.7993	Female	50	NOT Hispanic or Latino	American Indian/Alaska Native	No	No	No	No	No	Never	No	No	No	No	No	No	No	No
INCOV098	INCOV098-T2	6.75	11.46	18.21	Home (mobile phlebotomy)	1 or 2	FALSE	None	NA	NA	NA	NA	NA	NA	43.7993	Female	50	NOT Hispanic or Latino	American Indian/Alaska Native	No	No	No	No	No	Never	No	No	No	No	No	No	No	No
INCOV098	INCOV098-T3	37.62	11.46	49.08	Home (mobile phlebotomy)	<=2	FALSE	None	NA	NA	NA	NA	NA	NA	43.7993	Female	50	NOT Hispanic or Latino	American Indian/Alaska Native	No	No	No	No	No	Never	No	No	No	No	No	No	No	No
INCOV099	INCOV099-T1	0.62	7.29	7.91	ICU	5	FALSE	High flow nasal cannula (HFNC)	153	99	37.1	89	93	Bilateral pulmonary infiltrates	26.5945	Male	83	NOT Hispanic or Latino	White	No	No	No	Yes	Yes	Former	No	No	No	No	No	No	No	No
INCOV100	INCOV100-T1	15.58	38.46	54.04	Home (mobile phlebotomy)	1 or 2	FALSE	None	NA	NA	NA	NA	NA	NA	NA	Female	32	NOT Hispanic or Latino	Asian	No	No	Yes	No	No	Never	No	No	No	No	No	No	No	No
INCOV100	INCOV100-T2	20.75	38.46	59.21	Home (mobile phlebotomy)	1 or 2	FALSE	None	NA	NA	NA	NA	NA	NA	NA	Female	32	NOT Hispanic or Latino	Asian	No	No	Yes	No	No	Never	No	No	No	No	No	No	No	No
INCOV100	INCOV100-T3	56.79	38.46	95.25	Home (mobile phlebotomy)	<=2	FALSE	None	NA	NA	NA	NA	NA	NA	NA	Female	32	NOT Hispanic or Latino	Asian	No	No	Yes	No	No	Never	No	No	No	No	No	No	No	No
INCOV101	INCOV101-T1	0.17	15.92	16.09	Clinic	1 or 2	FALSE	None	NA	NA	NA	NA	NA	NA	NA	Female	19	Hispanic or Latino	White	No	No	Yes	No	No	Never	No	No	No	No	No	No	No	No
INCOV101	INCOV101-T2	5.17	15.92	21.09	Home (mobile phlebotomy)	1 or 2	FALSE	None	NA	NA	NA	NA	NA	NA	NA	Female	19	Hispanic or Latino	White	No	No	Yes	No	No	Never	No	No	No	No	No	No	No	No
INCOV101	INCOV101-T3	43.04	15.92	58.96	Clinic	1	FALSE	None	NA	NA	NA	NA	NA	NA	NA	Female	19	Hispanic or Latino	White	No	No	Yes	No	No	Never	No	No	No	No	No	No	No	No
INCOV102	INCOV102-T1	8.08	10.04	18.12	Home (mobile phlebotomy)	1 or 2	FALSE	None	NA	NA	NA	NA	NA	NA	NA	Female	55	NOT Hispanic or Latino	White	No	No	No	No	No	Never	No	No	No	No	No	No	No	No
INCOV102	INCOV102-T2	16.79	10.04	26.83	Home (mobile phlebotomy)	1 or 2	FALSE	None	NA	NA	NA	NA	NA	NA	NA	Female	55	NOT Hispanic or Latino	White	No	No	No	No	No	Never	No	No	No	No	No	No	No	No
INCOV102	INCOV102-T3	44.92	10.04	54.96	Home (mobile phlebotomy)	1	FALSE	None	NA	NA	NA	NA	NA	NA	NA	Female	55	NOT Hispanic or Latino	White	No	No	No	No	No	Never	No	No	No	No	No	No	No	No
INCOV103	INCOV103-T1	9.17	14.92	24.09	Home (mobile phlebotomy)	1 or 2	FALSE	None	NA	NA	NA	NA	NA	Bilateral pulmonary infiltrates	NA	Female	25	Hispanic or Latino	White	No	No	No	No	No	Former	No	No	No	No	No	No	No	No
INCOV103	INCOV103-T2	15.96	14.92	30.88	Home (mobile phlebotomy)	1 or 2	FALSE	None	NA	NA	NA	NA	NA	NA	NA	Female	25	Hispanic or Latino	White	No	No	No	No	No	Former	No	No	No	No	No	No	No	No
INCOV103	INCOV103-T3	50.96	14.92	65.88	Home (mobile phlebotomy)	<=2	FALSE	None	NA	NA	NA	NA	NA	NA	NA	Female	25	Hispanic or Latino	White	No	No	No	No	No	Former	No	No	No	No	No	No	No	No
INCOV104	INCOV104-T1	0.5	5.25	5.75	Hospital	3	FALSE	None	110	72	37.2	93	98	Bilateral pulmonary infiltrates	29.7909	Female	32	NOT Hispanic or Latino	Unknown / Not Reported	No	No	Yes	No	No	Never	No	No	No	No	T2DM	No	No	No
INCOV104	INCOV104-T2	14.83	5.25	20.08	Home (mobile phlebotomy)	1 or 2	FALSE	None	NA	NA	NA	NA	NA	NA	29.7909	Female	32	NOT Hispanic or Latino	Unknown / Not Reported	No	No	Yes	No	No	Never	No	No	No	No	T2DM	No	No	No
INCOV105	INCOV105-T1	0.75	10	10.75	Hospital	4	FALSE	Nasal cannula	107	59	36.6	61	96	Bilateral pulmonary infiltrates	40.5946	Female	27	Hispanic or Latino	Unknown / Not Reported	No	No	Yes	No	No	Former	No	No	No	No	No	No	No	No
INCOV105	INCOV105-T2	13.92	10	23.92	Clinic	1 or 2	FALSE	None	NA	NA	NA	NA	NA	NA	40.5946	Female	27	Hispanic or Latino	Unknown / Not Reported	No	No	Yes	No	No	Former	No	No	No	No	No	No	No	No
INCOV106	INCOV106-T1	-0.04	9.04	9	ICU	7	TRUE	Other	97	48	37.1	59	98	Bilateral pulmonary infiltrates	24.1655	Female	81	NOT Hispanic or Latino	American Indian/Alaska Native	No	No	No	No	No	Never	No	No	No	No	No	No	No	No
INCOV106	INCOV106-T2	4.71	9.04	13.75	ICU	7	TRUE	Other	126	58	37.2	100	97	Bilateral pulmonary infiltrates	24.1655	Female	81	NOT Hispanic or Latino	American Indian/Alaska Native	No	No	No	No	No	Never	No	No	No	No	No	No	No	No
INCOV106	INCOV106-T3	27.92	9.04	36.96	ICU	7	TRUE	Other	112	59	37.5	80	99	Bilateral pulmonary infiltrates	24.1655	Female	81	NOT Hispanic or Latino	American Indian/Alaska Native	No	No	No	No	No	Never	No	No	No	No	No	No	No	No
INCOV107	INCOV107-T1	5.12	9.88	15	Home (mobile phlebotomy)	1 or 2	FALSE	None	NA	NA	NA	NA	NA	NA	NA	Male	71	NOT Hispanic or Latino	White	No	No	No	No	Yes	Former	No	No	No	Yes	No	No	No	No
INCOV107	INCOV107-T2	13.17	9.88	23.05	Home (mobile phlebotomy)	1 or 2	FALSE	None	NA	NA	NA	NA	NA	NA	NA	Male	71	NOT Hispanic or Latino	White	No	No	No	No	Yes	Former	No	No	No	Yes	No	No	No	No
INCOV107	INCOV107-T3	50	9.88	59.88	Home (mobile phlebotomy)	<=2	FALSE	None	NA	NA	NA	NA	NA	NA	NA	Male	71	NOT Hispanic or Latino	White	No	No	No	No	Yes	Former	No	No	No	Yes	No	No	No	No
INCOV108	INCOV108-T1	8.08	4.04	12.12	Home (mobile phlebotomy)	1	FALSE	None	128	70	36.8	76	98	Clear	27.7202	Male	57	NOT Hispanic or Latino	White	Yes	No	No	No	Yes	Former	No	No	No	No	No	No	No	No
INCOV108	INCOV108-T2	5.04	4.04	9.08	Home (mobile phlebotomy)	1 or 2	FALSE	None	NA	NA	NA	NA	NA	NA	27.7202	Male	57	NOT Hispanic or Latino	White	Yes	No	No	No	Yes	Former	No	No	No	No	No	No	No	No
INCOV108	INCOV108-T3	49.04	4.04	53.08	Home (mobile phlebotomy)	<=2	FALSE	None	NA	NA	NA	NA	NA	NA	27.7202	Male	57	NOT Hispanic or Latino	White	Yes	No	No	No	Yes	Former	No	No	No	No	No	No	No	No
INCOV109	INCOV109-T1	7.71	8.08	15.79	Home (mobile phlebotomy)	1 or 2	FALSE	None	NA	NA	NA	NA	NA	NA	NA	Female	36	Unknown / Not Reported	White	No	No	No	No	No	Never	No	No	No	No	Other	No	No	No
INCOV109	INCOV109-T2	14.79	8.08	22.87	Home (mobile phlebotomy)	1 or 2	FALSE	None	NA	NA	NA	NA	NA	NA	NA	Female	36	Unknown / Not Reported	White	No	No	No	No	No	Never	No	No	No	No	Other	No	No	No
INCOV109	INCOV109-T3	48.79	8.08	56.87	Home (mobile phlebotomy)	<=2	FALSE	None	NA	NA	NA	NA	NA	NA	NA	Female	36	Unknown / Not Reported	White	No	No	No	No	No	Never	No	No	No	No	Other	No	No	No
INCOV110	INCOV110-T1	3.04	3.5	6.54	Home (mobile phlebotomy)	1 or 2	FALSE	None	NA	NA	NA	NA	NA	Clear	NA	Female	41	NOT Hispanic or Latino	Native Hawaiian or Other Pacific Islander	No	No	Yes	No	No	Current	No	No	No	No	Other	No	No	No
INCOV110	INCOV110-T2	10.75	3.5	14.25	Home (mobile phlebotomy)	1 or 2	FALSE	None	NA	NA	NA	NA	NA	NA	NA	Female	41	NOT Hispanic or Latino	Native Hawaiian or Other Pacific Islander	No	No	Yes	No	No	Current	No	No	No	No	Other	No	No	No
INCOV110	INCOV110-T3	45.67	3.5	49.17	Home (mobile phlebotomy)	<=2	FALSE	None	NA	NA	NA	NA	NA	NA	NA	Female	41	NOT Hispanic or Latino	Native Hawaiian or Other Pacific Islander	No	No	Yes	No	No	Current	No	No	No	No	Other	No	No	No
INCOV111	INCOV111-T1	0.67	9.08	9.75	ICU	4	FALSE	Nasal cannula	100	65	37	73	96	Bilateral pulmonary infiltrates	49.5629	Male	28	NOT Hispanic or Latino	Native Hawaiian or Other Pacific Islander	No	No	No	No	No	Never	No	No	No	No	No	No	No	No
INCOV111	INCOV111-T2	2.67	9.08	11.75	ICU	4	FALSE	Nasal cannula	130	76	36.7	74	97	Bilateral pulmonary infiltrates	49.5629	Male	28	NOT Hispanic or Latino	Native Hawaiian or Other Pacific Islander	No	No	No	No	No	Never	No	No	No	No	No	No	No	No
INCOV111	INCOV111-T3	92.83	9.08	101.91	Home (mobile phlebotomy)	<=2	FALSE	None	NA	NA	NA	NA	NA	NA	49.5629	Male	28	NOT Hispanic or Latino	Native Hawaiian or Other Pacific Islander	No	No	No	No	No	Never	No	No	No	No	No	No	No	No
INCOV112	INCOV112-T1	7.17	15.92	23.09	Home (mobile phlebotomy)	1 or 2	FALSE	None	NA	NA	NA	NA	NA	NA	NA	Male	32	Unknown / Not Reported	Unknown / Not Reported	No	No	No	No	No	Unknown	No	No	No	No	No	No	No	No
INCOV112	INCOV112-T2	15.96	15.92	31.88	Home (mobile phlebotomy)	1 or 2	FALSE	None	NA	NA	NA	NA	NA	NA	NA	Male	32	Unknown / Not Reported	Unknown / Not Reported	No	No	No	No	No	Unknown	No	No	No	No	No	No	No	No
INCOV112	INCOV112-T3	57.92	15.92	73.84	Home (mobile phlebotomy)	<=2	FALSE	None	NA	NA	NA	NA	NA	NA	NA	Male	32	Unknown / Not Reported	Unknown / Not Reported	No	No	No	No	No	Unknown	No	No	No	No	No	No	No	No
INCOV113	INCOV113-T1	2	8.92	10.92	Home (mobile phlebotomy)	1 or 2	FALSE	None	NA	NA	NA	NA	NA	NA	NA	Female	33	NOT Hispanic or Latino	White	No	No	No	No	No	Never	No	No	No	No	No	No	No	No
INCOV113	INCOV113-T2	13.08	8.92	22	Home (mobile phlebotomy)	1 or 2	FALSE	None	NA	NA	NA	NA	NA	NA	NA	Female	33	NOT Hispanic or Latino	White	No	No	No	No	No	Never	No	No	No	No	No	No	No	No
INCOV113	INCOV113-T3	56.92	8.92	65.84	Home (mobile phlebotomy)	<=2	FALSE	None	NA	NA	NA	NA	NA	NA	NA	Female	33	NOT Hispanic or Latino	White	No	No	No	No	No	Never	No	No	No	No	No	No	No	No
INCOV114	INCOV114-T1	1.12	2.04	3.16	Home (mobile phlebotomy)	1 or 2	FALSE	None	NA	NA	NA	NA	NA	NA	39.262	Female	32	NOT Hispanic or Latino	White	No	No	No	No	No	Never	No	No	No	No	No	No	No	No
INCOV114	INCOV114-T2	8.88	2.04	10.92	Home (mobile phlebotomy)	1	FALSE	None	144	88	37.2	98	NA	NA	39.262	Female	32	NOT Hispanic or Latino	White	No	No	No	No	No	Never	No	No	No	No	No	No	No	No
INCOV114	INCOV114-T3	22.88	2.04	24.92	Home (mobile phlebotomy)	<=2	FALSE	None	NA	NA	NA	NA	NA	NA	39.262	Female	32	NOT Hispanic or Latino	White	No	No	No	No	No	Never	No	No	No	No	No	No	No	No
INCOV115	INCOV115-T1	0	20.04	20.04	ICU	3	FALSE	None	155	71	37	54	96	Clear	32.4939	Male	69	NOT Hispanic or Latino	White	No	No	No	Yes	No	Never	No	No	No	No	No	No	No	No
INCOV115	INCOV115-T2	1.71	20.04	21.75	Hospital	3	FALSE	None	125	59	36.6	54	95	Clear	32.4939	Male	69	NOT Hispanic or Latino	White	No	No	No	Yes	No	Never	No	No	No	No	No	No	No	No
INCOV115	INCOV115-T3	99.88	20.04	119.92	Home (mobile phlebotomy)	<=2	FALSE	None	NA	NA	NA	NA	NA	NA	32.4939	Male	69	NOT Hispanic or Latino	White	No	No	No	Yes	No	Never	No	No	No	No	No	No	No	No
INCOV116	INCOV116-T1	7.88	12.12	20	Home (mobile phlebotomy)	1 or 2	FALSE	None	NA	NA	NA	NA	NA	NA	NA	Female	27	Unknown / Not Reported	Unknown / Not Reported	No	No	Yes	No	No	Never	No	No	No	No	No	No	No	No
INCOV116	INCOV116-T2	19.79	12.12	31.91	Home (mobile phlebotomy)	1 or 2	FALSE	None	NA	NA	NA	NA	NA	NA	NA	Female	27	Unknown / Not Reported	Unknown / Not Reported	No	No	Yes	No	No	Never	No	No	No	No	No	No	No	No
INCOV116	INCOV116-T3	56.88	12.12	69	Home (mobile phlebotomy)	<=2	FALSE	None	NA	NA	NA	NA	NA	NA	NA	Female	27	Unknown / Not Reported	Unknown / Not Reported	No	No	Yes	No	No	Never	No	No	No	No	No	No	No	No
INCOV117	INCOV117-T1	0.54	8.21	8.75	Hospital	4	FALSE	Nasal cannula	119	75	36.8	62	96	Evidence of pulmonary infiltrates	30.5155	Male	39	Hispanic or Latino	Unknown / Not Reported	No	No	No	No	Yes	Never	No	No	No	No	T2DM	No	No	No
INCOV117	INCOV117-T2	2.79	8.21	11	Hospital	4	FALSE	Nasal cannula	121	73	36.8	84	95	Bilateral pulmonary infiltrates	30.5155	Male	39	Hispanic or Latino	Unknown / Not Reported	No	No	No	No	Yes	Never	No	No	No	No	T2DM	No	No	No
INCOV118	INCOV118-T1	0.54	12.25	12.79	Hospital	4	FALSE	Nasal cannula	120	74	36.8	73	97	Bilateral pulmonary infiltrates	25.2281	Female	50	NOT Hispanic or Latino	More Than One Race	No	No	No	No	No	Never	No	No	No	No	No	No	No	No
INCOV119	INCOV119-T1	12.83	4.29	17.12	Home (mobile phlebotomy)	1 or 2	FALSE	None	NA	NA	NA	NA	NA	NA	NA	Female	53	NOT Hispanic or Latino	Black or African American	No	No	No	No	Yes	Unknown	No	No	No	No	No	No	No	No
INCOV119	INCOV119-T2	14.58	4.29	18.87	Home (mobile phlebotomy)	1	FALSE	None	NA	NA	NA	NA	NA	NA	NA	Female	53	NOT Hispanic or Latino	Black or African American	No	No	No	No	Yes	Unknown	No	No	No	No	No	No	No	No
INCOV119	INCOV119-T3	47.75	4.29	52.04	Home (mobile phlebotomy)	<=2	FALSE	None	NA	NA	NA	NA	NA	NA	NA	Female	53	NOT Hispanic or Latino	Black or African American	No	No	No	No	Yes	Unknown	No	No	No	No	No	No	No	No
INCOV120	INCOV120-T1	5.83	15.08	20.91	Home (mobile phlebotomy)	1 or 2	FALSE	None	NA	NA	NA	NA	NA	NA	NA	Female	26	NOT Hispanic or Latino	White	No	No	No	No	No	Current	No	No	No	No	No	No	No	No
INCOV120	INCOV120-T2	13.75	15.08	28.83	Home (mobile phlebotomy)	1 or 2	FALSE	None	NA	NA	NA	NA	NA	NA	NA	Female	26	NOT Hispanic or Latino	White	No	No	No	No	No	Current	No	No	No	No	No	No	No	No
INCOV121	INCOV121-T1	0.04	1	1.04	Hospital	4	FALSE	Nasal cannula	106	80	35.6	60	95	Bilateral pulmonary infiltrates	21.5025	Female	86	NOT Hispanic or Latino	White	Yes	No	No	No	Yes	Former	No	Yes	No	No	T2DM	No	No	No
INCOV121	INCOV121-T2	2.79	1	3.79	Hospital	4	FALSE	Nasal cannula	119	68	36.3	66	99	Evidence of pulmonary infiltrates	21.5025	Female	86	NOT Hispanic or Latino	White	Yes	No	No	No	Yes	Former	No	Yes	No	No	T2DM	No	No	No
INCOV122	INCOV122-T1	3.88	12	15.88	Home (mobile phlebotomy)	1 or 2	FALSE	None	NA	NA	NA	NA	NA	NA	NA	Female	53	NOT Hispanic or Latino	Asian	No	No	No	No	No	Never	No	No	No	No	No	No	No	No
INCOV122	INCOV122-T2	14.83	12	26.83	Home (mobile phlebotomy)	1 or 2	FALSE	None	NA	NA	NA	NA	NA	NA	NA	Female	53	NOT Hispanic or Latino	Asian	No	No	No	No	No	Never	No	No	No	No	No	No	No	No
INCOV122	INCOV122-T3	45.83	12	57.83	Home (mobile phlebotomy)	1	FALSE	None	NA	NA	NA	NA	NA	NA	NA	Female	53	NOT Hispanic or Latino	Asian	No	No	No	No	No	Never	No	No	No	No	No	No	No	No
INCOV123	INCOV123-T1	2.88	8.17	11.05	Home (mobile phlebotomy)	1 or 2	FALSE	None	NA	NA	NA	NA	NA	NA	NA	Female	42	NOT Hispanic or Latino	White	No	No	No	No	No	Former	No	No	No	No	No	No	No	No
INCOV123	INCOV123-T2	10.79	8.17	18.96	Home (mobile phlebotomy)	1 or 2	FALSE	None	NA	NA	NA	NA	NA	NA	NA	Female	42	NOT Hispanic or Latino	White	No	No	No	No	No	Former	No	No	No	No	No	No	No	No
INCOV123	INCOV123-T3	42.71	8.17	50.88	Home (mobile phlebotomy)	<=2	FALSE	None	NA	NA	NA	NA	NA	NA	NA	Female	42	NOT Hispanic or Latino	White	No	No	No	No	No	Former	No	No	No	No	No	No	No	No
INCOV124	INCOV124-T1	0.58	9.17	9.75	Hospital	4	FALSE	Nasal cannula	106	74	36.7	65	94	Evidence of pulmonary infiltrates	28.4062	Male	48	NOT Hispanic or Latino	Asian	No	No	No	No	Yes	Never	No	No	No	No	No	No	No	No
INCOV124	INCOV124-T2	3.71	9.17	12.88	Home (mobile phlebotomy)	1 or 2	FALSE	None	NA	NA	NA	NA	NA	NA	28.4062	Male	48	NOT Hispanic or Latino	Asian	No	No	No	No	Yes	Never	No	No	No	No	No	No	No	No
INCOV124	INCOV124-T3	94.54	9.17	103.71	Home (mobile phlebotomy)	<=2	FALSE	None	NA	NA	NA	NA	NA	NA	28.4062	Male	48	NOT Hispanic or Latino	Asian	No	No	No	No	Yes	Never	No	No	No	No	No	No	No	No
INCOV125	INCOV125-T1	0.58	11.08	11.66	Hospital	4	FALSE	Nasal cannula	107	77	36.6	50	94	Bilateral pulmonary infiltrates	24.4929	Male	50	NOT Hispanic or Latino	Asian	No	No	No	No	Yes	Former	No	No	No	No	No	No	No	No
INCOV125	INCOV125-T2	2.58	11.08	13.66	Hospital	3	FALSE	None	112	75	37	50	97	Bilateral pulmonary infiltrates	24.4929	Male	50	NOT Hispanic or Latino	Asian	No	No	No	No	Yes	Former	No	No	No	No	No	No	No	No
INCOV125	INCOV125-T3	85.96	11.08	97.04	Home (mobile phlebotomy)	<=2	FALSE	None	NA	NA	NA	NA	NA	NA	24.4929	Male	50	NOT Hispanic or Latino	Asian	No	No	No	No	Yes	Former	No	No	No	No	No	No	No	No
INCOV126	INCOV126-T1	6.62	9.17	15.79	Home (mobile phlebotomy)	1 or 2	FALSE	None	NA	NA	NA	NA	NA	NA	NA	Female	36	NOT Hispanic or Latino	White	No	No	No	No	No	Never	No	No	No	No	No	No	No	No
INCOV126	INCOV126-T2	15.75	9.17	24.92	Home (mobile phlebotomy)	1 or 2	FALSE	None	NA	NA	NA	NA	NA	NA	NA	Female	36	NOT Hispanic or Latino	White	No	No	No	No	No	Never	No	No	No	No	No	No	No	No
INCOV126	INCOV126-T3	50.75	9.17	59.92	Home (mobile phlebotomy)	<=2	FALSE	None	NA	NA	NA	NA	NA	NA	NA	Female	36	NOT Hispanic or Latino	White	No	No	No	No	No	Never	No	No	No	No	No	No	No	No
INCOV127	INCOV127-T1	2.08	19.04	21.12	Home (mobile phlebotomy)	1 or 2	FALSE	None	NA	NA	NA	NA	NA	NA	NA	Male	63	NOT Hispanic or Latino	White	No	No	No	No	No	Current	No	No	No	No	No	No	No	No
INCOV127	INCOV127-T2	8.96	19.04	28	Home (mobile phlebotomy)	1 or 2	FALSE	None	NA	NA	NA	NA	NA	NA	NA	Male	63	NOT Hispanic or Latino	White	No	No	No	No	No	Current	No	No	No	No	No	No	No	No
INCOV127	INCOV127-T3	43.96	19.04	63	Home (mobile phlebotomy)	1	FALSE	None	NA	NA	NA	NA	NA	NA	NA	Male	63	NOT Hispanic or Latino	White	No	No	No	No	No	Current	No	No	No	No	No	No	No	No
INCOV128	INCOV128-T1	2.04	12.58	14.62	Home (mobile phlebotomy)	1	FALSE	None	NA	NA	NA	NA	NA	NA	NA	Female	62	NOT Hispanic or Latino	White	Yes	No	No	Yes	Yes	Former	No	No	No	No	No	No	No	No
INCOV128	INCOV128-T2	8.96	12.58	21.54	Home (mobile phlebotomy)	1 or 2	FALSE	None	NA	NA	NA	NA	NA	NA	NA	Female	62	NOT Hispanic or Latino	White	Yes	No	No	Yes	Yes	Former	No	No	No	No	No	No	No	No
INCOV128	INCOV128-T3	43.92	12.58	56.5	Home (mobile phlebotomy)	1	FALSE	None	NA	NA	NA	NA	NA	NA	NA	Female	62	NOT Hispanic or Latino	White	Yes	No	No	Yes	Yes	Former	No	No	No	No	No	No	No	No
INCOV129	INCOV129-T1	5.21	7.88	13.09	Home (mobile phlebotomy)	1 or 2	FALSE	None	NA	NA	NA	NA	NA	NA	NA	Male	27	NOT Hispanic or Latino	White	No	No	No	No	No	Never	No	No	No	No	No	No	No	No
INCOV129	INCOV129-T2	28.21	7.88	36.09	Home (mobile phlebotomy)	1 or 2	FALSE	None	NA	NA	NA	NA	NA	NA	NA	Male	27	NOT Hispanic or Latino	White	No	No	No	No	No	Never	No	No	No	No	No	No	No	No
INCOV129	INCOV129-T3	46.96	7.88	54.84	Home (mobile phlebotomy)	1	FALSE	None	NA	NA	NA	NA	NA	NA	NA	Male	27	NOT Hispanic or Latino	White	No	No	No	No	No	Never	No	No	No	No	No	No	No	No
INCOV130	INCOV130-T1	0.58	4.62	5.2	ICU	4	FALSE	Nasal cannula	84	57	36.8	83	93	Bilateral pulmonary infiltrates	25.6596	Male	44	NOT Hispanic or Latino	White	Yes	No	No	No	Yes	Former	No	Yes	No	No	No	No	No	No
INCOV130	INCOV130-T2	3.58	4.62	8.2	Hospital	3	FALSE	None	104	76	36.5	72	99	Bilateral pulmonary infiltrates	25.6596	Male	44	NOT Hispanic or Latino	White	Yes	No	No	No	Yes	Former	No	Yes	No	No	No	No	No	No
INCOV131	INCOV131-T1	2.88	15	17.88	Home (mobile phlebotomy)	1 or 2	FALSE	None	NA	NA	NA	NA	NA	NA	NA	Female	55	NOT Hispanic or Latino	White	No	No	No	Yes	No	Former	No	No	No	No	No	No	No	No
INCOV131	INCOV131-T2	10.96	15	25.96	Home (mobile phlebotomy)	1 or 2	FALSE	None	NA	NA	NA	NA	NA	NA	NA	Female	55	NOT Hispanic or Latino	White	No	No	No	Yes	No	Former	No	No	No	No	No	No	No	No
INCOV131	INCOV131-T3	45.83	15	60.83	Home (mobile phlebotomy)	<=2	FALSE	None	NA	NA	NA	NA	NA	NA	NA	Female	55	NOT Hispanic or Latino	White	No	No	No	Yes	No	Former	No	No	No	No	No	No	No	No
INCOV132	INCOV132-T1	3	5.12	8.12	Home (mobile phlebotomy)	1 or 2	FALSE	None	NA	NA	NA	NA	NA	NA	NA	Female	37	NOT Hispanic or Latino	Black or African American	No	No	No	No	No	Never	No	No	No	No	No	No	No	No
INCOV132	INCOV132-T2	16	5.12	21.12	Home (mobile phlebotomy)	1	FALSE	None	NA	NA	NA	NA	NA	NA	NA	Female	37	NOT Hispanic or Latino	Black or African American	No	No	No	No	No	Never	No	No	No	No	No	No	No	No
INCOV132	INCOV132-T3	60	5.12	65.12	Home (mobile phlebotomy)	<=2	FALSE	None	NA	NA	NA	NA	NA	NA	NA	Female	37	NOT Hispanic or Latino	Black or African American	No	No	No	No	No	Never	No	No	No	No	No	No	No	No
INCOV133	INCOV133-T1	0.58	11.17	11.75	Hospital	4	FALSE	Nasal cannula	109	65	36.4	55	96	Bilateral pulmonary infiltrates	29.4462	Female	63	NOT Hispanic or Latino	Black or African American	Yes	No	No	No	Yes	Former	No	No	No	No	No	No	No	No
INCOV133	INCOV133-T2	3.58	11.17	14.75	Hospital	4	FALSE	Nasal cannula	121	83	36.99	100	95	Evidence of pulmonary infiltrates	29.4462	Female	63	NOT Hispanic or Latino	Black or African American	Yes	No	No	No	Yes	Former	No	No	No	No	No	No	No	No
INCOV134	INCOV134-T1	2.04	5.08	7.12	Home (mobile phlebotomy)	1 or 2	FALSE	None	NA	NA	NA	NA	NA	NA	NA	Female	28	NOT Hispanic or Latino	Black or African American	No	No	No	No	No	Never	No	No	No	No	No	No	No	No
INCOV134	INCOV134-T2	15	5.08	20.08	Home (mobile phlebotomy)	1	FALSE	None	NA	NA	NA	NA	NA	NA	NA	Female	28	NOT Hispanic or Latino	Black or African American	No	No	No	No	No	Never	No	No	No	No	No	No	No	No
INCOV134	INCOV134-T3	59.04	5.08	64.12	Home (mobile phlebotomy)	<=2	FALSE	None	NA	NA	NA	NA	NA	NA	NA	Female	28	NOT Hispanic or Latino	Black or African American	No	No	No	No	No	Never	No	No	No	No	No	No	No	No
INCOV135	INCOV135-T1	1.67	3.25	4.92	Home (mobile phlebotomy)	1 or 2	FALSE	None	NA	NA	NA	NA	NA	NA	NA	Female	50	NOT Hispanic or Latino	White	No	No	No	No	No	Never	No	No	No	No	No	No	No	No
INCOV135	INCOV135-T2	8.67	3.25	11.92	Home (mobile phlebotomy)	1 or 2	FALSE	None	NA	NA	NA	NA	NA	NA	NA	Female	50	NOT Hispanic or Latino	White	No	No	No	No	No	Never	No	No	No	No	No	No	No	No
INCOV135	INCOV135-T3	43.58	3.25	46.83	Home (mobile phlebotomy)	<=2	FALSE	None	NA	NA	NA	NA	NA	NA	NA	Female	50	NOT Hispanic or Latino	White	No	No	No	No	No	Never	No	No	No	No	No	No	No	No
INCOV136	INCOV136-T1	0.58	14.17	14.75	Hospital	4	FALSE	Nasal cannula	110	69	36.9	67	96	NA	56.0584	Female	42	Hispanic or Latino	Unknown / Not Reported	No	No	No	No	No	Never	No	No	No	No	T2DM	No	No	No
INCOV136	INCOV136-T2	4.58	14.17	18.75	Hospital	3	FALSE	None	113	63	36.4	61	95	Bilateral pulmonary infiltrates	56.0584	Female	42	Hispanic or Latino	Unknown / Not Reported	No	No	No	No	No	Never	No	No	No	No	T2DM	No	No	No
INCOV137	INCOV137-T1	4.54	6.17	10.71	ICU	5	FALSE	High flow nasal cannula (HFNC)	143	98	36.5	87	96	Bilateral pulmonary infiltrates	54.4499	Male	53	NOT Hispanic or Latino	Black or African American	No	No	No	No	Yes	Former	No	No	No	No	T2DM	No	No	No
INCOV137	INCOV137-T2	6.58	6.17	12.75	ICU	3	FALSE	None	154	84	36.9	77	95	Bilateral pulmonary infiltrates	54.4499	Male	53	NOT Hispanic or Latino	Black or African American	No	No	No	No	Yes	Former	No	No	No	No	T2DM	No	No	No
INCOV137	INCOV137-T3	247.54	6.17	253.71	Hospital	3	FALSE	None	110	63	36.4	85	97	Clear	54.4499	Male	53	NOT Hispanic or Latino	Black or African American	No	No	No	No	Yes	Former	No	No	No	No	T2DM	No	No	No
INCOV138	INCOV138-T1	0.5	17.25	17.75	Hospital	4	FALSE	Nasal cannula	132	84	36.5	75	99	Clear	26.7536	Male	52	NOT Hispanic or Latino	Unknown / Not Reported	No	No	Yes	No	No	Current	No	No	No	No	No	No	No	No
INCOV139	INCOV139-T1	0	15	15	Hospital	4	FALSE	Nasal cannula	114	74	37.2	84	96	Clear	20.6871	Male	66	NOT Hispanic or Latino	Black or African American	No	No	Yes	Yes	Yes	Former	No	No	Yes	No	No	No	No	No
INCOV139	INCOV139-T2	3.75	15	18.75	Hospital	4	FALSE	Nasal cannula	139	88	37.2	88	98	NA	20.6871	Male	66	NOT Hispanic or Latino	Black or African American	No	No	Yes	Yes	Yes	Former	No	No	Yes	No	No	No	No	No
INCOV139	INCOV139-T3	26.75	15	41.75	Hospital	3	FALSE	None	124	68	36.7	83	100	Clear	20.6871	Male	66	NOT Hispanic or Latino	Black or African American	No	No	Yes	Yes	Yes	Former	No	No	Yes	No	No	No	No	No
INCOV140	INCOV140-T1	16.08	15.04	31.12	Home (mobile phlebotomy)	1	FALSE	None	NA	NA	NA	NA	NA	NA	NA	Male	54	Hispanic or Latino	Unknown / Not Reported	No	No	No	No	No	Never	No	No	No	No	No	No	No	No
INCOV141	INCOV141-T1	0.96	7.04	8	Home (mobile phlebotomy)	1	FALSE	None	NA	NA	NA	NA	NA	NA	26.5751	Male	31	NOT Hispanic or Latino	White	No	No	No	No	Yes	Never	No	No	No	No	No	No	No	No
INCOV141	INCOV141-T2	9.79	7.04	16.83	Home (mobile phlebotomy)	1	FALSE	None	NA	NA	NA	NA	NA	NA	26.5751	Male	31	NOT Hispanic or Latino	White	No	No	No	No	Yes	Never	No	No	No	No	No	No	No	No
INCOV141	INCOV141-T3	45.75	7.04	52.79	Home (mobile phlebotomy)	0	FALSE	None	NA	NA	NA	NA	NA	NA	26.5751	Male	31	NOT Hispanic or Latino	White	No	No	No	No	Yes	Never	No	No	No	No	No	No	No	No
INCOV142	INCOV142-T1	0.04	11.04	11.08	ICU	5	FALSE	High flow nasal cannula (HFNC)	104	45	36.2	66	94	Bilateral pulmonary infiltrates	30.9804	Male	64	NOT Hispanic or Latino	Asian	No	No	No	No	Yes	Former	No	Yes	No	No	No	No	No	No
INCOV142	INCOV142-T2	8.71	11.04	19.75	Hospital	5	FALSE	High flow nasal cannula (HFNC)	134	68	36.7	56	96	Bilateral pulmonary infiltrates	30.9804	Male	64	NOT Hispanic or Latino	Asian	No	No	No	No	Yes	Former	No	Yes	No	No	No	No	No	No
INCOV142	INCOV142-T3	69.96	11.04	81	Home (mobile phlebotomy)	<=2	FALSE	None	NA	NA	NA	NA	NA	NA	30.9804	Male	64	NOT Hispanic or Latino	Asian	No	No	No	No	Yes	Former	No	Yes	No	No	No	No	No	No
INCOV143	INCOV143-T1	2.92	2.21	5.13	Home (mobile phlebotomy)	1 or 2	FALSE	None	NA	NA	NA	NA	NA	NA	NA	Male	35	NOT Hispanic or Latino	White	No	No	Yes	No	No	Former	No	No	No	No	No	No	No	No
INCOV143	INCOV143-T2	15.79	2.21	18	Home (mobile phlebotomy)	1	FALSE	None	NA	NA	NA	NA	NA	NA	NA	Male	35	NOT Hispanic or Latino	White	No	No	Yes	No	No	Former	No	No	No	No	No	No	No	No
INCOV143	INCOV143-T3	44.88	2.21	47.09	Home (mobile phlebotomy)	<=2	FALSE	None	NA	NA	NA	NA	NA	NA	NA	Male	35	NOT Hispanic or Latino	White	No	No	Yes	No	No	Former	No	No	No	No	No	No	No	No
INCOV144	INCOV144-T1	1.08	5.75	6.83	Home (mobile phlebotomy)	1 or 2	FALSE	None	NA	NA	NA	NA	NA	NA	NA	Female	67	NOT Hispanic or Latino	White	No	No	No	Yes	No	Never	No	No	No	No	No	No	No	No
INCOV144	INCOV144-T2	8.17	5.75	13.92	Home (mobile phlebotomy)	1	FALSE	None	NA	NA	NA	NA	NA	NA	NA	Female	67	NOT Hispanic or Latino	White	No	No	No	Yes	No	Never	No	No	No	No	No	No	No	No
INCOV144	INCOV144-T3	44.33	5.75	50.08	Home (mobile phlebotomy)	<=2	FALSE	None	NA	NA	NA	NA	NA	NA	NA	Female	67	NOT Hispanic or Latino	White	No	No	No	Yes	No	Never	No	No	No	No	No	No	No	No
INCOV145	INCOV145-T1	0	4.21	4.21	Hospital	4	FALSE	Nasal cannula	148	85	36.9	94	94	Bilateral pulmonary infiltrates	35.8715	Male	55	NOT Hispanic or Latino	White	No	No	No	No	Yes	Former	Yes	No	No	No	T2DM	No	Yes	Yes
INCOV145	INCOV145-T2	2.58	4.21	6.79	Hospital	4	FALSE	Nasal cannula	146	92	36.7	65	96	Bilateral pulmonary infiltrates	35.8715	Male	55	NOT Hispanic or Latino	White	No	No	No	No	Yes	Former	Yes	No	No	No	T2DM	No	Yes	Yes
INCOV145	INCOV145-T3	-126.25	4.21	-122.04	Hospital	3	FALSE	None	NA	NA	NA	NA	NA	NA	35.8715	Male	55	NOT Hispanic or Latino	White	No	No	No	No	Yes	Former	Yes	No	No	No	T2DM	No	Yes	Yes
INCOV147	INCOV147-T1	0.54	12.42	12.96	ICU	6	TRUE	Other	152	68	37.7	74	95	Bilateral pulmonary infiltrates	36.5925	Female	62	NOT Hispanic or Latino	White	No	No	No	No	Yes	Unknown	No	No	No	No	T2DM	No	No	No
INCOV147	INCOV147-T2	4.29	12.42	16.71	Clinic	2	TRUE	Other	115	54	37.8	83	94	Bilateral pulmonary infiltrates	36.5925	Female	62	NOT Hispanic or Latino	White	No	No	No	No	Yes	Unknown	No	No	No	No	T2DM	No	No	No
INCOV147	INCOV147-T3	37.58	12.42	50	Hospital	4	FALSE	Nasal cannula	135	78	36.8	93	93	Bilateral pulmonary infiltrates	36.5925	Female	62	NOT Hispanic or Latino	White	No	No	No	No	Yes	Unknown	No	No	No	No	T2DM	No	No	No
INCOV148	INCOV148-T1	7.54	5.29	12.83	Home (mobile phlebotomy)	1	FALSE	None	NA	NA	NA	NA	NA	NA	NA	Male	41	NOT Hispanic or Latino	White	No	No	No	No	No	Former	No	No	No	No	No	No	No	No
INCOV148	INCOV148-T2	14.58	5.29	19.87	Home (mobile phlebotomy)	1 or 2	FALSE	None	NA	NA	NA	NA	NA	NA	NA	Male	41	NOT Hispanic or Latino	White	No	No	No	No	No	Former	No	No	No	No	No	No	No	No
INCOV148	INCOV148-T3	45.67	5.29	50.96	Home (mobile phlebotomy)	<=2	FALSE	None	NA	NA	NA	NA	NA	NA	NA	Male	41	NOT Hispanic or Latino	White	No	No	No	No	No	Former	No	No	No	No	No	No	No	No
INCOV149	INCOV149-T1	0.04	17.88	17.92	ICU	5	FALSE	High flow nasal cannula (HFNC)	115	67	36.5	79	96	Bilateral pulmonary infiltrates	28.2721	Male	68	Unknown / Not Reported	White	No	No	No	No	Yes	Former	No	No	No	Yes	No	No	No	No
INCOV149	INCOV149-T2	7.83	17.88	25.71	Hospital	7	TRUE	Other	169	70	38.1	83	95	Bilateral pulmonary infiltrates	28.2721	Male	68	Unknown / Not Reported	White	No	No	No	No	Yes	Former	No	No	No	Yes	No	No	No	No
INCOV150	INCOV150-T1	0.04	9	9.04	Hospital	5	FALSE	High flow nasal cannula (HFNC)	119	42	36.7	73	95	Bilateral pulmonary infiltrates	23.983	Male	89	NOT Hispanic or Latino	White	No	No	No	No	Yes	Former	No	Yes	No	Yes	T2DM	No	No	No
INCOV150	INCOV150-T2	2.75	9	11.75	Hospital	5	FALSE	High flow nasal cannula (HFNC)	151	49	36.1	76	91	Bilateral pulmonary infiltrates	23.983	Male	89	NOT Hispanic or Latino	White	No	No	No	No	Yes	Former	No	Yes	No	Yes	T2DM	No	No	No
INCOV151	INCOV151-T1	4.75	20.17	24.92	Home (mobile phlebotomy)	1	FALSE	None	NA	NA	NA	NA	NA	NA	NA	Male	55	NOT Hispanic or Latino	Asian	No	No	No	No	No	Never	No	No	No	No	No	No	No	No
INCOV151	INCOV151-T2	11.96	20.17	32.13	Home (mobile phlebotomy)	1 or 2	FALSE	None	NA	NA	NA	NA	NA	NA	NA	Male	55	NOT Hispanic or Latino	Asian	No	No	No	No	No	Never	No	No	No	No	No	No	No	No
INCOV151	INCOV151-T3	54.67	20.17	74.84	Home (mobile phlebotomy)	1	FALSE	None	NA	NA	NA	NA	NA	NA	NA	Male	55	NOT Hispanic or Latino	Asian	No	No	No	No	No	Never	No	No	No	No	No	No	No	No
INCOV152	INCOV152-T1	3	7.04	10.04	Home (mobile phlebotomy)	1	FALSE	None	NA	NA	NA	NA	NA	NA	NA	Female	32	NOT Hispanic or Latino	White	No	No	No	No	No	Never	No	No	No	No	No	No	No	No
INCOV152	INCOV152-T2	10.92	7.04	17.96	Home (mobile phlebotomy)	1 or 2	FALSE	None	NA	NA	NA	NA	NA	NA	NA	Female	32	NOT Hispanic or Latino	White	No	No	No	No	No	Never	No	No	No	No	No	No	No	No
INCOV152	INCOV152-T3	45	7.04	52.04	Home (mobile phlebotomy)	<=2	FALSE	None	NA	NA	NA	NA	NA	NA	NA	Female	32	NOT Hispanic or Latino	White	No	No	No	No	No	Never	No	No	No	No	No	No	No	No
INCOV153	INCOV153-T1	10.67	8.12	18.79	Home (mobile phlebotomy)	1 or 2	FALSE	None	NA	NA	NA	NA	NA	NA	NA	Female	75	NOT Hispanic or Latino	White	No	No	No	No	Yes	Never	No	No	No	Yes	No	No	No	No
INCOV153	INCOV153-T2	23.88	8.12	32	Home (mobile phlebotomy)	1 or 2	FALSE	None	NA	NA	NA	NA	NA	NA	NA	Female	75	NOT Hispanic or Latino	White	No	No	No	No	Yes	Never	No	No	No	Yes	No	No	No	No
INCOV153	INCOV153-T3	49.71	8.12	57.83	Home (mobile phlebotomy)	<=2	FALSE	None	NA	NA	NA	NA	NA	NA	NA	Female	75	NOT Hispanic or Latino	White	No	No	No	No	Yes	Never	No	No	No	Yes	No	No	No	No
INCOV154	INCOV154-T1	0.79	21.17	21.96	Home (mobile phlebotomy)	1	FALSE	None	NA	NA	NA	NA	NA	NA	NA	Male	56	NOT Hispanic or Latino	Black or African American	No	No	No	No	No	Former	No	No	No	No	No	No	No	No
INCOV154	INCOV154-T2	9.79	21.17	30.96	Home (mobile phlebotomy)	1 or 2	FALSE	None	NA	NA	NA	NA	NA	NA	NA	Male	56	NOT Hispanic or Latino	Black or African American	No	No	No	No	No	Former	No	No	No	No	No	No	No	No
INCOV154	INCOV154-T3	42.79	21.17	63.96	Home (mobile phlebotomy)	<=2	FALSE	None	NA	NA	NA	NA	NA	NA	NA	Male	56	NOT Hispanic or Latino	Black or African American	No	No	No	No	No	Former	No	No	No	No	No	No	No	No
INCOV155	INCOV155-T1	1.92	12.88	14.8	Home (mobile phlebotomy)	1 or 2	FALSE	None	NA	NA	NA	NA	NA	NA	NA	Female	49	NOT Hispanic or Latino	White	No	No	No	No	No	Former	No	No	No	No	No	No	No	No
INCOV155	INCOV155-T2	9.92	12.88	22.8	Home (mobile phlebotomy)	1 or 2	FALSE	None	NA	NA	NA	NA	NA	NA	NA	Female	49	NOT Hispanic or Latino	White	No	No	No	No	No	Former	No	No	No	No	No	No	No	No
INCOV155	INCOV155-T3	44.88	12.88	57.76	Home (mobile phlebotomy)	<=2	FALSE	None	NA	NA	NA	NA	NA	NA	NA	Female	49	NOT Hispanic or Latino	White	No	No	No	No	No	Former	No	No	No	No	No	No	No	No
INCOV156	INCOV156-T1	0.67	2.88	3.55	Hospital	5	FALSE	High flow nasal cannula (HFNC)	110	57	37.1	58	98	Bilateral pulmonary infiltrates	32.2079	Male	34	Hispanic or Latino	Unknown / Not Reported	No	No	No	No	No	Never	No	No	No	No	No	No	No	No
INCOV156	INCOV156-T2	5.67	2.88	8.55	Hospital	3	FALSE	None	110	62	36.7	76	94	Evidence of pulmonary infiltrates	32.2079	Male	34	Hispanic or Latino	Unknown / Not Reported	No	No	No	No	No	Never	No	No	No	No	No	No	No	No
INCOV156	INCOV156-T3	57.88	2.88	60.76	Home (mobile phlebotomy)	<=2	FALSE	None	NA	NA	NA	NA	NA	NA	32.2079	Male	34	Hispanic or Latino	Unknown / Not Reported	No	No	No	No	No	Never	No	No	No	No	No	No	No	No
INCOV157	INCOV157-T1	5.92	3.29	9.21	Home (mobile phlebotomy)	1	FALSE	None	NA	NA	NA	NA	NA	NA	NA	Male	72	NOT Hispanic or Latino	White	No	No	No	No	Yes	Former	No	No	Yes	No	No	No	No	No
INCOV157	INCOV157-T2	11.88	3.29	15.17	Home (mobile phlebotomy)	1 or 2	FALSE	None	NA	NA	NA	NA	NA	NA	NA	Male	72	NOT Hispanic or Latino	White	No	No	No	No	Yes	Former	No	No	Yes	No	No	No	No	No
INCOV157	INCOV157-T3	45.79	3.29	49.08	Home (mobile phlebotomy)	<=2	FALSE	None	NA	NA	NA	NA	NA	NA	NA	Male	72	NOT Hispanic or Latino	White	No	No	No	No	Yes	Former	No	No	Yes	No	No	No	No	No
INCOV158	INCOV158-T1	0.5	12.46	12.96	Hospital	6	TRUE	Other	97	77	36.9	75	100	Bilateral pulmonary infiltrates	27.1193	Female	71	NOT Hispanic or Latino	Asian	No	No	No	No	Yes	Never	No	No	No	No	No	No	No	No
INCOV158	INCOV158-T2	6.62	12.46	19.08	ICU	4	FALSE	Nasal cannula	114	57	37.3	66	99	Bilateral pulmonary infiltrates	27.1193	Female	71	NOT Hispanic or Latino	Asian	No	No	No	No	Yes	Never	No	No	No	No	No	No	No	No
INCOV159	INCOV159-T1	6.25	2.83	9.08	Home (mobile phlebotomy)	1 or 2	FALSE	None	NA	NA	NA	NA	NA	NA	NA	Female	53	NOT Hispanic or Latino	White	No	No	No	No	No	Unknown	No	No	No	No	No	No	No	No
INCOV159	INCOV159-T2	17	2.83	19.83	Home (mobile phlebotomy)	1 or 2	FALSE	None	NA	NA	NA	NA	NA	NA	NA	Female	53	NOT Hispanic or Latino	White	No	No	No	No	No	Unknown	No	No	No	No	No	No	No	No
INCOV159	INCOV159-T3	49.29	2.83	52.12	Home (mobile phlebotomy)	<=2	FALSE	None	NA	NA	NA	NA	NA	NA	NA	Female	53	NOT Hispanic or Latino	White	No	No	No	No	No	Unknown	No	No	No	No	No	No	No	No
INCOV160	INCOV160-T1	0.58	13.67	14.25	Hospital	3	FALSE	None	106	71	36.7	76	96	Bilateral pulmonary infiltrates	28.6191	Female	37	NOT Hispanic or Latino	Black or African American	No	No	No	No	No	Never	No	No	No	No	No	No	No	No
INCOV161	INCOV161-T1	0.46	2.75	3.21	Hospital	5	FALSE	High flow nasal cannula (HFNC)	157	70	36.6	94	96	Clear	31.9586	Male	47	NOT Hispanic or Latino	White	No	No	No	No	Yes	Never	Yes	No	No	No	T2DM	No	Yes	Yes
INCOV161	INCOV161-T2	5.46	2.75	8.21	Hospital	3	FALSE	None	155	88	36.4	75	93	NA	31.9586	Male	47	NOT Hispanic or Latino	White	No	No	No	No	Yes	Never	Yes	No	No	No	T2DM	No	Yes	Yes
INCOV162	INCOV162-T1	0	8.42	8.42	Hospital	3	FALSE	None	122	78	36.7	104	99	Bilateral pulmonary infiltrates	35.708	Female	48	Unknown / Not Reported	Native Hawaiian or Other Pacific Islander	No	No	No	No	No	Never	No	No	No	No	No	No	No	No
INCOV162	INCOV162-T2	11.12	8.42	19.54	Home (mobile phlebotomy)	1	FALSE	None	NA	NA	NA	NA	NA	NA	35.708	Female	48	Unknown / Not Reported	Native Hawaiian or Other Pacific Islander	No	No	No	No	No	Never	No	No	No	No	No	No	No	No
INCOV162	INCOV162-T3	44.92	8.42	53.34	Home (mobile phlebotomy)	<=2	FALSE	None	NA	NA	NA	NA	NA	NA	35.708	Female	48	Unknown / Not Reported	Native Hawaiian or Other Pacific Islander	No	No	No	No	No	Never	No	No	No	No	No	No	No	No
INCOV163	INCOV163-T1	0.58	18.17	18.75	Hospital	4	FALSE	Nasal cannula	103	58	36.6	54	95	Bilateral pulmonary infiltrates	29.1929	Male	47	Hispanic or Latino	Unknown / Not Reported	No	No	No	No	No	Former	No	No	No	No	No	No	No	No
INCOV163	INCOV163-T2	2.58	18.17	20.75	Hospital	3	FALSE	None	97	58	36.4	55	95	Bilateral pulmonary infiltrates	29.1929	Male	47	Hispanic or Latino	Unknown / Not Reported	No	No	No	No	No	Former	No	No	No	No	No	No	No	No
INCOV163	INCOV163-T3	30.83	18.17	49	Home (mobile phlebotomy)	<=2	FALSE	None	NA	NA	NA	NA	NA	Bilateral pulmonary infiltrates	29.1929	Male	47	Hispanic or Latino	Unknown / Not Reported	No	No	No	No	No	Former	No	No	No	No	No	No	No	No
INCOV164	INCOV164-T1	0.12	2.08	2.2	Hospital	3	FALSE	None	124	80	36.6	62	97	Clear	24.0409	Male	57	NOT Hispanic or Latino	Unknown / Not Reported	No	No	No	No	No	Unknown	No	No	No	No	No	No	No	No
INCOV164	INCOV164-T2	3.92	2.08	6	Hospital	3	FALSE	None	111	70	37.3	68	100	Clear	24.0409	Male	57	NOT Hispanic or Latino	Unknown / Not Reported	No	No	No	No	No	Unknown	No	No	No	No	No	No	No	No
INCOV165	INCOV165-T1	0.71	10.54	11.25	Hospital	5	FALSE	High flow nasal cannula (HFNC)	100	61	36.3	63	99	Bilateral pulmonary infiltrates	32.2499	Female	46	Hispanic or Latino	Unknown / Not Reported	No	No	No	No	No	Never	No	No	No	No	No	No	No	No
INCOV165	INCOV165-T2	4.71	10.54	15.25	Hospital	4	FALSE	Nasal cannula	110	65	36.8	47	98	Bilateral pulmonary infiltrates	32.2499	Female	46	Hispanic or Latino	Unknown / Not Reported	No	No	No	No	No	Never	No	No	No	No	No	No	No	No
INCOV165	INCOV165-T3	38.96	10.54	49.5	Home (mobile phlebotomy)	<=2	FALSE	None	NA	NA	NA	NA	NA	NA	32.2499	Female	46	Hispanic or Latino	Unknown / Not Reported	No	No	No	No	No	Never	No	No	No	No	No	No	No	No
INCOV166	INCOV166-T1	0.58	9.67	10.25	Hospital	3	FALSE	None	105	54	36.9	76	95	Bilateral pulmonary infiltrates	24.2681	Male	46	NOT Hispanic or Latino	Asian	Yes	No	No	No	Yes	Never	No	No	No	Yes	No	No	No	No
INCOV166	INCOV166-T2	2.54	9.67	12.21	Hospital	3	FALSE	None	107	75	36.8	68	99	Bilateral pulmonary infiltrates	24.2681	Male	46	NOT Hispanic or Latino	Asian	Yes	No	No	No	Yes	Never	No	No	No	Yes	No	No	No	No
INCOV166	INCOV166-T3	37.75	9.67	47.42	Home (mobile phlebotomy)	<=2	FALSE	None	NA	NA	NA	NA	NA	NA	24.2681	Male	46	NOT Hispanic or Latino	Asian	Yes	No	No	No	Yes	Never	No	No	No	Yes	No	No	No	No
INCOV167	INCOV167-T1	0.04	8.46	8.5	Hospital	4	FALSE	Nasal cannula	130	77	36.8	58	100	Bilateral pulmonary infiltrates	23.2059	Male	49	NOT Hispanic or Latino	Unknown / Not Reported	No	No	Yes	No	No	Never	No	No	No	No	No	No	No	No
INCOV167	INCOV167-T2	2.79	8.46	11.25	Hospital	3	FALSE	None	145	89	36.6	65	98	Bilateral pulmonary infiltrates	23.2059	Male	49	NOT Hispanic or Latino	Unknown / Not Reported	No	No	Yes	No	No	Never	No	No	No	No	No	No	No	No
INCOV167	INCOV167-T3	198.83	8.46	207.29	Clinic	0	FALSE	0	NA	NA	NA	NA	NA	NA	23.2059	Male	49	NOT Hispanic or Latino	Unknown / Not Reported	No	No	Yes	No	No	Never	No	No	No	No	No	No	No	No
INCOV168	INCOV168-T1	0.17	1.25	1.42	Hospital	3	FALSE	None	105	59	36.8	66	98	Clear	28.8281	Female	26	NOT Hispanic or Latino	Asian	No	No	No	No	No	Never	No	No	No	No	No	No	No	No
INCOV168	INCOV168-T2	5.08	1.25	6.33	Home (mobile phlebotomy)	1 or 2	FALSE	None	NA	NA	NA	NA	NA	NA	28.8281	Female	26	NOT Hispanic or Latino	Asian	No	No	No	No	No	Never	No	No	No	No	No	No	No	No
INCOV168	INCOV168-T3	41.96	1.25	43.21	Home (mobile phlebotomy)	<=2	FALSE	None	NA	NA	NA	NA	NA	NA	28.8281	Female	26	NOT Hispanic or Latino	Asian	No	No	No	No	No	Never	No	No	No	No	No	No	No	No
INCOV169	INCOV169-T1	0.88	13.17	14.05	ICU	6	TRUE	Other	161	84	37.1	55	98	Bilateral pulmonary infiltrates	33.5542	Male	76	Hispanic or Latino	Unknown / Not Reported	Yes	No	No	No	Yes	Never	No	No	No	No	No	No	No	No
INCOV169	INCOV169-T2	5.88	13.17	19.05	ICU	6	TRUE	Other	96	43	37.3	69	98	Bilateral pulmonary infiltrates	33.5542	Male	76	Hispanic or Latino	Unknown / Not Reported	Yes	No	No	No	Yes	Never	No	No	No	No	No	No	No	No
INCOV170	INCOV170-T1	0.67	5.08	5.75	Hospital	4	FALSE	Nasal cannula	152	101	36.4	129	94	Evidence of pulmonary infiltrates	23.2557	Male	89	NOT Hispanic or Latino	White	Yes	No	No	No	Yes	Former	No	Yes	Yes	No	No	No	No	No
INCOV170	INCOV170-T2	5.67	5.08	10.75	Hospital	4	FALSE	Nasal cannula	128	73	36.9	91	94	Evidence of pulmonary infiltrates	23.2557	Male	89	NOT Hispanic or Latino	White	Yes	No	No	No	Yes	Former	No	Yes	Yes	No	No	No	No	No
INCOV171	INCOV171-T1	0.54	11.21	11.75	ICU	5	FALSE	High flow nasal cannula (HFNC)	139	98	36.5	67	96	Bilateral pulmonary infiltrates	37.8367	Male	57	NOT Hispanic or Latino	Native Hawaiian or Other Pacific Islander	No	No	No	No	Yes	Never	No	No	No	Yes	T2DM	No	No	No
INCOV171	INCOV171-T2	8.54	11.21	19.75	Hospital	4	FALSE	Nasal cannula	115	74	36.7	54	87	Bilateral pulmonary infiltrates	37.8367	Male	57	NOT Hispanic or Latino	Native Hawaiian or Other Pacific Islander	No	No	No	No	Yes	Never	No	No	No	Yes	T2DM	No	No	No
INCOV171	INCOV171-T3	214.71	11.21	225.92	Clinic	0	0	0	NA	NA	NA	NA	NA	NA	37.8367	Male	57	NOT Hispanic or Latino	Native Hawaiian or Other Pacific Islander	No	No	No	No	Yes	Never	No	No	No	Yes	T2DM	No	No	No
INCOV172	INCOV172-T1	0.71	1.33	2.04	Hospital	4	FALSE	Nasal cannula	127	78	37.1	73	99	Clear	32.6143	Female	30	NOT Hispanic or Latino	Black or African American	No	No	No	No	No	Never	No	No	No	No	No	No	No	No
INCOV172	INCOV172-T2	6.83	1.33	8.16	Home (mobile phlebotomy)	1	FALSE	None	NA	NA	NA	NA	NA	NA	32.6143	Female	30	NOT Hispanic or Latino	Black or African American	No	No	No	No	No	Never	No	No	No	No	No	No	No	No
INCOV172	INCOV172-T3	42	1.33	43.33	Home (mobile phlebotomy)	<=2	FALSE	None	NA	NA	NA	NA	NA	NA	32.6143	Female	30	NOT Hispanic or Latino	Black or African American	No	No	No	No	No	Never	No	No	No	No	No	No	No	No
INCOV173	INCOV173-T1	0.71	8.08	8.79	ICU	7	TRUE	Other	94	50	36.8	74	97	Bilateral pulmonary infiltrates	38.2269	Female	57	Hispanic or Latino	Unknown / Not Reported	No	No	No	No	No	Never	No	No	No	No	No	No	No	No
INCOV173	INCOV173-T2	7.62	8.08	15.7	ICU	4	FALSE	Nasal cannula	103	52	36.9	66	96	Bilateral pulmonary infiltrates	38.2269	Female	57	Hispanic or Latino	Unknown / Not Reported	No	No	No	No	No	Never	No	No	No	No	No	No	No	No
INCOV174	INCOV174-T1	0.75	8.25	9	Hospital	4	FALSE	Nasal cannula	84	41	36.7	61	95	Clear	22.7841	Male	89	NOT Hispanic or Latino	Unknown / Not Reported	No	No	No	No	No	Former	No	No	No	No	No	No	No	No
INCOV174	INCOV174-T2	2.5	8.25	10.75	Hospital	4	FALSE	Nasal cannula	150	73	36.4	52	91	Evidence of pulmonary infiltrates	22.7841	Male	89	NOT Hispanic or Latino	Unknown / Not Reported	No	No	No	No	No	Former	No	No	No	No	No	No	No	No
INCOV175	INCOV175-T1	0.75	4.08	4.83	Hospital	5	FALSE	High flow nasal cannula (HFNC)	108	61	37.6	103	93	Clear	24.0896	Male	63	NOT Hispanic or Latino	Asian	No	No	No	No	Yes	Former	Yes	Yes	No	No	T2DM	No	No	No
INCOV175	INCOV175-T2	5.75	4.08	9.83	Hospital	4	FALSE	Nasal cannula	167	92	36.7	93	94	Bilateral pulmonary infiltrates	24.0896	Male	63	NOT Hispanic or Latino	Asian	No	No	No	No	Yes	Former	Yes	Yes	No	No	T2DM	No	No	No
INCOV176	INCOV176-T1	0.58	9.12	9.7	Hospital	3	FALSE	None	169	63	38.2	91	94	Clear	25.7042	Female	78	NOT Hispanic or Latino	Asian	No	No	No	No	Yes	Never	No	No	No	No	T2DM	No	No	No
INCOV176	INCOV176-T2	5.58	9.12	14.7	Hospital	3	FALSE	None	164	74	37.7	96	94	Bilateral pulmonary infiltrates	25.7042	Female	78	NOT Hispanic or Latino	Asian	No	No	No	No	Yes	Never	No	No	No	No	T2DM	No	No	No
INCOV177	INCOV177-T1	0.75	10	10.75	ICU	5	FALSE	High flow nasal cannula (HFNC)	145	75	36.8	85	90	Bilateral pulmonary infiltrates	26.9302	Female	55	NOT Hispanic or Latino	Asian	No	No	Yes	No	Yes	Never	No	No	Yes	No	No	No	Yes	No
INCOV177	INCOV177-T2	4.75	10	14.75	ICU	7	TRUE	Other	114	48	37.2	100	97	Bilateral pulmonary infiltrates	26.9302	Female	55	NOT Hispanic or Latino	Asian	No	No	Yes	No	Yes	Never	No	No	Yes	No	No	No	Yes	No
INCOV177	INCOV177-T3	66.92	10	76.92	Home (mobile phlebotomy)	2	FALSE	None	NA	NA	NA	NA	NA	NA	26.9302	Female	55	NOT Hispanic or Latino	Asian	No	No	Yes	No	Yes	Never	No	No	Yes	No	No	No	Yes	No
INCOV178	INCOV178-T1	0.58	11.17	11.75	Hospital	4	FALSE	Nasal cannula	138	70	36.6	80	94	Bilateral pulmonary infiltrates	24.05	Male	73	Hispanic or Latino	Unknown / Not Reported	No	No	No	No	No	Never	No	No	No	No	No	No	No	No
INCOV178	INCOV178-T2	10.92	11.17	22.09	Home (mobile phlebotomy)	1 or 2	FALSE	None	NA	NA	NA	NA	NA	NA	24.05	Male	73	Hispanic or Latino	Unknown / Not Reported	No	No	No	No	No	Never	No	No	No	No	No	No	No	No
INCOV178	INCOV178-T3	41.67	11.17	52.84	Home (mobile phlebotomy)	<=2	FALSE	None	NA	NA	NA	NA	NA	NA	24.05	Male	73	Hispanic or Latino	Unknown / Not Reported	No	No	No	No	No	Never	No	No	No	No	No	No	No	No
INCOV179	INCOV179-T1	0.79	4.96	5.75	Hospital	4	FALSE	Nasal cannula	127	81	37.3	68	94	Clear	31.2723	Male	76	NOT Hispanic or Latino	White	No	No	No	No	Yes	Never	No	Yes	No	Yes	T2DM	No	No	No
INCOV179	INCOV179-T2	4.79	4.96	9.75	Hospital	3	FALSE	None	139	85	36.3	59	99	Bilateral pulmonary infiltrates	31.2723	Male	76	NOT Hispanic or Latino	White	No	No	No	No	Yes	Never	No	Yes	No	Yes	T2DM	No	No	No
INCOV179	INCOV179-T3	155.92	4.96	160.88	Clinic	<=2	FALSE	None	NA	NA	NA	NA	NA	NA	31.2723	Male	76	NOT Hispanic or Latino	White	No	No	No	No	Yes	Never	No	Yes	No	Yes	T2DM	No	No	No
INCOV180	INCOV180-T1	0.83	14.88	15.71	Hospital	3	FALSE	None	128	95	36.6	78	97	Bilateral pulmonary infiltrates	22.2295	Male	54	NOT Hispanic or Latino	Asian	No	No	No	No	No	Never	No	No	No	No	No	No	No	No
INCOV180	INCOV180-T2	10.17	14.88	25.05	Home (mobile phlebotomy)	1 or 2	FALSE	None	NA	NA	NA	NA	NA	NA	22.2295	Male	54	NOT Hispanic or Latino	Asian	No	No	No	No	No	Never	No	No	No	No	No	No	No	No
INCOV180	INCOV180-T3	28.92	14.88	43.8	Home (mobile phlebotomy)	<=2	FALSE	None	NA	NA	NA	NA	NA	NA	22.2295	Male	54	NOT Hispanic or Latino	Asian	No	No	No	No	No	Never	No	No	No	No	No	No	No	No
INCOV181	INCOV181-T1	1	2.75	3.75	Hospital	3	FALSE	None	124	71	37	80	96	Evidence of pulmonary infiltrates	26.326	Male	77	NOT Hispanic or Latino	White	No	No	No	No	No	Never	Yes	No	No	No	T2DM	No	No	No
INCOV181	INCOV181-T2	3.96	2.75	6.71	Hospital	4	FALSE	Nasal cannula	130	70	36.5	86	92	Evidence of pulmonary infiltrates	26.326	Male	77	NOT Hispanic or Latino	White	No	No	No	No	No	Never	Yes	No	No	No	T2DM	No	No	No
INCOV182	INCOV182-T1	3	6.88	9.88	Home (mobile phlebotomy)	1 or 2	FALSE	None	NA	NA	NA	NA	NA	NA	NA	Female	37	NOT Hispanic or Latino	White	No	No	Yes	No	No	Never	No	No	No	No	No	No	No	No
INCOV182	INCOV182-T2	18	6.88	24.88	Home (mobile phlebotomy)	1 or 2	FALSE	None	NA	NA	NA	NA	NA	NA	NA	Female	37	NOT Hispanic or Latino	White	No	No	Yes	No	No	Never	No	No	No	No	No	No	No	No
INCOV182	INCOV182-T3	52.04	6.88	58.92	Home (mobile phlebotomy)	<=2	FALSE	None	NA	NA	NA	NA	NA	NA	NA	Female	37	NOT Hispanic or Latino	White	No	No	Yes	No	No	Never	No	No	No	No	No	No	No	No
INCOV183	INCOV183-T1	0.54	15.17	15.71	Hospital	4	FALSE	Nasal cannula	117	72	36.8	39	92	Bilateral pulmonary infiltrates	23.5559	Male	48	NOT Hispanic or Latino	White	No	No	No	No	No	Former	No	No	No	No	No	No	No	No
INCOV184	INCOV184-T1	0.04	1.83	1.87	Hospital	4	FALSE	Nasal cannula	134	74	37	103	96	Bilateral pulmonary infiltrates	28.4882	Male	39	NOT Hispanic or Latino	White	No	No	Yes	No	No	Never	No	No	No	No	No	No	No	No
INCOV184	INCOV184-T2	5.04	1.83	6.87	Home (mobile phlebotomy)	1 or 2	FALSE	None	NA	NA	NA	NA	NA	NA	28.4882	Male	39	NOT Hispanic or Latino	White	No	No	Yes	No	No	Never	No	No	No	No	No	No	No	No
INCOV184	INCOV184-T3	41.12	1.83	42.95	Home (mobile phlebotomy)	<=2	FALSE	None	NA	NA	NA	NA	NA	NA	28.4882	Male	39	NOT Hispanic or Latino	White	No	No	Yes	No	No	Never	No	No	No	No	No	No	No	No
INCOV185	INCOV185-T1	0.21	10.88	11.09	ICU	5	FALSE	High flow nasal cannula (HFNC)	138	69	37.1	51	97	Bilateral pulmonary infiltrates	31.0728	Male	48	Hispanic or Latino	Unknown / Not Reported	No	No	No	No	Yes	Unknown	No	No	No	No	No	No	No	No
INCOV185	INCOV185-T2	2.92	10.88	13.8	Hospital	4	FALSE	Nasal cannula	153	91	36.1	46	96	Bilateral pulmonary infiltrates	31.0728	Male	48	Hispanic or Latino	Unknown / Not Reported	No	No	No	No	Yes	Unknown	No	No	No	No	No	No	No	No
INCOV186	INCOV186-T1	0.62	8.92	9.54	Hospital	4	FALSE	Nasal cannula	95	54	36.4	48	95	Bilateral pulmonary infiltrates	21.6791	Male	63	NOT Hispanic or Latino	Asian	No	No	No	No	No	Never	No	No	No	No	No	No	No	No
INCOV186	INCOV186-T2	5.62	8.92	14.54	Hospital	3	FALSE	None	82	37	36.4	52	97	Bilateral pulmonary infiltrates	21.6791	Male	63	NOT Hispanic or Latino	Asian	No	No	No	No	No	Never	No	No	No	No	No	No	No	No
INCOV187	INCOV187-T1	0.71	6.04	6.75	Hospital	4	FALSE	Nasal cannula	93	53	36.5	62	95	Bilateral pulmonary infiltrates	32.2656	Female	34	Hispanic or Latino	Unknown / Not Reported	No	No	No	No	No	Never	No	No	No	No	No	No	No	No
INCOV187	INCOV187-T2	5.67	6.04	11.71	Hospital	3	FALSE	None	94	49	36.9	50	97	Bilateral pulmonary infiltrates	32.2656	Female	34	Hispanic or Latino	Unknown / Not Reported	No	No	No	No	No	Never	No	No	No	No	No	No	No	No
INCOV187	INCOV187-T3	142.79	6.04	148.83	Clinic	<=2	FALSE	None	NA	NA	NA	NA	NA	NA	32.2656	Female	34	Hispanic or Latino	Unknown / Not Reported	No	No	No	No	No	Never	No	No	No	No	No	No	No	No
INCOV188	INCOV188-T1	0	2.96	2.96	Hospital	5	FALSE	High flow nasal cannula (HFNC)	149	84	36.7	85	96	Bilateral pulmonary infiltrates	29.4501	Male	41	NOT Hispanic or Latino	White	No	No	No	No	Yes	Former	No	No	No	No	No	No	No	No
INCOV188	INCOV188-T2	3.79	2.96	6.75	Hospital	3	FALSE	None	123	82	36.5	85	95	Bilateral pulmonary infiltrates	29.4501	Male	41	NOT Hispanic or Latino	White	No	No	No	No	Yes	Former	No	No	No	No	No	No	No	No
INCOV188	INCOV188-T3	130.92	2.96	133.88	Clinic	0	FALSE	0	NA	NA	NA	NA	NA	NA	29.4501	Male	41	NOT Hispanic or Latino	White	No	No	No	No	Yes	Former	No	No	No	No	No	No	No	No
INCOV189	INCOV189-T1	0.71	10.04	10.75	Hospital	6	TRUE	Other	196	50	36.4	53	98	Bilateral pulmonary infiltrates	39.2847	Male	83	Hispanic or Latino	Unknown / Not Reported	No	No	No	Yes	No	Former	No	No	No	No	T2DM	No	No	No
INCOV189	INCOV189-T2	3.71	10.04	13.75	Hospital	6	TRUE	Other	115	44	37.1	58	96	Bilateral pulmonary infiltrates	39.2847	Male	83	Hispanic or Latino	Unknown / Not Reported	No	No	No	Yes	No	Former	No	No	No	No	T2DM	No	No	No
INCOV190	INCOV190-T1	0.83	3	3.83	Hospital	6	TRUE	Other	132	91	37.3	100	97	Bilateral pulmonary infiltrates	28.7649	Female	43	NOT Hispanic or Latino	White	Yes	No	No	No	No	Former	No	No	No	Yes	No	No	No	No
INCOV190	INCOV190-T2	11.75	3	14.75	ICU	3	FALSE	None	113	68	35.1	63	95	Bilateral pulmonary infiltrates	28.7649	Female	43	NOT Hispanic or Latino	White	Yes	No	No	No	No	Former	No	No	No	Yes	No	No	No	No
INCOV190	INCOV190-T3	135.08	3	138.08	Clinic	0	0	0	NA	NA	NA	NA	NA	NA	28.7649	Female	43	NOT Hispanic or Latino	White	Yes	No	No	No	No	Former	No	No	No	Yes	No	No	No	No
INCOV191	INCOV191-T1	2.38	9.38	11.76	Hospital	4	FALSE	Nasal cannula	165	76	36.5	68	92	Bilateral pulmonary infiltrates	26.8245	Male	69	NOT Hispanic or Latino	White	No	No	No	Yes	No	Current	No	No	Yes	Yes	No	No	No	No
INCOV191	INCOV191-T2	5.38	9.38	14.76	Hospital	4	FALSE	Nasal cannula	146	81	36.9	83	94	Bilateral pulmonary infiltrates	26.8245	Male	69	NOT Hispanic or Latino	White	No	No	No	Yes	No	Current	No	No	Yes	Yes	No	No	No	No
INCOV192	INCOV192-T1	0.58	14.17	14.75	Hospital	3	FALSE	None	129	77	36.6	86	96	NA	41.7322	Female	49	NOT Hispanic or Latino	Black or African American	No	No	No	No	No	Never	No	No	No	No	Other	No	No	No
INCOV192	INCOV192-T2	14.88	14.17	29.05	Home (mobile phlebotomy)	1 or 2	FALSE	None	NA	NA	NA	NA	NA	NA	41.7322	Female	49	NOT Hispanic or Latino	Black or African American	No	No	No	No	No	Never	No	No	No	No	Other	No	No	No
INCOV192	INCOV192-T3	34.88	14.17	49.05	Home (mobile phlebotomy)	<=2	FALSE	None	NA	NA	NA	NA	NA	NA	41.7322	Female	49	NOT Hispanic or Latino	Black or African American	No	No	No	No	No	Never	No	No	No	No	Other	No	No	No
INCOV193	INCOV193-T1	1.67	0.83	2.5	Hospital	4	FALSE	Nasal cannula	154	84	37	86	97	Bilateral pulmonary infiltrates	27.4934	Male	74	NOT Hispanic or Latino	American Indian/Alaska Native	No	No	No	No	No	Current	No	No	No	No	No	No	No	No
INCOV193	INCOV193-T2	13.96	0.83	14.79	Home (mobile phlebotomy)	1 or 2	FALSE	None	NA	NA	NA	NA	NA	NA	27.4934	Male	74	NOT Hispanic or Latino	American Indian/Alaska Native	No	No	No	No	No	Current	No	No	No	No	No	No	No	No
INCOV193	INCOV193-T3	33.92	0.83	34.75	Home (mobile phlebotomy)	<=2	FALSE	None	NA	NA	NA	NA	NA	NA	27.4934	Male	74	NOT Hispanic or Latino	American Indian/Alaska Native	No	No	No	No	No	Current	No	No	No	No	No	No	No	No
INCOV194	INCOV194-T1	2.54	7.25	9.79	Hospital	4	FALSE	Nasal cannula	104	78	36.6	56	95	Bilateral pulmonary infiltrates	31.6815	Male	60	Hispanic or Latino	Unknown / Not Reported	No	No	Yes	No	No	Never	No	No	No	No	No	No	No	No
INCOV194	INCOV194-T2	14.58	7.25	21.83	Home (mobile phlebotomy)	1 or 2	FALSE	None	NA	NA	NA	NA	NA	NA	31.6815	Male	60	Hispanic or Latino	Unknown / Not Reported	No	No	Yes	No	No	Never	No	No	No	No	No	No	No	No
INCOV194	INCOV194-T3	102.58	7.25	109.83	Home (mobile phlebotomy)	<=2	FALSE	None	NA	NA	NA	NA	NA	NA	31.6815	Male	60	Hispanic or Latino	Unknown / Not Reported	No	No	Yes	No	No	Never	No	No	No	No	No	No	No	No
INCOV195	INCOV195-T1	0.67	14.04	14.71	ICU	7	TRUE	Other	121	52	37.1	60	98	Bilateral pulmonary infiltrates	25.423	Male	70	NOT Hispanic or Latino	Unknown / Not Reported	No	No	No	No	No	Never	No	No	No	No	T2DM	No	No	No
INCOV195	INCOV195-T2	7.67	14.04	21.71	ICU	7	TRUE	Other	73	44	36.6	60	95	Bilateral pulmonary infiltrates	25.423	Male	70	NOT Hispanic or Latino	Unknown / Not Reported	No	No	No	No	No	Never	No	No	No	No	T2DM	No	No	No
INCOV196	INCOV196-T1	0.67	20.88	21.55	ICU	7	TRUE	Other	140	67	36.6	120	96	Bilateral pulmonary infiltrates	21.4222	Female	54	Hispanic or Latino	Unknown / Not Reported	No	No	No	No	No	Never	No	No	No	No	T2DM	No	No	No
INCOV196	INCOV196-T2	8.67	20.88	29.55	Hospital	6	TRUE	Other	123	52	36.9	106	94	Bilateral pulmonary infiltrates	21.4222	Female	54	Hispanic or Latino	Unknown / Not Reported	No	No	No	No	No	Never	No	No	No	No	T2DM	No	No	No
INCOV197	INCOV197-T1	0.71	13	13.71	ICU	7	TRUE	Other	106	55	37	40	95	Bilateral pulmonary infiltrates	33.34	Male	66	NOT Hispanic or Latino	White	No	No	No	No	Yes	Current	No	No	No	No	T2DM	No	No	No
INCOV197	INCOV197-T2	9.75	13	22.75	ICU	6	TRUE	Other	152	75	36.9	83	93	Bilateral pulmonary infiltrates	33.34	Male	66	NOT Hispanic or Latino	White	No	No	No	No	Yes	Current	No	No	No	No	T2DM	No	No	No
INCOV198	INCOV198-T1	0.67	8.21	8.88	Hospital	6	TRUE	Other	113	45	36.7	70	100	Evidence of pulmonary infiltrates	50.8984	Female	40	NOT Hispanic or Latino	Unknown / Not Reported	No	No	Yes	No	No	Never	No	No	No	No	T2DM	No	No	No
INCOV198	INCOV198-T2	4.83	8.21	13.04	ICU	6	TRUE	Other	135	68	37.5	72	96	Bilateral pulmonary infiltrates	50.8984	Female	40	NOT Hispanic or Latino	Unknown / Not Reported	No	No	Yes	No	No	Never	No	No	No	No	T2DM	No	No	No
INCOV198	INCOV198-T3	106.83	8.21	115.04	Clinic	<=2	FALSE	None	NA	NA	NA	NA	NA	NA	50.8984	Female	40	NOT Hispanic or Latino	Unknown / Not Reported	No	No	Yes	No	No	Never	No	No	No	No	T2DM	No	No	No
INCOV199	INCOV199-T1	0.62	27.12	27.74	ICU	7	TRUE	Other	132	93	37.2	66	100	Bilateral pulmonary infiltrates	28.0957	Male	57	NOT Hispanic or Latino	Asian	No	No	No	No	No	Never	No	No	No	No	No	No	No	No
INCOV199	INCOV199-T2	7.58	27.12	34.7	ICU	6	TRUE	Other	116	68	37.4	60	98	Bilateral pulmonary infiltrates	28.0957	Male	57	NOT Hispanic or Latino	Asian	No	No	No	No	No	Never	No	No	No	No	No	No	No	No
INCOV200	INCOV200-T1	0.62	19.42	20.04	ICU	7	TRUE	Other	114	58	36.4	71	95	Bilateral pulmonary infiltrates	32.5385	Male	51	Unknown / Not Reported	White	No	No	No	No	Yes	Never	No	No	No	No	T2DM	No	No	No
INCOV200	INCOV200-T2	4.38	19.42	23.8	ICU	7	TRUE	Other	107	55	37	76	94	NA	32.5385	Male	51	Unknown / Not Reported	White	No	No	No	No	Yes	Never	No	No	No	No	T2DM	No	No	No
INCOV201	INCOV201-T1	1.62	7.08	8.7	ICU	7	TRUE	Other	116	62	37	66	97	Bilateral pulmonary infiltrates	43.6987	Female	50	NOT Hispanic or Latino	Unknown / Not Reported	No	No	No	No	No	Former	No	No	No	No	T2DM	No	No	No
INCOV201	INCOV201-T2	8.62	7.08	15.7	ICU	6	TRUE	Other	136	117	37.3	59	95	Clear	43.6987	Female	50	NOT Hispanic or Latino	Unknown / Not Reported	No	No	No	No	No	Former	No	No	No	No	T2DM	No	No	No
INCOV201	INCOV201-T3	29.62	7.08	36.7	Hospital	3	FALSE	None	134	76	36.6	88	96	NA	43.6987	Female	50	NOT Hispanic or Latino	Unknown / Not Reported	No	No	No	No	No	Former	No	No	No	No	T2DM	No	No	No
INCOV202	INCOV202-T1	0.67	1.54	2.21	ICU	6	TRUE	Other	122	69	36.6	116	95	Bilateral pulmonary infiltrates	32.6036	Female	60	NOT Hispanic or Latino	White	No	No	Unknown	Unknown	Yes	Current	Yes	Unknown	Unknown	Unknown	T2DM	Unknown	No	No
INCOV202	INCOV202-T2	4.67	1.54	6.21	Hospital	4	FALSE	Nasal cannula	134	65	36.8	68	97	Bilateral pulmonary infiltrates	32.6036	Female	60	NOT Hispanic or Latino	White	No	No	Unknown	Unknown	Yes	Current	Yes	Unknown	Unknown	Unknown	T2DM	Unknown	No	No
INCOV203	INCOV203-T1	0.04	12.92	12.96	ICU	7	TRUE	Other	127	66	37.4	99	99	Bilateral pulmonary infiltrates	26.1322	Male	87	NOT Hispanic or Latino	Asian	No	No	Yes	No	Yes	Never	No	No	No	No	No	No	No	No
INCOV203	INCOV203-T2	7.08	12.92	20	ICU	7	TRUE	Other	102	63	36.5	95	96	Bilateral pulmonary infiltrates	26.1322	Male	87	NOT Hispanic or Latino	Asian	No	No	Yes	No	Yes	Never	No	No	No	No	No	No	No	No
INCOV204	INCOV204-T1	0.21	15.38	15.59	ICU	5	FALSE	High flow nasal cannula (HFNC)	97	53	36.8	70	97	Bilateral pulmonary infiltrates	20.678	Female	45	NOT Hispanic or Latino	White	No	No	No	No	No	Never	No	No	No	No	No	Unknown	No	No
INCOV205	INCOV205-T1	-0.5	11.67	11.17	Hospital	4	FALSE	Nasal cannula	113	72	36.8	67	95	Bilateral pulmonary infiltrates	28.4062	Male	63	NOT Hispanic or Latino	Black or African American	No	No	No	No	Yes	Former	Yes	Yes	No	Yes	T2DM	No	Yes	Yes
INCOV205	INCOV205-T2	4.54	11.67	16.21	ICU	7	TRUE	Other	123	58	37.1	122	97	Bilateral pulmonary infiltrates	28.4062	Male	63	NOT Hispanic or Latino	Black or African American	No	No	No	No	Yes	Former	Yes	Yes	No	Yes	T2DM	No	Yes	Yes
INCOV206	INCOV206-T1	9.12	-4.04	5.08	ICU	7	TRUE	Other	147	60	36.5	48	97	Bilateral pulmonary infiltrates	33.9826	Male	67	Hispanic or Latino	Unknown / Not Reported	No	No	No	No	No	Unknown	No	No	No	No	No	No	No	No
INCOV206	INCOV206-T2	13.75	-4.04	9.71	ICU	7	TRUE	Other	103	52	36.5	51	97	Bilateral pulmonary infiltrates	33.9826	Male	67	Hispanic or Latino	Unknown / Not Reported	No	No	No	No	No	Unknown	No	No	No	No	No	No	No	No
INCOV206	INCOV206-T3	37	-4.04	32.96	ICU	7	TRUE	Other	125	56	36.9	101	90	Bilateral pulmonary infiltrates	33.9826	Male	67	Hispanic or Latino	Unknown / Not Reported	No	No	No	No	No	Unknown	No	No	No	No	No	No	No	No
INCOV207	INCOV207-T1	0.62	10.67	11.29	ICU	4	FALSE	Nasal cannula	117	87	36.6	48	94	Bilateral pulmonary infiltrates	33.9325	Male	45	NOT Hispanic or Latino	Black or African American	No	Yes	No	No	Yes	Never	Yes	No	No	No	T2DM	No	No	No
INCOV207	INCOV207-T2	5.58	10.67	16.25	Hospital	0	FALSE	Nasal cannula	107	77	36.7	110	92	Evidence of pulmonary infiltrates	33.9325	Male	45	NOT Hispanic or Latino	Black or African American	No	Yes	No	No	Yes	Never	Yes	No	No	No	T2DM	No	No	No
INCOV208	INCOV208-T1	0.67	6	6.67	Clinic	1 or 2	FALSE	None	NA	NA	NA	NA	NA	NA	NA	Female	33	NOT Hispanic or Latino	White	No	No	Yes	No	No	Never	No	No	No	No	No	No	No	No
INCOV208	INCOV208-T2	15.83	6	21.83	Clinic	1 or 2	FALSE	None	NA	NA	NA	NA	NA	NA	NA	Female	33	NOT Hispanic or Latino	White	No	No	Yes	No	No	Never	No	No	No	No	No	No	No	No
INCOV209	INCOV209-T1	0.75	10.25	11	ICU	6	TRUE	Other	124	71	37.3	57	96	Bilateral pulmonary infiltrates	41.3885	Female	35	Hispanic or Latino	Unknown / Not Reported	No	No	Yes	No	Yes	Former	Yes	No	No	No	No	Unknown	No	No
INCOV209	INCOV209-T2	6.71	10.25	16.96	ICU	7	TRUE	Other	152	80	36.5	71	99	NA	41.3885	Female	35	Hispanic or Latino	Unknown / Not Reported	No	No	Yes	No	Yes	Former	Yes	No	No	No	No	Unknown	No	No
INCOV210	INCOV210-T1	-0.5	4.71	4.21	ICU	4	FALSE	Nasal cannula	162	94	36.7	95	95	Evidence of pulmonary infiltrates	37.5309	Female	43	NOT Hispanic or Latino	Black or African American	No	Yes	Yes	No	Yes	Never	No	No	No	No	No	No	No	No
INCOV210	INCOV210-T2	4.71	4.71	9.42	Clinic	1 or 2	FALSE	None	NA	NA	NA	NA	NA	NA	37.5309	Female	43	NOT Hispanic or Latino	Black or African American	No	Yes	Yes	No	Yes	Never	No	No	No	No	No	No	No	No
INCOV212	INCOV212-T1	0.67	12.62	13.29	Hospital	3	FALSE	None	140	86	36.7	89	97	NA	41.4195	Female	42	Hispanic or Latino	Unknown / Not Reported	No	No	No	No	No	Never	Yes	No	No	No	No	No	Yes	Yes
INCOV212	INCOV212-T2	18.96	12.62	31.58	Clinic	1 or 2	FALSE	None	NA	NA	NA	NA	NA	NA	41.4195	Female	42	Hispanic or Latino	Unknown / Not Reported	No	No	No	No	No	Never	Yes	No	No	No	No	No	Yes	Yes
INCOV213	INCOV213-T1	0.54	9.17	9.71	ICU	5	FALSE	High flow nasal cannula (HFNC)	108	71	36.5	65	96	Bilateral pulmonary infiltrates	35.7782	Male	42	Hispanic or Latino	Unknown / Not Reported	No	No	No	No	Yes	Never	No	No	No	No	T2DM	No	No	No
INCOV213	INCOV213-T2	3.54	9.17	12.71	ICU	5	FALSE	High flow nasal cannula (HFNC)	125	70	36.6	128	97	Bilateral pulmonary infiltrates	35.7782	Male	42	Hispanic or Latino	Unknown / Not Reported	No	No	No	No	Yes	Never	No	No	No	No	T2DM	No	No	No
INCOV214	INCOV214-T1	1.79	14.67	16.46	ICU	7	TRUE	Other	203	108	37.4	158	97	Bilateral pulmonary infiltrates	36.1878	Male	64	NOT Hispanic or Latino	Black or African American	No	No	No	No	No	Former	No	No	No	No	Other	No	No	No

## Sheet: S1.2
index	pattern	Fisher_score	number_subject	number_unique_cdr3	final_score	hla_score	vb_score	expansion_score	length_score	cluster_size_score	type	ulTcRb	TcRb	V	J	TcRa	Sample	Freq	HLA-A	HLA-B	HLA-C	HLA-DPA1	HLA-DPB1	HLA-DQA1	HLA-DQB1	HLA-DRB1	HLA-DRB3	HLA-DRB4	HLA-DRB5
1	SIRS	0	3	38	3.3e-11	1	0.001	0.99	0.001	3.3e-05	motif-SIRS	CASSIrSGNTEAF	CASSIRSGNTEAF	TRBV19	TRBJ1-1	CSPVGDGGSQGNLI	IEDB:Flu_A:GILGFVFTL	1	-	-	-	-	-	-	-	-	-	-	-
1	SIRS	0	3	38	3.3e-11	1	0.001	0.99	0.001	3.3e-05	motif-SIRS	CASSIrssvEAFF	CASSIRSSVEAFF	TRBV19	TRBJ1-1	CAGFGGAGNNRKLIW	IEDB:Flu_A:GILGFVFTL	1	-	-	-	-	-	-	-	-	-	-	-
1	SIRS	0	3	38	3.3e-11	1	0.001	0.99	0.001	3.3e-05	motif-SIRS	CASSIrssvEAFF	CASSIRSSVEAFF	TRBV19	TRBJ1-1	CAMSGRGGSQGNLIF	IEDB:Flu_A:GILGFVFTL	1	-	-	-	-	-	-	-	-	-	-	-
1	SIRS	0	3	38	3.3e-11	1	0.001	0.99	0.001	3.3e-05	motif-SIRS	CASSIrssETQYF	CASSIRSSETQYF	TRBV1-01	TRBJ2-5:01	CAGQLGGGSQGNLIF	MCPAS:Flu.M1.GILGFVFTL	1	-	-	-	-	-	-	-	-	-	-	-
1	SIRS	0	3	38	3.3e-11	1	0.001	0.99	0.001	3.3e-05	motif-SIRS	CASSIrssETQYF	CASSIRSSETQYF	TRBV19	TRBJ2-5	CAGQLGGGSQGNLIF	IEDB:Flu_A:GILGFVFTL	1	-	-	-	-	-	-	-	-	-	-	-
1	SIRS	0	3	38	3.3e-11	1	0.001	0.99	0.001	3.3e-05	motif-SIRS	CASSIrssyEQFF	CASSIRSSYEQFF	TRBV1-01	TRBJ2-1:01	CAVDGGGGSQGNLIF	MCPAS:Flu.M1.GILGFVFTL	1	-	-	-	-	-	-	-	-	-	-	-
1	SIRS	0	3	38	3.3e-11	1	0.001	0.99	0.001	3.3e-05	motif-SIRS	CASSIrssyEQFF	CASSIRSSYEQFF	TRBV19:02	TRBJ2-1:01	CAGGGSQGNLIF	MCPAS:Flu.M1.GILGFVFTL	1	-	-	-	-	-	-	-	-	-	-	-
1	SIRS	0	3	38	3.3e-11	1	0.001	0.99	0.001	3.3e-05	motif-SIRS	CASSIrssyEQFF	CASSIRSSYEQFF	TRBV19	TRBJ2-1	CAVDGGGGSQGNLIF	IEDB:Flu_A:GILGFVFTL	1	-	-	-	-	-	-	-	-	-	-	-
1	SIRS	0	3	38	3.3e-11	1	0.001	0.99	0.001	3.3e-05	motif-SIRS	CASSIrssyEQFF	CASSIRSSYEQFF	TRBV19	TRBJ2-1	CAGGGSQGNLIF	IEDB:Flu_A:GILGFVFTL	1	-	-	-	-	-	-	-	-	-	-	-
1	SIRS	0	3	38	3.3e-11	1	0.001	0.99	0.001	3.3e-05	motif-SIRS	CASSIrsSYEQYF	CASSIRSSYEQYF	TRBV19:02	TRBJ2-7:01	CAGGGSQGNLIF	MCPAS:Flu.M1.GILGFVFTL	5	-	-	-	-	-	-	-	-	-	-	-
1	SIRS	0	3	38	3.3e-11	1	0.001	0.99	0.001	3.3e-05	motif-SIRS	CASSIrsSYEQYF	CASSIRSSYEQYF	TRBV1-01	TRBJ2-7:01	CAGGGSQGNLIF	MCPAS:Flu.M1.GILGFVFTL	4	-	-	-	-	-	-	-	-	-	-	-
1	SIRS	0	3	38	3.3e-11	1	0.001	0.99	0.001	3.3e-05	motif-SIRS	CASSIrsSYEQYF	CASSIRSSYEQYF	TRBV19:02	TRBJ2-7:01	CAVPKGSQGNLIF	MCPAS:Flu.M1.GILGFVFTL	2	-	-	-	-	-	-	-	-	-	-	-
1	SIRS	0	3	38	3.3e-11	1	0.001	0.99	0.001	3.3e-05	motif-SIRS	CASSIrsSYEQYF	CASSIRSSYEQYF	TRBV1-01	TRBJ2-7:01	CAGAVGSSNTGKLIF	MCPAS:Flu.M1.GILGFVFTL	2	-	-	-	-	-	-	-	-	-	-	-
1	SIRS	0	3	38	3.3e-11	1	0.001	0.99	0.001	3.3e-05	motif-SIRS	CASSIrsSYEQYF	CASSIRSSYEQYF	TRBV1-01	TRBJ2-7:01	CAGVGGGSQGNLIF	MCPAS:Flu.M1.GILGFVFTL	2	-	-	-	-	-	-	-	-	-	-	-
1	SIRS	0	3	38	3.3e-11	1	0.001	0.99	0.001	3.3e-05	motif-SIRS	CASSIrsSYEQYF	CASSIRSSYEQYF	TRBV1-01	TRBJ2-7:01	CATGGSQGNLIF	MCPAS:Flu.M1.GILGFVFTL	2	-	-	-	-	-	-	-	-	-	-	-
1	SIRS	0	3	38	3.3e-11	1	0.001	0.99	0.001	3.3e-05	motif-SIRS	CASSIrsSYEQYF	CASSIRSSYEQYF	TRBV1-01	TRBJ2-7:01	CAGASGNTGKLIF	MCPAS:Flu.M1.GILGFVFTL	1	-	-	-	-	-	-	-	-	-	-	-
1	SIRS	0	3	38	3.3e-11	1	0.001	0.99	0.001	3.3e-05	motif-SIRS	CASSIrsSYEQYF	CASSIRSSYEQYF	TRBV1-01	TRBJ2-7:01	CAAGGSQGNLIF	MCPAS:Flu.M1.GILGFVFTL	1	-	-	-	-	-	-	-	-	-	-	-
1	SIRS	0	3	38	3.3e-11	1	0.001	0.99	0.001	3.3e-05	motif-SIRS	CASSIrsSYEQYF	CASSIRSSYEQYF	TRBV1-01	TRBJ2-7:01	CAAISDYKLSF	MCPAS:Flu.M1.GILGFVFTL	1	-	-	-	-	-	-	-	-	-	-	-
1	SIRS	0	3	38	3.3e-11	1	0.001	0.99	0.001	3.3e-05	motif-SIRS	CASSIrsSYEQYF	CASSIRSSYEQYF	TRBV1-01	TRBJ2-7:01	CAASEGGGSQGNLIF	MCPAS:Flu.M1.GILGFVFTL	1	-	-	-	-	-	-	-	-	-	-	-
1	SIRS	0	3	38	3.3e-11	1	0.001	0.99	0.001	3.3e-05	motif-SIRS	CASSIrsSYEQYF	CASSIRSSYEQYF	TRBV1-01	TRBJ2-7:01	CAENYGGSQGNLIF	MCPAS:Flu.M1.GILGFVFTL	1	-	-	-	-	-	-	-	-	-	-	-
1	SIRS	0	3	38	3.3e-11	1	0.001	0.99	0.001	3.3e-05	motif-SIRS	CASSIrsSYEQYF	CASSIRSSYEQYF	TRBV1-01	TRBJ2-7:01	CAGAFGSSNTGKLIF	MCPAS:Flu.M1.GILGFVFTL	1	-	-	-	-	-	-	-	-	-	-	-
1	SIRS	0	3	38	3.3e-11	1	0.001	0.99	0.001	3.3e-05	motif-SIRS	CASSIrsSYEQYF	CASSIRSSYEQYF	TRBV1-01	TRBJ2-7:01	CAGALTGYGGSQGNLIF	MCPAS:Flu.M1.GILGFVFTL	1	-	-	-	-	-	-	-	-	-	-	-
1	SIRS	0	3	38	3.3e-11	1	0.001	0.99	0.001	3.3e-05	motif-SIRS	CASSIrsSYEQYF	CASSIRSSYEQYF	TRBV1-01	TRBJ2-7:01	CAGEGGGSQGNLIF	MCPAS:Flu.M1.GILGFVFTL	1	-	-	-	-	-	-	-	-	-	-	-
1	SIRS	0	3	38	3.3e-11	1	0.001	0.99	0.001	3.3e-05	motif-SIRS	CASSIrsSYEQYF	CASSIRSSYEQYF	TRBV1-01	TRBJ2-7:01	CAGGGNGGSQGNLIF	MCPAS:Flu.M1.GILGFVFTL	1	-	-	-	-	-	-	-	-	-	-	-
1	SIRS	0	3	38	3.3e-11	1	0.001	0.99	0.001	3.3e-05	motif-SIRS	CASSIrsSYEQYF	CASSIRSSYEQYF	TRBV1-01	TRBJ2-7:01	CAGGGSSNTGKLIF	MCPAS:Flu.M1.GILGFVFTL	1	-	-	-	-	-	-	-	-	-	-	-
1	SIRS	0	3	38	3.3e-11	1	0.001	0.99	0.001	3.3e-05	motif-SIRS	CASSIrsSYEQYF	CASSIRSSYEQYF	TRBV1-01	TRBJ2-7:01	CAHGGSQGNLIF	MCPAS:Flu.M1.GILGFVFTL	1	-	-	-	-	-	-	-	-	-	-	-
1	SIRS	0	3	38	3.3e-11	1	0.001	0.99	0.001	3.3e-05	motif-SIRS	CASSIrsSYEQYF	CASSIRSSYEQYF	TRBV1-01	TRBJ2-7:01	CAVDGGGGSQGNLIF	MCPAS:Flu.M1.GILGFVFTL	1	-	-	-	-	-	-	-	-	-	-	-
1	SIRS	0	3	38	3.3e-11	1	0.001	0.99	0.001	3.3e-05	motif-SIRS	CASSIrsSYEQYF	CASSIRSSYEQYF	TRBV1-01	TRBJ2-7:01	CAVGGSQGNLIF	MCPAS:Flu.M1.GILGFVFTL	1	-	-	-	-	-	-	-	-	-	-	-
1	SIRS	0	3	38	3.3e-11	1	0.001	0.99	0.001	3.3e-05	motif-SIRS	CASSIrsSYEQYF	CASSIRSSYEQYF	TRBV1-01	TRBJ2-7:01	CAVSYGGSQGNLIF	MCPAS:Flu.M1.GILGFVFTL	1	-	-	-	-	-	-	-	-	-	-	-
1	SIRS	0	3	38	3.3e-11	1	0.001	0.99	0.001	3.3e-05	motif-SIRS	CASSIrsSYEQYF	CASSIRSSYEQYF	TRBV1-01	TRBJ2-7:01	CAVTSNTGKLIF	MCPAS:Flu.M1.GILGFVFTL	1	-	-	-	-	-	-	-	-	-	-	-
1	SIRS	0	3	38	3.3e-11	1	0.001	0.99	0.001	3.3e-05	motif-SIRS	CASSIrsSYEQYF	CASSIRSSYEQYF	TRBV1-01	TRBJ2-7:01	CAYGGSQGNLIF	MCPAS:Flu.M1.GILGFVFTL	1	-	-	-	-	-	-	-	-	-	-	-
1	SIRS	0	3	38	3.3e-11	1	0.001	0.99	0.001	3.3e-05	motif-SIRS	CASSIrsSYEQYF	CASSIRSSYEQYF	TRBV19:02	TRBJ2-7:01	CAAGGSQGNLIF	MCPAS:Flu.M1.GILGFVFTL	1	-	-	-	-	-	-	-	-	-	-	-
1	SIRS	0	3	38	3.3e-11	1	0.001	0.99	0.001	3.3e-05	motif-SIRS	CASSIrsSYEQYF	CASSIRSSYEQYF	TRBV19:02	TRBJ2-7:01	CAGAFGSSNTGKLIF	MCPAS:Flu.M1.GILGFVFTL	1	-	-	-	-	-	-	-	-	-	-	-
1	SIRS	0	3	38	3.3e-11	1	0.001	0.99	0.001	3.3e-05	motif-SIRS	CASSIrsSYEQYF	CASSIRSSYEQYF	TRBV19:02	TRBJ2-7:01	CAGASGSSNTGKLIF	MCPAS:Flu.M1.GILGFVFTL	1	-	-	-	-	-	-	-	-	-	-	-
1	SIRS	0	3	38	3.3e-11	1	0.001	0.99	0.001	3.3e-05	motif-SIRS	CASSIrsSYEQYF	CASSIRSSYEQYF	TRBV19:02	TRBJ2-7:01	CAGAVGSSNTGKLIF	MCPAS:Flu.M1.GILGFVFTL	1	-	-	-	-	-	-	-	-	-	-	-
1	SIRS	0	3	38	3.3e-11	1	0.001	0.99	0.001	3.3e-05	motif-SIRS	CASSIrsSYEQYF	CASSIRSSYEQYF	TRBV19:02	TRBJ2-7:01	CAGDLVIYGGSQGNLIF	MCPAS:Flu.M1.GILGFVFTL	1	-	-	-	-	-	-	-	-	-	-	-
1	SIRS	0	3	38	3.3e-11	1	0.001	0.99	0.001	3.3e-05	motif-SIRS	CASSIrsSYEQYF	CASSIRSSYEQYF	TRBV19:02	TRBJ2-7:01	CAGEGGGSQGNLIF	MCPAS:Flu.M1.GILGFVFTL	1	-	-	-	-	-	-	-	-	-	-	-
1	SIRS	0	3	38	3.3e-11	1	0.001	0.99	0.001	3.3e-05	motif-SIRS	CASSIrsSYEQYF	CASSIRSSYEQYF	TRBV19:02	TRBJ2-7:01	CALLYARLMF	MCPAS:Flu.M1.GILGFVFTL	1	-	-	-	-	-	-	-	-	-	-	-
1	SIRS	0	3	38	3.3e-11	1	0.001	0.99	0.001	3.3e-05	motif-SIRS	CASSIrsSYEQYF	CASSIRSSYEQYF	TRBV19:02	TRBJ2-7:01	CAVGGYGGSQGNLIF	MCPAS:Flu.M1.GILGFVFTL	1	-	-	-	-	-	-	-	-	-	-	-
1	SIRS	0	3	38	3.3e-11	1	0.001	0.99	0.001	3.3e-05	motif-SIRS	CASSIrsSYEQYF	CASSIRSSYEQYF	TRBV19:02	TRBJ2-7:01	CAYGGSQGNLIF	MCPAS:Flu.M1.GILGFVFTL	1	-	-	-	-	-	-	-	-	-	-	-
1	SIRS	0	3	38	3.3e-11	1	0.001	0.99	0.001	3.3e-05	motif-SIRS	CASSIrsSYEQYF	CASSIRSSYEQYF	TRBV19	TRBJ2-7	CAGGGSQGNLIF	IEDB:Flu_A:GILGFVFTL	6	-	-	-	-	-	-	-	-	-	-	-
1	SIRS	0	3	38	3.3e-11	1	0.001	0.99	0.001	3.3e-05	motif-SIRS	CASSIrsSYEQYF	CASSIRSSYEQYF	TRBV19	TRBJ2-7	CAGGGSQGNLIF	IEDB:Flu_A:GILGFVFTL	5	-	-	-	-	-	-	-	-	-	-	-
1	SIRS	0	3	38	3.3e-11	1	0.001	0.99	0.001	3.3e-05	motif-SIRS	CASSIrsSYEQYF	CASSIRSSYEQYF	TRBV19	TRBJ2-7	CAGAVGSSNTGKLIF	IEDB:Flu_A:GILGFVFTL	3	-	-	-	-	-	-	-	-	-	-	-
1	SIRS	0	3	38	3.3e-11	1	0.001	0.99	0.001	3.3e-05	motif-SIRS	CASSIrsSYEQYF	CASSIRSSYEQYF	TRBV19	TRBJ2-7	CAGGGSSNTGKLIF	IEDB:Flu_A:GILGFVFTL	2	-	-	-	-	-	-	-	-	-	-	-
1	SIRS	0	3	38	3.3e-11	1	0.001	0.99	0.001	3.3e-05	motif-SIRS	CASSIrsSYEQYF	CASSIRSSYEQYF	TRBV19	TRBJ2-7	CAGVGGGSQGNLIF	IEDB:Flu_A:GILGFVFTL	2	-	-	-	-	-	-	-	-	-	-	-
1	SIRS	0	3	38	3.3e-11	1	0.001	0.99	0.001	3.3e-05	motif-SIRS	CASSIrsSYEQYF	CASSIRSSYEQYF	TRBV19	TRBJ2-7	CATGGSQGNLIF	IEDB:Flu_A:GILGFVFTL	2	-	-	-	-	-	-	-	-	-	-	-
1	SIRS	0	3	38	3.3e-11	1	0.001	0.99	0.001	3.3e-05	motif-SIRS	CASSIrsSYEQYF	CASSIRSSYEQYF	TRBV19	TRBJ2-7	CAVGGSQGNLIF	IEDB:Flu_A:GILGFVFTL	2	-	-	-	-	-	-	-	-	-	-	-
1	SIRS	0	3	38	3.3e-11	1	0.001	0.99	0.001	3.3e-05	motif-SIRS	CASSIrsSYEQYF	CASSIRSSYEQYF	TRBV19	TRBJ2-7	CAAGGSQGNLIF	IEDB:Flu_A:GILGFVFTL	2	-	-	-	-	-	-	-	-	-	-	-
1	SIRS	0	3	38	3.3e-11	1	0.001	0.99	0.001	3.3e-05	motif-SIRS	CASSIrsSYEQYF	CASSIRSSYEQYF	TRBV19	TRBJ2-7	CAVPKGSQGNLIF	IEDB:Flu_A:GILGFVFTL	2	-	-	-	-	-	-	-	-	-	-	-
1	SIRS	0	3	38	3.3e-11	1	0.001	0.99	0.001	3.3e-05	motif-SIRS	CASSIrsSYEQYF	CASSIRSSYEQYF	TRBV19	TRBJ2-7	CAGGGSQGNLIF	IEDB:Flu_A:GILGFVFTL	1	-	-	-	-	-	-	-	-	-	-	-
1	SIRS	0	3	38	3.3e-11	1	0.001	0.99	0.001	3.3e-05	motif-SIRS	CASSIrsSYEQYF	CASSIRSSYEQYF	TRBV19	TRBJ2-7	CAGAAGSSNTGKLIF	IEDB:Flu_A:GILGFVFTL	1	-	-	-	-	-	-	-	-	-	-	-
1	SIRS	0	3	38	3.3e-11	1	0.001	0.99	0.001	3.3e-05	motif-SIRS	CASSIrsSYEQYF	CASSIRSSYEQYF	TRBV19	TRBJ2-7	CAGAFGSSNTGKLIF	IEDB:Flu_A:GILGFVFTL	1	-	-	-	-	-	-	-	-	-	-	-
1	SIRS	0	3	38	3.3e-11	1	0.001	0.99	0.001	3.3e-05	motif-SIRS	CASSIrsSYEQYF	CASSIRSSYEQYF	TRBV19	TRBJ2-7	CAGAIGSSNTGKLIF	IEDB:Flu_A:GILGFVFTL	1	-	-	-	-	-	-	-	-	-	-	-
1	SIRS	0	3	38	3.3e-11	1	0.001	0.99	0.001	3.3e-05	motif-SIRS	CASSIrsSYEQYF	CASSIRSSYEQYF	TRBV19	TRBJ2-7	CAGASDDYGGSQGNLIF	IEDB:Flu_A:GILGFVFTL	1	-	-	-	-	-	-	-	-	-	-	-
1	SIRS	0	3	38	3.3e-11	1	0.001	0.99	0.001	3.3e-05	motif-SIRS	CASSIrsSYEQYF	CASSIRSSYEQYF	TRBV19	TRBJ2-7	CAGATTGGYGGSQGNLIF	IEDB:Flu_A:GILGFVFTL	1	-	-	-	-	-	-	-	-	-	-	-
1	SIRS	0	3	38	3.3e-11	1	0.001	0.99	0.001	3.3e-05	motif-SIRS	CASSIrsSYEQYF	CASSIRSSYEQYF	TRBV19	TRBJ2-7	CAGDHNAGKSTF	IEDB:Flu_A:GILGFVFTL	1	-	-	-	-	-	-	-	-	-	-	-
1	SIRS	0	3	38	3.3e-11	1	0.001	0.99	0.001	3.3e-05	motif-SIRS	CASSIrsSYEQYF	CASSIRSSYEQYF	TRBV19	TRBJ2-7	CAGPGSQGNLIF	IEDB:Flu_A:GILGFVFTL	1	-	-	-	-	-	-	-	-	-	-	-
1	SIRS	0	3	38	3.3e-11	1	0.001	0.99	0.001	3.3e-05	motif-SIRS	CASSIrsSYEQYF	CASSIRSSYEQYF	TRBV19	TRBJ2-7	CAGVGGGSQGNLIF	IEDB:Flu_A:GILGFVFTL	1	-	-	-	-	-	-	-	-	-	-	-
1	SIRS	0	3	38	3.3e-11	1	0.001	0.99	0.001	3.3e-05	motif-SIRS	CASSIrsSYEQYF	CASSIRSSYEQYF	TRBV19	TRBJ2-7	CAPQANTGKLIF	IEDB:Flu_A:GILGFVFTL	1	-	-	-	-	-	-	-	-	-	-	-
1	SIRS	0	3	38	3.3e-11	1	0.001	0.99	0.001	3.3e-05	motif-SIRS	CASSIrsSYEQYF	CASSIRSSYEQYF	TRBV19	TRBJ2-7	CAVSGSQGNLIF	IEDB:Flu_A:GILGFVFTL	1	-	-	-	-	-	-	-	-	-	-	-
1	SIRS	0	3	38	3.3e-11	1	0.001	0.99	0.001	3.3e-05	motif-SIRS	CASSIrsSYEQYF	CASSIRSSYEQYF	TRBV19	TRBJ2-7	CAVTGGGSQGNLIF	IEDB:Flu_A:GILGFVFTL	1	-	-	-	-	-	-	-	-	-	-	-
1	SIRS	0	3	38	3.3e-11	1	0.001	0.99	0.001	3.3e-05	motif-SIRS	CASSIrsSYEQYF	CASSIRSSYEQYF	TRBV19	TRBJ2-7	CGTADGGSQGNLIF	IEDB:Flu_A:GILGFVFTL	1	-	-	-	-	-	-	-	-	-	-	-
1	SIRS	0	3	38	3.3e-11	1	0.001	0.99	0.001	3.3e-05	motif-SIRS	CASSIrsSYEQYF	CASSIRSSYEQYF	TRBV19	TRBJ2-7	CSYGGSQGNLIF	IEDB:Flu_A:GILGFVFTL	1	-	-	-	-	-	-	-	-	-	-	-
1	SIRS	0	3	38	3.3e-11	1	0.001	0.99	0.001	3.3e-05	motif-SIRS	CASSIrsSYEQYF	CASSIRSSYEQYF	TRBV19	TRBJ2-7	CYLCAGGGSQGNLIF	IEDB:Flu_A:GILGFVFTL	1	-	-	-	-	-	-	-	-	-	-	-
1	SIRS	0	3	38	3.3e-11	1	0.001	0.99	0.001	3.3e-05	motif-SIRS	CASSIrsSYEQYF	CASSIRSSYEQYF	TRBV19	TRBJ2-7	CAAISDYKLSF	IEDB:Flu_A:GILGFVFTL	1	-	-	-	-	-	-	-	-	-	-	-
1	SIRS	0	3	38	3.3e-11	1	0.001	0.99	0.001	3.3e-05	motif-SIRS	CASSIrsSYEQYF	CASSIRSSYEQYF	TRBV19	TRBJ2-7	CAASEGGGSQGNLIF	IEDB:Flu_A:GILGFVFTL	1	-	-	-	-	-	-	-	-	-	-	-
1	SIRS	0	3	38	3.3e-11	1	0.001	0.99	0.001	3.3e-05	motif-SIRS	CASSIrsSYEQYF	CASSIRSSYEQYF	TRBV19	TRBJ2-7	CAENYGGSQGNLIF	IEDB:Flu_A:GILGFVFTL	1	-	-	-	-	-	-	-	-	-	-	-
1	SIRS	0	3	38	3.3e-11	1	0.001	0.99	0.001	3.3e-05	motif-SIRS	CASSIrsSYEQYF	CASSIRSSYEQYF	TRBV19	TRBJ2-7	CAGAFGSSNTGKLIF	IEDB:Flu_A:GILGFVFTL	1	-	-	-	-	-	-	-	-	-	-	-
1	SIRS	0	3	38	3.3e-11	1	0.001	0.99	0.001	3.3e-05	motif-SIRS	CASSIrsSYEQYF	CASSIRSSYEQYF	TRBV19	TRBJ2-7	CAGALTGYGGSQGNLIF	IEDB:Flu_A:GILGFVFTL	1	-	-	-	-	-	-	-	-	-	-	-
1	SIRS	0	3	38	3.3e-11	1	0.001	0.99	0.001	3.3e-05	motif-SIRS	CASSIrsSYEQYF	CASSIRSSYEQYF	TRBV19	TRBJ2-7	CAGASGNTGKLIF	IEDB:Flu_A:GILGFVFTL	1	-	-	-	-	-	-	-	-	-	-	-
1	SIRS	0	3	38	3.3e-11	1	0.001	0.99	0.001	3.3e-05	motif-SIRS	CASSIrsSYEQYF	CASSIRSSYEQYF	TRBV19	TRBJ2-7	CAGEGGGSQGNLIF	IEDB:Flu_A:GILGFVFTL	1	-	-	-	-	-	-	-	-	-	-	-
1	SIRS	0	3	38	3.3e-11	1	0.001	0.99	0.001	3.3e-05	motif-SIRS	CASSIrsSYEQYF	CASSIRSSYEQYF	TRBV19	TRBJ2-7	CAGGGNGGSQGNLIF	IEDB:Flu_A:GILGFVFTL	1	-	-	-	-	-	-	-	-	-	-	-
1	SIRS	0	3	38	3.3e-11	1	0.001	0.99	0.001	3.3e-05	motif-SIRS	CASSIrsSYEQYF	CASSIRSSYEQYF	TRBV19	TRBJ2-7	CAHGGSQGNLIF	IEDB:Flu_A:GILGFVFTL	1	-	-	-	-	-	-	-	-	-	-	-
1	SIRS	0	3	38	3.3e-11	1	0.001	0.99	0.001	3.3e-05	motif-SIRS	CASSIrsSYEQYF	CASSIRSSYEQYF	TRBV19	TRBJ2-7	CAVDGGGGSQGNLIF	IEDB:Flu_A:GILGFVFTL	1	-	-	-	-	-	-	-	-	-	-	-
1	SIRS	0	3	38	3.3e-11	1	0.001	0.99	0.001	3.3e-05	motif-SIRS	CASSIrsSYEQYF	CASSIRSSYEQYF	TRBV19	TRBJ2-7	CAVSYGGSQGNLIF	IEDB:Flu_A:GILGFVFTL	1	-	-	-	-	-	-	-	-	-	-	-
1	SIRS	0	3	38	3.3e-11	1	0.001	0.99	0.001	3.3e-05	motif-SIRS	CASSIrsSYEQYF	CASSIRSSYEQYF	TRBV19	TRBJ2-7	CAVTSNTGKLIF	IEDB:Flu_A:GILGFVFTL	1	-	-	-	-	-	-	-	-	-	-	-
1	SIRS	0	3	38	3.3e-11	1	0.001	0.99	0.001	3.3e-05	motif-SIRS	CASSIrsSYEQYF	CASSIRSSYEQYF	TRBV19	TRBJ2-7	CAYGGSQGNLIF	IEDB:Flu_A:GILGFVFTL	1	-	-	-	-	-	-	-	-	-	-	-
1	SIRS	0	3	38	3.3e-11	1	0.001	0.99	0.001	3.3e-05	motif-SIRS	CASSIrsSYEQYF	CASSIRSSYEQYF	TRBV19	TRBJ2-7	CSAGGSQGNLIF	IEDB:Flu_A:GILGFVFTL	1	-	-	-	-	-	-	-	-	-	-	-
1	SIRS	0	3	38	3.3e-11	1	0.001	0.99	0.001	3.3e-05	motif-SIRS	CASSIrsSYEQYF	CASSIRSSYEQYF	TRBV19	TRBJ2-7	CAAGGSQGNLIF	IEDB:Flu_A:GILGFVFTL	1	-	-	-	-	-	-	-	-	-	-	-
1	SIRS	0	3	38	3.3e-11	1	0.001	0.99	0.001	3.3e-05	motif-SIRS	CASSIrsSYEQYF	CASSIRSSYEQYF	TRBV19	TRBJ2-7	CAGAFGSSNTGKLIF	IEDB:Flu_A:GILGFVFTL	1	-	-	-	-	-	-	-	-	-	-	-
1	SIRS	0	3	38	3.3e-11	1	0.001	0.99	0.001	3.3e-05	motif-SIRS	CASSIrsSYEQYF	CASSIRSSYEQYF	TRBV19	TRBJ2-7	CAGASGSSNTGKLIF	IEDB:Flu_A:GILGFVFTL	1	-	-	-	-	-	-	-	-	-	-	-
1	SIRS	0	3	38	3.3e-11	1	0.001	0.99	0.001	3.3e-05	motif-SIRS	CASSIrsSYEQYF	CASSIRSSYEQYF	TRBV19	TRBJ2-7	CAGAVGSSNTGKLIF	IEDB:Flu_A:GILGFVFTL	1	-	-	-	-	-	-	-	-	-	-	-
1	SIRS	0	3	38	3.3e-11	1	0.001	0.99	0.001	3.3e-05	motif-SIRS	CASSIrsSYEQYF	CASSIRSSYEQYF	TRBV19	TRBJ2-7	CAGDLVIYGGSQGNLIF	IEDB:Flu_A:GILGFVFTL	1	-	-	-	-	-	-	-	-	-	-	-
1	SIRS	0	3	38	3.3e-11	1	0.001	0.99	0.001	3.3e-05	motif-SIRS	CASSIrsSYEQYF	CASSIRSSYEQYF	TRBV19	TRBJ2-7	CAGEGGGSQGNLIF	IEDB:Flu_A:GILGFVFTL	1	-	-	-	-	-	-	-	-	-	-	-
1	SIRS	0	3	38	3.3e-11	1	0.001	0.99	0.001	3.3e-05	motif-SIRS	CASSIrsSYEQYF	CASSIRSSYEQYF	TRBV19	TRBJ2-7	CALLYARLMF	IEDB:Flu_A:GILGFVFTL	1	-	-	-	-	-	-	-	-	-	-	-
1	SIRS	0	3	38	3.3e-11	1	0.001	0.99	0.001	3.3e-05	motif-SIRS	CASSIrsSYEQYF	CASSIRSSYEQYF	TRBV19	TRBJ2-7	CAVGGYGGSQGNLIF	IEDB:Flu_A:GILGFVFTL	1	-	-	-	-	-	-	-	-	-	-	-
1	SIRS	0	3	38	3.3e-11	1	0.001	0.99	0.001	3.3e-05	motif-SIRS	CASSIrsSYEQYF	CASSIRSSYEQYF	TRBV19	TRBJ2-7	CAYGGSQGNLIF	IEDB:Flu_A:GILGFVFTL	1	-	-	-	-	-	-	-	-	-	-	-
1	SIRS	0	3	38	3.3e-11	1	0.001	0.99	0.001	3.3e-05	motif-SIRS	CASSIrsSYEQYF	CASSIRSSYEQYF	TRBV19	TRBJ2-7	CAGGGSQGNLIF	SU22:179:T2:NA	1	-	-	-	-	-	-	-	-	-	-	-
1	SIRS	0	3	38	3.3e-11	1	0.001	0.99	0.001	3.3e-05	motif-SIRS	CASSIrsSYEQYF	CASSIRSSYEQYF	TRBV19	TRBJ2-7	CAGTGSQGNLIF	SU22:40:T3:NA	1	-	-	-	-	-	-	-	-	-	-	-
1	SIRS	0	3	38	3.3e-11	1	0.001	0.99	0.001	3.3e-05	motif-SIRS	CASSIrsSYEQYF	CASSIRSSYEQYF	TRBV19	TRBJ2-7	CAVGGSQGNLIF	SU22:77:T3:NA	1	-	-	-	-	-	-	-	-	-	-	-
1	SIRS	0	3	38	3.3e-11	1	0.001	0.99	0.001	3.3e-05	motif-SIRS	CASSIrsSYEQYF	CASSIRSSYEQYF	TRBV19	TRBJ2-7	CAVPGDGGSQGNLIF	SU22:172:T1:NA	1	-	-	-	-	-	-	-	-	-	-	-
1	SIRS	0	3	38	3.3e-11	1	0.001	0.99	0.001	3.3e-05	motif-SIRS	CASSIrstYEQY	CASSIRSTYEQY	TRBV19	TRBJ2-7	CAGPATNAGKSTF	IEDB:Flu_A:GILGFVFTL	1	-	-	-	-	-	-	-	-	-	-	-
1	SIRS	0	3	38	3.3e-11	1	0.001	0.99	0.001	3.3e-05	motif-SIRS	CASSIrsqvEQFF	CASSIRSQVEQFF	TRBV1-01	TRBJ2-1:01	CAGGGSQGNLIF	MCPAS:Flu.M1.GILGFVFTL	1	-	-	-	-	-	-	-	-	-	-	-
1	SIRS	0	3	38	3.3e-11	1	0.001	0.99	0.001	3.3e-05	motif-SIRS	CASSIrsqvEQFF	CASSIRSQVEQFF	TRBV19	TRBJ2-1	CAGGGSQGNLIF	IEDB:Flu_A:GILGFVFTL	1	-	-	-	-	-	-	-	-	-	-	-
1	SIRS	0	3	38	3.3e-11	1	0.001	0.99	0.001	3.3e-05	motif-SIRS	CASSIrSGvEQYF	CASSIRSGVEQYF	TRBV19:02	TRBJ2-7:01	CAESIGRGSQGNLIF	MCPAS:Flu.M1.GILGFVFTL	1	-	-	-	-	-	-	-	-	-	-	-
1	SIRS	0	3	38	3.3e-11	1	0.001	0.99	0.001	3.3e-05	motif-SIRS	CASSIrSGvEQYF	CASSIRSGVEQYF	TRBV19	TRBJ2-7	CAESIGRGSQGNLIF	IEDB:Flu_A:GILGFVFTL	1	-	-	-	-	-	-	-	-	-	-	-
1	SIRS	0	3	38	3.3e-11	1	0.001	0.99	0.001	3.3e-05	motif-SIRS	CASSIrsTGELFF	CASSIRSTGELFF	TRBV19:02	TRBJ2-2:01	CAGGDGGSQGNLIF	MCPAS:Flu.M1.GILGFVFTL	1	-	-	-	-	-	-	-	-	-	-	-
1	SIRS	0	3	38	3.3e-11	1	0.001	0.99	0.001	3.3e-05	motif-SIRS	CASSIrsTGELFF	CASSIRSTGELFF	TRBV19:02	TRBJ2-2:01	CAGAYGGSQGNLIF	MCPAS:Flu.M1.GILGFVFTL	1	-	-	-	-	-	-	-	-	-	-	-
1	SIRS	0	3	38	3.3e-11	1	0.001	0.99	0.001	3.3e-05	motif-SIRS	CASSIrsTGELFF	CASSIRSTGELFF	TRBV19	TRBJ2-2	CAVAPTGNVLHC	IEDB:Flu_A:GILGFVFTL	1	-	-	-	-	-	-	-	-	-	-	-
1	SIRS	0	3	38	3.3e-11	1	0.001	0.99	0.001	3.3e-05	motif-SIRS	CASSIrsTGELFF	CASSIRSTGELFF	TRBV19	TRBJ2-2	CAGGDGGSQGNLIF	IEDB:Flu_A:GILGFVFTL	1	-	-	-	-	-	-	-	-	-	-	-
1	SIRS	0	3	38	3.3e-11	1	0.001	0.99	0.001	3.3e-05	motif-SIRS	CASSIrsTGELFF	CASSIRSTGELFF	TRBV19	TRBJ2-2	CAGAYGGSQGNLIF	IEDB:Flu_A:GILGFVFTL	1	-	-	-	-	-	-	-	-	-	-	-
1	SIRS	0	3	38	3.3e-11	1	0.001	0.99	0.001	3.3e-05	motif-SIRS	CASSIrsTGELFF	CASSIRSTGELFF	TRBV19	TRBJ2-2	CAVAPTGNVLHC	IEDB:Flu_A:GILGFVFTL	1	-	-	-	-	-	-	-	-	-	-	-
1	SIRS	0	3	38	3.3e-11	1	0.001	0.99	0.001	3.3e-05	motif-SIRS	CASSIrsTGELFF	CASSIRSTGELFF	TRBV19	TRBJ2-2	CAGAEGGSQGNLIF	IEDB:Flu_A:GILGFVFTL	1	-	-	-	-	-	-	-	-	-	-	-
1	SIRS	0	3	38	3.3e-11	1	0.001	0.99	0.001	3.3e-05	motif-SIRS	CASSIrsTGELFF	CASSIRSTGELFF	TRBV19	TRBJ2-2	CAGGDGGSQGNLIF	SU22:131:T2:NA	3	-	-	-	-	-	-	-	-	-	-	-
1	SIRS	0	3	38	3.3e-11	1	0.001	0.99	0.001	3.3e-05	motif-SIRS	CASSIrsTGELFF	CASSIRSTGELFF	TRBV19	TRBJ2-2	CAGGDGGSQGNLIF	SU22:131:T1:NA	2	-	-	-	-	-	-	-	-	-	-	-
1	SIRS	0	3	38	3.3e-11	1	0.001	0.99	0.001	3.3e-05	motif-SIRS	CASSIrsTGELFF	CASSIRSTGELFF	TRBV19	TRBJ2-2	CAANYGGSQGNLIF	SU22:58:T2:NA	1	-	-	-	-	-	-	-	-	-	-	-
1	SIRS	0	3	38	3.3e-11	1	0.001	0.99	0.001	3.3e-05	motif-SIRS	CASSIrsTGELFF	CASSIRSTGELFF	TRBV19	TRBJ2-2	CAGGDGGSQGNLIF	SU22:131:T3:NA	1	-	-	-	-	-	-	-	-	-	-	-
1	SIRS	0	3	38	3.3e-11	1	0.001	0.99	0.001	3.3e-05	motif-SIRS	CASSIrsTGELFF	CASSIRSTGELFF	TRBV19	TRBJ2-2	CAGNHGGSQGNLIF	SU22:194:T3:NA	1	-	-	-	-	-	-	-	-	-	-	-
1	SIRS	0	3	38	3.3e-11	1	0.001	0.99	0.001	3.3e-05	motif-SIRS	CASSIrssTEAF	CASSIRSSTEAF	TRBV19	TRBJ1-1	CAGAGGGSQGNLI	IEDB:Flu_A:GILGFVFTL	1	-	-	-	-	-	-	-	-	-	-	-
1	SIRS	0	3	38	3.3e-11	1	0.001	0.99	0.001	3.3e-05	motif-SIRS	CASSIrstETQY	CASSIRSTETQY	TRBV19	TRBJ2-5	CATDRGGGSQGNLI	IEDB:Flu_A:GILGFVFTL	1	-	-	-	-	-	-	-	-	-	-	-
1	SIRS	0	3	38	3.3e-11	1	0.001	0.99	0.001	3.3e-05	motif-SIRS	CASSIrsldEQFF	CASSIRSLDEQFF	TRBV19:01	TRBJ2-1:01	CAGSGGGSQGNLIF	MCPAS:Flu.M1.GILGFVFTL	1	-	-	-	-	-	-	-	-	-	-	-
1	SIRS	0	3	38	3.3e-11	1	0.001	0.99	0.001	3.3e-05	motif-SIRS	CASSIrsldEQFF	CASSIRSLDEQFF	TRBV19:01	TRBJ2-1:01	CPVTSLSAYSPNIF	MCPAS:Flu.M1.GILGFVFTL	1	-	-	-	-	-	-	-	-	-	-	-
1	SIRS	0	3	38	3.3e-11	1	0.001	0.99	0.001	3.3e-05	motif-SIRS	CASSIrsldEQFF	CASSIRSLDEQFF	TRBV19	TRBJ2-1	CAGSGGGSQGNLIF	IEDB:Flu_A:GILGFVFTL	1	-	-	-	-	-	-	-	-	-	-	-
1	SIRS	0	3	38	3.3e-11	1	0.001	0.99	0.001	3.3e-05	motif-SIRS	CASSIrsldEQFF	CASSIRSLDEQFF	TRBV19	TRBJ2-1	CPVTSLSAYSPNIF	IEDB:Flu_A:GILGFVFTL	1	-	-	-	-	-	-	-	-	-	-	-
1	SIRS	0	3	38	3.3e-11	1	0.001	0.99	0.001	3.3e-05	motif-SIRS	CASSIrSGaEQYF	CASSIRSGAEQYF	TRBV19	TRBJ2-7	CAMRDGGGSQGNLIF	IEDB:Flu_A:GILGFVFTL	1	-	-	-	-	-	-	-	-	-	-	-
1	SIRS	0	3	38	3.3e-11	1	0.001	0.99	0.001	3.3e-05	motif-SIRS	CASSIrSGwEQYF	CASSIRSGWEQYF	TRBV1-01	TRBJ2-7:01	CAGASGSSNTGKLIF	MCPAS:Flu.M1.GILGFVFTL	1	-	-	-	-	-	-	-	-	-	-	-
1	SIRS	0	3	38	3.3e-11	1	0.001	0.99	0.001	3.3e-05	motif-SIRS	CASSIrSGwEQYF	CASSIRSGWEQYF	TRBV19	TRBJ2-7	CAGASGSSNTGKLIF	IEDB:Flu_A:GILGFVFTL	1	-	-	-	-	-	-	-	-	-	-	-
1	SIRS	0	3	38	3.3e-11	1	0.001	0.99	0.001	3.3e-05	motif-SIRS	CASSIrsaepAFF	CASSIRSAEPAFF	TRBV19	TRBJ1-1	CAGAHGGSQGNLIF	SU22:172:T1:NA	1	-	-	-	-	-	-	-	-	-	-	-
1	SIRS	0	3	38	3.3e-11	1	0.001	0.99	0.001	3.3e-05	motif-SIRS	CASSIrsahEQYF	CASSIRSAHEQYF	TRBV1-01	TRBJ2-7:01	CAGVYGGSQGNLIF	MCPAS:Flu.M1.GILGFVFTL	1	-	-	-	-	-	-	-	-	-	-	-
1	SIRS	0	3	38	3.3e-11	1	0.001	0.99	0.001	3.3e-05	motif-SIRS	CASSIrsahEQYF	CASSIRSAHEQYF	TRBV19	TRBJ2-7	CAGVYGGSQGNLIF	IEDB:Flu_A:GILGFVFTL	1	-	-	-	-	-	-	-	-	-	-	-
1	SIRS	0	3	38	3.3e-11	1	0.001	0.99	0.001	3.3e-05	motif-SIRS	CASSIrssvEQFF	CASSIRSSVEQFF	TRBV1-01	TRBJ2-1:01	CAGVEYGGSQGNLIF	MCPAS:Flu.M1.GILGFVFTL	1	-	-	-	-	-	-	-	-	-	-	-
1	SIRS	0	3	38	3.3e-11	1	0.001	0.99	0.001	3.3e-05	motif-SIRS	CASSIrssvEQFF	CASSIRSSVEQFF	TRBV19	TRBJ2-1	CAGVEYGGSQGNLIF	IEDB:Flu_A:GILGFVFTL	1	-	-	-	-	-	-	-	-	-	-	-
1	SIRS	0	3	38	3.3e-11	1	0.001	0.99	0.001	3.3e-05	motif-SIRS	CASSIrssGELF	CASSIRSSGELF	TRBV19	TRBJ2-2	CAGASGGSQGNLIF	IEDB:Flu_A:GILGFVFTL	1	-	-	-	-	-	-	-	-	-	-	-
1	SIRS	0	3	38	3.3e-11	1	0.001	0.99	0.001	3.3e-05	motif-SIRS	CASSIrslePQHF	CASSIRSLEPQHF	TRBV19	TRBJ1-5	CAGPWAGYGGSQGNLIF	IEDB:Flu_A:GILGFVFTL	1	-	-	-	-	-	-	-	-	-	-	-
1	SIRS	0	3	38	3.3e-11	1	0.001	0.99	0.001	3.3e-05	motif-SIRS	CASSIrSTDTQYF	CASSIRSTDTQYF	TRBV19:02	TRBJ2-3:01	CALDMGGGSQGNLIF	MCPAS:Flu.M1.GILGFVFTL	1	-	-	-	-	-	-	-	-	-	-	-
1	SIRS	0	3	38	3.3e-11	1	0.001	0.99	0.001	3.3e-05	motif-SIRS	CASSIrSTDTQYF	CASSIRSTDTQYF	TRBV1-01	TRBJ2-3:01	CACNYGGSQGNLIF	MCPAS:Flu.M1.GILGFVFTL	1	-	-	-	-	-	-	-	-	-	-	-
1	SIRS	0	3	38	3.3e-11	1	0.001	0.99	0.001	3.3e-05	motif-SIRS	CASSIrSTDTQYF	CASSIRSTDTQYF	TRBV19	TRBJ2-3	CACNYGGSQGNLIF	IEDB:Flu_A:GILGFVFTL	1	-	-	-	-	-	-	-	-	-	-	-
1	SIRS	0	3	38	3.3e-11	1	0.001	0.99	0.001	3.3e-05	motif-SIRS	CASSIrSTDTQYF	CASSIRSTDTQYF	TRBV19	TRBJ2-3	CALDMGGGSQGNLIF	IEDB:Flu_A:GILGFVFTL	1	-	-	-	-	-	-	-	-	-	-	-
1	SIRS	0	3	38	3.3e-11	1	0.001	0.99	0.001	3.3e-05	motif-SIRS	CASSIrsaETQYF	CASSIRSAETQYF	TRBV19	TRBJ2-5	CASFDTDKLIF	IEDB:Flu_A:GILGFVFTL	1	-	-	-	-	-	-	-	-	-	-	-
1	SIRS	0	3	38	3.3e-11	1	0.001	0.99	0.001	3.3e-05	motif-SIRS	CASSIrsaYEQY	CASSIRSAYEQY	TRBV19	TRBJ2-7	CAGAGSNTGKLI	IEDB:Flu_A:GILGFVFTL	1	-	-	-	-	-	-	-	-	-	-	-
1	SIRS	0	3	38	3.3e-11	1	0.001	0.99	0.001	3.3e-05	motif-SIRS	CASSIrsaYEQY	CASSIRSAYEQY	TRBV19	TRBJ2-7	CGGGGSQGNLIF	IEDB:Flu_A:GILGFVFTL	1	-	-	-	-	-	-	-	-	-	-	-
1	SIRS	0	3	38	3.3e-11	1	0.001	0.99	0.001	3.3e-05	motif-SIRS	CASSIrsaYEQY	CASSIRSAYEQY	TRBV19	TRBJ2-7	CAVGGYGGSQGNILF	IEDB:Flu_A:GILGFVFTL	1	-	-	-	-	-	-	-	-	-	-	-
1	SIRS	0	3	38	3.3e-11	1	0.001	0.99	0.001	3.3e-05	motif-SIRS	CASSIrsaYEQY	CASSIRSAYEQY	TRBV19	TRBJ2-7	CAGAFGSSNTGKLI	IEDB:Flu_A:GILGFVFTL	1	-	-	-	-	-	-	-	-	-	-	-
1	SIRS	0	3	38	3.3e-11	1	0.001	0.99	0.001	3.3e-05	motif-SIRS	CASSIrsaYEQY	CASSIRSAYEQY	TRBV19	TRBJ2-7	CAGAGSQGNLIF	IEDB:Flu_A:GILGFVFTL	1	-	-	-	-	-	-	-	-	-	-	-
1	SIRS	0	3	38	3.3e-11	1	0.001	0.99	0.001	3.3e-05	motif-SIRS	CASSIrsaYEQY	CASSIRSAYEQY	TRBV19	TRBJ2-7	CAGGGSQGNLIF	IEDB:Flu_A:GILGFVFTL	1	-	-	-	-	-	-	-	-	-	-	-
1	SIRS	0	3	38	3.3e-11	1	0.001	0.99	0.001	3.3e-05	motif-SIRS	CASSIrsaYEQY	CASSIRSAYEQY	TRBV19	TRBJ2-7	CAGGGSSNTGKLIF	IEDB:Flu_A:GILGFVFTL	1	-	-	-	-	-	-	-	-	-	-	-
1	SIRS	0	3	38	3.3e-11	1	0.001	0.99	0.001	3.3e-05	motif-SIRS	CASSIrsaYEQY	CASSIRSAYEQY	TRBV19	TRBJ2-7	CAGVDGGSQGNLIF	IEDB:Flu_A:GILGFVFTL	1	-	-	-	-	-	-	-	-	-	-	-
1	SIRS	0	3	38	3.3e-11	1	0.001	0.99	0.001	3.3e-05	motif-SIRS	CASSIrsayEQFF	CASSIRSAYEQFF	TRBV19	TRBJ2-1	CAGAQGSSNTGKLIF	IEDB:Flu_A:GILGFVFTL	1	-	-	-	-	-	-	-	-	-	-	-
1	SIRS	0	3	38	3.3e-11	1	0.001	0.99	0.001	3.3e-05	motif-SIRS	CASSIrsvaEAF	CASSIRSVAEAF	TRBV19	TRBJ1-1	CAGGYGGSQGNLI	IEDB:Flu_A:GILGFVFTL	1	-	-	-	-	-	-	-	-	-	-	-
1	SIRS	0	3	38	3.3e-11	1	0.001	0.99	0.001	3.3e-05	motif-SIRS	CASSIrsaYEQYF	CASSIRSAYEQYF	TRBV1-01	TRBJ2-7:01	CAGASGSSNTGKLIF	MCPAS:Flu.M1.GILGFVFTL	2	-	-	-	-	-	-	-	-	-	-	-
1	SIRS	0	3	38	3.3e-11	1	0.001	0.99	0.001	3.3e-05	motif-SIRS	CASSIrsaYEQYF	CASSIRSAYEQYF	TRBV19:02	TRBJ2-7:01	CAVTPSNTGKLIF	MCPAS:Flu.M1.GILGFVFTL	1	-	-	-	-	-	-	-	-	-	-	-
1	SIRS	0	3	38	3.3e-11	1	0.001	0.99	0.001	3.3e-05	motif-SIRS	CASSIrsaYEQYF	CASSIRSAYEQYF	TRBV19:02	TRBJ2-7:01	CAGALGSSNTGKLIF	MCPAS:Flu.M1.GILGFVFTL	1	-	-	-	-	-	-	-	-	-	-	-
1	SIRS	0	3	38	3.3e-11	1	0.001	0.99	0.001	3.3e-05	motif-SIRS	CASSIrsaYEQYF	CASSIRSAYEQYF	TRBV19:02	TRBJ2-7:01	CAGAHGSSNTGKLIF	MCPAS:Flu.M1.GILGFVFTL	1	-	-	-	-	-	-	-	-	-	-	-
1	SIRS	0	3	38	3.3e-11	1	0.001	0.99	0.001	3.3e-05	motif-SIRS	CASSIrsaYEQYF	CASSIRSAYEQYF	TRBV1-01	TRBJ2-7:01	CAGAAGSSNTGKLIF	MCPAS:Flu.M1.GILGFVFTL	1	-	-	-	-	-	-	-	-	-	-	-
1	SIRS	0	3	38	3.3e-11	1	0.001	0.99	0.001	3.3e-05	motif-SIRS	CASSIrsaYEQYF	CASSIRSAYEQYF	TRBV1-01	TRBJ2-7:01	CAGAFGSSNTGKLIF	MCPAS:Flu.M1.GILGFVFTL	1	-	-	-	-	-	-	-	-	-	-	-
1	SIRS	0	3	38	3.3e-11	1	0.001	0.99	0.001	3.3e-05	motif-SIRS	CASSIrsaYEQYF	CASSIRSAYEQYF	TRBV1-01	TRBJ2-7:01	CAGAHGSSNTGKLIF	MCPAS:Flu.M1.GILGFVFTL	1	-	-	-	-	-	-	-	-	-	-	-
1	SIRS	0	3	38	3.3e-11	1	0.001	0.99	0.001	3.3e-05	motif-SIRS	CASSIrsaYEQYF	CASSIRSAYEQYF	TRBV1-01	TRBJ2-7:01	CAGAMGSSNTGKLIF	MCPAS:Flu.M1.GILGFVFTL	1	-	-	-	-	-	-	-	-	-	-	-
1	SIRS	0	3	38	3.3e-11	1	0.001	0.99	0.001	3.3e-05	motif-SIRS	CASSIrsaYEQYF	CASSIRSAYEQYF	TRBV1-01	TRBJ2-7:01	CAGAPSSSNTGKLIF	MCPAS:Flu.M1.GILGFVFTL	1	-	-	-	-	-	-	-	-	-	-	-
1	SIRS	0	3	38	3.3e-11	1	0.001	0.99	0.001	3.3e-05	motif-SIRS	CASSIrsaYEQYF	CASSIRSAYEQYF	TRBV1-01	TRBJ2-7:01	CAGAVGSSNTGKLIF	MCPAS:Flu.M1.GILGFVFTL	1	-	-	-	-	-	-	-	-	-	-	-
1	SIRS	0	3	38	3.3e-11	1	0.001	0.99	0.001	3.3e-05	motif-SIRS	CASSIrsaYEQYF	CASSIRSAYEQYF	TRBV1-01	TRBJ2-7:01	CAGGGSSNTGKLIF	MCPAS:Flu.M1.GILGFVFTL	1	-	-	-	-	-	-	-	-	-	-	-
1	SIRS	0	3	38	3.3e-11	1	0.001	0.99	0.001	3.3e-05	motif-SIRS	CASSIrsaYEQYF	CASSIRSAYEQYF	TRBV19:01	TRBJ2-7:01	CAASATPYGGSQGNLIF	MCPAS:Flu.M1.GILGFVFTL	1	-	-	-	-	-	-	-	-	-	-	-
1	SIRS	0	3	38	3.3e-11	1	0.001	0.99	0.001	3.3e-05	motif-SIRS	CASSIrsaYEQYF	CASSIRSAYEQYF	TRBV19	TRBJ2-7	CAGGGSSNTGKLIF	IEDB:Flu_A:GILGFVFTL	2	-	-	-	-	-	-	-	-	-	-	-
1	SIRS	0	3	38	3.3e-11	1	0.001	0.99	0.001	3.3e-05	motif-SIRS	CASSIrsaYEQYF	CASSIRSAYEQYF	TRBV19	TRBJ2-7	CAGASGSSNTGKLIF	IEDB:Flu_A:GILGFVFTL	2	-	-	-	-	-	-	-	-	-	-	-
1	SIRS	0	3	38	3.3e-11	1	0.001	0.99	0.001	3.3e-05	motif-SIRS	CASSIrsaYEQYF	CASSIRSAYEQYF	TRBV19	TRBJ2-7	CAGAVGSSNTGKLIF	IEDB:Flu_A:GILGFVFTL	1	-	-	-	-	-	-	-	-	-	-	-
1	SIRS	0	3	38	3.3e-11	1	0.001	0.99	0.001	3.3e-05	motif-SIRS	CASSIrsaYEQYF	CASSIRSAYEQYF	TRBV19	TRBJ2-7	CAGAYGSSNTGKLIF	IEDB:Flu_A:GILGFVFTL	1	-	-	-	-	-	-	-	-	-	-	-
1	SIRS	0	3	38	3.3e-11	1	0.001	0.99	0.001	3.3e-05	motif-SIRS	CASSIrsaYEQYF	CASSIRSAYEQYF	TRBV19	TRBJ2-7	CAGSHGSSNTGKLIF	IEDB:Flu_A:GILGFVFTL	1	-	-	-	-	-	-	-	-	-	-	-
1	SIRS	0	3	38	3.3e-11	1	0.001	0.99	0.001	3.3e-05	motif-SIRS	CASSIrsaYEQYF	CASSIRSAYEQYF	TRBV19	TRBJ2-7	CAYGGSQGNLIF	IEDB:Flu_A:GILGFVFTL	1	-	-	-	-	-	-	-	-	-	-	-
1	SIRS	0	3	38	3.3e-11	1	0.001	0.99	0.001	3.3e-05	motif-SIRS	CASSIrsaYEQYF	CASSIRSAYEQYF	TRBV19	TRBJ2-7	CAASATPYGGSQGNLIF	IEDB:Flu_A:GILGFVFTL	1	-	-	-	-	-	-	-	-	-	-	-
1	SIRS	0	3	38	3.3e-11	1	0.001	0.99	0.001	3.3e-05	motif-SIRS	CASSIrsaYEQYF	CASSIRSAYEQYF	TRBV19	TRBJ2-7	CAGAAGSSNTGKLIF	IEDB:Flu_A:GILGFVFTL	1	-	-	-	-	-	-	-	-	-	-	-
1	SIRS	0	3	38	3.3e-11	1	0.001	0.99	0.001	3.3e-05	motif-SIRS	CASSIrsaYEQYF	CASSIRSAYEQYF	TRBV19	TRBJ2-7	CAGAFGSSNTGKLIF	IEDB:Flu_A:GILGFVFTL	1	-	-	-	-	-	-	-	-	-	-	-
1	SIRS	0	3	38	3.3e-11	1	0.001	0.99	0.001	3.3e-05	motif-SIRS	CASSIrsaYEQYF	CASSIRSAYEQYF	TRBV19	TRBJ2-7	CAGAHGSSNTGKLIF	IEDB:Flu_A:GILGFVFTL	1	-	-	-	-	-	-	-	-	-	-	-
1	SIRS	0	3	38	3.3e-11	1	0.001	0.99	0.001	3.3e-05	motif-SIRS	CASSIrsaYEQYF	CASSIRSAYEQYF	TRBV19	TRBJ2-7	CAGAMGSSNTGKLIF	IEDB:Flu_A:GILGFVFTL	1	-	-	-	-	-	-	-	-	-	-	-
1	SIRS	0	3	38	3.3e-11	1	0.001	0.99	0.001	3.3e-05	motif-SIRS	CASSIrsaYEQYF	CASSIRSAYEQYF	TRBV19	TRBJ2-7	CAGAPSSSNTGKLIF	IEDB:Flu_A:GILGFVFTL	1	-	-	-	-	-	-	-	-	-	-	-
1	SIRS	0	3	38	3.3e-11	1	0.001	0.99	0.001	3.3e-05	motif-SIRS	CASSIrsaYEQYF	CASSIRSAYEQYF	TRBV19	TRBJ2-7	CAGASSSSNTGKLIF	IEDB:Flu_A:GILGFVFTL	1	-	-	-	-	-	-	-	-	-	-	-
1	SIRS	0	3	38	3.3e-11	1	0.001	0.99	0.001	3.3e-05	motif-SIRS	CASSIrsaYEQYF	CASSIRSAYEQYF	TRBV19	TRBJ2-7	CAGAHGSSNTGKLIF	IEDB:Flu_A:GILGFVFTL	1	-	-	-	-	-	-	-	-	-	-	-
1	SIRS	0	3	38	3.3e-11	1	0.001	0.99	0.001	3.3e-05	motif-SIRS	CASSIrsaYEQYF	CASSIRSAYEQYF	TRBV19	TRBJ2-7	CAGALGSSNTGKLIF	IEDB:Flu_A:GILGFVFTL	1	-	-	-	-	-	-	-	-	-	-	-
1	SIRS	0	3	38	3.3e-11	1	0.001	0.99	0.001	3.3e-05	motif-SIRS	CASSIrsaYEQYF	CASSIRSAYEQYF	TRBV19	TRBJ2-7	CAVTPSNTGKLIF	IEDB:Flu_A:GILGFVFTL	1	-	-	-	-	-	-	-	-	-	-	-
1	SIRS	0	3	38	3.3e-11	1	0.001	0.99	0.001	3.3e-05	motif-SIRS	CASSIrsaYEQYF	CASSIRSAYEQYF	TRBV19	TRBJ2-7	CAGAVGSSNTGKLIF	IEDB:Flu_A:GILGFVFTL	1	-	-	-	-	-	-	-	-	-	-	-
1	SIRS	0	3	38	3.3e-11	1	0.001	0.99	0.001	3.3e-05	motif-SIRS	CASSIrsaGRAFF	CASSIRSAGRAFF	TRBV1-01	TRBJ1-1:01	CAENEGGGSQGNLIF	MCPAS:Flu.M1.GILGFVFTL	1	-	-	-	-	-	-	-	-	-	-	-
1	SIRS	0	3	38	3.3e-11	1	0.001	0.99	0.001	3.3e-05	motif-SIRS	CASSIrsaGRAFF	CASSIRSAGRAFF	TRBV19	TRBJ1-1	CAENEGGGSQGNLIF	IEDB:Flu_A:GILGFVFTL	1	-	-	-	-	-	-	-	-	-	-	-
1	SIRS	0	3	38	3.3e-11	1	0.001	0.99	0.001	3.3e-05	motif-SIRS	CASSIrsdYEQYF	CASSIRSDYEQYF	TRBV1-01	TRBJ2-7:01	CAGATGGSQGNLIF	MCPAS:Flu.M1.GILGFVFTL	1	-	-	-	-	-	-	-	-	-	-	-
1	SIRS	0	3	38	3.3e-11	1	0.001	0.99	0.001	3.3e-05	motif-SIRS	CASSIrsdYEQYF	CASSIRSDYEQYF	TRBV19	TRBJ2-7	CAGATGGSQGNLIF	IEDB:Flu_A:GILGFVFTL	1	-	-	-	-	-	-	-	-	-	-	-
1	SIRS	0	3	38	3.3e-11	1	0.001	0.99	0.001	3.3e-05	motif-SIRS	CASSIrSGyEQF	CASSIRSGYEQF	TRBV19	TRBJ2-1	CALKRSNTGKLIF	IEDB:Flu_A:GILGFVFTL	1	-	-	-	-	-	-	-	-	-	-	-
1	SIRS	0	3	38	3.3e-11	1	0.001	0.99	0.001	3.3e-05	motif-SIRS	CASSIrSGYEQY	CASSIRSGYEQY	TRBV19	TRBJ2-7	CAVPGSQGNLIF	IEDB:Flu_A:GILGFVFTL	1	-	-	-	-	-	-	-	-	-	-	-
1	SIRS	0	3	38	3.3e-11	1	0.001	0.99	0.001	3.3e-05	motif-SIRS	CASSIrsTGELF	CASSIRSTGELF	TRBV19	TRBJ2-2	CAVTYGGSQGNLI	IEDB:Flu_A:GILGFVFTL	1	-	-	-	-	-	-	-	-	-	-	-
1	SIRS	0	3	38	3.3e-11	1	0.001	0.99	0.001	3.3e-05	motif-SIRS	CASSIrstNEQFF	CASSIRSTNEQFF	TRBV19	TRBJ2-1	CAGSSGGSQGNLIF	IEDB:Flu_A:GILGFVFTL	1	-	-	-	-	-	-	-	-	-	-	-
1	SIRS	0	3	38	3.3e-11	1	0.001	0.99	0.001	3.3e-05	motif-SIRS	CASSIrsSGpQFF	CASSIRSSGPQFF	TRBV1-01	TRBJ2-1:01	CAGPEDGGSQGNLIF	MCPAS:Flu.M1.GILGFVFTL	1	-	-	-	-	-	-	-	-	-	-	-
1	SIRS	0	3	38	3.3e-11	1	0.001	0.99	0.001	3.3e-05	motif-SIRS	CASSIrsSGpQFF	CASSIRSSGPQFF	TRBV19	TRBJ2-1	CAGPEDGGSQGNLIF	IEDB:Flu_A:GILGFVFTL	1	-	-	-	-	-	-	-	-	-	-	-
1	SIRS	0	3	38	3.3e-11	1	0.001	0.99	0.001	3.3e-05	motif-SIRS	CASSIrSGYEQYF	CASSIRSGYEQYF	TRBV1-01	TRBJ2-7:01	CAGAGGGSQGNLIF	MCPAS:Flu.M1.GILGFVFTL	1	-	-	-	-	-	-	-	-	-	-	-
1	SIRS	0	3	38	3.3e-11	1	0.001	0.99	0.001	3.3e-05	motif-SIRS	CASSIrSGYEQYF	CASSIRSGYEQYF	TRBV1-01	TRBJ2-7:01	CAGGTGGSQGNLIF	MCPAS:Flu.M1.GILGFVFTL	1	-	-	-	-	-	-	-	-	-	-	-
1	SIRS	0	3	38	3.3e-11	1	0.001	0.99	0.001	3.3e-05	motif-SIRS	CASSIrSGYEQYF	CASSIRSGYEQYF	TRBV19:02	TRBJ2-7:01	CAGAVGSSNTGKLIF	MCPAS:Flu.M1.GILGFVFTL	1	-	-	-	-	-	-	-	-	-	-	-
1	SIRS	0	3	38	3.3e-11	1	0.001	0.99	0.001	3.3e-05	motif-SIRS	CASSIrSGYEQYF	CASSIRSGYEQYF	TRBV19	TRBJ2-7	CAGAGGGSQGNLIF	IEDB:Flu_A:GILGFVFTL	1	-	-	-	-	-	-	-	-	-	-	-
1	SIRS	0	3	38	3.3e-11	1	0.001	0.99	0.001	3.3e-05	motif-SIRS	CASSIrSGYEQYF	CASSIRSGYEQYF	TRBV19	TRBJ2-7	CAGAVGSSNTGKLIF	IEDB:Flu_A:GILGFVFTL	1	-	-	-	-	-	-	-	-	-	-	-
1	SIRS	0	3	38	3.3e-11	1	0.001	0.99	0.001	3.3e-05	motif-SIRS	CASSIrSGYEQYF	CASSIRSGYEQYF	TRBV19	TRBJ2-7	CAGGTGGSQGNLIF	IEDB:Flu_A:GILGFVFTL	1	-	-	-	-	-	-	-	-	-	-	-
1	SIRS	0	3	38	3.3e-11	1	0.001	0.99	0.001	3.3e-05	motif-SIRS	CASSIrsAGEAFF	CASSIRSAGEAFF	TRBV19	TRBJ1-1	CAVDGGGGSQGNLIF	IEDB:Flu_A:GILGFVFTL	1	-	-	-	-	-	-	-	-	-	-	-
1	SIRS	0	3	38	3.3e-11	1	0.001	0.99	0.001	3.3e-05	motif-SIRS	CASSIrssNEQF	CASSIRSSNEQF	TRBV19	TRBJ2-1	CVVNYGGGSQGNLIF	IEDB:Flu_A:GILGFVFTL	1	-	-	-	-	-	-	-	-	-	-	-
1	SIRS	0	3	38	3.3e-11	1	0.001	0.99	0.001	3.3e-05	motif-SIRS	CASSIrsSYEQY	CASSIRSSYEQY	TRBV19	TRBJ2-7	CAGGGSSNTGKLI	IEDB:Flu_A:GILGFVFTL	4	-	-	-	-	-	-	-	-	-	-	-
1	SIRS	0	3	38	3.3e-11	1	0.001	0.99	0.001	3.3e-05	motif-SIRS	CASSIrsSYEQY	CASSIRSSYEQY	TRBV19	TRBJ2-7	CAVGGDGGSQGNLIF	IEDB:Flu_A:GILGFVFTL	2	-	-	-	-	-	-	-	-	-	-	-
1	SIRS	0	3	38	3.3e-11	1	0.001	0.99	0.001	3.3e-05	motif-SIRS	CASSIrsSYEQY	CASSIRSSYEQY	TRBV19	TRBJ2-7	CAVGGYGGSQGNILF	IEDB:Flu_A:GILGFVFTL	1	-	-	-	-	-	-	-	-	-	-	-
1	SIRS	0	3	38	3.3e-11	1	0.001	0.99	0.001	3.3e-05	motif-SIRS	CASSIrsSYEQY	CASSIRSSYEQY	TRBV19	TRBJ2-7	CAVTGGGSQGNLI	IEDB:Flu_A:GILGFVFTL	1	-	-	-	-	-	-	-	-	-	-	-
1	SIRS	0	3	38	3.3e-11	1	0.001	0.99	0.001	3.3e-05	motif-SIRS	CASSIrsSYEQY	CASSIRSSYEQY	TRBV19	TRBJ2-7	CAGAGSQGNLI	IEDB:Flu_1998_H9N2:GILEFVFTL	1	-	-	-	-	-	-	-	-	-	-	-
1	SIRS	0	3	38	3.3e-11	1	0.001	0.99	0.001	3.3e-05	motif-SIRS	CASSIrsSYEQY	CASSIRSSYEQY	TRBV19	TRBJ2-7	CGYGGSQGNLI	IEDB:Flu_A:GILGFVFTL	1	-	-	-	-	-	-	-	-	-	-	-
1	SIRS	0	3	38	3.3e-11	1	0.001	0.99	0.001	3.3e-05	motif-SIRS	CASSIrsSYEQY	CASSIRSSYEQY	TRBV19	TRBJ2-7	CALNAGGTSYGKLTF	IEDB:Flu_A:GILGFVFTL	1	-	-	-	-	-	-	-	-	-	-	-
1	SIRS	0	3	38	3.3e-11	1	0.001	0.99	0.001	3.3e-05	motif-SIRS	CASSIrsSYEQY	CASSIRSSYEQY	TRBV19	TRBJ2-7	CAVGGSQGNLI	IEDB:Flu_A:GILGFVFTL	1	-	-	-	-	-	-	-	-	-	-	-
1	SIRS	0	3	38	3.3e-11	1	0.001	0.99	0.001	3.3e-05	motif-SIRS	CASSIrsSYEQY	CASSIRSSYEQY	TRBV19	TRBJ2-7	CAGSFGSSNTGKLIF	IEDB:Flu_A:GILGFVFTL	1	-	-	-	-	-	-	-	-	-	-	-
1	SIRS	0	3	38	3.3e-11	1	0.001	0.99	0.001	3.3e-05	motif-SIRS	CASSIrsSYEQY	CASSIRSSYEQY	TRBV19	TRBJ2-7	CAGQLGGGSQGNLIF	IEDB:Flu_A:GILGFVFTL	1	-	-	-	-	-	-	-	-	-	-	-
1	SIRS	0	3	38	3.3e-11	1	0.001	0.99	0.001	3.3e-05	motif-SIRS	CASSIrsSYEQY	CASSIRSSYEQY	TRBV19	TRBJ2-7	CAAGGSQGNLI	IEDB:Flu_A:GILGFVFTL	1	-	-	-	-	-	-	-	-	-	-	-
1	SIRS	0	3	38	3.3e-11	1	0.001	0.99	0.001	3.3e-05	motif-SIRS	CASSIrsSYEQY	CASSIRSSYEQY	TRBV19	TRBJ2-7	CAAGGSQGNLIF	IEDB:Flu_A:GILGFVFTL	1	-	-	-	-	-	-	-	-	-	-	-
1	SIRS	0	3	38	3.3e-11	1	0.001	0.99	0.001	3.3e-05	motif-SIRS	CASSIrsSYEQY	CASSIRSSYEQY	TRBV19	TRBJ2-7	CAAQGSQGNLI	IEDB:Flu_A:GILGFVFTL	1	-	-	-	-	-	-	-	-	-	-	-
1	SIRS	0	3	38	3.3e-11	1	0.001	0.99	0.001	3.3e-05	motif-SIRS	CASSIrsSYEQY	CASSIRSSYEQY	TRBV19	TRBJ2-7	CAGAGSQGNLI	IEDB:Flu_A:GILGFVFTL	1	-	-	-	-	-	-	-	-	-	-	-
1	SIRS	0	3	38	3.3e-11	1	0.001	0.99	0.001	3.3e-05	motif-SIRS	CASSIrsSYEQY	CASSIRSSYEQY	TRBV19	TRBJ2-7	CAGAGSQGNLIF	IEDB:Flu_A:GILGFVFTL	1	-	-	-	-	-	-	-	-	-	-	-
1	SIRS	0	3	38	3.3e-11	1	0.001	0.99	0.001	3.3e-05	motif-SIRS	CASSIrsSYEQY	CASSIRSSYEQY	TRBV19	TRBJ2-7	CAGAIGSSNTGKLI	IEDB:Flu_A:GILGFVFTL	1	-	-	-	-	-	-	-	-	-	-	-
1	SIRS	0	3	38	3.3e-11	1	0.001	0.99	0.001	3.3e-05	motif-SIRS	CASSIrsSYEQY	CASSIRSSYEQY	TRBV19	TRBJ2-7	CAGASPGGYGGSQGNLIF	IEDB:Flu_A:GILGFVFTL	1	-	-	-	-	-	-	-	-	-	-	-
1	SIRS	0	3	38	3.3e-11	1	0.001	0.99	0.001	3.3e-05	motif-SIRS	CASSIrsSYEQY	CASSIRSSYEQY	TRBV19	TRBJ2-7	CAGGGSQGNLI	IEDB:Flu_A:GILGFVFTL	1	-	-	-	-	-	-	-	-	-	-	-
1	SIRS	0	3	38	3.3e-11	1	0.001	0.99	0.001	3.3e-05	motif-SIRS	CASSIrsSYEQY	CASSIRSSYEQY	TRBV19	TRBJ2-7	CAGGGSQGNLIF	IEDB:Flu_A:GILGFVFTL	1	-	-	-	-	-	-	-	-	-	-	-
1	SIRS	0	3	38	3.3e-11	1	0.001	0.99	0.001	3.3e-05	motif-SIRS	CASSIrsaDTQY	CASSIRSADTQY	TRBV19	TRBJ2-3	CAGAGGGSQGNLIF	IEDB:Flu_A:GILGFVFTL	1	-	-	-	-	-	-	-	-	-	-	-
1	SIRS	0	3	38	3.3e-11	1	0.001	0.99	0.001	3.3e-05	motif-SIRS	CASSIrssQPQH	CASSIRSSQPQH	TRBV19	TRBJ1-5	CAIDLGGGSQGNLIF	IEDB:Flu_A:GILGFVFTL	1	-	-	-	-	-	-	-	-	-	-	-
2	IRSS	2.8e-45	3	12	1.3e-10	1	0.001	0.86	0.001	0.00015	motif-IRSS	CASSIrssvEAFF	CASSIRSSVEAFF	TRBV19	TRBJ1-1	CAGFGGAGNNRKLIW	IEDB:Flu_A:GILGFVFTL	1	-	-	-	-	-	-	-	-	-	-	-
2	IRSS	2.8e-45	3	12	1.3e-10	1	0.001	0.86	0.001	0.00015	motif-IRSS	CASSIrssvEAFF	CASSIRSSVEAFF	TRBV19	TRBJ1-1	CAMSGRGGSQGNLIF	IEDB:Flu_A:GILGFVFTL	1	-	-	-	-	-	-	-	-	-	-	-
2	IRSS	2.8e-45	3	12	1.3e-10	1	0.001	0.86	0.001	0.00015	motif-IRSS	CASSIrssETQYF	CASSIRSSETQYF	TRBV1-01	TRBJ2-5:01	CAGQLGGGSQGNLIF	MCPAS:Flu.M1.GILGFVFTL	1	-	-	-	-	-	-	-	-	-	-	-
2	IRSS	2.8e-45	3	12	1.3e-10	1	0.001	0.86	0.001	0.00015	motif-IRSS	CASSIrssETQYF	CASSIRSSETQYF	TRBV19	TRBJ2-5	CAGQLGGGSQGNLIF	IEDB:Flu_A:GILGFVFTL	1	-	-	-	-	-	-	-	-	-	-	-
2	IRSS	2.8e-45	3	12	1.3e-10	1	0.001	0.86	0.001	0.00015	motif-IRSS	CASSIrssyEQFF	CASSIRSSYEQFF	TRBV1-01	TRBJ2-1:01	CAVDGGGGSQGNLIF	MCPAS:Flu.M1.GILGFVFTL	1	-	-	-	-	-	-	-	-	-	-	-
2	IRSS	2.8e-45	3	12	1.3e-10	1	0.001	0.86	0.001	0.00015	motif-IRSS	CASSIrssyEQFF	CASSIRSSYEQFF	TRBV19:02	TRBJ2-1:01	CAGGGSQGNLIF	MCPAS:Flu.M1.GILGFVFTL	1	-	-	-	-	-	-	-	-	-	-	-
2	IRSS	2.8e-45	3	12	1.3e-10	1	0.001	0.86	0.001	0.00015	motif-IRSS	CASSIrssyEQFF	CASSIRSSYEQFF	TRBV19	TRBJ2-1	CAVDGGGGSQGNLIF	IEDB:Flu_A:GILGFVFTL	1	-	-	-	-	-	-	-	-	-	-	-
2	IRSS	2.8e-45	3	12	1.3e-10	1	0.001	0.86	0.001	0.00015	motif-IRSS	CASSIrssyEQFF	CASSIRSSYEQFF	TRBV19	TRBJ2-1	CAGGGSQGNLIF	IEDB:Flu_A:GILGFVFTL	1	-	-	-	-	-	-	-	-	-	-	-
2	IRSS	2.8e-45	3	12	1.3e-10	1	0.001	0.86	0.001	0.00015	motif-IRSS	CASSIrsSYEQYF	CASSIRSSYEQYF	TRBV19:02	TRBJ2-7:01	CAGGGSQGNLIF	MCPAS:Flu.M1.GILGFVFTL	5	-	-	-	-	-	-	-	-	-	-	-
2	IRSS	2.8e-45	3	12	1.3e-10	1	0.001	0.86	0.001	0.00015	motif-IRSS	CASSIrsSYEQYF	CASSIRSSYEQYF	TRBV1-01	TRBJ2-7:01	CAGGGSQGNLIF	MCPAS:Flu.M1.GILGFVFTL	4	-	-	-	-	-	-	-	-	-	-	-
2	IRSS	2.8e-45	3	12	1.3e-10	1	0.001	0.86	0.001	0.00015	motif-IRSS	CASSIrsSYEQYF	CASSIRSSYEQYF	TRBV19:02	TRBJ2-7:01	CAVPKGSQGNLIF	MCPAS:Flu.M1.GILGFVFTL	2	-	-	-	-	-	-	-	-	-	-	-
2	IRSS	2.8e-45	3	12	1.3e-10	1	0.001	0.86	0.001	0.00015	motif-IRSS	CASSIrsSYEQYF	CASSIRSSYEQYF	TRBV1-01	TRBJ2-7:01	CAGAVGSSNTGKLIF	MCPAS:Flu.M1.GILGFVFTL	2	-	-	-	-	-	-	-	-	-	-	-
2	IRSS	2.8e-45	3	12	1.3e-10	1	0.001	0.86	0.001	0.00015	motif-IRSS	CASSIrsSYEQYF	CASSIRSSYEQYF	TRBV1-01	TRBJ2-7:01	CAGVGGGSQGNLIF	MCPAS:Flu.M1.GILGFVFTL	2	-	-	-	-	-	-	-	-	-	-	-
2	IRSS	2.8e-45	3	12	1.3e-10	1	0.001	0.86	0.001	0.00015	motif-IRSS	CASSIrsSYEQYF	CASSIRSSYEQYF	TRBV1-01	TRBJ2-7:01	CATGGSQGNLIF	MCPAS:Flu.M1.GILGFVFTL	2	-	-	-	-	-	-	-	-	-	-	-
2	IRSS	2.8e-45	3	12	1.3e-10	1	0.001	0.86	0.001	0.00015	motif-IRSS	CASSIrsSYEQYF	CASSIRSSYEQYF	TRBV1-01	TRBJ2-7:01	CAGASGNTGKLIF	MCPAS:Flu.M1.GILGFVFTL	1	-	-	-	-	-	-	-	-	-	-	-
2	IRSS	2.8e-45	3	12	1.3e-10	1	0.001	0.86	0.001	0.00015	motif-IRSS	CASSIrsSYEQYF	CASSIRSSYEQYF	TRBV1-01	TRBJ2-7:01	CAAGGSQGNLIF	MCPAS:Flu.M1.GILGFVFTL	1	-	-	-	-	-	-	-	-	-	-	-
2	IRSS	2.8e-45	3	12	1.3e-10	1	0.001	0.86	0.001	0.00015	motif-IRSS	CASSIrsSYEQYF	CASSIRSSYEQYF	TRBV1-01	TRBJ2-7:01	CAAISDYKLSF	MCPAS:Flu.M1.GILGFVFTL	1	-	-	-	-	-	-	-	-	-	-	-
2	IRSS	2.8e-45	3	12	1.3e-10	1	0.001	0.86	0.001	0.00015	motif-IRSS	CASSIrsSYEQYF	CASSIRSSYEQYF	TRBV1-01	TRBJ2-7:01	CAASEGGGSQGNLIF	MCPAS:Flu.M1.GILGFVFTL	1	-	-	-	-	-	-	-	-	-	-	-
2	IRSS	2.8e-45	3	12	1.3e-10	1	0.001	0.86	0.001	0.00015	motif-IRSS	CASSIrsSYEQYF	CASSIRSSYEQYF	TRBV1-01	TRBJ2-7:01	CAENYGGSQGNLIF	MCPAS:Flu.M1.GILGFVFTL	1	-	-	-	-	-	-	-	-	-	-	-
2	IRSS	2.8e-45	3	12	1.3e-10	1	0.001	0.86	0.001	0.00015	motif-IRSS	CASSIrsSYEQYF	CASSIRSSYEQYF	TRBV1-01	TRBJ2-7:01	CAGAFGSSNTGKLIF	MCPAS:Flu.M1.GILGFVFTL	1	-	-	-	-	-	-	-	-	-	-	-
2	IRSS	2.8e-45	3	12	1.3e-10	1	0.001	0.86	0.001	0.00015	motif-IRSS	CASSIrsSYEQYF	CASSIRSSYEQYF	TRBV1-01	TRBJ2-7:01	CAGALTGYGGSQGNLIF	MCPAS:Flu.M1.GILGFVFTL	1	-	-	-	-	-	-	-	-	-	-	-
2	IRSS	2.8e-45	3	12	1.3e-10	1	0.001	0.86	0.001	0.00015	motif-IRSS	CASSIrsSYEQYF	CASSIRSSYEQYF	TRBV1-01	TRBJ2-7:01	CAGEGGGSQGNLIF	MCPAS:Flu.M1.GILGFVFTL	1	-	-	-	-	-	-	-	-	-	-	-
2	IRSS	2.8e-45	3	12	1.3e-10	1	0.001	0.86	0.001	0.00015	motif-IRSS	CASSIrsSYEQYF	CASSIRSSYEQYF	TRBV1-01	TRBJ2-7:01	CAGGGNGGSQGNLIF	MCPAS:Flu.M1.GILGFVFTL	1	-	-	-	-	-	-	-	-	-	-	-
2	IRSS	2.8e-45	3	12	1.3e-10	1	0.001	0.86	0.001	0.00015	motif-IRSS	CASSIrsSYEQYF	CASSIRSSYEQYF	TRBV1-01	TRBJ2-7:01	CAGGGSSNTGKLIF	MCPAS:Flu.M1.GILGFVFTL	1	-	-	-	-	-	-	-	-	-	-	-
2	IRSS	2.8e-45	3	12	1.3e-10	1	0.001	0.86	0.001	0.00015	motif-IRSS	CASSIrsSYEQYF	CASSIRSSYEQYF	TRBV1-01	TRBJ2-7:01	CAHGGSQGNLIF	MCPAS:Flu.M1.GILGFVFTL	1	-	-	-	-	-	-	-	-	-	-	-
2	IRSS	2.8e-45	3	12	1.3e-10	1	0.001	0.86	0.001	0.00015	motif-IRSS	CASSIrsSYEQYF	CASSIRSSYEQYF	TRBV1-01	TRBJ2-7:01	CAVDGGGGSQGNLIF	MCPAS:Flu.M1.GILGFVFTL	1	-	-	-	-	-	-	-	-	-	-	-
2	IRSS	2.8e-45	3	12	1.3e-10	1	0.001	0.86	0.001	0.00015	motif-IRSS	CASSIrsSYEQYF	CASSIRSSYEQYF	TRBV1-01	TRBJ2-7:01	CAVGGSQGNLIF	MCPAS:Flu.M1.GILGFVFTL	1	-	-	-	-	-	-	-	-	-	-	-
2	IRSS	2.8e-45	3	12	1.3e-10	1	0.001	0.86	0.001	0.00015	motif-IRSS	CASSIrsSYEQYF	CASSIRSSYEQYF	TRBV1-01	TRBJ2-7:01	CAVSYGGSQGNLIF	MCPAS:Flu.M1.GILGFVFTL	1	-	-	-	-	-	-	-	-	-	-	-
2	IRSS	2.8e-45	3	12	1.3e-10	1	0.001	0.86	0.001	0.00015	motif-IRSS	CASSIrsSYEQYF	CASSIRSSYEQYF	TRBV1-01	TRBJ2-7:01	CAVTSNTGKLIF	MCPAS:Flu.M1.GILGFVFTL	1	-	-	-	-	-	-	-	-	-	-	-
2	IRSS	2.8e-45	3	12	1.3e-10	1	0.001	0.86	0.001	0.00015	motif-IRSS	CASSIrsSYEQYF	CASSIRSSYEQYF	TRBV1-01	TRBJ2-7:01	CAYGGSQGNLIF	MCPAS:Flu.M1.GILGFVFTL	1	-	-	-	-	-	-	-	-	-	-	-
2	IRSS	2.8e-45	3	12	1.3e-10	1	0.001	0.86	0.001	0.00015	motif-IRSS	CASSIrsSYEQYF	CASSIRSSYEQYF	TRBV19:02	TRBJ2-7:01	CAAGGSQGNLIF	MCPAS:Flu.M1.GILGFVFTL	1	-	-	-	-	-	-	-	-	-	-	-
2	IRSS	2.8e-45	3	12	1.3e-10	1	0.001	0.86	0.001	0.00015	motif-IRSS	CASSIrsSYEQYF	CASSIRSSYEQYF	TRBV19:02	TRBJ2-7:01	CAGAFGSSNTGKLIF	MCPAS:Flu.M1.GILGFVFTL	1	-	-	-	-	-	-	-	-	-	-	-
2	IRSS	2.8e-45	3	12	1.3e-10	1	0.001	0.86	0.001	0.00015	motif-IRSS	CASSIrsSYEQYF	CASSIRSSYEQYF	TRBV19:02	TRBJ2-7:01	CAGASGSSNTGKLIF	MCPAS:Flu.M1.GILGFVFTL	1	-	-	-	-	-	-	-	-	-	-	-
2	IRSS	2.8e-45	3	12	1.3e-10	1	0.001	0.86	0.001	0.00015	motif-IRSS	CASSIrsSYEQYF	CASSIRSSYEQYF	TRBV19:02	TRBJ2-7:01	CAGAVGSSNTGKLIF	MCPAS:Flu.M1.GILGFVFTL	1	-	-	-	-	-	-	-	-	-	-	-
2	IRSS	2.8e-45	3	12	1.3e-10	1	0.001	0.86	0.001	0.00015	motif-IRSS	CASSIrsSYEQYF	CASSIRSSYEQYF	TRBV19:02	TRBJ2-7:01	CAGDLVIYGGSQGNLIF	MCPAS:Flu.M1.GILGFVFTL	1	-	-	-	-	-	-	-	-	-	-	-
2	IRSS	2.8e-45	3	12	1.3e-10	1	0.001	0.86	0.001	0.00015	motif-IRSS	CASSIrsSYEQYF	CASSIRSSYEQYF	TRBV19:02	TRBJ2-7:01	CAGEGGGSQGNLIF	MCPAS:Flu.M1.GILGFVFTL	1	-	-	-	-	-	-	-	-	-	-	-
2	IRSS	2.8e-45	3	12	1.3e-10	1	0.001	0.86	0.001	0.00015	motif-IRSS	CASSIrsSYEQYF	CASSIRSSYEQYF	TRBV19:02	TRBJ2-7:01	CALLYARLMF	MCPAS:Flu.M1.GILGFVFTL	1	-	-	-	-	-	-	-	-	-	-	-
2	IRSS	2.8e-45	3	12	1.3e-10	1	0.001	0.86	0.001	0.00015	motif-IRSS	CASSIrsSYEQYF	CASSIRSSYEQYF	TRBV19:02	TRBJ2-7:01	CAVGGYGGSQGNLIF	MCPAS:Flu.M1.GILGFVFTL	1	-	-	-	-	-	-	-	-	-	-	-
2	IRSS	2.8e-45	3	12	1.3e-10	1	0.001	0.86	0.001	0.00015	motif-IRSS	CASSIrsSYEQYF	CASSIRSSYEQYF	TRBV19:02	TRBJ2-7:01	CAYGGSQGNLIF	MCPAS:Flu.M1.GILGFVFTL	1	-	-	-	-	-	-	-	-	-	-	-
2	IRSS	2.8e-45	3	12	1.3e-10	1	0.001	0.86	0.001	0.00015	motif-IRSS	CASSIrsSYEQYF	CASSIRSSYEQYF	TRBV19	TRBJ2-7	CAGGGSQGNLIF	IEDB:Flu_A:GILGFVFTL	6	-	-	-	-	-	-	-	-	-	-	-
2	IRSS	2.8e-45	3	12	1.3e-10	1	0.001	0.86	0.001	0.00015	motif-IRSS	CASSIrsSYEQYF	CASSIRSSYEQYF	TRBV19	TRBJ2-7	CAGGGSQGNLIF	IEDB:Flu_A:GILGFVFTL	5	-	-	-	-	-	-	-	-	-	-	-
2	IRSS	2.8e-45	3	12	1.3e-10	1	0.001	0.86	0.001	0.00015	motif-IRSS	CASSIrsSYEQYF	CASSIRSSYEQYF	TRBV19	TRBJ2-7	CAGAVGSSNTGKLIF	IEDB:Flu_A:GILGFVFTL	3	-	-	-	-	-	-	-	-	-	-	-
2	IRSS	2.8e-45	3	12	1.3e-10	1	0.001	0.86	0.001	0.00015	motif-IRSS	CASSIrsSYEQYF	CASSIRSSYEQYF	TRBV19	TRBJ2-7	CAGGGSSNTGKLIF	IEDB:Flu_A:GILGFVFTL	2	-	-	-	-	-	-	-	-	-	-	-
2	IRSS	2.8e-45	3	12	1.3e-10	1	0.001	0.86	0.001	0.00015	motif-IRSS	CASSIrsSYEQYF	CASSIRSSYEQYF	TRBV19	TRBJ2-7	CAGVGGGSQGNLIF	IEDB:Flu_A:GILGFVFTL	2	-	-	-	-	-	-	-	-	-	-	-
2	IRSS	2.8e-45	3	12	1.3e-10	1	0.001	0.86	0.001	0.00015	motif-IRSS	CASSIrsSYEQYF	CASSIRSSYEQYF	TRBV19	TRBJ2-7	CATGGSQGNLIF	IEDB:Flu_A:GILGFVFTL	2	-	-	-	-	-	-	-	-	-	-	-
2	IRSS	2.8e-45	3	12	1.3e-10	1	0.001	0.86	0.001	0.00015	motif-IRSS	CASSIrsSYEQYF	CASSIRSSYEQYF	TRBV19	TRBJ2-7	CAVGGSQGNLIF	IEDB:Flu_A:GILGFVFTL	2	-	-	-	-	-	-	-	-	-	-	-
2	IRSS	2.8e-45	3	12	1.3e-10	1	0.001	0.86	0.001	0.00015	motif-IRSS	CASSIrsSYEQYF	CASSIRSSYEQYF	TRBV19	TRBJ2-7	CAAGGSQGNLIF	IEDB:Flu_A:GILGFVFTL	2	-	-	-	-	-	-	-	-	-	-	-
2	IRSS	2.8e-45	3	12	1.3e-10	1	0.001	0.86	0.001	0.00015	motif-IRSS	CASSIrsSYEQYF	CASSIRSSYEQYF	TRBV19	TRBJ2-7	CAVPKGSQGNLIF	IEDB:Flu_A:GILGFVFTL	2	-	-	-	-	-	-	-	-	-	-	-
2	IRSS	2.8e-45	3	12	1.3e-10	1	0.001	0.86	0.001	0.00015	motif-IRSS	CASSIrsSYEQYF	CASSIRSSYEQYF	TRBV19	TRBJ2-7	CAGGGSQGNLIF	IEDB:Flu_A:GILGFVFTL	1	-	-	-	-	-	-	-	-	-	-	-
2	IRSS	2.8e-45	3	12	1.3e-10	1	0.001	0.86	0.001	0.00015	motif-IRSS	CASSIrsSYEQYF	CASSIRSSYEQYF	TRBV19	TRBJ2-7	CAGAAGSSNTGKLIF	IEDB:Flu_A:GILGFVFTL	1	-	-	-	-	-	-	-	-	-	-	-
2	IRSS	2.8e-45	3	12	1.3e-10	1	0.001	0.86	0.001	0.00015	motif-IRSS	CASSIrsSYEQYF	CASSIRSSYEQYF	TRBV19	TRBJ2-7	CAGAFGSSNTGKLIF	IEDB:Flu_A:GILGFVFTL	1	-	-	-	-	-	-	-	-	-	-	-
2	IRSS	2.8e-45	3	12	1.3e-10	1	0.001	0.86	0.001	0.00015	motif-IRSS	CASSIrsSYEQYF	CASSIRSSYEQYF	TRBV19	TRBJ2-7	CAGAIGSSNTGKLIF	IEDB:Flu_A:GILGFVFTL	1	-	-	-	-	-	-	-	-	-	-	-
2	IRSS	2.8e-45	3	12	1.3e-10	1	0.001	0.86	0.001	0.00015	motif-IRSS	CASSIrsSYEQYF	CASSIRSSYEQYF	TRBV19	TRBJ2-7	CAGASDDYGGSQGNLIF	IEDB:Flu_A:GILGFVFTL	1	-	-	-	-	-	-	-	-	-	-	-
2	IRSS	2.8e-45	3	12	1.3e-10	1	0.001	0.86	0.001	0.00015	motif-IRSS	CASSIrsSYEQYF	CASSIRSSYEQYF	TRBV19	TRBJ2-7	CAGATTGGYGGSQGNLIF	IEDB:Flu_A:GILGFVFTL	1	-	-	-	-	-	-	-	-	-	-	-
2	IRSS	2.8e-45	3	12	1.3e-10	1	0.001	0.86	0.001	0.00015	motif-IRSS	CASSIrsSYEQYF	CASSIRSSYEQYF	TRBV19	TRBJ2-7	CAGDHNAGKSTF	IEDB:Flu_A:GILGFVFTL	1	-	-	-	-	-	-	-	-	-	-	-
2	IRSS	2.8e-45	3	12	1.3e-10	1	0.001	0.86	0.001	0.00015	motif-IRSS	CASSIrsSYEQYF	CASSIRSSYEQYF	TRBV19	TRBJ2-7	CAGPGSQGNLIF	IEDB:Flu_A:GILGFVFTL	1	-	-	-	-	-	-	-	-	-	-	-
2	IRSS	2.8e-45	3	12	1.3e-10	1	0.001	0.86	0.001	0.00015	motif-IRSS	CASSIrsSYEQYF	CASSIRSSYEQYF	TRBV19	TRBJ2-7	CAGVGGGSQGNLIF	IEDB:Flu_A:GILGFVFTL	1	-	-	-	-	-	-	-	-	-	-	-
2	IRSS	2.8e-45	3	12	1.3e-10	1	0.001	0.86	0.001	0.00015	motif-IRSS	CASSIrsSYEQYF	CASSIRSSYEQYF	TRBV19	TRBJ2-7	CAPQANTGKLIF	IEDB:Flu_A:GILGFVFTL	1	-	-	-	-	-	-	-	-	-	-	-
2	IRSS	2.8e-45	3	12	1.3e-10	1	0.001	0.86	0.001	0.00015	motif-IRSS	CASSIrsSYEQYF	CASSIRSSYEQYF	TRBV19	TRBJ2-7	CAVSGSQGNLIF	IEDB:Flu_A:GILGFVFTL	1	-	-	-	-	-	-	-	-	-	-	-
2	IRSS	2.8e-45	3	12	1.3e-10	1	0.001	0.86	0.001	0.00015	motif-IRSS	CASSIrsSYEQYF	CASSIRSSYEQYF	TRBV19	TRBJ2-7	CAVTGGGSQGNLIF	IEDB:Flu_A:GILGFVFTL	1	-	-	-	-	-	-	-	-	-	-	-
2	IRSS	2.8e-45	3	12	1.3e-10	1	0.001	0.86	0.001	0.00015	motif-IRSS	CASSIrsSYEQYF	CASSIRSSYEQYF	TRBV19	TRBJ2-7	CGTADGGSQGNLIF	IEDB:Flu_A:GILGFVFTL	1	-	-	-	-	-	-	-	-	-	-	-
2	IRSS	2.8e-45	3	12	1.3e-10	1	0.001	0.86	0.001	0.00015	motif-IRSS	CASSIrsSYEQYF	CASSIRSSYEQYF	TRBV19	TRBJ2-7	CSYGGSQGNLIF	IEDB:Flu_A:GILGFVFTL	1	-	-	-	-	-	-	-	-	-	-	-
2	IRSS	2.8e-45	3	12	1.3e-10	1	0.001	0.86	0.001	0.00015	motif-IRSS	CASSIrsSYEQYF	CASSIRSSYEQYF	TRBV19	TRBJ2-7	CYLCAGGGSQGNLIF	IEDB:Flu_A:GILGFVFTL	1	-	-	-	-	-	-	-	-	-	-	-
2	IRSS	2.8e-45	3	12	1.3e-10	1	0.001	0.86	0.001	0.00015	motif-IRSS	CASSIrsSYEQYF	CASSIRSSYEQYF	TRBV19	TRBJ2-7	CAAISDYKLSF	IEDB:Flu_A:GILGFVFTL	1	-	-	-	-	-	-	-	-	-	-	-
2	IRSS	2.8e-45	3	12	1.3e-10	1	0.001	0.86	0.001	0.00015	motif-IRSS	CASSIrsSYEQYF	CASSIRSSYEQYF	TRBV19	TRBJ2-7	CAASEGGGSQGNLIF	IEDB:Flu_A:GILGFVFTL	1	-	-	-	-	-	-	-	-	-	-	-
2	IRSS	2.8e-45	3	12	1.3e-10	1	0.001	0.86	0.001	0.00015	motif-IRSS	CASSIrsSYEQYF	CASSIRSSYEQYF	TRBV19	TRBJ2-7	CAENYGGSQGNLIF	IEDB:Flu_A:GILGFVFTL	1	-	-	-	-	-	-	-	-	-	-	-
2	IRSS	2.8e-45	3	12	1.3e-10	1	0.001	0.86	0.001	0.00015	motif-IRSS	CASSIrsSYEQYF	CASSIRSSYEQYF	TRBV19	TRBJ2-7	CAGAFGSSNTGKLIF	IEDB:Flu_A:GILGFVFTL	1	-	-	-	-	-	-	-	-	-	-	-
2	IRSS	2.8e-45	3	12	1.3e-10	1	0.001	0.86	0.001	0.00015	motif-IRSS	CASSIrsSYEQYF	CASSIRSSYEQYF	TRBV19	TRBJ2-7	CAGALTGYGGSQGNLIF	IEDB:Flu_A:GILGFVFTL	1	-	-	-	-	-	-	-	-	-	-	-
2	IRSS	2.8e-45	3	12	1.3e-10	1	0.001	0.86	0.001	0.00015	motif-IRSS	CASSIrsSYEQYF	CASSIRSSYEQYF	TRBV19	TRBJ2-7	CAGASGNTGKLIF	IEDB:Flu_A:GILGFVFTL	1	-	-	-	-	-	-	-	-	-	-	-
2	IRSS	2.8e-45	3	12	1.3e-10	1	0.001	0.86	0.001	0.00015	motif-IRSS	CASSIrsSYEQYF	CASSIRSSYEQYF	TRBV19	TRBJ2-7	CAGEGGGSQGNLIF	IEDB:Flu_A:GILGFVFTL	1	-	-	-	-	-	-	-	-	-	-	-
2	IRSS	2.8e-45	3	12	1.3e-10	1	0.001	0.86	0.001	0.00015	motif-IRSS	CASSIrsSYEQYF	CASSIRSSYEQYF	TRBV19	TRBJ2-7	CAGGGNGGSQGNLIF	IEDB:Flu_A:GILGFVFTL	1	-	-	-	-	-	-	-	-	-	-	-
2	IRSS	2.8e-45	3	12	1.3e-10	1	0.001	0.86	0.001	0.00015	motif-IRSS	CASSIrsSYEQYF	CASSIRSSYEQYF	TRBV19	TRBJ2-7	CAHGGSQGNLIF	IEDB:Flu_A:GILGFVFTL	1	-	-	-	-	-	-	-	-	-	-	-
2	IRSS	2.8e-45	3	12	1.3e-10	1	0.001	0.86	0.001	0.00015	motif-IRSS	CASSIrsSYEQYF	CASSIRSSYEQYF	TRBV19	TRBJ2-7	CAVDGGGGSQGNLIF	IEDB:Flu_A:GILGFVFTL	1	-	-	-	-	-	-	-	-	-	-	-
2	IRSS	2.8e-45	3	12	1.3e-10	1	0.001	0.86	0.001	0.00015	motif-IRSS	CASSIrsSYEQYF	CASSIRSSYEQYF	TRBV19	TRBJ2-7	CAVSYGGSQGNLIF	IEDB:Flu_A:GILGFVFTL	1	-	-	-	-	-	-	-	-	-	-	-
2	IRSS	2.8e-45	3	12	1.3e-10	1	0.001	0.86	0.001	0.00015	motif-IRSS	CASSIrsSYEQYF	CASSIRSSYEQYF	TRBV19	TRBJ2-7	CAVTSNTGKLIF	IEDB:Flu_A:GILGFVFTL	1	-	-	-	-	-	-	-	-	-	-	-
2	IRSS	2.8e-45	3	12	1.3e-10	1	0.001	0.86	0.001	0.00015	motif-IRSS	CASSIrsSYEQYF	CASSIRSSYEQYF	TRBV19	TRBJ2-7	CAYGGSQGNLIF	IEDB:Flu_A:GILGFVFTL	1	-	-	-	-	-	-	-	-	-	-	-
2	IRSS	2.8e-45	3	12	1.3e-10	1	0.001	0.86	0.001	0.00015	motif-IRSS	CASSIrsSYEQYF	CASSIRSSYEQYF	TRBV19	TRBJ2-7	CSAGGSQGNLIF	IEDB:Flu_A:GILGFVFTL	1	-	-	-	-	-	-	-	-	-	-	-
2	IRSS	2.8e-45	3	12	1.3e-10	1	0.001	0.86	0.001	0.00015	motif-IRSS	CASSIrsSYEQYF	CASSIRSSYEQYF	TRBV19	TRBJ2-7	CAAGGSQGNLIF	IEDB:Flu_A:GILGFVFTL	1	-	-	-	-	-	-	-	-	-	-	-
2	IRSS	2.8e-45	3	12	1.3e-10	1	0.001	0.86	0.001	0.00015	motif-IRSS	CASSIrsSYEQYF	CASSIRSSYEQYF	TRBV19	TRBJ2-7	CAGAFGSSNTGKLIF	IEDB:Flu_A:GILGFVFTL	1	-	-	-	-	-	-	-	-	-	-	-
2	IRSS	2.8e-45	3	12	1.3e-10	1	0.001	0.86	0.001	0.00015	motif-IRSS	CASSIrsSYEQYF	CASSIRSSYEQYF	TRBV19	TRBJ2-7	CAGASGSSNTGKLIF	IEDB:Flu_A:GILGFVFTL	1	-	-	-	-	-	-	-	-	-	-	-
2	IRSS	2.8e-45	3	12	1.3e-10	1	0.001	0.86	0.001	0.00015	motif-IRSS	CASSIrsSYEQYF	CASSIRSSYEQYF	TRBV19	TRBJ2-7	CAGAVGSSNTGKLIF	IEDB:Flu_A:GILGFVFTL	1	-	-	-	-	-	-	-	-	-	-	-
2	IRSS	2.8e-45	3	12	1.3e-10	1	0.001	0.86	0.001	0.00015	motif-IRSS	CASSIrsSYEQYF	CASSIRSSYEQYF	TRBV19	TRBJ2-7	CAGDLVIYGGSQGNLIF	IEDB:Flu_A:GILGFVFTL	1	-	-	-	-	-	-	-	-	-	-	-
2	IRSS	2.8e-45	3	12	1.3e-10	1	0.001	0.86	0.001	0.00015	motif-IRSS	CASSIrsSYEQYF	CASSIRSSYEQYF	TRBV19	TRBJ2-7	CAGEGGGSQGNLIF	IEDB:Flu_A:GILGFVFTL	1	-	-	-	-	-	-	-	-	-	-	-
2	IRSS	2.8e-45	3	12	1.3e-10	1	0.001	0.86	0.001	0.00015	motif-IRSS	CASSIrsSYEQYF	CASSIRSSYEQYF	TRBV19	TRBJ2-7	CALLYARLMF	IEDB:Flu_A:GILGFVFTL	1	-	-	-	-	-	-	-	-	-	-	-
2	IRSS	2.8e-45	3	12	1.3e-10	1	0.001	0.86	0.001	0.00015	motif-IRSS	CASSIrsSYEQYF	CASSIRSSYEQYF	TRBV19	TRBJ2-7	CAVGGYGGSQGNLIF	IEDB:Flu_A:GILGFVFTL	1	-	-	-	-	-	-	-	-	-	-	-
2	IRSS	2.8e-45	3	12	1.3e-10	1	0.001	0.86	0.001	0.00015	motif-IRSS	CASSIrsSYEQYF	CASSIRSSYEQYF	TRBV19	TRBJ2-7	CAYGGSQGNLIF	IEDB:Flu_A:GILGFVFTL	1	-	-	-	-	-	-	-	-	-	-	-
2	IRSS	2.8e-45	3	12	1.3e-10	1	0.001	0.86	0.001	0.00015	motif-IRSS	CASSIrsSYEQYF	CASSIRSSYEQYF	TRBV19	TRBJ2-7	CAGGGSQGNLIF	SU22:179:T2:NA	1	-	-	-	-	-	-	-	-	-	-	-
2	IRSS	2.8e-45	3	12	1.3e-10	1	0.001	0.86	0.001	0.00015	motif-IRSS	CASSIrsSYEQYF	CASSIRSSYEQYF	TRBV19	TRBJ2-7	CAGTGSQGNLIF	SU22:40:T3:NA	1	-	-	-	-	-	-	-	-	-	-	-
2	IRSS	2.8e-45	3	12	1.3e-10	1	0.001	0.86	0.001	0.00015	motif-IRSS	CASSIrsSYEQYF	CASSIRSSYEQYF	TRBV19	TRBJ2-7	CAVGGSQGNLIF	SU22:77:T3:NA	1	-	-	-	-	-	-	-	-	-	-	-
2	IRSS	2.8e-45	3	12	1.3e-10	1	0.001	0.86	0.001	0.00015	motif-IRSS	CASSIrsSYEQYF	CASSIRSSYEQYF	TRBV19	TRBJ2-7	CAVPGDGGSQGNLIF	SU22:172:T1:NA	1	-	-	-	-	-	-	-	-	-	-	-
2	IRSS	2.8e-45	3	12	1.3e-10	1	0.001	0.86	0.001	0.00015	motif-IRSS	CASiirsSYEQYF	CASIIRSSYEQYF	TRBV1-01	TRBJ2-7:01	CAGGGSQGNLIF	MCPAS:Flu.M1.GILGFVFTL	1	-	-	-	-	-	-	-	-	-	-	-
2	IRSS	2.8e-45	3	12	1.3e-10	1	0.001	0.86	0.001	0.00015	motif-IRSS	CASiirsSYEQYF	CASIIRSSYEQYF	TRBV19	TRBJ2-7	CAGGGSQGNLIF	IEDB:Flu_A:GILGFVFTL	1	-	-	-	-	-	-	-	-	-	-	-
2	IRSS	2.8e-45	3	12	1.3e-10	1	0.001	0.86	0.001	0.00015	motif-IRSS	CASSIrssTEAF	CASSIRSSTEAF	TRBV19	TRBJ1-1	CAGAGGGSQGNLI	IEDB:Flu_A:GILGFVFTL	1	-	-	-	-	-	-	-	-	-	-	-
2	IRSS	2.8e-45	3	12	1.3e-10	1	0.001	0.86	0.001	0.00015	motif-IRSS	CASSIrssvEQFF	CASSIRSSVEQFF	TRBV1-01	TRBJ2-1:01	CAGVEYGGSQGNLIF	MCPAS:Flu.M1.GILGFVFTL	1	-	-	-	-	-	-	-	-	-	-	-
2	IRSS	2.8e-45	3	12	1.3e-10	1	0.001	0.86	0.001	0.00015	motif-IRSS	CASSIrssvEQFF	CASSIRSSVEQFF	TRBV19	TRBJ2-1	CAGVEYGGSQGNLIF	IEDB:Flu_A:GILGFVFTL	1	-	-	-	-	-	-	-	-	-	-	-
2	IRSS	2.8e-45	3	12	1.3e-10	1	0.001	0.86	0.001	0.00015	motif-IRSS	CASSIrssGELF	CASSIRSSGELF	TRBV19	TRBJ2-2	CAGASGGSQGNLIF	IEDB:Flu_A:GILGFVFTL	1	-	-	-	-	-	-	-	-	-	-	-
2	IRSS	2.8e-45	3	12	1.3e-10	1	0.001	0.86	0.001	0.00015	motif-IRSS	CASSIrsSGpQFF	CASSIRSSGPQFF	TRBV1-01	TRBJ2-1:01	CAGPEDGGSQGNLIF	MCPAS:Flu.M1.GILGFVFTL	1	-	-	-	-	-	-	-	-	-	-	-
2	IRSS	2.8e-45	3	12	1.3e-10	1	0.001	0.86	0.001	0.00015	motif-IRSS	CASSIrsSGpQFF	CASSIRSSGPQFF	TRBV19	TRBJ2-1	CAGPEDGGSQGNLIF	IEDB:Flu_A:GILGFVFTL	1	-	-	-	-	-	-	-	-	-	-	-
2	IRSS	2.8e-45	3	12	1.3e-10	1	0.001	0.86	0.001	0.00015	motif-IRSS	CASSIrssNEQF	CASSIRSSNEQF	TRBV19	TRBJ2-1	CVVNYGGGSQGNLIF	IEDB:Flu_A:GILGFVFTL	1	-	-	-	-	-	-	-	-	-	-	-
2	IRSS	2.8e-45	3	12	1.3e-10	1	0.001	0.86	0.001	0.00015	motif-IRSS	CASSIrsSYEQY	CASSIRSSYEQY	TRBV19	TRBJ2-7	CAGGGSSNTGKLI	IEDB:Flu_A:GILGFVFTL	4	-	-	-	-	-	-	-	-	-	-	-
2	IRSS	2.8e-45	3	12	1.3e-10	1	0.001	0.86	0.001	0.00015	motif-IRSS	CASSIrsSYEQY	CASSIRSSYEQY	TRBV19	TRBJ2-7	CAVGGDGGSQGNLIF	IEDB:Flu_A:GILGFVFTL	2	-	-	-	-	-	-	-	-	-	-	-
2	IRSS	2.8e-45	3	12	1.3e-10	1	0.001	0.86	0.001	0.00015	motif-IRSS	CASSIrsSYEQY	CASSIRSSYEQY	TRBV19	TRBJ2-7	CAVGGYGGSQGNILF	IEDB:Flu_A:GILGFVFTL	1	-	-	-	-	-	-	-	-	-	-	-
2	IRSS	2.8e-45	3	12	1.3e-10	1	0.001	0.86	0.001	0.00015	motif-IRSS	CASSIrsSYEQY	CASSIRSSYEQY	TRBV19	TRBJ2-7	CAVTGGGSQGNLI	IEDB:Flu_A:GILGFVFTL	1	-	-	-	-	-	-	-	-	-	-	-
2	IRSS	2.8e-45	3	12	1.3e-10	1	0.001	0.86	0.001	0.00015	motif-IRSS	CASSIrsSYEQY	CASSIRSSYEQY	TRBV19	TRBJ2-7	CAGAGSQGNLI	IEDB:Flu_1998_H9N2:GILEFVFTL	1	-	-	-	-	-	-	-	-	-	-	-
2	IRSS	2.8e-45	3	12	1.3e-10	1	0.001	0.86	0.001	0.00015	motif-IRSS	CASSIrsSYEQY	CASSIRSSYEQY	TRBV19	TRBJ2-7	CGYGGSQGNLI	IEDB:Flu_A:GILGFVFTL	1	-	-	-	-	-	-	-	-	-	-	-
2	IRSS	2.8e-45	3	12	1.3e-10	1	0.001	0.86	0.001	0.00015	motif-IRSS	CASSIrsSYEQY	CASSIRSSYEQY	TRBV19	TRBJ2-7	CALNAGGTSYGKLTF	IEDB:Flu_A:GILGFVFTL	1	-	-	-	-	-	-	-	-	-	-	-
2	IRSS	2.8e-45	3	12	1.3e-10	1	0.001	0.86	0.001	0.00015	motif-IRSS	CASSIrsSYEQY	CASSIRSSYEQY	TRBV19	TRBJ2-7	CAVGGSQGNLI	IEDB:Flu_A:GILGFVFTL	1	-	-	-	-	-	-	-	-	-	-	-
2	IRSS	2.8e-45	3	12	1.3e-10	1	0.001	0.86	0.001	0.00015	motif-IRSS	CASSIrsSYEQY	CASSIRSSYEQY	TRBV19	TRBJ2-7	CAGSFGSSNTGKLIF	IEDB:Flu_A:GILGFVFTL	1	-	-	-	-	-	-	-	-	-	-	-
2	IRSS	2.8e-45	3	12	1.3e-10	1	0.001	0.86	0.001	0.00015	motif-IRSS	CASSIrsSYEQY	CASSIRSSYEQY	TRBV19	TRBJ2-7	CAGQLGGGSQGNLIF	IEDB:Flu_A:GILGFVFTL	1	-	-	-	-	-	-	-	-	-	-	-
2	IRSS	2.8e-45	3	12	1.3e-10	1	0.001	0.86	0.001	0.00015	motif-IRSS	CASSIrsSYEQY	CASSIRSSYEQY	TRBV19	TRBJ2-7	CAAGGSQGNLI	IEDB:Flu_A:GILGFVFTL	1	-	-	-	-	-	-	-	-	-	-	-
2	IRSS	2.8e-45	3	12	1.3e-10	1	0.001	0.86	0.001	0.00015	motif-IRSS	CASSIrsSYEQY	CASSIRSSYEQY	TRBV19	TRBJ2-7	CAAGGSQGNLIF	IEDB:Flu_A:GILGFVFTL	1	-	-	-	-	-	-	-	-	-	-	-
2	IRSS	2.8e-45	3	12	1.3e-10	1	0.001	0.86	0.001	0.00015	motif-IRSS	CASSIrsSYEQY	CASSIRSSYEQY	TRBV19	TRBJ2-7	CAAQGSQGNLI	IEDB:Flu_A:GILGFVFTL	1	-	-	-	-	-	-	-	-	-	-	-
2	IRSS	2.8e-45	3	12	1.3e-10	1	0.001	0.86	0.001	0.00015	motif-IRSS	CASSIrsSYEQY	CASSIRSSYEQY	TRBV19	TRBJ2-7	CAGAGSQGNLI	IEDB:Flu_A:GILGFVFTL	1	-	-	-	-	-	-	-	-	-	-	-
2	IRSS	2.8e-45	3	12	1.3e-10	1	0.001	0.86	0.001	0.00015	motif-IRSS	CASSIrsSYEQY	CASSIRSSYEQY	TRBV19	TRBJ2-7	CAGAGSQGNLIF	IEDB:Flu_A:GILGFVFTL	1	-	-	-	-	-	-	-	-	-	-	-
2	IRSS	2.8e-45	3	12	1.3e-10	1	0.001	0.86	0.001	0.00015	motif-IRSS	CASSIrsSYEQY	CASSIRSSYEQY	TRBV19	TRBJ2-7	CAGAIGSSNTGKLI	IEDB:Flu_A:GILGFVFTL	1	-	-	-	-	-	-	-	-	-	-	-
2	IRSS	2.8e-45	3	12	1.3e-10	1	0.001	0.86	0.001	0.00015	motif-IRSS	CASSIrsSYEQY	CASSIRSSYEQY	TRBV19	TRBJ2-7	CAGASPGGYGGSQGNLIF	IEDB:Flu_A:GILGFVFTL	1	-	-	-	-	-	-	-	-	-	-	-
2	IRSS	2.8e-45	3	12	1.3e-10	1	0.001	0.86	0.001	0.00015	motif-IRSS	CASSIrsSYEQY	CASSIRSSYEQY	TRBV19	TRBJ2-7	CAGGGSQGNLI	IEDB:Flu_A:GILGFVFTL	1	-	-	-	-	-	-	-	-	-	-	-
2	IRSS	2.8e-45	3	12	1.3e-10	1	0.001	0.86	0.001	0.00015	motif-IRSS	CASSIrsSYEQY	CASSIRSSYEQY	TRBV19	TRBJ2-7	CAGGGSQGNLIF	IEDB:Flu_A:GILGFVFTL	1	-	-	-	-	-	-	-	-	-	-	-
2	IRSS	2.8e-45	3	12	1.3e-10	1	0.001	0.86	0.001	0.00015	motif-IRSS	CASSIrssQPQH	CASSIRSSQPQH	TRBV19	TRBJ1-5	CAIDLGGGSQGNLIF	IEDB:Flu_A:GILGFVFTL	1	-	-	-	-	-	-	-	-	-	-	-
3	IRSA	9.5e-21	3	9	4.6e-10	1	0.001	0.96	0.001	0.00048	motif-SIRS motif-IRSA	CASSIrsaepAFF	CASSIRSAEPAFF	TRBV19	TRBJ1-1	CAGAHGGSQGNLIF	SU22:172:T1:NA	1	-	-	-	-	-	-	-	-	-	-	-
3	IRSA	9.5e-21	3	9	4.6e-10	1	0.001	0.96	0.001	0.00048	motif-SIRS motif-IRSA	CASSIrsahEQYF	CASSIRSAHEQYF	TRBV1-01	TRBJ2-7:01	CAGVYGGSQGNLIF	MCPAS:Flu.M1.GILGFVFTL	1	-	-	-	-	-	-	-	-	-	-	-
3	IRSA	9.5e-21	3	9	4.6e-10	1	0.001	0.96	0.001	0.00048	motif-SIRS motif-IRSA	CASSIrsahEQYF	CASSIRSAHEQYF	TRBV19	TRBJ2-7	CAGVYGGSQGNLIF	IEDB:Flu_A:GILGFVFTL	1	-	-	-	-	-	-	-	-	-	-	-
3	IRSA	9.5e-21	3	9	4.6e-10	1	0.001	0.96	0.001	0.00048	motif-SIRS motif-IRSA	CASSIrsaETQYF	CASSIRSAETQYF	TRBV19	TRBJ2-5	CASFDTDKLIF	IEDB:Flu_A:GILGFVFTL	1	-	-	-	-	-	-	-	-	-	-	-
3	IRSA	9.5e-21	3	9	4.6e-10	1	0.001	0.96	0.001	0.00048	motif-SIRS motif-IRSA	CASSIrsaYEQY	CASSIRSAYEQY	TRBV19	TRBJ2-7	CAGAGSNTGKLI	IEDB:Flu_A:GILGFVFTL	1	-	-	-	-	-	-	-	-	-	-	-
3	IRSA	9.5e-21	3	9	4.6e-10	1	0.001	0.96	0.001	0.00048	motif-SIRS motif-IRSA	CASSIrsaYEQY	CASSIRSAYEQY	TRBV19	TRBJ2-7	CGGGGSQGNLIF	IEDB:Flu_A:GILGFVFTL	1	-	-	-	-	-	-	-	-	-	-	-
3	IRSA	9.5e-21	3	9	4.6e-10	1	0.001	0.96	0.001	0.00048	motif-SIRS motif-IRSA	CASSIrsaYEQY	CASSIRSAYEQY	TRBV19	TRBJ2-7	CAVGGYGGSQGNILF	IEDB:Flu_A:GILGFVFTL	1	-	-	-	-	-	-	-	-	-	-	-
3	IRSA	9.5e-21	3	9	4.6e-10	1	0.001	0.96	0.001	0.00048	motif-SIRS motif-IRSA	CASSIrsaYEQY	CASSIRSAYEQY	TRBV19	TRBJ2-7	CAGAFGSSNTGKLI	IEDB:Flu_A:GILGFVFTL	1	-	-	-	-	-	-	-	-	-	-	-
3	IRSA	9.5e-21	3	9	4.6e-10	1	0.001	0.96	0.001	0.00048	motif-SIRS motif-IRSA	CASSIrsaYEQY	CASSIRSAYEQY	TRBV19	TRBJ2-7	CAGAGSQGNLIF	IEDB:Flu_A:GILGFVFTL	1	-	-	-	-	-	-	-	-	-	-	-
3	IRSA	9.5e-21	3	9	4.6e-10	1	0.001	0.96	0.001	0.00048	motif-SIRS motif-IRSA	CASSIrsaYEQY	CASSIRSAYEQY	TRBV19	TRBJ2-7	CAGGGSQGNLIF	IEDB:Flu_A:GILGFVFTL	1	-	-	-	-	-	-	-	-	-	-	-
3	IRSA	9.5e-21	3	9	4.6e-10	1	0.001	0.96	0.001	0.00048	motif-SIRS motif-IRSA	CASSIrsaYEQY	CASSIRSAYEQY	TRBV19	TRBJ2-7	CAGGGSSNTGKLIF	IEDB:Flu_A:GILGFVFTL	1	-	-	-	-	-	-	-	-	-	-	-
3	IRSA	9.5e-21	3	9	4.6e-10	1	0.001	0.96	0.001	0.00048	motif-SIRS motif-IRSA	CASSIrsaYEQY	CASSIRSAYEQY	TRBV19	TRBJ2-7	CAGVDGGSQGNLIF	IEDB:Flu_A:GILGFVFTL	1	-	-	-	-	-	-	-	-	-	-	-
3	IRSA	9.5e-21	3	9	4.6e-10	1	0.001	0.96	0.001	0.00048	motif-SIRS motif-IRSA	CASSIrsayEQFF	CASSIRSAYEQFF	TRBV19	TRBJ2-1	CAGAQGSSNTGKLIF	IEDB:Flu_A:GILGFVFTL	1	-	-	-	-	-	-	-	-	-	-	-
3	IRSA	9.5e-21	3	9	4.6e-10	1	0.001	0.96	0.001	0.00048	motif-SIRS motif-IRSA	CASSIrsaYEQYF	CASSIRSAYEQYF	TRBV1-01	TRBJ2-7:01	CAGASGSSNTGKLIF	MCPAS:Flu.M1.GILGFVFTL	2	-	-	-	-	-	-	-	-	-	-	-
3	IRSA	9.5e-21	3	9	4.6e-10	1	0.001	0.96	0.001	0.00048	motif-SIRS motif-IRSA	CASSIrsaYEQYF	CASSIRSAYEQYF	TRBV19:02	TRBJ2-7:01	CAVTPSNTGKLIF	MCPAS:Flu.M1.GILGFVFTL	1	-	-	-	-	-	-	-	-	-	-	-
3	IRSA	9.5e-21	3	9	4.6e-10	1	0.001	0.96	0.001	0.00048	motif-SIRS motif-IRSA	CASSIrsaYEQYF	CASSIRSAYEQYF	TRBV19:02	TRBJ2-7:01	CAGALGSSNTGKLIF	MCPAS:Flu.M1.GILGFVFTL	1	-	-	-	-	-	-	-	-	-	-	-
3	IRSA	9.5e-21	3	9	4.6e-10	1	0.001	0.96	0.001	0.00048	motif-SIRS motif-IRSA	CASSIrsaYEQYF	CASSIRSAYEQYF	TRBV19:02	TRBJ2-7:01	CAGAHGSSNTGKLIF	MCPAS:Flu.M1.GILGFVFTL	1	-	-	-	-	-	-	-	-	-	-	-
3	IRSA	9.5e-21	3	9	4.6e-10	1	0.001	0.96	0.001	0.00048	motif-SIRS motif-IRSA	CASSIrsaYEQYF	CASSIRSAYEQYF	TRBV1-01	TRBJ2-7:01	CAGAAGSSNTGKLIF	MCPAS:Flu.M1.GILGFVFTL	1	-	-	-	-	-	-	-	-	-	-	-
3	IRSA	9.5e-21	3	9	4.6e-10	1	0.001	0.96	0.001	0.00048	motif-SIRS motif-IRSA	CASSIrsaYEQYF	CASSIRSAYEQYF	TRBV1-01	TRBJ2-7:01	CAGAFGSSNTGKLIF	MCPAS:Flu.M1.GILGFVFTL	1	-	-	-	-	-	-	-	-	-	-	-
3	IRSA	9.5e-21	3	9	4.6e-10	1	0.001	0.96	0.001	0.00048	motif-SIRS motif-IRSA	CASSIrsaYEQYF	CASSIRSAYEQYF	TRBV1-01	TRBJ2-7:01	CAGAHGSSNTGKLIF	MCPAS:Flu.M1.GILGFVFTL	1	-	-	-	-	-	-	-	-	-	-	-
3	IRSA	9.5e-21	3	9	4.6e-10	1	0.001	0.96	0.001	0.00048	motif-SIRS motif-IRSA	CASSIrsaYEQYF	CASSIRSAYEQYF	TRBV1-01	TRBJ2-7:01	CAGAMGSSNTGKLIF	MCPAS:Flu.M1.GILGFVFTL	1	-	-	-	-	-	-	-	-	-	-	-
3	IRSA	9.5e-21	3	9	4.6e-10	1	0.001	0.96	0.001	0.00048	motif-SIRS motif-IRSA	CASSIrsaYEQYF	CASSIRSAYEQYF	TRBV1-01	TRBJ2-7:01	CAGAPSSSNTGKLIF	MCPAS:Flu.M1.GILGFVFTL	1	-	-	-	-	-	-	-	-	-	-	-
3	IRSA	9.5e-21	3	9	4.6e-10	1	0.001	0.96	0.001	0.00048	motif-SIRS motif-IRSA	CASSIrsaYEQYF	CASSIRSAYEQYF	TRBV1-01	TRBJ2-7:01	CAGAVGSSNTGKLIF	MCPAS:Flu.M1.GILGFVFTL	1	-	-	-	-	-	-	-	-	-	-	-
3	IRSA	9.5e-21	3	9	4.6e-10	1	0.001	0.96	0.001	0.00048	motif-SIRS motif-IRSA	CASSIrsaYEQYF	CASSIRSAYEQYF	TRBV1-01	TRBJ2-7:01	CAGGGSSNTGKLIF	MCPAS:Flu.M1.GILGFVFTL	1	-	-	-	-	-	-	-	-	-	-	-
3	IRSA	9.5e-21	3	9	4.6e-10	1	0.001	0.96	0.001	0.00048	motif-SIRS motif-IRSA	CASSIrsaYEQYF	CASSIRSAYEQYF	TRBV19:01	TRBJ2-7:01	CAASATPYGGSQGNLIF	MCPAS:Flu.M1.GILGFVFTL	1	-	-	-	-	-	-	-	-	-	-	-
3	IRSA	9.5e-21	3	9	4.6e-10	1	0.001	0.96	0.001	0.00048	motif-SIRS motif-IRSA	CASSIrsaYEQYF	CASSIRSAYEQYF	TRBV19	TRBJ2-7	CAGGGSSNTGKLIF	IEDB:Flu_A:GILGFVFTL	2	-	-	-	-	-	-	-	-	-	-	-
3	IRSA	9.5e-21	3	9	4.6e-10	1	0.001	0.96	0.001	0.00048	motif-SIRS motif-IRSA	CASSIrsaYEQYF	CASSIRSAYEQYF	TRBV19	TRBJ2-7	CAGASGSSNTGKLIF	IEDB:Flu_A:GILGFVFTL	2	-	-	-	-	-	-	-	-	-	-	-
3	IRSA	9.5e-21	3	9	4.6e-10	1	0.001	0.96	0.001	0.00048	motif-SIRS motif-IRSA	CASSIrsaYEQYF	CASSIRSAYEQYF	TRBV19	TRBJ2-7	CAGAVGSSNTGKLIF	IEDB:Flu_A:GILGFVFTL	1	-	-	-	-	-	-	-	-	-	-	-
3	IRSA	9.5e-21	3	9	4.6e-10	1	0.001	0.96	0.001	0.00048	motif-SIRS motif-IRSA	CASSIrsaYEQYF	CASSIRSAYEQYF	TRBV19	TRBJ2-7	CAGAYGSSNTGKLIF	IEDB:Flu_A:GILGFVFTL	1	-	-	-	-	-	-	-	-	-	-	-
3	IRSA	9.5e-21	3	9	4.6e-10	1	0.001	0.96	0.001	0.00048	motif-SIRS motif-IRSA	CASSIrsaYEQYF	CASSIRSAYEQYF	TRBV19	TRBJ2-7	CAGSHGSSNTGKLIF	IEDB:Flu_A:GILGFVFTL	1	-	-	-	-	-	-	-	-	-	-	-
3	IRSA	9.5e-21	3	9	4.6e-10	1	0.001	0.96	0.001	0.00048	motif-SIRS motif-IRSA	CASSIrsaYEQYF	CASSIRSAYEQYF	TRBV19	TRBJ2-7	CAYGGSQGNLIF	IEDB:Flu_A:GILGFVFTL	1	-	-	-	-	-	-	-	-	-	-	-
3	IRSA	9.5e-21	3	9	4.6e-10	1	0.001	0.96	0.001	0.00048	motif-SIRS motif-IRSA	CASSIrsaYEQYF	CASSIRSAYEQYF	TRBV19	TRBJ2-7	CAASATPYGGSQGNLIF	IEDB:Flu_A:GILGFVFTL	1	-	-	-	-	-	-	-	-	-	-	-
3	IRSA	9.5e-21	3	9	4.6e-10	1	0.001	0.96	0.001	0.00048	motif-SIRS motif-IRSA	CASSIrsaYEQYF	CASSIRSAYEQYF	TRBV19	TRBJ2-7	CAGAAGSSNTGKLIF	IEDB:Flu_A:GILGFVFTL	1	-	-	-	-	-	-	-	-	-	-	-
3	IRSA	9.5e-21	3	9	4.6e-10	1	0.001	0.96	0.001	0.00048	motif-SIRS motif-IRSA	CASSIrsaYEQYF	CASSIRSAYEQYF	TRBV19	TRBJ2-7	CAGAFGSSNTGKLIF	IEDB:Flu_A:GILGFVFTL	1	-	-	-	-	-	-	-	-	-	-	-
3	IRSA	9.5e-21	3	9	4.6e-10	1	0.001	0.96	0.001	0.00048	motif-SIRS motif-IRSA	CASSIrsaYEQYF	CASSIRSAYEQYF	TRBV19	TRBJ2-7	CAGAHGSSNTGKLIF	IEDB:Flu_A:GILGFVFTL	1	-	-	-	-	-	-	-	-	-	-	-
3	IRSA	9.5e-21	3	9	4.6e-10	1	0.001	0.96	0.001	0.00048	motif-SIRS motif-IRSA	CASSIrsaYEQYF	CASSIRSAYEQYF	TRBV19	TRBJ2-7	CAGAMGSSNTGKLIF	IEDB:Flu_A:GILGFVFTL	1	-	-	-	-	-	-	-	-	-	-	-
3	IRSA	9.5e-21	3	9	4.6e-10	1	0.001	0.96	0.001	0.00048	motif-SIRS motif-IRSA	CASSIrsaYEQYF	CASSIRSAYEQYF	TRBV19	TRBJ2-7	CAGAPSSSNTGKLIF	IEDB:Flu_A:GILGFVFTL	1	-	-	-	-	-	-	-	-	-	-	-
3	IRSA	9.5e-21	3	9	4.6e-10	1	0.001	0.96	0.001	0.00048	motif-SIRS motif-IRSA	CASSIrsaYEQYF	CASSIRSAYEQYF	TRBV19	TRBJ2-7	CAGASSSSNTGKLIF	IEDB:Flu_A:GILGFVFTL	1	-	-	-	-	-	-	-	-	-	-	-
3	IRSA	9.5e-21	3	9	4.6e-10	1	0.001	0.96	0.001	0.00048	motif-SIRS motif-IRSA	CASSIrsaYEQYF	CASSIRSAYEQYF	TRBV19	TRBJ2-7	CAGAHGSSNTGKLIF	IEDB:Flu_A:GILGFVFTL	1	-	-	-	-	-	-	-	-	-	-	-
3	IRSA	9.5e-21	3	9	4.6e-10	1	0.001	0.96	0.001	0.00048	motif-SIRS motif-IRSA	CASSIrsaYEQYF	CASSIRSAYEQYF	TRBV19	TRBJ2-7	CAGALGSSNTGKLIF	IEDB:Flu_A:GILGFVFTL	1	-	-	-	-	-	-	-	-	-	-	-
3	IRSA	9.5e-21	3	9	4.6e-10	1	0.001	0.96	0.001	0.00048	motif-SIRS motif-IRSA	CASSIrsaYEQYF	CASSIRSAYEQYF	TRBV19	TRBJ2-7	CAVTPSNTGKLIF	IEDB:Flu_A:GILGFVFTL	1	-	-	-	-	-	-	-	-	-	-	-
3	IRSA	9.5e-21	3	9	4.6e-10	1	0.001	0.96	0.001	0.00048	motif-SIRS motif-IRSA	CASSIrsaYEQYF	CASSIRSAYEQYF	TRBV19	TRBJ2-7	CAGAVGSSNTGKLIF	IEDB:Flu_A:GILGFVFTL	1	-	-	-	-	-	-	-	-	-	-	-
3	IRSA	9.5e-21	3	9	4.6e-10	1	0.001	0.96	0.001	0.00048	motif-SIRS motif-IRSA	CASSIrsaGRAFF	CASSIRSAGRAFF	TRBV1-01	TRBJ1-1:01	CAENEGGGSQGNLIF	MCPAS:Flu.M1.GILGFVFTL	1	-	-	-	-	-	-	-	-	-	-	-
3	IRSA	9.5e-21	3	9	4.6e-10	1	0.001	0.96	0.001	0.00048	motif-SIRS motif-IRSA	CASSIrsaGRAFF	CASSIRSAGRAFF	TRBV19	TRBJ1-1	CAENEGGGSQGNLIF	IEDB:Flu_A:GILGFVFTL	1	-	-	-	-	-	-	-	-	-	-	-
3	IRSA	9.5e-21	3	9	4.6e-10	1	0.001	0.96	0.001	0.00048	motif-SIRS motif-IRSA	CASSIrsAGEAFF	CASSIRSAGEAFF	TRBV19	TRBJ1-1	CAVDGGGGSQGNLIF	IEDB:Flu_A:GILGFVFTL	1	-	-	-	-	-	-	-	-	-	-	-
3	IRSA	9.5e-21	3	9	4.6e-10	1	0.001	0.96	0.001	0.00048	motif-SIRS motif-IRSA	CASSIrsaDTQY	CASSIRSADTQY	TRBV19	TRBJ2-3	CAGAGGGSQGNLIF	IEDB:Flu_A:GILGFVFTL	1	-	-	-	-	-	-	-	-	-	-	-
4	QD%NTGE	5.4e-19	5	17	1.4e-08	1	0.17	0.87	0.001	9.5e-05	global-QD%NTGE	CATqdgNTGELFF	CATQDGNTGELFF	TRBV15	TRBJ2-2	CVVNRNNDMRF	IEDB:SARS-CoV-2:YLQPRTFLL	2	-	-	-	-	-	-	-	-	-	-	-
4	QD%NTGE	5.4e-19	5	17	1.4e-08	1	0.17	0.87	0.001	9.5e-05	global-QD%NTGE	CATqdgNTGELFF	CATQDGNTGELFF	TRBV15	TRBJ2-2	CVVNKNNDMRF	IEDB:SARS-CoV-2:YLQPRTFLL	1	-	-	-	-	-	-	-	-	-	-	-
4	QD%NTGE	5.4e-19	5	17	1.4e-08	1	0.17	0.87	0.001	9.5e-05	global-QD%NTGE	CAGQdsNTGELFF	CAGQDSNTGELFF	TRBV19	TRBJ2-2	CVVNWQYGNKLVF	IEDB:SARS-CoV-2:YLQPRTFLL	1	-	-	-	-	-	-	-	-	-	-	-
4	QD%NTGE	5.4e-19	5	17	1.4e-08	1	0.17	0.87	0.001	9.5e-05	global-QD%NTGE	CATqdmNTGELFF	CATQDMNTGELFF	TRBV6-1	TRBJ2-2	CAVSSNSGYALNF	IEDB:SARS-CoV-2:YLQPRTFLL	1	-	-	-	-	-	-	-	-	-	-	-
4	QD%NTGE	5.4e-19	5	17	1.4e-08	1	0.17	0.87	0.001	9.5e-05	global-QD%NTGE	CAeqdmNTGELFF	CAEQDMNTGELFF	TRBV2	TRBJ2-2	CVVNTGLTGGGNKLTF	IEDB:SARS-CoV-2:YLQPRTFLL	1	-	-	-	-	-	-	-	-	-	-	-
4	QD%NTGE	5.4e-19	5	17	1.4e-08	1	0.17	0.87	0.001	9.5e-05	global-QD%NTGE	CASqdiNTGELFF	CASQDINTGELFF	TRBV6-2	TRBJ2-2	CVVNKDNDMRF	IEDB:SARS-CoV-2:YLQPRTFLL	1	-	-	-	-	-	-	-	-	-	-	-
4	QD%NTGE	5.4e-19	5	17	1.4e-08	1	0.17	0.87	0.001	9.5e-05	global-QD%NTGE	CASqdlNTGELFF	CASQDLNTGELFF	TRBV11-1	TRBJ2-2	CVVNTPAGNMLTF	SU22:88:T1:NA	1	-	-	-	-	-	-	-	-	-	-	-
4	QD%NTGE	5.4e-19	5	17	1.4e-08	1	0.17	0.87	0.001	9.5e-05	global-QD%NTGE	CANqdlNTGELFF	CANQDLNTGELFF	TRBV6-2	TRBJ2-2	CVVNNNAGNMLTF	INCOV129:YLQPRTFLLK	1	-	-	-	-	-	-	-	-	-	-	-
4	QD%NTGE	5.4e-19	5	17	1.4e-08	1	0.17	0.87	0.001	9.5e-05	global-QD%NTGE	CARqdsNTGELFF	CARQDSNTGELFF	TRBV12-3	TRBJ2-2	CVVNGNNDMRF	IEDB:SARS-CoV-2:YLQPRTFLL	1	-	-	-	-	-	-	-	-	-	-	-
4	QD%NTGE	5.4e-19	5	17	1.4e-08	1	0.17	0.87	0.001	9.5e-05	global-QD%NTGE	CASqDRNTGELFF	CASQDRNTGELFF	TRBV2	TRBJ2-2	CVVNDRDRLMF	IEDB:SARS-CoV-2:YLQPRTFLL	1	-	-	-	-	-	-	-	-	-	-	-
4	QD%NTGE	5.4e-19	5	17	1.4e-08	1	0.17	0.87	0.001	9.5e-05	global-QD%NTGE	CATqdqNTGELFF	CATQDQNTGELFF	TRBV19	TRBJ2-2	CVVNNNNDMRF	IEDB:SARS-CoV-2:YLQPRTFLL	1	-	-	-	-	-	-	-	-	-	-	-
4	QD%NTGE	5.4e-19	5	17	1.4e-08	1	0.17	0.87	0.001	9.5e-05	global-QD%NTGE	CASqdtNTGELFF	CASQDTNTGELFF	TRBV2	TRBJ2-2	CVVNKGNDMRF	IEDB:SARS-CoV-2:YLQPRTFLL	1	-	-	-	-	-	-	-	-	-	-	-
4	QD%NTGE	5.4e-19	5	17	1.4e-08	1	0.17	0.87	0.001	9.5e-05	global-QD%NTGE	CASqdtNTGELFF	CASQDTNTGELFF	TRBV6-4	TRBJ2-2	CVVNGLNDMRF	SU22:194:T2:NA	1	-	-	-	-	-	-	-	-	-	-	-
4	QD%NTGE	5.4e-19	5	17	1.4e-08	1	0.17	0.87	0.001	9.5e-05	global-QD%NTGE	CATqdtNTGELFF	CATQDTNTGELFF	TRBV3-1	TRBJ2-2	CVVNNNNDMRF	IEDB:SARS-CoV-2:YLQPRTFLL	1	-	-	-	-	-	-	-	-	-	-	-
4	QD%NTGE	5.4e-19	5	17	1.4e-08	1	0.17	0.87	0.001	9.5e-05	global-QD%NTGE	CAIqdgNTGELFF	CAIQDGNTGELFF	TRBV2	TRBJ2-2	CVVNCDGNKLVF	INCOV194:YLQPRTFLL	2	-	-	-	-	-	-	-	-	-	-	-
4	QD%NTGE	5.4e-19	5	17	1.4e-08	1	0.17	0.87	0.001	9.5e-05	global-QD%NTGE	CAIqdgNTGELFF	CAIQDGNTGELFF	TRBV2	TRBJ2-2	CVVNCDGNKLVF	INCOV194:YLQPRTFLLK	1	-	-	-	-	-	-	-	-	-	-	-
4	QD%NTGE	5.4e-19	5	17	1.4e-08	1	0.17	0.87	0.001	9.5e-05	global-QD%NTGE	CAeqdlNTGELFF	CAEQDLNTGELFF	TRBV6-1	TRBJ2-2	CVVNEDNDMRF	IEDB:SARS-CoV-2:YLQPRTFLL	1	-	-	-	-	-	-	-	-	-	-	-
4	QD%NTGE	5.4e-19	5	17	1.4e-08	1	0.17	0.87	0.001	9.5e-05	global-QD%NTGE	CASqdsNTGELFF	CASQDSNTGELFF	TRBV19	TRBJ2-2	CVVNGVGNDMRF	INCOV194:YLQPRTFLLK	1	-	-	-	-	-	-	-	-	-	-	-
4	QD%NTGE	5.4e-19	5	17	1.4e-08	1	0.17	0.87	0.001	9.5e-05	global-QD%NTGE	CASqdsNTGELFF	CASQDSNTGELFF	TRBV5-1	TRBJ2-2	CVVNMQDDMRF	IEDB:SARS-CoV-2:YLQPRTFLL	1	-	-	-	-	-	-	-	-	-	-	-
4	QD%NTGE	5.4e-19	5	17	1.4e-08	1	0.17	0.87	0.001	9.5e-05	global-QD%NTGE	CAdqdsNTGELFF	CADQDSNTGELFF	TRBV7-8	TRBJ2-2	CVVNMNNDMRF	IEDB:SARS-CoV-2:YLQPRTFLL	1	-	-	-	-	-	-	-	-	-	-	-
4	QD%NTGE	5.4e-19	5	17	1.4e-08	1	0.17	0.87	0.001	9.5e-05	global-QD%NTGE	CATqdaNTGELFF	CATQDANTGELFF	TRBV15	TRBJ2-2	CVVNILNDMRF	INCOV190:YLQPRTFLLK	1	-	-	-	-	-	-	-	-	-	-	-
4	QD%NTGE	5.4e-19	5	17	1.4e-08	1	0.17	0.87	0.001	9.5e-05	global-QD%NTGE	CATqdaNTGELFF	CATQDANTGELFF	TRBV4-2	TRBJ2-2	CAGLGDGGSQGNLIF	IEDB:SARS-CoV-2:YLQPRTFLL	1	-	-	-	-	-	-	-	-	-	-	-
5	SQDF	7.2e-18	2	20	4e-08	1	0.001	1	0.49	8.1e-05	motif-SQDF	CASSQdfpGTYGYTF	CASSQDFPGTYGYTF	TRBV14	TRBJ1-2	CAASDGNTGKLIF	IEDB:SARS-CoV-2:MLDMYSVML	1	-	-	-	-	-	-	-	-	-	-	-
5	SQDF	7.2e-18	2	20	4e-08	1	0.001	1	0.49	8.1e-05	motif-SQDF	CASSQdferaawrFF	CASSQDFERAAWRFF	TRBV4-3	TRBJ2-1	CAGLKISSGTYKYIF	SU22:10:T1:NA	1	-	-	-	-	-	-	-	-	-	-	-
5	SQDF	7.2e-18	2	20	4e-08	1	0.001	1	0.49	8.1e-05	motif-SQDF	CASSQdflTGGrSPLHF	CASSQDFLTGGRSPLHF	TRBV4-1	TRBJ1-6	CINAGGTSYGKLTF	SU22:66:T1:NA	1	-	-	-	-	-	-	-	-	-	-	-
5	SQDF	7.2e-18	2	20	4e-08	1	0.001	1	0.49	8.1e-05	motif-SQDF	CASSQdfhTEAFF	CASSQDFHTEAFF	TRBV4-3	TRBJ1-1	CAVKYPSGGYNKLIF	SU22:42:T3:NA	1	-	-	-	-	-	-	-	-	-	-	-
5	SQDF	7.2e-18	2	20	4e-08	1	0.001	1	0.49	8.1e-05	motif-SQDF	CASSQdfitdaNYGYTF	CASSQDFITDANYGYTF	TRBV3-1	TRBJ1-2	CAMDDGNNRLAF	SU22:154:T1:NA	1	-	-	-	-	-	-	-	-	-	-	-
5	SQDF	7.2e-18	2	20	4e-08	1	0.001	1	0.49	8.1e-05	motif-SQDF	CASSQdfgGLwsaGELFF	CASSQDFGGLWSAGELFF	TRBV3-1	TRBJ2-2	CVVSSGGGSYIPTF	SU22:128:T1:NA	1	-	-	-	-	-	-	-	-	-	-	-
5	SQDF	7.2e-18	2	20	4e-08	1	0.001	1	0.49	8.1e-05	motif-SQDF	CASSQdfgGLwsaGELFF	CASSQDFGGLWSAGELFF	TRBV3-1	TRBJ2-2	CVVSSGGGSYIPTF	SU22:128:T2:NA	1	-	-	-	-	-	-	-	-	-	-	-
5	SQDF	7.2e-18	2	20	4e-08	1	0.001	1	0.49	8.1e-05	motif-SQDF	CASSQdfhseNEKLFF	CASSQDFHSENEKLFF	TRBV4-1	TRBJ1-4	CAMREGPDQAGTALIF	SU22:172:T3:NA	1	-	-	-	-	-	-	-	-	-	-	-
5	SQDF	7.2e-18	2	20	4e-08	1	0.001	1	0.49	8.1e-05	motif-SQDF	CASSQdfGQadYGYTF	CASSQDFGQADYGYTF	TRBV3-1	TRBJ1-2	CAMRPTGANSKLTF	SU22:25:T2:NA	1	-	-	-	-	-	-	-	-	-	-	-
5	SQDF	7.2e-18	2	20	4e-08	1	0.001	1	0.49	8.1e-05	motif-SQDF	CASSQdfeAGGstldTGELFF	CASSQDFEAGGSTLDTGELFF	TRBV4-3	TRBJ2-2	CAPEAGSTLGRLYF	SU22:19:T2:NA	1	-	-	-	-	-	-	-	-	-	-	-
5	SQDF	7.2e-18	2	20	4e-08	1	0.001	1	0.49	8.1e-05	motif-SQDF	CASSQdfgsarsSYEQYF	CASSQDFGSARSSYEQYF	TRBV4-2	TRBJ2-7	CAVGEGAQKLVF	SU22:25:T1:NA	1	-	-	-	-	-	-	-	-	-	-	-
5	SQDF	7.2e-18	2	20	4e-08	1	0.001	1	0.49	8.1e-05	motif-SQDF	CASSQdfslpNEQFF	CASSQDFSLPNEQFF	TRBV4-3	TRBJ2-1	CAVGADLLSNFGNEKLTF	SU22:149:T2:NA	1	-	-	-	-	-	-	-	-	-	-	-
5	SQDF	7.2e-18	2	20	4e-08	1	0.001	1	0.49	8.1e-05	motif-SQDF	CASSQdfSGGgTEAFF	CASSQDFSGGGTEAFF	TRBV4-2	TRBJ1-1	CLALRSGAGSYQLTF	IEDB:SARS-CoV-2:LLYDANYFL	1	-	-	-	-	-	-	-	-	-	-	-
5	SQDF	7.2e-18	2	20	4e-08	1	0.001	1	0.49	8.1e-05	motif-SQDF	CASSQdfSGGaDTQYF	CASSQDFSGGADTQYF	TRBV4-2	TRBJ2-3	CAVRDSNYQLIW	SU22:103:T2:NA	1	-	-	-	-	-	-	-	-	-	-	-
5	SQDF	7.2e-18	2	20	4e-08	1	0.001	1	0.49	8.1e-05	motif-SQDF	CASSQdfpGGSYEQYF	CASSQDFPGGSYEQYF	TRBV4-1	TRBJ2-7	CAASDGNKLVF	SU22:47:T2:NA	1	-	-	-	-	-	-	-	-	-	-	-
5	SQDF	7.2e-18	2	20	4e-08	1	0.001	1	0.49	8.1e-05	motif-SQDF	CASSQdfttpgdEQFF	CASSQDFTTPGDEQFF	TRBV14	TRBJ2-1	CAEKASYNTDKLIF	SU22:131:T2:NA	1	-	-	-	-	-	-	-	-	-	-	-
5	SQDF	7.2e-18	2	20	4e-08	1	0.001	1	0.49	8.1e-05	motif-SQDF	CASSQdflQPQHF	CASSQDFLQPQHF	TRBV4-1	TRBJ1-5	CIVREGWNNNDMRF	SU22:92:T3:NA	1	-	-	-	-	-	-	-	-	-	-	-
5	SQDF	7.2e-18	2	20	4e-08	1	0.001	1	0.49	8.1e-05	motif-SQDF	CASSQdfpDTQYF	CASSQDFPDTQYF	TRBV3-1	TRBJ2-3	CAVSDLVSNFGNEKLTF	SU22:63:T1:NA	1	-	-	-	-	-	-	-	-	-	-	-
5	SQDF	7.2e-18	2	20	4e-08	1	0.001	1	0.49	8.1e-05	motif-SQDF	CASSQdfggGTGGpYNEQFF	CASSQDFGGGTGGPYNEQFF	TRBV4-3	TRBJ2-1	CAMTDLEYSGGGADGLTF	SU22:82:T3:NA	1	-	-	-	-	-	-	-	-	-	-	-
5	SQDF	7.2e-18	2	20	4e-08	1	0.001	1	0.49	8.1e-05	motif-SQDF	CASSQdfTStYEQYF	CASSQDFTSTYEQYF	TRBV4-2	TRBJ2-7	CVVDNYGQNFVF	SU22:122:T1:NA	1	-	-	-	-	-	-	-	-	-	-	-
5	SQDF	7.2e-18	2	20	4e-08	1	0.001	1	0.49	8.1e-05	motif-SQDF	CASSQdfgdwyTEAFF	CASSQDFGDWYTEAFF	TRBV4-1	TRBJ1-1	CLVGDQGRGRLMF	SU22:98:T2:NA	1	-	-	-	-	-	-	-	-	-	-	-
6	SPDI	1.9e-16	5	10	4.9e-11	1	0.001	0.16	0.001	0.00031	motif-SPDI	CASSPdivkYF	CASSPDIVKYF	TRBV7-9	TRBJ2-3	CAVNRDDKIIF	SU22:156:T2:NA	1	-	-	-	-	-	-	-	-	-	-	-
6	SPDI	1.9e-16	5	10	4.9e-11	1	0.001	0.16	0.001	0.00031	motif-SPDI	CASSPdifkrdQETQYF	CASSPDIFKRDQETQYF	TRBV9	TRBJ2-5	CAVSSYSGAGSYQLTF	SU22:131:T3:+	14	-	-	-	-	-	-	-	-	-	-	-
6	SPDI	1.9e-16	5	10	4.9e-11	1	0.001	0.16	0.001	0.00031	motif-SPDI	CASSPdifkrdQETQYF	CASSPDIFKRDQETQYF	TRBV9	TRBJ2-5	CAVSSYSGAGSYQLTF	SU22:131:T2:+	4	-	-	-	-	-	-	-	-	-	-	-
6	SPDI	1.9e-16	5	10	4.9e-11	1	0.001	0.16	0.001	0.00031	motif-SPDI	CASSPdifkrdQETQYF	CASSPDIFKRDQETQYF	TRBV9	TRBJ2-5	CAVSSYSGAGSYQLTF	SU22:131:T1:+	3	-	-	-	-	-	-	-	-	-	-	-
6	SPDI	1.9e-16	5	10	4.9e-11	1	0.001	0.16	0.001	0.00031	motif-SPDI	CASSPdigwGGEQFF	CASSPDIGWGGEQFF	TRBV27	TRBJ2	CAVKQTDKLIF	IEDB:EBV:YVLDHLIVV	1	-	-	-	-	-	-	-	-	-	-	-
6	SPDI	1.9e-16	5	10	4.9e-11	1	0.001	0.16	0.001	0.00031	motif-SPDI	CASSPdigAFF	CASSPDIGAFF	TRBV7-9	TRBJ1-1	CAVNRYDKIIF	IEDB:SARS-CoV-2:YLQPRTFLL	1	-	-	-	-	-	-	-	-	-	-	-
6	SPDI	1.9e-16	5	10	4.9e-11	1	0.001	0.16	0.001	0.00031	motif-SPDI	CASSPdiEAFF	CASSPDIEAFF	TRBV7-9	TRBJ1-1	CVVNKDDKIIF	INCOV194:YLQPRTFLLK	1	-	-	-	-	-	-	-	-	-	-	-
6	SPDI	1.9e-16	5	10	4.9e-11	1	0.001	0.16	0.001	0.00031	motif-SPDI	CASSPdiEAFF	CASSPDIEAFF	TRBV7-9	TRBJ1-1	CAPVDGQKLLF	INCOV098:YLQPRTFLLK	1	-	-	-	-	-	-	-	-	-	-	-
6	SPDI	1.9e-16	5	10	4.9e-11	1	0.001	0.16	0.001	0.00031	motif-SPDI	CASSPdiEAFF	CASSPDIEAFF	TRBV7-9	TRBJ1-1	CAVNGDDKIIF	INCOV187:YLQPRTFLLK	1	-	-	-	-	-	-	-	-	-	-	-
6	SPDI	1.9e-16	5	10	4.9e-11	1	0.001	0.16	0.001	0.00031	motif-SPDI	CASSPdiEAFF	CASSPDIEAFF	TRBV7-9	TRBJ1-1	CAVNRDDKIIF	INCOV098:YLQPRTFLLK	1	-	-	-	-	-	-	-	-	-	-	-
6	SPDI	1.9e-16	5	10	4.9e-11	1	0.001	0.16	0.001	0.00031	motif-SPDI	CASSPdiEAFF	CASSPDIEAFF	TRBV7-9	TRBJ1-1	CVVNKGDKIIF	IEDB:SARS-CoV-2:YLQPRTFLL	1	-	-	-	-	-	-	-	-	-	-	-
6	SPDI	1.9e-16	5	10	4.9e-11	1	0.001	0.16	0.001	0.00031	motif-SPDI	CASSPdiEAFF	CASSPDIEAFF	TRBV7-9	TRBJ1-1	CVVNKGDKLIF	IEDB:SARS-CoV-2:YLQPRTFLL	1	-	-	-	-	-	-	-	-	-	-	-
6	SPDI	1.9e-16	5	10	4.9e-11	1	0.001	0.16	0.001	0.00031	motif-SPDI	CASSPdiEAFF	CASSPDIEAFF	TRBV7-9	TRBJ1-1	CVVNQADKLSF	IEDB:SARS-CoV-2:YLQPRTFLL	1	-	-	-	-	-	-	-	-	-	-	-
6	SPDI	1.9e-16	5	10	4.9e-11	1	0.001	0.16	0.001	0.00031	motif-SPDI	CASSPdiEAFF	CASSPDIEAFF	TRBV7-9	TRBJ1-1	CAVNTLMYSGGGADGLTF	IEDB:SARS-CoV-2:YLQPRTFLL	1	-	-	-	-	-	-	-	-	-	-	-
6	SPDI	1.9e-16	5	10	4.9e-11	1	0.001	0.16	0.001	0.00031	motif-SPDI	CASSPdiEAFF	CASSPDIEAFF	TRBV7-9	TRBJ1-1	CAVSNSGYSTLTF	IEDB:SARS-CoV-2:YLQPRTFLL	1	-	-	-	-	-	-	-	-	-	-	-
6	SPDI	1.9e-16	5	10	4.9e-11	1	0.001	0.16	0.001	0.00031	motif-SPDI	CASSPdiEAFF	CASSPDIEAFF	TRBV7-9	TRBJ1-1	CAVNRDDKIIF	IEDB:SARS-CoV-2:YLQPRTFLL	1	-	-	-	-	-	-	-	-	-	-	-
6	SPDI	1.9e-16	5	10	4.9e-11	1	0.001	0.16	0.001	0.00031	motif-SPDI	CASSPdiEAFF	CASSPDIEAFF	TRBV7-9	TRBJ1-1	CAVNMDDKIIF	IEDB:SARS-CoV-2:YLQPRTFLL	1	-	-	-	-	-	-	-	-	-	-	-
6	SPDI	1.9e-16	5	10	4.9e-11	1	0.001	0.16	0.001	0.00031	motif-SPDI	CASSPdiEAFF	CASSPDIEAFF	TRBV7-9	TRBJ1-1	CAVNGLGMGGGADGLTF	IEDB:SARS-CoV-2:YLQPRTFLL	1	-	-	-	-	-	-	-	-	-	-	-
6	SPDI	1.9e-16	5	10	4.9e-11	1	0.001	0.16	0.001	0.00031	motif-SPDI	CASSPdiEAFF	CASSPDIEAFF	TRBV7-9	TRBJ1-1	CAVNGLSGGGADGLTF	IEDB:SARS-CoV-2:YLQPRTFLL	1	-	-	-	-	-	-	-	-	-	-	-
6	SPDI	1.9e-16	5	10	4.9e-11	1	0.001	0.16	0.001	0.00031	motif-SPDI	CASSPdilAFF	CASSPDILAFF	TRBV7-9	TRBJ1-1	CAVNRDDKIIF	IEDB:SARS-CoV-2:YLQPRTFLL	1	-	-	-	-	-	-	-	-	-	-	-
6	SPDI	1.9e-16	5	10	4.9e-11	1	0.001	0.16	0.001	0.00031	motif-SPDI	CASSPdivAFF	CASSPDIVAFF	TRBV7-9	TRBJ1-1	CAVNRDDKIIF	IEDB:SARS-CoV-2:YLQPRTFLL	1	-	-	-	-	-	-	-	-	-	-	-
6	SPDI	1.9e-16	5	10	4.9e-11	1	0.001	0.16	0.001	0.00031	motif-SPDI	CASSPdiEQFF	CASSPDIEQFF	TRBV7-9	TRBJ2-1	CAVNRDDKIIF	IEDB:SARS-CoV-2:YLQPRTFLL	1	-	-	-	-	-	-	-	-	-	-	-
6	SPDI	1.9e-16	5	10	4.9e-11	1	0.001	0.16	0.001	0.00031	motif-SPDI	CASSPdiEQFF	CASSPDIEQFF	TRBV7-9	TRBJ2-1	CVVNAGDKLTF	IEDB:SARS-CoV-2:YLQPRTFLL	1	-	-	-	-	-	-	-	-	-	-	-
6	SPDI	1.9e-16	5	10	4.9e-11	1	0.001	0.16	0.001	0.00031	motif-SPDI	CASSPdiEQYF	CASSPDIEQYF	TRBV7-9	TRBJ2-7	CAVNQDDKIIF	INCOV194:YLQPRTFLLK	15	-	-	-	-	-	-	-	-	-	-	-
6	SPDI	1.9e-16	5	10	4.9e-11	1	0.001	0.16	0.001	0.00031	motif-SPDI	CASSPdiEQYF	CASSPDIEQYF	TRBV7-9	TRBJ2-7	CAVNQDDKIIF	INCOV194:YLQPRTFLL	1	-	-	-	-	-	-	-	-	-	-	-
6	SPDI	1.9e-16	5	10	4.9e-11	1	0.001	0.16	0.001	0.00031	motif-SPDI	CASSPdiEQYF	CASSPDIEQYF	TRBV7-9	TRBJ2-7	CAVNRDDKIIF	IEDB:SARS-CoV-2:YLQPRTFLL	2	-	-	-	-	-	-	-	-	-	-	-
6	SPDI	1.9e-16	5	10	4.9e-11	1	0.001	0.16	0.001	0.00031	motif-SPDI	CASSPdiEQYF	CASSPDIEQYF	TRBV7-9	TRBJ2-7	CATDGDMRF	IEDB:SARS-CoV-2:YLQPRTFLL	1	-	-	-	-	-	-	-	-	-	-	-
6	SPDI	1.9e-16	5	10	4.9e-11	1	0.001	0.16	0.001	0.00031	motif-SPDI	CASSPdiEQYF	CASSPDIEQYF	TRBV7-9	TRBJ2-7	CAVNYNDKIIF	IEDB:SARS-CoV-2:YLQPRTFLL	1	-	-	-	-	-	-	-	-	-	-	-
6	SPDI	1.9e-16	5	10	4.9e-11	1	0.001	0.16	0.001	0.00031	motif-SPDI	CASSPdiEQYF	CASSPDIEQYF	TRBV7-9	TRBJ2-7	CGGNRDDKIIF	IEDB:SARS-CoV-2:YLQPRTFLL	1	-	-	-	-	-	-	-	-	-	-	-
6	SPDI	1.9e-16	5	10	4.9e-11	1	0.001	0.16	0.001	0.00031	motif-SPDI	CASSPdiEQYF	CASSPDIEQYF	TRBV7-9	TRBJ2-7	CVVNRADKLIF	IEDB:SARS-CoV-2:YLQPRTFLL	1	-	-	-	-	-	-	-	-	-	-	-
6	SPDI	1.9e-16	5	10	4.9e-11	1	0.001	0.16	0.001	0.00031	motif-SPDI	CASSPdiEQYF	CASSPDIEQYF	TRBV7-9	TRBJ2-7	CAVNQDDKIIF	SU22:194:T2:NA	8	-	-	-	-	-	-	-	-	-	-	-
6	SPDI	1.9e-16	5	10	4.9e-11	1	0.001	0.16	0.001	0.00031	motif-SPDI	CASSPdilhTF	CASSPDILHTF	TRBV7-9	TRBJ1-2	CAVNADDKIIF	IEDB:SARS-CoV-2:YLQPRTFLL	1	-	-	-	-	-	-	-	-	-	-	-
7	SQDH	8.9e-14	3	14	2.8e-08	1	0.001	0.75	0.51	7.4e-05	motif-SQDH	CASSQdhlgvpYNEQFF	CASSQDHLGVPYNEQFF	TRBV3-1	TRBJ2-1	CAVNRDDKIIF	SU22:61:T2:NA	1	-	-	-	-	-	-	-	-	-	-	-
7	SQDH	8.9e-14	3	14	2.8e-08	1	0.001	0.75	0.51	7.4e-05	motif-SQDH	CASSQdhyYNEQFF	CASSQDHYYNEQFF	TRBV4-3	TRBJ2-1	CALSGGSSNTGKLIF	IEDB:SARS-CoV-2:YLQPRTFLL	1	-	-	-	-	-	-	-	-	-	-	-
7	SQDH	8.9e-14	3	14	2.8e-08	1	0.001	0.75	0.51	7.4e-05	motif-SQDH	CASSQdhAGaEQFF	CASSQDHAGAEQFF	TRBV3-1	TRBJ2-1	CAVRGYSTLTF	SU22:56:T3:NA	1	-	-	-	-	-	-	-	-	-	-	-
7	SQDH	8.9e-14	3	14	2.8e-08	1	0.001	0.75	0.51	7.4e-05	motif-SQDH	CASSQdhrvmrldaGELFF	CASSQDHRVMRLDAGELFF	TRBV3-1:01	TRBJ2-2:01	CAGLGDSGGSNYKLTF	MCPAS:Flu.M1.GILGFVFTL	1	-	-	-	-	-	-	-	-	-	-	-
7	SQDH	8.9e-14	3	14	2.8e-08	1	0.001	0.75	0.51	7.4e-05	motif-SQDH	CASSQdhrvmrldaGELFF	CASSQDHRVMRLDAGELFF	TRBV3-1	TRBJ2-2	CAGLGDSGGSNYKLTF	IEDB:Human:VLFGLGFAI	1	-	-	-	-	-	-	-	-	-	-	-
7	SQDH	8.9e-14	3	14	2.8e-08	1	0.001	0.75	0.51	7.4e-05	motif-SQDH	CASSQdhwsSYNEQFF	CASSQDHWSSYNEQFF	TRBV3-1	TRBJ2-1	CAYSNARLMF	SU22:81:T2:NA	1	-	-	-	-	-	-	-	-	-	-	-
7	SQDH	8.9e-14	3	14	2.8e-08	1	0.001	0.75	0.51	7.4e-05	motif-SQDH	CASSQdhdSNQPQHF	CASSQDHDSNQPQHF	TRBV4-3	TRBJ1-5	CAMRDPQSQGGSEKLVF	SU22:113:T3:NA	1	-	-	-	-	-	-	-	-	-	-	-
7	SQDH	8.9e-14	3	14	2.8e-08	1	0.001	0.75	0.51	7.4e-05	motif-SQDH	CASSQdhpaGRTNEKLFF	CASSQDHPAGRTNEKLFF	TRBV4-3	TRBJ1-4	CAVAYNFNKFYF	SU22:2:T1:NA	2	-	-	-	-	-	-	-	-	-	-	-
7	SQDH	8.9e-14	3	14	2.8e-08	1	0.001	0.75	0.51	7.4e-05	motif-SQDH	CASSQdhpaGRTNEKLFF	CASSQDHPAGRTNEKLFF	TRBV4-3	TRBJ1-4	CAVAYNFNKFYF	SU22:2:T3:NA	2	-	-	-	-	-	-	-	-	-	-	-
7	SQDH	8.9e-14	3	14	2.8e-08	1	0.001	0.75	0.51	7.4e-05	motif-SQDH	CASSQdhrGYTF	CASSQDHRGYTF	TRBV3-1	TRBJ1-2	CAVRAPGAGSYQLTF	SU22:187:T2:NA	1	-	-	-	-	-	-	-	-	-	-	-
7	SQDH	8.9e-14	3	14	2.8e-08	1	0.001	0.75	0.51	7.4e-05	motif-SQDH	CASSQdhpGGYEQYF	CASSQDHPGGYEQYF	TRBV4-3	TRBJ2-7	CAATMNRDDKIIF	IEDB:SARS-CoV-2:YMPYFFTLL	1	-	-	-	-	-	-	-	-	-	-	-
7	SQDH	8.9e-14	3	14	2.8e-08	1	0.001	0.75	0.51	7.4e-05	motif-SQDH	CASSQdhinRGtLF	CASSQDHINRGTLF	TRBV4-3	TRBJ2-7	CVVGRVYNFNKFYF	SU22:58:T2:NA	1	-	-	-	-	-	-	-	-	-	-	-
7	SQDH	8.9e-14	3	14	2.8e-08	1	0.001	0.75	0.51	7.4e-05	motif-SQDH	CASSQdhREngyTIYF	CASSQDHRENGYTIYF	TRBV4-3	TRBJ1-3	CAVRDGDSWGKLQF	SU22:190:T2:NA	1	-	-	-	-	-	-	-	-	-	-	-
7	SQDH	8.9e-14	3	14	2.8e-08	1	0.001	0.75	0.51	7.4e-05	motif-SQDH	CASSQdhREngyTIYF	CASSQDHRENGYTIYF	TRBV4-3	TRBJ1-3	CAVRDGDSWGKLQF	SU22:190:T3:NA	1	-	-	-	-	-	-	-	-	-	-	-
7	SQDH	8.9e-14	3	14	2.8e-08	1	0.001	0.75	0.51	7.4e-05	motif-SQDH	CASSQdhgAGhYEQYF	CASSQDHGAGHYEQYF	TRBV4-2	TRBJ2-7	CAVNTYNNNAGNMLTF	SU22:108:T3:NA	1	-	-	-	-	-	-	-	-	-	-	-
7	SQDH	8.9e-14	3	14	2.8e-08	1	0.001	0.75	0.51	7.4e-05	motif-SQDH	CASSQdhYEQYF	CASSQDHYEQYF	TRBV4-3	TRBJ2-7	CALSEALKAAGNKLTF	IEDB:SARS-CoV-2:LLYDANYFL	1	-	-	-	-	-	-	-	-	-	-	-
7	SQDH	8.9e-14	3	14	2.8e-08	1	0.001	0.75	0.51	7.4e-05	motif-SQDH	CASSQdhrSYNSPLHF	CASSQDHRSYNSPLHF	TRBV4-3	TRBJ1-6	CAASGSSNYGQNFVF	SU22:68:T2:NA	1	-	-	-	-	-	-	-	-	-	-	-
8	SYPT	3.2e-13	2	14	3.5e-08	1	0.001	1	0.48	7.4e-05	motif-SYPT	CASSYpTGGnGYTF	CASSYPTGGNGYTF	TRBV6-2	TRBJ1-2	CAWGRSDQGGKLIF	SU22:34:T1:NA	1	-	-	-	-	-	-	-	-	-	-	-
8	SYPT	3.2e-13	2	14	3.5e-08	1	0.001	1	0.48	7.4e-05	motif-SYPT	CASSYpTGegQETQYF	CASSYPTGEGQETQYF	TRBV6-5	TRBJ2-5	CAVRDKNTDKLIF	IEDB:SARS-CoV-2:YLQPRTFLL	1	-	-	-	-	-	-	-	-	-	-	-
8	SYPT	3.2e-13	2	14	3.5e-08	1	0.001	1	0.48	7.4e-05	motif-SYPT	CASSYpTSGpSYNEQFF	CASSYPTSGPSYNEQFF	TRBV6-2	TRBJ2-1	CALSDSWGKLQF	SU22:2:T2:NA	1	-	-	-	-	-	-	-	-	-	-	-
8	SYPT	3.2e-13	2	14	3.5e-08	1	0.001	1	0.48	7.4e-05	motif-SYPT	CASSYptdgnSYNEQFF	CASSYPTDGNSYNEQFF	TRBV6-2	TRBJ2-1	CALTDSWGKLQF	SU22:2:T2:NA	1	-	-	-	-	-	-	-	-	-	-	-
8	SYPT	3.2e-13	2	14	3.5e-08	1	0.001	1	0.48	7.4e-05	motif-SYPT	CASSYpTSGeSYNEQFF	CASSYPTSGESYNEQFF	TRBV6-2	TRBJ2-1	CALSLIYNQGGKLIF	SU22:56:T2:NA	1	-	-	-	-	-	-	-	-	-	-	-
8	SYPT	3.2e-13	2	14	3.5e-08	1	0.001	1	0.48	7.4e-05	motif-SYPT	CASSYpTGGkETQYF	CASSYPTGGKETQYF	TRBV6-2	TRBJ2-5	CAVRRDYKLSF	SU22:68:T1:NA	1	-	-	-	-	-	-	-	-	-	-	-
8	SYPT	3.2e-13	2	14	3.5e-08	1	0.001	1	0.48	7.4e-05	motif-SYPT	CASSYpTGinNEQFF	CASSYPTGINNEQFF	TRBV7-9	TRBJ2-1	CAVVHNAGNMLTF	SU22:42:T1:NA	1	-	-	-	-	-	-	-	-	-	-	-
8	SYPT	3.2e-13	2	14	3.5e-08	1	0.001	1	0.48	7.4e-05	motif-SYPT	CASSYpTGhsSYNEQFF	CASSYPTGHSSYNEQFF	TRBV6	TRBJ2	CAAGSGVGSYQLTF	IEDB:EBV:YVLDHLIVV	1	-	-	-	-	-	-	-	-	-	-	-
8	SYPT	3.2e-13	2	14	3.5e-08	1	0.001	1	0.48	7.4e-05	motif-SYPT	CASSYpTGhsSYNEQFF	CASSYPTGHSSYNEQFF	TRBV6	TRBJ2	CRDAGCGAGSYQFTF	IEDB:EBV:YVLDHLIVV	1	-	-	-	-	-	-	-	-	-	-	-
8	SYPT	3.2e-13	2	14	3.5e-08	1	0.001	1	0.48	7.4e-05	motif-SYPT	CASSYpTGhsSYNEQFF	CASSYPTGHSSYNEQFF	TRBV6	TRBJ2	CAAGSGAGSYQLTF	IEDB:EBV:YVLDHLIVV	1	-	-	-	-	-	-	-	-	-	-	-
8	SYPT	3.2e-13	2	14	3.5e-08	1	0.001	1	0.48	7.4e-05	motif-SYPT	CASSYptAGQETQYF	CASSYPTAGQETQYF	TRBV6-2	TRBJ2-5	CAVRNDYKLSF	SU22:68:T1:NA	1	-	-	-	-	-	-	-	-	-	-	-
8	SYPT	3.2e-13	2	14	3.5e-08	1	0.001	1	0.48	7.4e-05	motif-SYPT	CASSYpteGGTEAFF	CASSYPTEGGTEAFF	TRBV6-2	TRBJ1-1	CAGQIIFAQGGSEKLVF	SU22:184:T3:NA	1	-	-	-	-	-	-	-	-	-	-	-
8	SYPT	3.2e-13	2	14	3.5e-08	1	0.001	1	0.48	7.4e-05	motif-SYPT	CASSYptvaYTF	CASSYPTVAYTF	TRBV6-2	TRBJ1-2	CIVPGYGGSQGNLIF	SU22:145:T3:NA	1	-	-	-	-	-	-	-	-	-	-	-
8	SYPT	3.2e-13	2	14	3.5e-08	1	0.001	1	0.48	7.4e-05	motif-SYPT	CASSYptlgdGGTDTQYF	CASSYPTLGDGGTDTQYF	TRBV6-6	TRBJ2-3	CAESPDNNARLMF	SU22:179:T2:NA	1	-	-	-	-	-	-	-	-	-	-	-
8	SYPT	3.2e-13	2	14	3.5e-08	1	0.001	1	0.48	7.4e-05	motif-SYPT	CASSYptpGLAKNIQYF	CASSYPTPGLAKNIQYF	TRBV6-2	TRBJ2-4	CAVNARGGYQKVTF	SU22:122:T2:NA	1	-	-	-	-	-	-	-	-	-	-	-
8	SYPT	3.2e-13	2	14	3.5e-08	1	0.001	1	0.48	7.4e-05	motif-SYPT	CASSYpTGaSYNEQFF	CASSYPTGASYNEQFF	TRBV6-5	TRBJ2-1	CALSDFLRAQKLVF	SU22:2:T1:NA	1	-	-	-	-	-	-	-	-	-	-	-
9	%S	4.8e-13	2	14	7.4e-11	1	0.001	1	0.001	7.4e-05	global-%S	CStrsTGE	CSTRSTGE	TRBV19	TRBJ2-2	CNYGGSQGNL	IEDB:Flu_A:GILGFVFTL	1	-	-	-	-	-	-	-	-	-	-	-
9	%S	4.8e-13	2	14	7.4e-11	1	0.001	1	0.001	7.4e-05	global-%S	CSVgSGYF	CSVGSGYF	TRBV29-1	TRBJ2-3	CAGQRSGGSNYKLTF	SU22:115:T1:NA	1	-	-	-	-	-	-	-	-	-	-	-
9	%S	4.8e-13	2	14	7.4e-11	1	0.001	1	0.001	7.4e-05	global-%S	CGTGsiDT	CGTGSIDT	TRBV19	TRBJ2-3	CRDGTGANNL	IEDB:Flu_A:GILGFVFTL	1	-	-	-	-	-	-	-	-	-	-	-
9	%S	4.8e-13	2	14	7.4e-11	1	0.001	1	0.001	7.4e-05	global-%S	CSlfsqQP	CSLFSQQP	TRBV19	TRBJ1-5	CVYGGSQGNL	IEDB:Flu_A:GILGFVFTL	1	-	-	-	-	-	-	-	-	-	-	-
9	%S	4.8e-13	2	14	7.4e-11	1	0.001	1	0.001	7.4e-05	global-%S	CSfgsYGY	CSFGSYGY	TRBV19	TRBJ1-2	CRATSGGSNYKL	IEDB:Flu_A:GILGFVFTL	1	-	-	-	-	-	-	-	-	-	-	-
9	%S	4.8e-13	2	14	7.4e-11	1	0.001	1	0.001	7.4e-05	global-%S	CSirssDT	CSIRSSDT	TRBV19	TRBJ2-3	CGAGGGSQGNL	IEDB:Flu_A:GILGFVFTL	1	-	-	-	-	-	-	-	-	-	-	-
9	%S	4.8e-13	2	14	7.4e-11	1	0.001	1	0.001	7.4e-05	global-%S	CSirsSYE	CSIRSSYE	TRBV19	TRBJ1-1	CNYGGSQGNL	IEDB:Flu_A:GILGFVFTL	1	-	-	-	-	-	-	-	-	-	-	-
9	%S	4.8e-13	2	14	7.4e-11	1	0.001	1	0.001	7.4e-05	global-%S	CSirsSYE	CSIRSSYE	TRBV19	TRBJ2-7	CGGGSGGSQGNL	IEDB:Flu_A:GILGFVFTL	1	-	-	-	-	-	-	-	-	-	-	-
9	%S	4.8e-13	2	14	7.4e-11	1	0.001	1	0.001	7.4e-05	global-%S	CSirsSYE	CSIRSSYE	TRBV19	TRBJ2-7	CGGGSQGNL	IEDB:Flu_A:GILGFVFTL	1	-	-	-	-	-	-	-	-	-	-	-
9	%S	4.8e-13	2	14	7.4e-11	1	0.001	1	0.001	7.4e-05	global-%S	CSirsSYE	CSIRSSYE	TRBV19	TRBJ2-7	CGGSQGNL	IEDB:Flu_A:GILGFVFTL	1	-	-	-	-	-	-	-	-	-	-	-
9	%S	4.8e-13	2	14	7.4e-11	1	0.001	1	0.001	7.4e-05	global-%S	CSirsSYE	CSIRSSYE	TRBV19	TRBJ2-7	CGSGGSQGNL	IEDB:Flu_A:GILGFVFTL	1	-	-	-	-	-	-	-	-	-	-	-
9	%S	4.8e-13	2	14	7.4e-11	1	0.001	1	0.001	7.4e-05	global-%S	CSirSTDT	CSIRSTDT	TRBV19	TRBJ2-3	CNYGGSQGNL	IEDB:Flu_A:GILGFVFTL	1	-	-	-	-	-	-	-	-	-	-	-
9	%S	4.8e-13	2	14	7.4e-11	1	0.001	1	0.001	7.4e-05	global-%S	CSVrsTGE	CSVRSTGE	TRBV19	TRBJ2-2	CGSGGSQGNL	IEDB:Flu_A:GILGFVFTL	1	-	-	-	-	-	-	-	-	-	-	-
9	%S	4.8e-13	2	14	7.4e-11	1	0.001	1	0.001	7.4e-05	global-%S	CStrSGdE	CSTRSGDE	TRBV19	TRBJ2-1	CWNQGGKL	IEDB:Flu_A:GILGFVFTL	1	-	-	-	-	-	-	-	-	-	-	-
9	%S	4.8e-13	2	14	7.4e-11	1	0.001	1	0.001	7.4e-05	global-%S	CSprsalE	CSPRSALE	TRBV19	TRBJ2-1	CVNWGGGSQGNL	IEDB:Flu_A:GILGFVFTL	1	-	-	-	-	-	-	-	-	-	-	-
9	%S	4.8e-13	2	14	7.4e-11	1	0.001	1	0.001	7.4e-05	global-%S	CSirsaYE	CSIRSAYE	TRBV19	TRBJ2-7	CGAHGSSNTGKL	IEDB:Flu_A:GILGFVFTL	1	-	-	-	-	-	-	-	-	-	-	-
9	%S	4.8e-13	2	14	7.4e-11	1	0.001	1	0.001	7.4e-05	global-%S	CSVrsaYE	CSVRSAYE	TRBV19	TRBJ2-7	CGAIGSSNTGKL	IEDB:Flu_A:GILGFVFTL	1	-	-	-	-	-	-	-	-	-	-	-
9	%S	4.8e-13	2	14	7.4e-11	1	0.001	1	0.001	7.4e-05	global-%S	CSARsTGE	CSARSTGE	TRBV19	TRBJ2-2	CNYGGSQGNL	IEDB:Flu_A:GILGFVFTL	1	-	-	-	-	-	-	-	-	-	-	-
10	GD%NTGE	1.5e-12	5	11	9.9e-09	1	0.041	1	0.001	0.00024	global-GD%NTGE	CSAGdlNTGELFF	CSAGDLNTGELFF	TRBV20-1	TRBJ2-2	CAATNGSNYGQNFVF	IEDB:SARS-CoV-2:YLQPRTFLL	1	-	-	-	-	-	-	-	-	-	-	-
10	GD%NTGE	1.5e-12	5	11	9.9e-09	1	0.041	1	0.001	0.00024	global-GD%NTGE	CASGdpNTGELFF	CASGDPNTGELFF	TRBV7-9	TRBJ2-2	CVVNRDDKIIF	INCOV194:YLQPRTFLLK	1	-	-	-	-	-	-	-	-	-	-	-
10	GD%NTGE	1.5e-12	5	11	9.9e-09	1	0.041	1	0.001	0.00024	global-GD%NTGE	CASGdeNTGELFF	CASGDENTGELFF	TRBV5-1	TRBJ2-2	CVVNENNDMRF	IEDB:SARS-CoV-2:YLQPRTFLL	1	-	-	-	-	-	-	-	-	-	-	-
10	GD%NTGE	1.5e-12	5	11	9.9e-09	1	0.041	1	0.001	0.00024	global-GD%NTGE	CARgDRNTGELFF	CARGDRNTGELFF	TRBV6-1	TRBJ2-2	CVVNKEDDMRF	IEDB:SARS-CoV-2:YLQPRTFLL	1	-	-	-	-	-	-	-	-	-	-	-
10	GD%NTGE	1.5e-12	5	11	9.9e-09	1	0.041	1	0.001	0.00024	global-GD%NTGE	CARgdaNTGELFF	CARGDANTGELFF	TRBV12-3	TRBJ2-2	CVVNNNNDMRF	IEDB:SARS-CoV-2:YLQPRTFLL	1	-	-	-	-	-	-	-	-	-	-	-
10	GD%NTGE	1.5e-12	5	11	9.9e-09	1	0.041	1	0.001	0.00024	global-GD%NTGE	CARgdaNTGELFF	CARGDANTGELFF	TRBV7-9	TRBJ2-2	CVVNRDDKIIF	SU22:98:T3:NA	1	-	-	-	-	-	-	-	-	-	-	-
10	GD%NTGE	1.5e-12	5	11	9.9e-09	1	0.041	1	0.001	0.00024	global-GD%NTGE	CASGdtNTGELFF	CASGDTNTGELFF	TRBV5-1	TRBJ2-2	CVVNKEDRLMF	IEDB:SARS-CoV-2:YLQPRTFLL	1	-	-	-	-	-	-	-	-	-	-	-
10	GD%NTGE	1.5e-12	5	11	9.9e-09	1	0.041	1	0.001	0.00024	global-GD%NTGE	CATgdsNTGELFF	CATGDSNTGELFF	TRBV7-8	TRBJ2-2	CVVNRGDKLVF	INCOV128:YLQPRTFLLK	1	-	-	-	-	-	-	-	-	-	-	-
10	GD%NTGE	1.5e-12	5	11	9.9e-09	1	0.041	1	0.001	0.00024	global-GD%NTGE	CApgdaNTGELFF	CAPGDANTGELFF	TRBV7-9	TRBJ2-2	CAVNAYTDKLIF	INCOV098:YLQPRTFLL	1	-	-	-	-	-	-	-	-	-	-	-
10	GD%NTGE	1.5e-12	5	11	9.9e-09	1	0.041	1	0.001	0.00024	global-GD%NTGE	CAAGdaNTGELFF	CAAGDANTGELFF	TRBV5-1	TRBJ2-2	CVVNGMNDMRF	IEDB:SARS-CoV-2:YLQPRTFLL	1	-	-	-	-	-	-	-	-	-	-	-
10	GD%NTGE	1.5e-12	5	11	9.9e-09	1	0.041	1	0.001	0.00024	global-GD%NTGE	CASGdlNTGELFF	CASGDLNTGELFF	TRBV5-4	TRBJ2-2	CVVNGKTGNQFYF	IEDB:SARS-CoV-2:YLQPRTFLL	1	-	-	-	-	-	-	-	-	-	-	-
10	GD%NTGE	1.5e-12	5	11	9.9e-09	1	0.041	1	0.001	0.00024	global-GD%NTGE	CAlgdlNTGELFF	CALGDLNTGELFF	TRBV12-3	TRBJ2-2	CVVNRNNDMRF	IEDB:SARS-CoV-2:YLQPRTFLL	1	-	-	-	-	-	-	-	-	-	-	-
11	S%DIE	1.7e-11	5	11	9.4e-11	1	0.001	0.39	0.001	0.00024	global-S%DIE	CASSLdiELFF	CASSLDIELFF	TRBV7-9	TRBJ1-4	CVVNKEDRLMF	IEDB:SARS-CoV-2:YLQPRTFLL	1	-	-	-	-	-	-	-	-	-	-	-
11	S%DIE	1.7e-11	5	11	9.4e-11	1	0.001	0.39	0.001	0.00024	global-S%DIE	CASSPdiEQYF	CASSPDIEQYF	TRBV7-9	TRBJ2-7	CAVNQDDKIIF	INCOV194:YLQPRTFLLK	15	-	-	-	-	-	-	-	-	-	-	-
11	S%DIE	1.7e-11	5	11	9.4e-11	1	0.001	0.39	0.001	0.00024	global-S%DIE	CASSPdiEQYF	CASSPDIEQYF	TRBV7-9	TRBJ2-7	CAVNQDDKIIF	INCOV194:YLQPRTFLL	1	-	-	-	-	-	-	-	-	-	-	-
11	S%DIE	1.7e-11	5	11	9.4e-11	1	0.001	0.39	0.001	0.00024	global-S%DIE	CASSPdiEQYF	CASSPDIEQYF	TRBV7-9	TRBJ2-7	CAVNRDDKIIF	IEDB:SARS-CoV-2:YLQPRTFLL	2	-	-	-	-	-	-	-	-	-	-	-
11	S%DIE	1.7e-11	5	11	9.4e-11	1	0.001	0.39	0.001	0.00024	global-S%DIE	CASSPdiEQYF	CASSPDIEQYF	TRBV7-9	TRBJ2-7	CATDGDMRF	IEDB:SARS-CoV-2:YLQPRTFLL	1	-	-	-	-	-	-	-	-	-	-	-
11	S%DIE	1.7e-11	5	11	9.4e-11	1	0.001	0.39	0.001	0.00024	global-S%DIE	CASSPdiEQYF	CASSPDIEQYF	TRBV7-9	TRBJ2-7	CAVNYNDKIIF	IEDB:SARS-CoV-2:YLQPRTFLL	1	-	-	-	-	-	-	-	-	-	-	-
11	S%DIE	1.7e-11	5	11	9.4e-11	1	0.001	0.39	0.001	0.00024	global-S%DIE	CASSPdiEQYF	CASSPDIEQYF	TRBV7-9	TRBJ2-7	CGGNRDDKIIF	IEDB:SARS-CoV-2:YLQPRTFLL	1	-	-	-	-	-	-	-	-	-	-	-
11	S%DIE	1.7e-11	5	11	9.4e-11	1	0.001	0.39	0.001	0.00024	global-S%DIE	CASSPdiEQYF	CASSPDIEQYF	TRBV7-9	TRBJ2-7	CVVNRADKLIF	IEDB:SARS-CoV-2:YLQPRTFLL	1	-	-	-	-	-	-	-	-	-	-	-
11	S%DIE	1.7e-11	5	11	9.4e-11	1	0.001	0.39	0.001	0.00024	global-S%DIE	CASSPdiEQYF	CASSPDIEQYF	TRBV7-9	TRBJ2-7	CAVNQDDKIIF	SU22:194:T2:NA	8	-	-	-	-	-	-	-	-	-	-	-
11	S%DIE	1.7e-11	5	11	9.4e-11	1	0.001	0.39	0.001	0.00024	global-S%DIE	CASSadiEQYF	CASSADIEQYF	TRBV7-9	TRBJ2-7	CVVNEGDKIIF	IEDB:SARS-CoV-2:YLQPRTFLL	1	-	-	-	-	-	-	-	-	-	-	-
11	S%DIE	1.7e-11	5	11	9.4e-11	1	0.001	0.39	0.001	0.00024	global-S%DIE	CASSLdiEQYF	CASSLDIEQYF	TRBV7-9	TRBJ2-3	CVVNSFDDMRF	IEDB:SARS-CoV-2:YLQPRTFLL	1	-	-	-	-	-	-	-	-	-	-	-
11	S%DIE	1.7e-11	5	11	9.4e-11	1	0.001	0.39	0.001	0.00024	global-S%DIE	CASSLdiEQYF	CASSLDIEQYF	TRBV7-9	TRBJ2-7	CAASIKAGSARQLTF	IEDB:SARS-CoV-2:YLQPRTFLL	1	-	-	-	-	-	-	-	-	-	-	-
11	S%DIE	1.7e-11	5	11	9.4e-11	1	0.001	0.39	0.001	0.00024	global-S%DIE	CASSLdiEQYF	CASSLDIEQYF	TRBV7-9	TRBJ2-7	CVVNKYDKIIF	IEDB:SARS-CoV-2:YLQPRTFLL	1	-	-	-	-	-	-	-	-	-	-	-
11	S%DIE	1.7e-11	5	11	9.4e-11	1	0.001	0.39	0.001	0.00024	global-S%DIE	CASSRdiEAFF	CASSRDIEAFF	TRBV7-9	TRBJ1-1	CAVNSADKLIF	IEDB:SARS-CoV-2:YLQPRTFLL	1	-	-	-	-	-	-	-	-	-	-	-
11	S%DIE	1.7e-11	5	11	9.4e-11	1	0.001	0.39	0.001	0.00024	global-S%DIE	CASSPdiEAFF	CASSPDIEAFF	TRBV7-9	TRBJ1-1	CVVNKDDKIIF	INCOV194:YLQPRTFLLK	1	-	-	-	-	-	-	-	-	-	-	-
11	S%DIE	1.7e-11	5	11	9.4e-11	1	0.001	0.39	0.001	0.00024	global-S%DIE	CASSPdiEAFF	CASSPDIEAFF	TRBV7-9	TRBJ1-1	CAPVDGQKLLF	INCOV098:YLQPRTFLLK	1	-	-	-	-	-	-	-	-	-	-	-
11	S%DIE	1.7e-11	5	11	9.4e-11	1	0.001	0.39	0.001	0.00024	global-S%DIE	CASSPdiEAFF	CASSPDIEAFF	TRBV7-9	TRBJ1-1	CAVNGDDKIIF	INCOV187:YLQPRTFLLK	1	-	-	-	-	-	-	-	-	-	-	-
11	S%DIE	1.7e-11	5	11	9.4e-11	1	0.001	0.39	0.001	0.00024	global-S%DIE	CASSPdiEAFF	CASSPDIEAFF	TRBV7-9	TRBJ1-1	CAVNRDDKIIF	INCOV098:YLQPRTFLLK	1	-	-	-	-	-	-	-	-	-	-	-
11	S%DIE	1.7e-11	5	11	9.4e-11	1	0.001	0.39	0.001	0.00024	global-S%DIE	CASSPdiEAFF	CASSPDIEAFF	TRBV7-9	TRBJ1-1	CVVNKGDKIIF	IEDB:SARS-CoV-2:YLQPRTFLL	1	-	-	-	-	-	-	-	-	-	-	-
11	S%DIE	1.7e-11	5	11	9.4e-11	1	0.001	0.39	0.001	0.00024	global-S%DIE	CASSPdiEAFF	CASSPDIEAFF	TRBV7-9	TRBJ1-1	CVVNKGDKLIF	IEDB:SARS-CoV-2:YLQPRTFLL	1	-	-	-	-	-	-	-	-	-	-	-
11	S%DIE	1.7e-11	5	11	9.4e-11	1	0.001	0.39	0.001	0.00024	global-S%DIE	CASSPdiEAFF	CASSPDIEAFF	TRBV7-9	TRBJ1-1	CVVNQADKLSF	IEDB:SARS-CoV-2:YLQPRTFLL	1	-	-	-	-	-	-	-	-	-	-	-
11	S%DIE	1.7e-11	5	11	9.4e-11	1	0.001	0.39	0.001	0.00024	global-S%DIE	CASSPdiEAFF	CASSPDIEAFF	TRBV7-9	TRBJ1-1	CAVNTLMYSGGGADGLTF	IEDB:SARS-CoV-2:YLQPRTFLL	1	-	-	-	-	-	-	-	-	-	-	-
11	S%DIE	1.7e-11	5	11	9.4e-11	1	0.001	0.39	0.001	0.00024	global-S%DIE	CASSPdiEAFF	CASSPDIEAFF	TRBV7-9	TRBJ1-1	CAVSNSGYSTLTF	IEDB:SARS-CoV-2:YLQPRTFLL	1	-	-	-	-	-	-	-	-	-	-	-
11	S%DIE	1.7e-11	5	11	9.4e-11	1	0.001	0.39	0.001	0.00024	global-S%DIE	CASSPdiEAFF	CASSPDIEAFF	TRBV7-9	TRBJ1-1	CAVNRDDKIIF	IEDB:SARS-CoV-2:YLQPRTFLL	1	-	-	-	-	-	-	-	-	-	-	-
11	S%DIE	1.7e-11	5	11	9.4e-11	1	0.001	0.39	0.001	0.00024	global-S%DIE	CASSPdiEAFF	CASSPDIEAFF	TRBV7-9	TRBJ1-1	CAVNMDDKIIF	IEDB:SARS-CoV-2:YLQPRTFLL	1	-	-	-	-	-	-	-	-	-	-	-
11	S%DIE	1.7e-11	5	11	9.4e-11	1	0.001	0.39	0.001	0.00024	global-S%DIE	CASSPdiEAFF	CASSPDIEAFF	TRBV7-9	TRBJ1-1	CAVNGLGMGGGADGLTF	IEDB:SARS-CoV-2:YLQPRTFLL	1	-	-	-	-	-	-	-	-	-	-	-
11	S%DIE	1.7e-11	5	11	9.4e-11	1	0.001	0.39	0.001	0.00024	global-S%DIE	CASSPdiEAFF	CASSPDIEAFF	TRBV7-9	TRBJ1-1	CAVNGLSGGGADGLTF	IEDB:SARS-CoV-2:YLQPRTFLL	1	-	-	-	-	-	-	-	-	-	-	-
11	S%DIE	1.7e-11	5	11	9.4e-11	1	0.001	0.39	0.001	0.00024	global-S%DIE	CASSadiEAFF	CASSADIEAFF	TRBV7-9	TRBJ1-1	CVVNGGDKIIF	IEDB:SARS-CoV-2:YLQPRTFLL	1	-	-	-	-	-	-	-	-	-	-	-
11	S%DIE	1.7e-11	5	11	9.4e-11	1	0.001	0.39	0.001	0.00024	global-S%DIE	CASSLdiEAFF	CASSLDIEAFF	TRBV7-9	TRBJ1-1	CAVITNAGNNRKLIW	IEDB:SARS-CoV-2:YLQPRTFLL	1	-	-	-	-	-	-	-	-	-	-	-
11	S%DIE	1.7e-11	5	11	9.4e-11	1	0.001	0.39	0.001	0.00024	global-S%DIE	CASSLdiEAFF	CASSLDIEAFF	TRBV7-9	TRBJ1-1	CAVNGDDKIIF	IEDB:SARS-CoV-2:YLQPRTFLL	1	-	-	-	-	-	-	-	-	-	-	-
11	S%DIE	1.7e-11	5	11	9.4e-11	1	0.001	0.39	0.001	0.00024	global-S%DIE	CASSLdiEAFF	CASSLDIEAFF	TRBV7-9	TRBJ1-1	CAVNMLLGGGADGLTF	IEDB:SARS-CoV-2:YLQPRTFLL	1	-	-	-	-	-	-	-	-	-	-	-
11	S%DIE	1.7e-11	5	11	9.4e-11	1	0.001	0.39	0.001	0.00024	global-S%DIE	CASSLdiEAFF	CASSLDIEAFF	TRBV7-9	TRBJ1-1	CAVNRDDKIIF	IEDB:SARS-CoV-2:YLQPRTFLL	1	-	-	-	-	-	-	-	-	-	-	-
11	S%DIE	1.7e-11	5	11	9.4e-11	1	0.001	0.39	0.001	0.00024	global-S%DIE	CASSLdiEAFF	CASSLDIEAFF	TRBV7-9	TRBJ1-1	CVVNAADKLVF	IEDB:SARS-CoV-2:YLQPRTFLL	1	-	-	-	-	-	-	-	-	-	-	-
11	S%DIE	1.7e-11	5	11	9.4e-11	1	0.001	0.39	0.001	0.00024	global-S%DIE	CASSLdiEAFF	CASSLDIEAFF	TRBV7-9	TRBJ1-1	CVVNGADKLIF	IEDB:SARS-CoV-2:YLQPRTFLL	1	-	-	-	-	-	-	-	-	-	-	-
11	S%DIE	1.7e-11	5	11	9.4e-11	1	0.001	0.39	0.001	0.00024	global-S%DIE	CASSLdiEAFF	CASSLDIEAFF	TRBV7-9	TRBJ1-1	CVVNGGDKIIF	IEDB:SARS-CoV-2:YLQPRTFLL	1	-	-	-	-	-	-	-	-	-	-	-
11	S%DIE	1.7e-11	5	11	9.4e-11	1	0.001	0.39	0.001	0.00024	global-S%DIE	CASShdiEAFF	CASSHDIEAFF	TRBV7-9	TRBJ1-1	CALSGQVQDQGGSEKLVF	IEDB:SARS-CoV-2:YLQPRTFLL	1	-	-	-	-	-	-	-	-	-	-	-
11	S%DIE	1.7e-11	5	11	9.4e-11	1	0.001	0.39	0.001	0.00024	global-S%DIE	CASSSdiEAFF	CASSSDIEAFF	TRBV7-9	TRBJ1-1	CAASSPSYNTDKLIF	INCOV098:YLQPRTFLLK	1	-	-	-	-	-	-	-	-	-	-	-
11	S%DIE	1.7e-11	5	11	9.4e-11	1	0.001	0.39	0.001	0.00024	global-S%DIE	CASSSdiEAFF	CASSSDIEAFF	TRBV7-9	TRBJ1-1	CVVNSGDKIIF	IEDB:SARS-CoV-2:YLQPRTFLL	1	-	-	-	-	-	-	-	-	-	-	-
11	S%DIE	1.7e-11	5	11	9.4e-11	1	0.001	0.39	0.001	0.00024	global-S%DIE	CASSSdiEAFF	CASSSDIEAFF	TRBV7-9	TRBJ1-1	CAVNFGDKIIF	SU22:48:T1:NA	1	-	-	-	-	-	-	-	-	-	-	-
11	S%DIE	1.7e-11	5	11	9.4e-11	1	0.001	0.39	0.001	0.00024	global-S%DIE	CASSPdiEQFF	CASSPDIEQFF	TRBV7-9	TRBJ2-1	CAVNRDDKIIF	IEDB:SARS-CoV-2:YLQPRTFLL	1	-	-	-	-	-	-	-	-	-	-	-
11	S%DIE	1.7e-11	5	11	9.4e-11	1	0.001	0.39	0.001	0.00024	global-S%DIE	CASSPdiEQFF	CASSPDIEQFF	TRBV7-9	TRBJ2-1	CVVNAGDKLTF	IEDB:SARS-CoV-2:YLQPRTFLL	1	-	-	-	-	-	-	-	-	-	-	-
12	Q%LNTGE	1.8e-11	3	10	9.1e-09	1	0.029	1	0.001	0.00031	global-Q%LNTGE	CATqtlNTGELFF	CATQTLNTGELFF	TRBV30	TRBJ2-2	CVVNSHAGNMLTF	IEDB:SARS-CoV-2:YLQPRTFLL	1	-	-	-	-	-	-	-	-	-	-	-
12	Q%LNTGE	1.8e-11	3	10	9.1e-09	1	0.029	1	0.001	0.00031	global-Q%LNTGE	CASqilNTGELFF	CASQILNTGELFF	TRBV19	TRBJ2-2	CVVNRDNDMRF	IEDB:SARS-CoV-2:YLQPRTFLL	1	-	-	-	-	-	-	-	-	-	-	-
12	Q%LNTGE	1.8e-11	3	10	9.1e-09	1	0.029	1	0.001	0.00031	global-Q%LNTGE	CAeqdlNTGELFF	CAEQDLNTGELFF	TRBV6-1	TRBJ2-2	CVVNEDNDMRF	IEDB:SARS-CoV-2:YLQPRTFLL	1	-	-	-	-	-	-	-	-	-	-	-
12	Q%LNTGE	1.8e-11	3	10	9.1e-09	1	0.029	1	0.001	0.00031	global-Q%LNTGE	CAWqllNTGELFF	CAWQLLNTGELFF	TRBV30	TRBJ2-2	CVVNNNNDMRF	SU22:194:T2:NA	1	-	-	-	-	-	-	-	-	-	-	-
12	Q%LNTGE	1.8e-11	3	10	9.1e-09	1	0.029	1	0.001	0.00031	global-Q%LNTGE	CASQGlNTGELFF	CASQGLNTGELFF	TRBV15	TRBJ2-2	CVVNDAAAGNKLTF	IEDB:SARS-CoV-2:YLQPRTFLL	1	-	-	-	-	-	-	-	-	-	-	-
12	Q%LNTGE	1.8e-11	3	10	9.1e-09	1	0.029	1	0.001	0.00031	global-Q%LNTGE	CAGQGlNTGELFF	CAGQGLNTGELFF	TRBV19	TRBJ2-2	CVVNLLNDMRF	IEDB:SARS-CoV-2:YLQPRTFLL	1	-	-	-	-	-	-	-	-	-	-	-
12	Q%LNTGE	1.8e-11	3	10	9.1e-09	1	0.029	1	0.001	0.00031	global-Q%LNTGE	CASqdlNTGELFF	CASQDLNTGELFF	TRBV11-1	TRBJ2-2	CVVNTPAGNMLTF	SU22:88:T1:NA	1	-	-	-	-	-	-	-	-	-	-	-
12	Q%LNTGE	1.8e-11	3	10	9.1e-09	1	0.029	1	0.001	0.00031	global-Q%LNTGE	CANqdlNTGELFF	CANQDLNTGELFF	TRBV6-2	TRBJ2-2	CVVNNNAGNMLTF	INCOV129:YLQPRTFLLK	1	-	-	-	-	-	-	-	-	-	-	-
12	Q%LNTGE	1.8e-11	3	10	9.1e-09	1	0.029	1	0.001	0.00031	global-Q%LNTGE	CATqnlNTGELFF	CATQNLNTGELFF	TRBV15	TRBJ2-2	CVVNNAGNMLTF	IEDB:SARS-CoV-2:YLQPRTFLL	1	-	-	-	-	-	-	-	-	-	-	-
12	Q%LNTGE	1.8e-11	3	10	9.1e-09	1	0.029	1	0.001	0.00031	global-Q%LNTGE	CASqtlNTGELFF	CASQTLNTGELFF	TRBV19	TRBJ2-2	CALTPLRPKLVF	IEDB:SARS-CoV-2:YLQPRTFLL	1	-	-	-	-	-	-	-	-	-	-	-
13	%DLNTGE	1.8e-11	3	10	1.8e-07	1	0.56	1	0.001	0.00031	global-%DLNTGE	CAlgdlNTGELFF	CALGDLNTGELFF	TRBV12-3	TRBJ2-2	CVVNRNNDMRF	IEDB:SARS-CoV-2:YLQPRTFLL	1	-	-	-	-	-	-	-	-	-	-	-
13	%DLNTGE	1.8e-11	3	10	1.8e-07	1	0.56	1	0.001	0.00031	global-%DLNTGE	CASGdlNTGELFF	CASGDLNTGELFF	TRBV5-4	TRBJ2-2	CVVNGKTGNQFYF	IEDB:SARS-CoV-2:YLQPRTFLL	1	-	-	-	-	-	-	-	-	-	-	-
13	%DLNTGE	1.8e-11	3	10	1.8e-07	1	0.56	1	0.001	0.00031	global-%DLNTGE	CSAGdlNTGELFF	CSAGDLNTGELFF	TRBV20-1	TRBJ2-2	CAATNGSNYGQNFVF	IEDB:SARS-CoV-2:YLQPRTFLL	1	-	-	-	-	-	-	-	-	-	-	-
13	%DLNTGE	1.8e-11	3	10	1.8e-07	1	0.56	1	0.001	0.00031	global-%DLNTGE	CASndlNTGELFF	CASNDLNTGELFF	TRBV2	TRBJ2-2	CVVNKGNDMRF	IEDB:SARS-CoV-2:YLQPRTFLL	1	-	-	-	-	-	-	-	-	-	-	-
13	%DLNTGE	1.8e-11	3	10	1.8e-07	1	0.56	1	0.001	0.00031	global-%DLNTGE	CAIedlNTGELFF	CAIEDLNTGELFF	TRBV6-5	TRBJ2-2	CVVNNNNDMRF	IEDB:SARS-CoV-2:YLQPRTFLL	1	-	-	-	-	-	-	-	-	-	-	-
13	%DLNTGE	1.8e-11	3	10	1.8e-07	1	0.56	1	0.001	0.00031	global-%DLNTGE	CAeqdlNTGELFF	CAEQDLNTGELFF	TRBV6-1	TRBJ2-2	CVVNEDNDMRF	IEDB:SARS-CoV-2:YLQPRTFLL	1	-	-	-	-	-	-	-	-	-	-	-
13	%DLNTGE	1.8e-11	3	10	1.8e-07	1	0.56	1	0.001	0.00031	global-%DLNTGE	CASmdlNTGELFF	CASMDLNTGELFF	TRBV19	TRBJ2-2	CVVNRDNDMRF	IEDB:SARS-CoV-2:YLQPRTFLL	1	-	-	-	-	-	-	-	-	-	-	-
13	%DLNTGE	1.8e-11	3	10	1.8e-07	1	0.56	1	0.001	0.00031	global-%DLNTGE	CASSDlNTGELFF	CASSDLNTGELFF	TRBV2	TRBJ2-2	CALSAPYSGGGADGLTF	IEDB:SARS-CoV-2:YLQPRTFLL	1	-	-	-	-	-	-	-	-	-	-	-
13	%DLNTGE	1.8e-11	3	10	1.8e-07	1	0.56	1	0.001	0.00031	global-%DLNTGE	CASSDlNTGELFF	CASSDLNTGELFF	TRBV2	TRBJ2-2	CVVNGGNDMRF	IEDB:SARS-CoV-2:YLQPRTFLL	1	-	-	-	-	-	-	-	-	-	-	-
13	%DLNTGE	1.8e-11	3	10	1.8e-07	1	0.56	1	0.001	0.00031	global-%DLNTGE	CASSDlNTGELFF	CASSDLNTGELFF	TRBV2	TRBJ2-2	CVVNGNNNDMRF	IEDB:SARS-CoV-2:YLQPRTFLL	1	-	-	-	-	-	-	-	-	-	-	-
13	%DLNTGE	1.8e-11	3	10	1.8e-07	1	0.56	1	0.001	0.00031	global-%DLNTGE	CASqdlNTGELFF	CASQDLNTGELFF	TRBV11-1	TRBJ2-2	CVVNTPAGNMLTF	SU22:88:T1:NA	1	-	-	-	-	-	-	-	-	-	-	-
13	%DLNTGE	1.8e-11	3	10	1.8e-07	1	0.56	1	0.001	0.00031	global-%DLNTGE	CANqdlNTGELFF	CANQDLNTGELFF	TRBV6-2	TRBJ2-2	CVVNNNAGNMLTF	INCOV129:YLQPRTFLLK	1	-	-	-	-	-	-	-	-	-	-	-
14	IRAS	5e-11	3	6	1.8e-07	1	0.001	0.84	0.18	0.0012	motif-IRAS	CASSDirassDTQYF	CASSDIRASSDTQYF	TRBV10-2	TRBJ2-3	CVVNKASGNTGKLIF	SU22:66:T1:NA	1	-	-	-	-	-	-	-	-	-	-	-
14	IRAS	5e-11	3	6	1.8e-07	1	0.001	0.84	0.18	0.0012	motif-IRAS	CASSLirasNEQFF	CASSLIRASNEQFF	TRBV7-3	TRBJ2-1	CAASKAHNNDMRF	SU22:81:T2:NA	1	-	-	-	-	-	-	-	-	-	-	-
14	IRAS	5e-11	3	6	1.8e-07	1	0.001	0.84	0.18	0.0012	motif-IRAS	CASSIraSYEQY	CASSIRASYEQY	TRBV19	TRBJ2-7	CAGASGNTGKLIF	IEDB:Flu_A:GILGFVFTL	1	-	-	-	-	-	-	-	-	-	-	-
14	IRAS	5e-11	3	6	1.8e-07	1	0.001	0.84	0.18	0.0012	motif-IRAS	CASSIraSYEQY	CASSIRASYEQY	TRBV19	TRBJ2-7	CAMSGDGGSQGNLIF	IEDB:Flu_A:GILGFVFTL	1	-	-	-	-	-	-	-	-	-	-	-
14	IRAS	5e-11	3	6	1.8e-07	1	0.001	0.84	0.18	0.0012	motif-IRAS	CASSIraSGvEQF	CASSIRASGVEQF	TRBV19	TRBJ2-1	CALSGVGGFGNEKLTF	IEDB:Flu_A:GILGFVFTL	1	-	-	-	-	-	-	-	-	-	-	-
14	IRAS	5e-11	3	6	1.8e-07	1	0.001	0.84	0.18	0.0012	motif-IRAS	CASSIraSGvEQF	CASSIRASGVEQF	TRBV19	TRBJ2-1	CAVGGDGGSQGNLIF	IEDB:Flu_A:GILGFVFTL	1	-	-	-	-	-	-	-	-	-	-	-
14	IRAS	5e-11	3	6	1.8e-07	1	0.001	0.84	0.18	0.0012	motif-IRAS	CASSIraSYEQYF	CASSIRASYEQYF	TRBV1-01	TRBJ2-7:01	CAGVGGGSQGNLIF	MCPAS:Flu.M1.GILGFVFTL	2	-	-	-	-	-	-	-	-	-	-	-
14	IRAS	5e-11	3	6	1.8e-07	1	0.001	0.84	0.18	0.0012	motif-IRAS	CASSIraSYEQYF	CASSIRASYEQYF	TRBV1-01	TRBJ2-7:01	CAASAGGGSQGNLIF	MCPAS:Flu.M1.GILGFVFTL	1	-	-	-	-	-	-	-	-	-	-	-
14	IRAS	5e-11	3	6	1.8e-07	1	0.001	0.84	0.18	0.0012	motif-IRAS	CASSIraSYEQYF	CASSIRASYEQYF	TRBV1-01	TRBJ2-7:01	CAGALTNAGKSTF	MCPAS:Flu.M1.GILGFVFTL	1	-	-	-	-	-	-	-	-	-	-	-
14	IRAS	5e-11	3	6	1.8e-07	1	0.001	0.84	0.18	0.0012	motif-IRAS	CASSIraSYEQYF	CASSIRASYEQYF	TRBV1-01	TRBJ2-7:01	CAGAMGGGSQGNLIF	MCPAS:Flu.M1.GILGFVFTL	1	-	-	-	-	-	-	-	-	-	-	-
14	IRAS	5e-11	3	6	1.8e-07	1	0.001	0.84	0.18	0.0012	motif-IRAS	CASSIraSYEQYF	CASSIRASYEQYF	TRBV1-01	TRBJ2-7:01	CAMSGDGGSQGNLIF	MCPAS:Flu.M1.GILGFVFTL	1	-	-	-	-	-	-	-	-	-	-	-
14	IRAS	5e-11	3	6	1.8e-07	1	0.001	0.84	0.18	0.0012	motif-IRAS	CASSIraSYEQYF	CASSIRASYEQYF	TRBV1-01	TRBJ2-7:01	CAVNAGGGSQGNLIF	MCPAS:Flu.M1.GILGFVFTL	1	-	-	-	-	-	-	-	-	-	-	-
14	IRAS	5e-11	3	6	1.8e-07	1	0.001	0.84	0.18	0.0012	motif-IRAS	CASSIraSYEQYF	CASSIRASYEQYF	TRBV19:02	TRBJ2-7:01	CALAGSQGNLIF	MCPAS:Flu.M1.GILGFVFTL	1	-	-	-	-	-	-	-	-	-	-	-
14	IRAS	5e-11	3	6	1.8e-07	1	0.001	0.84	0.18	0.0012	motif-IRAS	CASSIraSYEQYF	CASSIRASYEQYF	TRBV19	TRBJ2-7	CAGVGGGSQGNLIF	IEDB:Flu_A:GILGFVFTL	2	-	-	-	-	-	-	-	-	-	-	-
14	IRAS	5e-11	3	6	1.8e-07	1	0.001	0.84	0.18	0.0012	motif-IRAS	CASSIraSYEQYF	CASSIRASYEQYF	TRBV19	TRBJ2-7	CAASAGGGSQGNLIF	IEDB:Flu_A:GILGFVFTL	1	-	-	-	-	-	-	-	-	-	-	-
14	IRAS	5e-11	3	6	1.8e-07	1	0.001	0.84	0.18	0.0012	motif-IRAS	CASSIraSYEQYF	CASSIRASYEQYF	TRBV19	TRBJ2-7	CAGALTNAGKSTF	IEDB:Flu_A:GILGFVFTL	1	-	-	-	-	-	-	-	-	-	-	-
14	IRAS	5e-11	3	6	1.8e-07	1	0.001	0.84	0.18	0.0012	motif-IRAS	CASSIraSYEQYF	CASSIRASYEQYF	TRBV19	TRBJ2-7	CAGAMGGGSQGNLIF	IEDB:Flu_A:GILGFVFTL	1	-	-	-	-	-	-	-	-	-	-	-
14	IRAS	5e-11	3	6	1.8e-07	1	0.001	0.84	0.18	0.0012	motif-IRAS	CASSIraSYEQYF	CASSIRASYEQYF	TRBV19	TRBJ2-7	CALAGSQGNLIF	IEDB:Flu_A:GILGFVFTL	1	-	-	-	-	-	-	-	-	-	-	-
14	IRAS	5e-11	3	6	1.8e-07	1	0.001	0.84	0.18	0.0012	motif-IRAS	CASSIraSYEQYF	CASSIRASYEQYF	TRBV19	TRBJ2-7	CAMSGDGGSQGNLIF	IEDB:Flu_A:GILGFVFTL	1	-	-	-	-	-	-	-	-	-	-	-
14	IRAS	5e-11	3	6	1.8e-07	1	0.001	0.84	0.18	0.0012	motif-IRAS	CASSIraSYEQYF	CASSIRASYEQYF	TRBV19	TRBJ2-7	CAVNAGGGSQGNLIF	IEDB:Flu_A:GILGFVFTL	1	-	-	-	-	-	-	-	-	-	-	-
14	IRAS	5e-11	3	6	1.8e-07	1	0.001	0.84	0.18	0.0012	motif-IRAS	CASSIraSYEQYF	CASSIRASYEQYF	TRBV19	TRBJ2-7	CALAGSQGNLIF	IEDB:Flu_A:GILGFVFTL	1	-	-	-	-	-	-	-	-	-	-	-
14	IRAS	5e-11	3	6	1.8e-07	1	0.001	0.84	0.18	0.0012	motif-IRAS	CASSIrasSYNSPLHF	CASSIRASSYNSPLHF	TRBV5-1	TRBJ1-6	CAPETSGSRLTF	SU22:128:T1:NA	1	-	-	-	-	-	-	-	-	-	-	-
15	DSTS	1.6e-10	1	9	2.5e-10	1	0.001	0.53	0.001	0.00048	motif-DSTS	CASSDsTSGGTGELFF	CASSDSTSGGTGELFF	TRBV6-4	TRBJ2-2	CAVMDSNYQLIW	SU22:129:T3:NA	1	-	-	-	-	-	-	-	-	-	-	-
15	DSTS	1.6e-10	1	9	2.5e-10	1	0.001	0.53	0.001	0.00048	motif-DSTS	CASSDsTSGGaDTQYF	CASSDSTSGGADTQYF	TRBV6-4	TRBJ2-3	CAVMDSNYQLIW	SU22:129:T2:NA	4	-	-	-	-	-	-	-	-	-	-	-
15	DSTS	1.6e-10	1	9	2.5e-10	1	0.001	0.53	0.001	0.00048	motif-DSTS	CASSDsTSGGaDTQYF	CASSDSTSGGADTQYF	TRBV6-4	TRBJ2-3	CAVMDSNYQLIW	SU22:129:T1:NA	1	-	-	-	-	-	-	-	-	-	-	-
15	DSTS	1.6e-10	1	9	2.5e-10	1	0.001	0.53	0.001	0.00048	motif-DSTS	CASSDsTSGGaDTQYF	CASSDSTSGGADTQYF	TRBV6-4	TRBJ2-3	CAVMDSNYQLIW	SU22:129:T3:NA	1	-	-	-	-	-	-	-	-	-	-	-
15	DSTS	1.6e-10	1	9	2.5e-10	1	0.001	0.53	0.001	0.00048	motif-DSTS	CASSDsTSGGaDTQYF	CASSDSTSGGADTQYF	TRBV6-4	TRBJ2-3	CAVRDSNYQLIW	SU22:116:T1:NA	1	-	-	-	-	-	-	-	-	-	-	-
15	DSTS	1.6e-10	1	9	2.5e-10	1	0.001	0.53	0.001	0.00048	motif-DSTS	CASSQdsTSGhYEQYF	CASSQDSTSGHYEQYF	TRBV4-1	TRBJ2-7	CALSDYTGGGADGLTF	SU22:126:T3:NA	1	-	-	-	-	-	-	-	-	-	-	-
15	DSTS	1.6e-10	1	9	2.5e-10	1	0.001	0.53	0.001	0.00048	motif-DSTS	CASSDsTSSGNTIYF	CASSDSTSSGNTIYF	TRBV6-4	TRBJ1-3	CAGFNAGNNRKLIW	SU22:88:T3:NA	1	-	-	-	-	-	-	-	-	-	-	-
15	DSTS	1.6e-10	1	9	2.5e-10	1	0.001	0.53	0.001	0.00048	motif-DSTS	CASSDsTSGGNEQFF	CASSDSTSGGNEQFF	TRBV6-4	TRBJ2-1	CAVMDSSYKLIF	SU22:103:T3:NA	1	-	-	-	-	-	-	-	-	-	-	-
15	DSTS	1.6e-10	1	9	2.5e-10	1	0.001	0.53	0.001	0.00048	motif-DSTS	CASSDsTSGGNEQFF	CASSDSTSGGNEQFF	TRBV6-4	TRBJ2-1	CAVMDSSYKLIF	SU22:42:T1:NA	1	-	-	-	-	-	-	-	-	-	-	-
15	DSTS	1.6e-10	1	9	2.5e-10	1	0.001	0.53	0.001	0.00048	motif-DSTS	CASSSdstSGNTIYF	CASSSDSTSGNTIYF	TRBV5-5	TRBJ1-3	CAVRDRWNNARLMF	SU22:10:T1:NA	1	-	-	-	-	-	-	-	-	-	-	-
15	DSTS	1.6e-10	1	9	2.5e-10	1	0.001	0.53	0.001	0.00048	motif-DSTS	CASSDsTSdTGELFF	CASSDSTSDTGELFF	TRBV6-4	TRBJ2-2	CAVMDSNYQLIW	SU22:61:T2:NA	2	-	-	-	-	-	-	-	-	-	-	-
15	DSTS	1.6e-10	1	9	2.5e-10	1	0.001	0.53	0.001	0.00048	motif-DSTS	CASSDsTSGsNEQFF	CASSDSTSGSNEQFF	TRBV6-4	TRBJ2-1	CAASPYTGNQFYF	SU22:98:T3:NA	1	-	-	-	-	-	-	-	-	-	-	-
15	DSTS	1.6e-10	1	9	2.5e-10	1	0.001	0.53	0.001	0.00048	motif-DSTS	CASSDsTSGsNEQFF	CASSDSTSGSNEQFF	TRBV6-4	TRBJ2-1	CAVRDSNYQLIW	SU22:122:T1:NA	1	-	-	-	-	-	-	-	-	-	-	-
15	DSTS	1.6e-10	1	9	2.5e-10	1	0.001	0.53	0.001	0.00048	motif-DSTS	CASSDsTSGsNEQFF	CASSDSTSGSNEQFF	TRBV6-4	TRBJ2-1	CAVRDSNYQLIW	SU22:122:T2:NA	1	-	-	-	-	-	-	-	-	-	-	-
15	DSTS	1.6e-10	1	9	2.5e-10	1	0.001	0.53	0.001	0.00048	motif-DSTS	CSVdsTSGGvlYNEQFF	CSVDSTSGGVLYNEQFF	TRBV29-1	TRBJ2-1	CAESVNQAGTALIF	SU22:179:T2:NA	1	-	-	-	-	-	-	-	-	-	-	-
16	TTF	7.4e-10	3	10	4.4e-05	1	0.78	0.28	0.66	0.00031	motif-TTF	CATSttfqtdyaepYGYTF	CATSTTFQTDYAEPYGYTF	TRBV15	TRBJ1-2	CLVVGDNYGQNFVF	IEDB:HCV:CINGVCWTV	1	-	-	-	-	-	-	-	-	-	-	-
16	TTF	7.4e-10	3	10	4.4e-05	1	0.78	0.28	0.66	0.00031	motif-TTF	CASSttfSGGwsEQFF	CASSTTFSGGWSEQFF	TRBV11-3	TRBJ2-1	CAIYNQGGKLIF	IEDB:SARS-CoV-2:HLMSFPQSA	1	-	-	-	-	-	-	-	-	-	-	-
16	TTF	7.4e-10	3	10	4.4e-05	1	0.78	0.28	0.66	0.00031	motif-TTF	CASSSGTtfhNEQFF	CASSSGTTFHNEQFF	TRBV13	TRBJ2-1	CAAREMEYGNKLVF	SU22:61:T3:NA	1	-	-	-	-	-	-	-	-	-	-	-
16	TTF	7.4e-10	3	10	4.4e-05	1	0.78	0.28	0.66	0.00031	motif-TTF	CASTtfvRGTQYF	CASTTFVRGTQYF	TRBV28	TRBJ2-5	CVVNLNTNAGKSTF	SU22:25:T2:NA	1	-	-	-	-	-	-	-	-	-	-	-
16	TTF	7.4e-10	3	10	4.4e-05	1	0.78	0.28	0.66	0.00031	motif-TTF	CASSPGTtfSNQPQHF	CASSPGTTFSNQPQHF	TRBV9	TRBJ1-5	CAVEKTSYDKVIF	INCOV122:NLVPMVATV	7	-	-	-	-	-	-	-	-	-	-	-
16	TTF	7.4e-10	3	10	4.4e-05	1	0.78	0.28	0.66	0.00031	motif-TTF	CASSPGTtfSNQPQHF	CASSPGTTFSNQPQHF	TRBV9	TRBJ1-5	CAVEKTSYDKVIF	SU22:122:T3:NA	1	-	-	-	-	-	-	-	-	-	-	-
16	TTF	7.4e-10	3	10	4.4e-05	1	0.78	0.28	0.66	0.00031	motif-TTF	CSARGTtfYEQYF	CSARGTTFYEQYF	TRBV20	TRBJ2	CAGSSNDYKLSF	IEDB:EBV:YVLDHLIVV	1	-	-	-	-	-	-	-	-	-	-	-
16	TTF	7.4e-10	3	10	4.4e-05	1	0.78	0.28	0.66	0.00031	motif-TTF	CASSKppGTtfYEQYF	CASSKPPGTTFYEQYF	TRBV7-9	TRBJ2-7	CAVSGADGLTF	SU22:58:T2:NA	1	-	-	-	-	-	-	-	-	-	-	-
16	TTF	7.4e-10	3	10	4.4e-05	1	0.78	0.28	0.66	0.00031	motif-TTF	CASSSREttfpGNTIYF	CASSSRETTFPGNTIYF	TRBV18	TRBJ1-3	CVVSATAGGTSYGKLTF	SU22:88:T3:NA	1	-	-	-	-	-	-	-	-	-	-	-
16	TTF	7.4e-10	3	10	4.4e-05	1	0.78	0.28	0.66	0.00031	motif-TTF	CASSfpSGttfYNEQFF	CASSFPSGTTFYNEQFF	TRBV7-8	TRBJ2-1	CAVSNYGGSQGNLIF	SU22:108:T1:NA	1	-	-	-	-	-	-	-	-	-	-	-
16	TTF	7.4e-10	3	10	4.4e-05	1	0.78	0.28	0.66	0.00031	motif-TTF	CASSfRGppttfNEKLFF	CASSFRGPPTTFNEKLFF	TRBV5-6	TRBJ1-4	CAFMKPNDYKLSF	SU22:164:T1:NA	1	-	-	-	-	-	-	-	-	-	-	-
17	S%DGMNTE	2e-09	3	9	1.9e-10	1	0.001	0.39	0.001	0.00048	global-S%DGMNTE	CASSadgmNTEAFF	CASSADGMNTEAFF	TRBV10-2	TRBJ1-1	CAVLMDSNYQLIW	SU22:164:T1:NA	1	-	-	-	-	-	-	-	-	-	-	-
17	S%DGMNTE	2e-09	3	9	1.9e-10	1	0.001	0.39	0.001	0.00048	global-S%DGMNTE	CASSRdgmNTEAFF	CASSRDGMNTEAFF	TRBV10-2	TRBJ1-1	CAVLMDSNYQLIW	IEDB:EBV:CLGGLLTMV	1	-	-	-	-	-	-	-	-	-	-	-
17	S%DGMNTE	2e-09	3	9	1.9e-10	1	0.001	0.39	0.001	0.00048	global-S%DGMNTE	CASSQdgmNTEAFF	CASSQDGMNTEAFF	TRBV10-2	TRBJ1-1	CAVLMDSNYQLIW	SU22:194:T2:NA	4	-	-	-	-	-	-	-	-	-	-	-
17	S%DGMNTE	2e-09	3	9	1.9e-10	1	0.001	0.39	0.001	0.00048	global-S%DGMNTE	CASSQdgmNTEAFF	CASSQDGMNTEAFF	TRBV10-2	TRBJ1-1	CAVLMDSNYQLIW	SU22:194:T3:NA	2	-	-	-	-	-	-	-	-	-	-	-
17	S%DGMNTE	2e-09	3	9	1.9e-10	1	0.001	0.39	0.001	0.00048	global-S%DGMNTE	CASSPdgmNTEAFF	CASSPDGMNTEAFF	TRBV10-2	TRBJ1-1	CAVLMDSNYQLIW	SU22:129:T2:NA	3	-	-	-	-	-	-	-	-	-	-	-
17	S%DGMNTE	2e-09	3	9	1.9e-10	1	0.001	0.39	0.001	0.00048	global-S%DGMNTE	CASSgdgmNTEAFF	CASSGDGMNTEAFF	TRBV10-2	TRBJ1-1	CAVLMDSNYQLIW	SU22:34:T2:NA	1	-	-	-	-	-	-	-	-	-	-	-
17	S%DGMNTE	2e-09	3	9	1.9e-10	1	0.001	0.39	0.001	0.00048	global-S%DGMNTE	CASSgdgmNTEAFF	CASSGDGMNTEAFF	TRBV10-2	TRBJ1-1	CAVLMDSNYQLIW	SU22:88:T3:NA	1	-	-	-	-	-	-	-	-	-	-	-
17	S%DGMNTE	2e-09	3	9	1.9e-10	1	0.001	0.39	0.001	0.00048	global-S%DGMNTE	CASSEdgmNTEAFF	CASSEDGMNTEAFF	TRBV10-2	TRBJ21-1	CAILMDSNYQLIW	MCPAS:EBV.LMP2A.CLGGLLTMV	1	-	-	-	-	-	-	-	-	-	-	-
17	S%DGMNTE	2e-09	3	9	1.9e-10	1	0.001	0.39	0.001	0.00048	global-S%DGMNTE	CASSEdgmNTEAFF	CASSEDGMNTEAFF	TRBV10-2	TRBJ1-1	CAALMDSNYQLIW	IEDB:EBV:CLGGLLTMV	1	-	-	-	-	-	-	-	-	-	-	-
17	S%DGMNTE	2e-09	3	9	1.9e-10	1	0.001	0.39	0.001	0.00048	global-S%DGMNTE	CASSEdgmNTEAFF	CASSEDGMNTEAFF	TRBV10-2	TRBJ1-1	CAVLMDSNYQLIW	IEDB:EBV:CLGGLLTMV	1	-	-	-	-	-	-	-	-	-	-	-
17	S%DGMNTE	2e-09	3	9	1.9e-10	1	0.001	0.39	0.001	0.00048	global-S%DGMNTE	CASSEdgmNTEAFF	CASSEDGMNTEAFF	TRBV10-2	TRBJ1-1	CAVLMDSNYQLIW	SU22:120:T2:NA	1	-	-	-	-	-	-	-	-	-	-	-
17	S%DGMNTE	2e-09	3	9	1.9e-10	1	0.001	0.39	0.001	0.00048	global-S%DGMNTE	CASSDdgmNTEAFF	CASSDDGMNTEAFF	TRBV10-2	TRBJ1-1	CAVLLDSNYQLIW	IEDB:EBV:CLGGLLTMV	1	-	-	-	-	-	-	-	-	-	-	-
17	S%DGMNTE	2e-09	3	9	1.9e-10	1	0.001	0.39	0.001	0.00048	global-S%DGMNTE	CASSDdgmNTEAFF	CASSDDGMNTEAFF	TRBV10-2	TRBJ1-1	CAVLMDSNYQLIW	IEDB:EBV:CLGGLLTMV	1	-	-	-	-	-	-	-	-	-	-	-
17	S%DGMNTE	2e-09	3	9	1.9e-10	1	0.001	0.39	0.001	0.00048	global-S%DGMNTE	CASSLdgmNTEAFF	CASSLDGMNTEAFF	TRBV5-1	TRBJ1-1	CALSEAPSWTGANNLFF	SU22:190:T2:NA	1	-	-	-	-	-	-	-	-	-	-	-
17	S%DGMNTE	2e-09	3	9	1.9e-10	1	0.001	0.39	0.001	0.00048	global-S%DGMNTE	CASSLdgmNTEAFF	CASSLDGMNTEAFF	TRBV5-1	TRBJ1-1	CALSEAPSWTGANNLFF	SU22:190:T3:NA	1	-	-	-	-	-	-	-	-	-	-	-
17	S%DGMNTE	2e-09	3	9	1.9e-10	1	0.001	0.39	0.001	0.00048	global-S%DGMNTE	CASSSdgmNTEAFF	CASSSDGMNTEAFF	TRBV10-2	TRBJ1-1	CAVLMDSNYQLIW	SU22:194:T2:NA	2	-	-	-	-	-	-	-	-	-	-	-
18	IFGG	4.3e-09	3	8	1.3e-05	1	0.042	0.64	0.57	0.00083	motif-IFGG	CASSIfGGETQYF	CASSIFGGETQYF	TRBV19	TRBJ2-5	CAATTDSWGKLQF	IEDB:SARS-CoV-2:KLSYGIATV	1	-	-	-	-	-	-	-	-	-	-	-
18	IFGG	4.3e-09	3	8	1.3e-05	1	0.042	0.64	0.57	0.00083	motif-IFGG	CASSIfGGaEAFF	CASSIFGGAEAFF	TRBV1-01	TRBJ1-1:01	CALSEAGRGGSYIPTF	MCPAS:Flu.M1.GILGFVFTL	1	-	-	-	-	-	-	-	-	-	-	-
18	IFGG	4.3e-09	3	8	1.3e-05	1	0.042	0.64	0.57	0.00083	motif-IFGG	CASSIfGGaEAFF	CASSIFGGAEAFF	TRBV19	TRBJ1-1	CALSEAGRGGSYIPTF	IEDB:Flu_A:GILGFVFTL	1	-	-	-	-	-	-	-	-	-	-	-
18	IFGG	4.3e-09	3	8	1.3e-05	1	0.042	0.64	0.57	0.00083	motif-IFGG	CASifgGTNTGELFF	CASIFGGTNTGELFF	TRBV2	TRBJ2-2	CAVPGYSSASKIIF	SU22:123:T1:NA	1	-	-	-	-	-	-	-	-	-	-	-
18	IFGG	4.3e-09	3	8	1.3e-05	1	0.042	0.64	0.57	0.00083	motif-IFGG	CASSIfGGNYGYTF	CASSIFGGNYGYTF	TRBV19	TRBJ1-2	CALSANRDDKIIF	SU22:116:T1:NA	2	-	-	-	-	-	-	-	-	-	-	-
18	IFGG	4.3e-09	3	8	1.3e-05	1	0.042	0.64	0.57	0.00083	motif-IFGG	CAISEsifgGQGdplvYF	CAISESIFGGQGDPLVYF	TRBV10-3	TRBJ2-3	CAMREDASGTALIF	SU22:66:T2:NA	1	-	-	-	-	-	-	-	-	-	-	-
18	IFGG	4.3e-09	3	8	1.3e-05	1	0.042	0.64	0.57	0.00083	motif-IFGG	CASSIfGGQPQHF	CASSIFGGQPQHF	TRBV19	TRBJ1-5	CAEKKDSNYQLIW	IEDB:Flu_A:GILGFVFTL	1	-	-	-	-	-	-	-	-	-	-	-
18	IFGG	4.3e-09	3	8	1.3e-05	1	0.042	0.64	0.57	0.00083	motif-IFGG	CASSIfGGyyQPQHF	CASSIFGGYYQPQHF	TRBV19	TRBJ1-5	CAMREQDEETSGSRLTF	SU22:113:T3:NA	1	-	-	-	-	-	-	-	-	-	-	-
18	IFGG	4.3e-09	3	8	1.3e-05	1	0.042	0.64	0.57	0.00083	motif-IFGG	CASSLeifGGiadTDTQYF	CASSLEIFGGIADTDTQYF	TRBV11-2	TRBJ2-3	CAMSLYYGGSQGNLIF	IEDB:Human:KIFGSLAFL	1	-	-	-	-	-	-	-	-	-	-	-
19	KGQP	8.7e-09	1	8	0.00023	1	0.4	1	0.7	0.00083	motif-KGQP	CASSfsqltTGkgQPQHF	CASSFSQLTTGKGQPQHF	TRBV7-9	TRBJ1-5	CAASDNYGQNFVF	SU22:116:T2:NA	1	-	-	-	-	-	-	-	-	-	-	-
19	KGQP	8.7e-09	1	8	0.00023	1	0.4	1	0.7	0.00083	motif-KGQP	CASSDafsdkgQPQHF	CASSDAFSDKGQPQHF	TRBV6-1	TRBJ1-5	CAESIPGNTGKLIF	SU22:2:T1:NA	1	-	-	-	-	-	-	-	-	-	-	-
19	KGQP	8.7e-09	1	8	0.00023	1	0.4	1	0.7	0.00083	motif-KGQP	CAISEsqkGQpfssSGANVLTF	CAISESQKGQPFSSSGANVLTF	TRBV10-3	TRBJ2-6	CAGVPMYSGGGADGLTF	SU22:28:T2:NA	1	-	-	-	-	-	-	-	-	-	-	-
19	KGQP	8.7e-09	1	8	0.00023	1	0.4	1	0.7	0.00083	motif-KGQP	CASSRaskgQPQHF	CASSRASKGQPQHF	TRBV6-2	TRBJ1-5	CALSDLYTGANSKLTF	SU22:2:T3:NA	1	-	-	-	-	-	-	-	-	-	-	-
19	KGQP	8.7e-09	1	8	0.00023	1	0.4	1	0.7	0.00083	motif-KGQP	CASSLryrkgQPQHF	CASSLRYRKGQPQHF	TRBV28	TRBJ1-5	CLVGDPVYSGAGSYQLTF	SU22:147:T2:NA	1	-	-	-	-	-	-	-	-	-	-	-
19	KGQP	8.7e-09	1	8	0.00023	1	0.4	1	0.7	0.00083	motif-KGQP	CATSeTGkgQPQHF	CATSETGKGQPQHF	TRBV24-1	TRBJ1-5	CATDPLWGSYKLIF	SU22:88:T3:NA	1	-	-	-	-	-	-	-	-	-	-	-
19	KGQP	8.7e-09	1	8	0.00023	1	0.4	1	0.7	0.00083	motif-KGQP	CASrkGQpTDTQYF	CASRKGQPTDTQYF	TRBV19	TRBJ2-3	CAAEVSGYSTLTF	SU22:4:T2:NA	1	-	-	-	-	-	-	-	-	-	-	-
19	KGQP	8.7e-09	1	8	0.00023	1	0.4	1	0.7	0.00083	motif-KGQP	CASSPkGQplYGYTF	CASSPKGQPLYGYTF	TRBV28	TRBJ1-2	CILGAGSYQLTF	SU22:68:T2:NA	1	-	-	-	-	-	-	-	-	-	-	-
20	SFIG	9.4e-09	4	8	4.9e-05	1	0.06	1	0.98	0.00083	motif-SFIG	CASSfigervEKLFF	CASSFIGERVEKLFF	TRBV27	TRBJ1-4	CAVYSGNTPLVF	SU22:126:T3:NA	1	-	-	-	-	-	-	-	-	-	-	-
20	SFIG	9.4e-09	4	8	4.9e-05	1	0.06	1	0.98	0.00083	motif-SFIG	CASSfiGGvdGYTF	CASSFIGGVDGYTF	TRBV1-01	TRBJ1-2:01	CAEIPNYGGSQGNLIF	MCPAS:CMV.pp65.NLVPMVATV	1	-	-	-	-	-	-	-	-	-	-	-
20	SFIG	9.4e-09	4	8	4.9e-05	1	0.06	1	0.98	0.00083	motif-SFIG	CASSfiGGvdGYTF	CASSFIGGVDGYTF	TRBV12-4	TRBJ1-2	CAEIPNYGGSQGNLIF	IEDB:CMV:NLVPMVATV	1	-	-	-	-	-	-	-	-	-	-	-
20	SFIG	9.4e-09	4	8	4.9e-05	1	0.06	1	0.98	0.00083	motif-SFIG	CASSfiGGTDTQYF	CASSFIGGTDTQYF	TRBV7-3	TRBJ2-3	CAVLSSGGSNYKLTF	VDJDB:gp100.YLEPGPVTA	1	-	-	-	-	-	-	-	-	-	-	-
20	SFIG	9.4e-09	4	8	4.9e-05	1	0.06	1	0.98	0.00083	motif-SFIG	CASSfigaQYF	CASSFIGAQYF	TRBV5-6	TRBJ2-5	CAVVYNQGGKLIF	SU22:120:T1:NA	1	-	-	-	-	-	-	-	-	-	-	-
20	SFIG	9.4e-09	4	8	4.9e-05	1	0.06	1	0.98	0.00083	motif-SFIG	CASSfiGTGGkweNIQYF	CASSFIGTGGKWENIQYF	TRBV28	TRBJ2-4	CVVEIMDTGRRALTF	SU22:103:T3:NA	1	-	-	-	-	-	-	-	-	-	-	-
20	SFIG	9.4e-09	4	8	4.9e-05	1	0.06	1	0.98	0.00083	motif-SFIG	CASSfiGGTDTQY	CASSFIGGTDTQY	TRBV7-3	TRBJ2-3	CAVLSSGGSNYKLT	IEDB:Human:YLEPGPVTA	1	-	-	-	-	-	-	-	-	-	-	-
20	SFIG	9.4e-09	4	8	4.9e-05	1	0.06	1	0.98	0.00083	motif-SFIG	CASSfigaprdgQPQHF	CASSFIGAPRDGQPQHF	TRBV28	TRBJ1-5	CVVSFSGNTPLVF	SU22:115:T2:NA	1	-	-	-	-	-	-	-	-	-	-	-
20	SFIG	9.4e-09	4	8	4.9e-05	1	0.06	1	0.98	0.00083	motif-SFIG	CASSfiGTGplgEQYF	CASSFIGTGPLGEQYF	TRBV5-6	TRBJ2-7	CVVSLNFGNEKLTF	SU22:56:T1:NA	1	-	-	-	-	-	-	-	-	-	-	-
21	GE%NTGE	1e-08	3	9	6.2e-09	1	0.013	1	0.001	0.00048	global-GE%NTGE	CAlgeqNTGELFF	CALGEQNTGELFF	TRBV12-3	TRBJ2-2	CVVNKDDKLIF	IEDB:SARS-CoV-2:YLQPRTFLL	1	-	-	-	-	-	-	-	-	-	-	-
21	GE%NTGE	1e-08	3	9	6.2e-09	1	0.013	1	0.001	0.00048	global-GE%NTGE	CASGeaNTGELFF	CASGEANTGELFF	TRBV7-9	TRBJ2-2	CVVNRDDKIIF	INCOV098:YLQPRTFLLK	1	-	-	-	-	-	-	-	-	-	-	-
21	GE%NTGE	1e-08	3	9	6.2e-09	1	0.013	1	0.001	0.00048	global-GE%NTGE	CASGeaNTGELFF	CASGEANTGELFF	TRBV12-3	TRBJ2-2	CVVNNNNDMRF	IEDB:SARS-CoV-2:YLQPRTFLL	1	-	-	-	-	-	-	-	-	-	-	-
21	GE%NTGE	1e-08	3	9	6.2e-09	1	0.013	1	0.001	0.00048	global-GE%NTGE	CAegerNTGELFF	CAEGERNTGELFF	TRBV28	TRBJ2-2	CVVNRGDDMRF	IEDB:SARS-CoV-2:YLQPRTFLL	1	-	-	-	-	-	-	-	-	-	-	-
21	GE%NTGE	1e-08	3	9	6.2e-09	1	0.013	1	0.001	0.00048	global-GE%NTGE	CSAGerNTGELFF	CSAGERNTGELFF	TRBV20-1	TRBJ2-2	CVVNRYDGLTF	IEDB:SARS-CoV-2:YLQPRTFLL	1	-	-	-	-	-	-	-	-	-	-	-
21	GE%NTGE	1e-08	3	9	6.2e-09	1	0.013	1	0.001	0.00048	global-GE%NTGE	CASGegNTGELFF	CASGEGNTGELFF	TRBV7-9	TRBJ2-2	CVVNRGDKLIF	IEDB:SARS-CoV-2:YLQPRTFLL	1	-	-	-	-	-	-	-	-	-	-	-
21	GE%NTGE	1e-08	3	9	6.2e-09	1	0.013	1	0.001	0.00048	global-GE%NTGE	CASGeeNTGELFF	CASGEENTGELFF	TRBV5-1	TRBJ2-2	CVVNKNNDMRF	IEDB:SARS-CoV-2:YLQPRTFLL	1	-	-	-	-	-	-	-	-	-	-	-
21	GE%NTGE	1e-08	3	9	6.2e-09	1	0.013	1	0.001	0.00048	global-GE%NTGE	CAGGepNTGELFF	CAGGEPNTGELFF	TRBV7-9	TRBJ2-2	CAASRADKLIF	IEDB:SARS-CoV-2:YLQPRTFLL	1	-	-	-	-	-	-	-	-	-	-	-
21	GE%NTGE	1e-08	3	9	6.2e-09	1	0.013	1	0.001	0.00048	global-GE%NTGE	CARgegNTGELFF	CARGEGNTGELFF	TRBV7-9	TRBJ2-2	CVVNYNTDKLIF	INCOV056:YLQPRTFLLK	1	-	-	-	-	-	-	-	-	-	-	-
21	GE%NTGE	1e-08	3	9	6.2e-09	1	0.013	1	0.001	0.00048	global-GE%NTGE	CvRGeaNTGELFF	CVRGEANTGELFF	TRBV7-9	TRBJ2-2	CVVNRADGLTF	IEDB:SARS-CoV-2:YLQPRTFLL	1	-	-	-	-	-	-	-	-	-	-	-
22	SPDI%	2.1e-08	5	8	2.1e-10	1	0.001	0.25	0.001	0.00083	motif-SPDI global-SPDI%	CASSPdivAFF	CASSPDIVAFF	TRBV7-9	TRBJ1-1	CAVNRDDKIIF	IEDB:SARS-CoV-2:YLQPRTFLL	1	-	-	-	-	-	-	-	-	-	-	-
22	SPDI%	2.1e-08	5	8	2.1e-10	1	0.001	0.25	0.001	0.00083	motif-SPDI global-SPDI%	CASSPdivkYF	CASSPDIVKYF	TRBV7-9	TRBJ2-3	CAVNRDDKIIF	SU22:156:T2:NA	1	-	-	-	-	-	-	-	-	-	-	-
22	SPDI%	2.1e-08	5	8	2.1e-10	1	0.001	0.25	0.001	0.00083	motif-SPDI global-SPDI%	CASSPdigAFF	CASSPDIGAFF	TRBV7-9	TRBJ1-1	CAVNRYDKIIF	IEDB:SARS-CoV-2:YLQPRTFLL	1	-	-	-	-	-	-	-	-	-	-	-
22	SPDI%	2.1e-08	5	8	2.1e-10	1	0.001	0.25	0.001	0.00083	motif-SPDI global-SPDI%	CASSPdiEAFF	CASSPDIEAFF	TRBV7-9	TRBJ1-1	CVVNKDDKIIF	INCOV194:YLQPRTFLLK	1	-	-	-	-	-	-	-	-	-	-	-
22	SPDI%	2.1e-08	5	8	2.1e-10	1	0.001	0.25	0.001	0.00083	motif-SPDI global-SPDI%	CASSPdiEAFF	CASSPDIEAFF	TRBV7-9	TRBJ1-1	CAPVDGQKLLF	INCOV098:YLQPRTFLLK	1	-	-	-	-	-	-	-	-	-	-	-
22	SPDI%	2.1e-08	5	8	2.1e-10	1	0.001	0.25	0.001	0.00083	motif-SPDI global-SPDI%	CASSPdiEAFF	CASSPDIEAFF	TRBV7-9	TRBJ1-1	CAVNGDDKIIF	INCOV187:YLQPRTFLLK	1	-	-	-	-	-	-	-	-	-	-	-
22	SPDI%	2.1e-08	5	8	2.1e-10	1	0.001	0.25	0.001	0.00083	motif-SPDI global-SPDI%	CASSPdiEAFF	CASSPDIEAFF	TRBV7-9	TRBJ1-1	CAVNRDDKIIF	INCOV098:YLQPRTFLLK	1	-	-	-	-	-	-	-	-	-	-	-
22	SPDI%	2.1e-08	5	8	2.1e-10	1	0.001	0.25	0.001	0.00083	motif-SPDI global-SPDI%	CASSPdiEAFF	CASSPDIEAFF	TRBV7-9	TRBJ1-1	CVVNKGDKIIF	IEDB:SARS-CoV-2:YLQPRTFLL	1	-	-	-	-	-	-	-	-	-	-	-
22	SPDI%	2.1e-08	5	8	2.1e-10	1	0.001	0.25	0.001	0.00083	motif-SPDI global-SPDI%	CASSPdiEAFF	CASSPDIEAFF	TRBV7-9	TRBJ1-1	CVVNKGDKLIF	IEDB:SARS-CoV-2:YLQPRTFLL	1	-	-	-	-	-	-	-	-	-	-	-
22	SPDI%	2.1e-08	5	8	2.1e-10	1	0.001	0.25	0.001	0.00083	motif-SPDI global-SPDI%	CASSPdiEAFF	CASSPDIEAFF	TRBV7-9	TRBJ1-1	CVVNQADKLSF	IEDB:SARS-CoV-2:YLQPRTFLL	1	-	-	-	-	-	-	-	-	-	-	-
22	SPDI%	2.1e-08	5	8	2.1e-10	1	0.001	0.25	0.001	0.00083	motif-SPDI global-SPDI%	CASSPdiEAFF	CASSPDIEAFF	TRBV7-9	TRBJ1-1	CAVNTLMYSGGGADGLTF	IEDB:SARS-CoV-2:YLQPRTFLL	1	-	-	-	-	-	-	-	-	-	-	-
22	SPDI%	2.1e-08	5	8	2.1e-10	1	0.001	0.25	0.001	0.00083	motif-SPDI global-SPDI%	CASSPdiEAFF	CASSPDIEAFF	TRBV7-9	TRBJ1-1	CAVSNSGYSTLTF	IEDB:SARS-CoV-2:YLQPRTFLL	1	-	-	-	-	-	-	-	-	-	-	-
22	SPDI%	2.1e-08	5	8	2.1e-10	1	0.001	0.25	0.001	0.00083	motif-SPDI global-SPDI%	CASSPdiEAFF	CASSPDIEAFF	TRBV7-9	TRBJ1-1	CAVNRDDKIIF	IEDB:SARS-CoV-2:YLQPRTFLL	1	-	-	-	-	-	-	-	-	-	-	-
22	SPDI%	2.1e-08	5	8	2.1e-10	1	0.001	0.25	0.001	0.00083	motif-SPDI global-SPDI%	CASSPdiEAFF	CASSPDIEAFF	TRBV7-9	TRBJ1-1	CAVNMDDKIIF	IEDB:SARS-CoV-2:YLQPRTFLL	1	-	-	-	-	-	-	-	-	-	-	-
22	SPDI%	2.1e-08	5	8	2.1e-10	1	0.001	0.25	0.001	0.00083	motif-SPDI global-SPDI%	CASSPdiEAFF	CASSPDIEAFF	TRBV7-9	TRBJ1-1	CAVNGLGMGGGADGLTF	IEDB:SARS-CoV-2:YLQPRTFLL	1	-	-	-	-	-	-	-	-	-	-	-
22	SPDI%	2.1e-08	5	8	2.1e-10	1	0.001	0.25	0.001	0.00083	motif-SPDI global-SPDI%	CASSPdiEAFF	CASSPDIEAFF	TRBV7-9	TRBJ1-1	CAVNGLSGGGADGLTF	IEDB:SARS-CoV-2:YLQPRTFLL	1	-	-	-	-	-	-	-	-	-	-	-
22	SPDI%	2.1e-08	5	8	2.1e-10	1	0.001	0.25	0.001	0.00083	motif-SPDI global-SPDI%	CASSPdilAFF	CASSPDILAFF	TRBV7-9	TRBJ1-1	CAVNRDDKIIF	IEDB:SARS-CoV-2:YLQPRTFLL	1	-	-	-	-	-	-	-	-	-	-	-
22	SPDI%	2.1e-08	5	8	2.1e-10	1	0.001	0.25	0.001	0.00083	motif-SPDI global-SPDI%	CASSPdiEQFF	CASSPDIEQFF	TRBV7-9	TRBJ2-1	CAVNRDDKIIF	IEDB:SARS-CoV-2:YLQPRTFLL	1	-	-	-	-	-	-	-	-	-	-	-
22	SPDI%	2.1e-08	5	8	2.1e-10	1	0.001	0.25	0.001	0.00083	motif-SPDI global-SPDI%	CASSPdiEQFF	CASSPDIEQFF	TRBV7-9	TRBJ2-1	CVVNAGDKLTF	IEDB:SARS-CoV-2:YLQPRTFLL	1	-	-	-	-	-	-	-	-	-	-	-
22	SPDI%	2.1e-08	5	8	2.1e-10	1	0.001	0.25	0.001	0.00083	motif-SPDI global-SPDI%	CASSPdiEQYF	CASSPDIEQYF	TRBV7-9	TRBJ2-7	CAVNQDDKIIF	INCOV194:YLQPRTFLLK	15	-	-	-	-	-	-	-	-	-	-	-
22	SPDI%	2.1e-08	5	8	2.1e-10	1	0.001	0.25	0.001	0.00083	motif-SPDI global-SPDI%	CASSPdiEQYF	CASSPDIEQYF	TRBV7-9	TRBJ2-7	CAVNQDDKIIF	INCOV194:YLQPRTFLL	1	-	-	-	-	-	-	-	-	-	-	-
22	SPDI%	2.1e-08	5	8	2.1e-10	1	0.001	0.25	0.001	0.00083	motif-SPDI global-SPDI%	CASSPdiEQYF	CASSPDIEQYF	TRBV7-9	TRBJ2-7	CAVNRDDKIIF	IEDB:SARS-CoV-2:YLQPRTFLL	2	-	-	-	-	-	-	-	-	-	-	-
22	SPDI%	2.1e-08	5	8	2.1e-10	1	0.001	0.25	0.001	0.00083	motif-SPDI global-SPDI%	CASSPdiEQYF	CASSPDIEQYF	TRBV7-9	TRBJ2-7	CATDGDMRF	IEDB:SARS-CoV-2:YLQPRTFLL	1	-	-	-	-	-	-	-	-	-	-	-
22	SPDI%	2.1e-08	5	8	2.1e-10	1	0.001	0.25	0.001	0.00083	motif-SPDI global-SPDI%	CASSPdiEQYF	CASSPDIEQYF	TRBV7-9	TRBJ2-7	CAVNYNDKIIF	IEDB:SARS-CoV-2:YLQPRTFLL	1	-	-	-	-	-	-	-	-	-	-	-
22	SPDI%	2.1e-08	5	8	2.1e-10	1	0.001	0.25	0.001	0.00083	motif-SPDI global-SPDI%	CASSPdiEQYF	CASSPDIEQYF	TRBV7-9	TRBJ2-7	CGGNRDDKIIF	IEDB:SARS-CoV-2:YLQPRTFLL	1	-	-	-	-	-	-	-	-	-	-	-
22	SPDI%	2.1e-08	5	8	2.1e-10	1	0.001	0.25	0.001	0.00083	motif-SPDI global-SPDI%	CASSPdiEQYF	CASSPDIEQYF	TRBV7-9	TRBJ2-7	CVVNRADKLIF	IEDB:SARS-CoV-2:YLQPRTFLL	1	-	-	-	-	-	-	-	-	-	-	-
22	SPDI%	2.1e-08	5	8	2.1e-10	1	0.001	0.25	0.001	0.00083	motif-SPDI global-SPDI%	CASSPdiEQYF	CASSPDIEQYF	TRBV7-9	TRBJ2-7	CAVNQDDKIIF	SU22:194:T2:NA	8	-	-	-	-	-	-	-	-	-	-	-
22	SPDI%	2.1e-08	5	8	2.1e-10	1	0.001	0.25	0.001	0.00083	motif-SPDI global-SPDI%	CASSPdilhTF	CASSPDILHTF	TRBV7-9	TRBJ1-2	CAVNADDKIIF	IEDB:SARS-CoV-2:YLQPRTFLL	1	-	-	-	-	-	-	-	-	-	-	-
23	S%RSTDT	2.8e-08	3	11	2.4e-10	1	0.001	0.98	0.001	0.00024	global-S%RSTDT	CASSmrSTDTQYF	CASSMRSTDTQYF	TRBV1-01	TRBJ2-3:01	CAGSDGGSQGNLIF	MCPAS:Flu.M1.GILGFVFTL	1	-	-	-	-	-	-	-	-	-	-	-
23	S%RSTDT	2.8e-08	3	11	2.4e-10	1	0.001	0.98	0.001	0.00024	global-S%RSTDT	CASSmrSTDTQYF	CASSMRSTDTQYF	TRBV19	TRBJ2-3	CAGSDGGSQGNLIF	IEDB:Flu_A:GILGFVFTL	1	-	-	-	-	-	-	-	-	-	-	-
23	S%RSTDT	2.8e-08	3	11	2.4e-10	1	0.001	0.98	0.001	0.00024	global-S%RSTDT	CASSmrSTDTQYF	CASSMRSTDTQYF	TRBV19	TRBJ2-3	CAGVYGGSQGNLIF	SU22:4:T1:NA	1	-	-	-	-	-	-	-	-	-	-	-
23	S%RSTDT	2.8e-08	3	11	2.4e-10	1	0.001	0.98	0.001	0.00024	global-S%RSTDT	CASStrSTDTQYF	CASSTRSTDTQYF	TRBV1-01	TRBJ2-3:01	CAMNYGGSQGNLIF	MCPAS:Flu.M1.GILGFVFTL	1	-	-	-	-	-	-	-	-	-	-	-
23	S%RSTDT	2.8e-08	3	11	2.4e-10	1	0.001	0.98	0.001	0.00024	global-S%RSTDT	CASStrSTDTQYF	CASSTRSTDTQYF	TRBV19:02	TRBJ2-3:01	CAENGGGSTLGRLYF	MCPAS:Flu.M1.GILGFVFTL	1	-	-	-	-	-	-	-	-	-	-	-
23	S%RSTDT	2.8e-08	3	11	2.4e-10	1	0.001	0.98	0.001	0.00024	global-S%RSTDT	CASStrSTDTQYF	CASSTRSTDTQYF	TRBV19:02	TRBJ2-3:01	CGISLGGGSQGNLIF	MCPAS:Flu.M1.GILGFVFTL	1	-	-	-	-	-	-	-	-	-	-	-
23	S%RSTDT	2.8e-08	3	11	2.4e-10	1	0.001	0.98	0.001	0.00024	global-S%RSTDT	CASStrSTDTQYF	CASSTRSTDTQYF	TRBV19	TRBJ2-3	CGISLGGGSQGNLIF	IEDB:Flu_A:GILGFVFTL	1	-	-	-	-	-	-	-	-	-	-	-
23	S%RSTDT	2.8e-08	3	11	2.4e-10	1	0.001	0.98	0.001	0.00024	global-S%RSTDT	CASStrSTDTQYF	CASSTRSTDTQYF	TRBV19	TRBJ2-3	CAENGGGSTLGRLYF	IEDB:Flu_A:GILGFVFTL	1	-	-	-	-	-	-	-	-	-	-	-
23	S%RSTDT	2.8e-08	3	11	2.4e-10	1	0.001	0.98	0.001	0.00024	global-S%RSTDT	CASStrSTDTQYF	CASSTRSTDTQYF	TRBV19	TRBJ2-3	CAMNYGGSQGNLIF	IEDB:Flu_A:GILGFVFTL	1	-	-	-	-	-	-	-	-	-	-	-
23	S%RSTDT	2.8e-08	3	11	2.4e-10	1	0.001	0.98	0.001	0.00024	global-S%RSTDT	CASStrSTDTQYF	CASSTRSTDTQYF	TRBV19	TRBJ2-3	CAGSYGGSQGNLIF	IEDB:Flu_A:GILGFVFTL	1	-	-	-	-	-	-	-	-	-	-	-
23	S%RSTDT	2.8e-08	3	11	2.4e-10	1	0.001	0.98	0.001	0.00024	global-S%RSTDT	CASStrSTDTQYF	CASSTRSTDTQYF	TRBV19	TRBJ2-3	CAANYGGSQGNLIF	IEDB:Flu_A:GILGFVFTL	1	-	-	-	-	-	-	-	-	-	-	-
23	S%RSTDT	2.8e-08	3	11	2.4e-10	1	0.001	0.98	0.001	0.00024	global-S%RSTDT	CASSLrSTDTQYF	CASSLRSTDTQYF	TRBV1-01	TRBJ2-3:01	CAGNYGGSQGNLIF	MCPAS:Flu.M1.GILGFVFTL	1	-	-	-	-	-	-	-	-	-	-	-
23	S%RSTDT	2.8e-08	3	11	2.4e-10	1	0.001	0.98	0.001	0.00024	global-S%RSTDT	CASSLrSTDTQYF	CASSLRSTDTQYF	TRBV19:02	TRBJ2-3:01	CAVDDTNAGKSTF	MCPAS:Flu.M1.GILGFVFTL	1	-	-	-	-	-	-	-	-	-	-	-
23	S%RSTDT	2.8e-08	3	11	2.4e-10	1	0.001	0.98	0.001	0.00024	global-S%RSTDT	CASSLrSTDTQYF	CASSLRSTDTQYF	TRBV19	TRBJ2-3	CAGNYGGSQGNLIF	IEDB:Flu_A:GILGFVFTL	1	-	-	-	-	-	-	-	-	-	-	-
23	S%RSTDT	2.8e-08	3	11	2.4e-10	1	0.001	0.98	0.001	0.00024	global-S%RSTDT	CASSLrSTDTQYF	CASSLRSTDTQYF	TRBV19	TRBJ2-3	CAVDDTNAGKSTF	IEDB:Flu_A:GILGFVFTL	1	-	-	-	-	-	-	-	-	-	-	-
23	S%RSTDT	2.8e-08	3	11	2.4e-10	1	0.001	0.98	0.001	0.00024	global-S%RSTDT	CASSSrSTDTQYF	CASSSRSTDTQYF	TRBV1-01	TRBJ2-3:01	CAGAGGGSQGNLIF	MCPAS:Flu.M1.GILGFVFTL	1	-	-	-	-	-	-	-	-	-	-	-
23	S%RSTDT	2.8e-08	3	11	2.4e-10	1	0.001	0.98	0.001	0.00024	global-S%RSTDT	CASSSrSTDTQYF	CASSSRSTDTQYF	TRBV19	TRBJ2-3	CAGAGGGSQGNLIF	IEDB:Flu_A:GILGFVFTL	1	-	-	-	-	-	-	-	-	-	-	-
23	S%RSTDT	2.8e-08	3	11	2.4e-10	1	0.001	0.98	0.001	0.00024	global-S%RSTDT	CASSSrSTDTQYF	CASSSRSTDTQYF	TRBV19	TRBJ2-3	CGTEEGGGSQGNLIF	IEDB:Flu_A:GILGFVFTL	1	-	-	-	-	-	-	-	-	-	-	-
23	S%RSTDT	2.8e-08	3	11	2.4e-10	1	0.001	0.98	0.001	0.00024	global-S%RSTDT	CASSKrSTDTQYF	CASSKRSTDTQYF	TRBV19:02	TRBJ2-3:01	CAGAGGGSQGNLIF	MCPAS:Flu.M1.GILGFVFTL	1	-	-	-	-	-	-	-	-	-	-	-
23	S%RSTDT	2.8e-08	3	11	2.4e-10	1	0.001	0.98	0.001	0.00024	global-S%RSTDT	CASSKrSTDTQYF	CASSKRSTDTQYF	TRBV19	TRBJ2-3	CAGAGGGSQGNLIF	IEDB:Flu_A:GILGFVFTL	1	-	-	-	-	-	-	-	-	-	-	-
23	S%RSTDT	2.8e-08	3	11	2.4e-10	1	0.001	0.98	0.001	0.00024	global-S%RSTDT	CASSRrSTDTQYF	CASSRRSTDTQYF	TRBV1-01	TRBJ2-3:01	CAGAGGGSQGNLIF	MCPAS:Flu.M1.GILGFVFTL	1	-	-	-	-	-	-	-	-	-	-	-
23	S%RSTDT	2.8e-08	3	11	2.4e-10	1	0.001	0.98	0.001	0.00024	global-S%RSTDT	CASSRrSTDTQYF	CASSRRSTDTQYF	TRBV19	TRBJ2-3	CAGAGGGSQGNLIF	IEDB:Flu_A:GILGFVFTL	1	-	-	-	-	-	-	-	-	-	-	-
23	S%RSTDT	2.8e-08	3	11	2.4e-10	1	0.001	0.98	0.001	0.00024	global-S%RSTDT	CASSRrSTDTQYF	CASSRRSTDTQYF	TRBV19	TRBJ2-3	CASEGAQKLVF	SU22:164:T2:NA	1	-	-	-	-	-	-	-	-	-	-	-
23	S%RSTDT	2.8e-08	3	11	2.4e-10	1	0.001	0.98	0.001	0.00024	global-S%RSTDT	CASSRrSTDTQYF	CASSRRSTDTQYF	TRBV19	TRBJ2-3	CALDVGGGSQGNLIF	SU22:123:T2:NA	1	-	-	-	-	-	-	-	-	-	-	-
23	S%RSTDT	2.8e-08	3	11	2.4e-10	1	0.001	0.98	0.001	0.00024	global-S%RSTDT	CASSIrSTDTQYF	CASSIRSTDTQYF	TRBV19:02	TRBJ2-3:01	CALDMGGGSQGNLIF	MCPAS:Flu.M1.GILGFVFTL	1	-	-	-	-	-	-	-	-	-	-	-
23	S%RSTDT	2.8e-08	3	11	2.4e-10	1	0.001	0.98	0.001	0.00024	global-S%RSTDT	CASSIrSTDTQYF	CASSIRSTDTQYF	TRBV1-01	TRBJ2-3:01	CACNYGGSQGNLIF	MCPAS:Flu.M1.GILGFVFTL	1	-	-	-	-	-	-	-	-	-	-	-
23	S%RSTDT	2.8e-08	3	11	2.4e-10	1	0.001	0.98	0.001	0.00024	global-S%RSTDT	CASSIrSTDTQYF	CASSIRSTDTQYF	TRBV19	TRBJ2-3	CACNYGGSQGNLIF	IEDB:Flu_A:GILGFVFTL	1	-	-	-	-	-	-	-	-	-	-	-
23	S%RSTDT	2.8e-08	3	11	2.4e-10	1	0.001	0.98	0.001	0.00024	global-S%RSTDT	CASSIrSTDTQYF	CASSIRSTDTQYF	TRBV19	TRBJ2-3	CALDMGGGSQGNLIF	IEDB:Flu_A:GILGFVFTL	1	-	-	-	-	-	-	-	-	-	-	-
23	S%RSTDT	2.8e-08	3	11	2.4e-10	1	0.001	0.98	0.001	0.00024	global-S%RSTDT	CASSarSTDTQYF	CASSARSTDTQYF	TRBV19:02	TRBJ2-3:01	CALDMGGGSQGNLIF	MCPAS:Flu.M1.GILGFVFTL	1	-	-	-	-	-	-	-	-	-	-	-
23	S%RSTDT	2.8e-08	3	11	2.4e-10	1	0.001	0.98	0.001	0.00024	global-S%RSTDT	CASSarSTDTQYF	CASSARSTDTQYF	TRBV19	TRBJ2-3	CALDMGGGSQGNLIF	IEDB:Flu_A:GILGFVFTL	1	-	-	-	-	-	-	-	-	-	-	-
23	S%RSTDT	2.8e-08	3	11	2.4e-10	1	0.001	0.98	0.001	0.00024	global-S%RSTDT	CASSPrSTDTQYF	CASSPRSTDTQYF	TRBV1-01	TRBJ2-3:01	CASPGDGGSQGNLIF	MCPAS:Flu.M1.GILGFVFTL	1	-	-	-	-	-	-	-	-	-	-	-
23	S%RSTDT	2.8e-08	3	11	2.4e-10	1	0.001	0.98	0.001	0.00024	global-S%RSTDT	CASSPrSTDTQYF	CASSPRSTDTQYF	TRBV19	TRBJ2-3	CAGAGGGSQGNLIF	IEDB:Flu_A:GILGFVFTL	1	-	-	-	-	-	-	-	-	-	-	-
23	S%RSTDT	2.8e-08	3	11	2.4e-10	1	0.001	0.98	0.001	0.00024	global-S%RSTDT	CASSPrSTDTQYF	CASSPRSTDTQYF	TRBV19	TRBJ2-3	CAGASGGSQGNLIF	IEDB:Flu_A:GILGFVFTL	1	-	-	-	-	-	-	-	-	-	-	-
23	S%RSTDT	2.8e-08	3	11	2.4e-10	1	0.001	0.98	0.001	0.00024	global-S%RSTDT	CASSPrSTDTQYF	CASSPRSTDTQYF	TRBV19	TRBJ2-3	CASPGDGGSQGNLIF	IEDB:Flu_A:GILGFVFTL	1	-	-	-	-	-	-	-	-	-	-	-
23	S%RSTDT	2.8e-08	3	11	2.4e-10	1	0.001	0.98	0.001	0.00024	global-S%RSTDT	CASSGRSTDTQYF	CASSGRSTDTQYF	TRBV1-01	TRBJ2-3:01	CAGADGGSQGNLIF	MCPAS:Flu.M1.GILGFVFTL	2	-	-	-	-	-	-	-	-	-	-	-
23	S%RSTDT	2.8e-08	3	11	2.4e-10	1	0.001	0.98	0.001	0.00024	global-S%RSTDT	CASSGRSTDTQYF	CASSGRSTDTQYF	TRBV1-01	TRBJ2-3:01	CAGAGGGSQGNLIF	MCPAS:Flu.M1.GILGFVFTL	1	-	-	-	-	-	-	-	-	-	-	-
23	S%RSTDT	2.8e-08	3	11	2.4e-10	1	0.001	0.98	0.001	0.00024	global-S%RSTDT	CASSGRSTDTQYF	CASSGRSTDTQYF	TRBV1-01	TRBJ2-3:01	CAGASGGGSQGNLIF	MCPAS:Flu.M1.GILGFVFTL	1	-	-	-	-	-	-	-	-	-	-	-
23	S%RSTDT	2.8e-08	3	11	2.4e-10	1	0.001	0.98	0.001	0.00024	global-S%RSTDT	CASSGRSTDTQYF	CASSGRSTDTQYF	TRBV1-01	TRBJ2-3:01	CAQGDGGSQGNLIF	MCPAS:Flu.M1.GILGFVFTL	1	-	-	-	-	-	-	-	-	-	-	-
23	S%RSTDT	2.8e-08	3	11	2.4e-10	1	0.001	0.98	0.001	0.00024	global-S%RSTDT	CASSGRSTDTQYF	CASSGRSTDTQYF	TRBV19	TRBJ2-3	CAGADGGSQGNLIF	IEDB:Flu_A:GILGFVFTL	2	-	-	-	-	-	-	-	-	-	-	-
23	S%RSTDT	2.8e-08	3	11	2.4e-10	1	0.001	0.98	0.001	0.00024	global-S%RSTDT	CASSGRSTDTQYF	CASSGRSTDTQYF	TRBV19	TRBJ2-3	CAGAWGGSQGNLIF	IEDB:Flu_A:GILGFVFTL	1	-	-	-	-	-	-	-	-	-	-	-
23	S%RSTDT	2.8e-08	3	11	2.4e-10	1	0.001	0.98	0.001	0.00024	global-S%RSTDT	CASSGRSTDTQYF	CASSGRSTDTQYF	TRBV19	TRBJ2-3	CAGAGGGSQGNLIF	IEDB:Flu_A:GILGFVFTL	1	-	-	-	-	-	-	-	-	-	-	-
23	S%RSTDT	2.8e-08	3	11	2.4e-10	1	0.001	0.98	0.001	0.00024	global-S%RSTDT	CASSGRSTDTQYF	CASSGRSTDTQYF	TRBV19	TRBJ2-3	CAGASGGGSQGNLIF	IEDB:Flu_A:GILGFVFTL	1	-	-	-	-	-	-	-	-	-	-	-
23	S%RSTDT	2.8e-08	3	11	2.4e-10	1	0.001	0.98	0.001	0.00024	global-S%RSTDT	CASSGRSTDTQYF	CASSGRSTDTQYF	TRBV19	TRBJ2-3	CAQGDGGSQGNLIF	IEDB:Flu_A:GILGFVFTL	1	-	-	-	-	-	-	-	-	-	-	-
23	S%RSTDT	2.8e-08	3	11	2.4e-10	1	0.001	0.98	0.001	0.00024	global-S%RSTDT	CASSGRSTDTQYF	CASSGRSTDTQYF	TRBV19	TRBJ2-3	CAGQYGGSQGNLIF	SU22:184:T2:NA	1	-	-	-	-	-	-	-	-	-	-	-
23	S%RSTDT	2.8e-08	3	11	2.4e-10	1	0.001	0.98	0.001	0.00024	global-S%RSTDT	CASSGRSTDTQYF	CASSGRSTDTQYF	TRBV19	TRBJ2-3	CAPDGYSTLTF	SU22:77:T1:NA	1	-	-	-	-	-	-	-	-	-	-	-
23	S%RSTDT	2.8e-08	3	11	2.4e-10	1	0.001	0.98	0.001	0.00024	global-S%RSTDT	CASSfrSTDTQYF	CASSFRSTDTQYF	TRBV19:02	TRBJ2-3:01	CATDAIPSDMRF	MCPAS:Flu.M1.GILGFVFTL	1	-	-	-	-	-	-	-	-	-	-	-
23	S%RSTDT	2.8e-08	3	11	2.4e-10	1	0.001	0.98	0.001	0.00024	global-S%RSTDT	CASSfrSTDTQYF	CASSFRSTDTQYF	TRBV19:02	TRBJ2-3:01	CAGAGGGSQGNLIF	MCPAS:Flu.M1.GILGFVFTL	1	-	-	-	-	-	-	-	-	-	-	-
23	S%RSTDT	2.8e-08	3	11	2.4e-10	1	0.001	0.98	0.001	0.00024	global-S%RSTDT	CASSfrSTDTQYF	CASSFRSTDTQYF	TRBV19	TRBJ2-3	CATDAIPSDMRF	IEDB:Flu_A:GILGFVFTL	1	-	-	-	-	-	-	-	-	-	-	-
23	S%RSTDT	2.8e-08	3	11	2.4e-10	1	0.001	0.98	0.001	0.00024	global-S%RSTDT	CASSfrSTDTQYF	CASSFRSTDTQYF	TRBV19	TRBJ2-3	CAGAGGGSQGNLIF	IEDB:Flu_A:GILGFVFTL	1	-	-	-	-	-	-	-	-	-	-	-
24	LGQQ	2.9e-08	1	7	1e-06	1	0.014	0.32	0.27	0.00086	motif-LGQQ	CASlgqqpQGyNEKLFF	CASLGQQPQGYNEKLFF	TRBV6-5	TRBJ1-4	CVVNPIGFGNVLHC	SU22:184:T3:NA	1	-	-	-	-	-	-	-	-	-	-	-
24	LGQQ	2.9e-08	1	7	1e-06	1	0.014	0.32	0.27	0.00086	motif-LGQQ	CASSLgqqRGTEAFF	CASSLGQQRGTEAFF	TRBV5-1	TRBJ1-1	CASTDSWGKLQF	SU22:2:T1:NA	1	-	-	-	-	-	-	-	-	-	-	-
24	LGQQ	2.9e-08	1	7	1e-06	1	0.014	0.32	0.27	0.00086	motif-LGQQ	CASSLGQqpTNEKLFF	CASSLGQQPTNEKLFF	TRBV27	TRBJ1-4	CAVNAYSGAGSYQLTF	SU22:69:T2:NA	1	-	-	-	-	-	-	-	-	-	-	-
24	LGQQ	2.9e-08	1	7	1e-06	1	0.014	0.32	0.27	0.00086	motif-LGQQ	CASSLGQqysEQFF	CASSLGQQYSEQFF	TRBV5-1	TRBJ2-1	CAAVNNAGNMLTF	SU22:115:T1:NA	1	-	-	-	-	-	-	-	-	-	-	-
24	LGQQ	2.9e-08	1	7	1e-06	1	0.014	0.32	0.27	0.00086	motif-LGQQ	CASrslGQqKNIQYF	CASRSLGQQKNIQYF	TRBV2	TRBJ2-4	CAVSGYTGTASKLTF	SU22:19:T3:NA	4	-	-	-	-	-	-	-	-	-	-	-
24	LGQQ	2.9e-08	1	7	1e-06	1	0.014	0.32	0.27	0.00086	motif-LGQQ	CASrslGQqKNIQYF	CASRSLGQQKNIQYF	TRBV2	TRBJ2-4	CAVSGYTGTASKLTF	SU22:19:T1:NA	2	-	-	-	-	-	-	-	-	-	-	-
24	LGQQ	2.9e-08	1	7	1e-06	1	0.014	0.32	0.27	0.00086	motif-LGQQ	CSARglGQQETQYF	CSARGLGQQETQYF	TRBV20-1	TRBJ2-5	CAFMDSNYQLIW	SU22:120:T1:NA	1	-	-	-	-	-	-	-	-	-	-	-
24	LGQQ	2.9e-08	1	7	1e-06	1	0.014	0.32	0.27	0.00086	motif-LGQQ	CASrfllGQQETQYF	CASRFLLGQQETQYF	TRBV6-5	TRBJ2-5	CAVGDTDKLIF	SU22:63:T2:NA	1	-	-	-	-	-	-	-	-	-	-	-
25	%DSNTGE	3e-08	4	7	7.2e-08	1	0.13	0.63	0.001	0.00086	global-%DSNTGE	CASSDsNTGELFF	CASSDSNTGELFF	TRBV6-4	TRBJ2-2	CAVRDSNYQLIW	SU22:66:T1:NA	2	-	-	-	-	-	-	-	-	-	-	-
25	%DSNTGE	3e-08	4	7	7.2e-08	1	0.13	0.63	0.001	0.00086	global-%DSNTGE	CAyldsNTGELFF	CAYLDSNTGELFF	TRBV30	TRBJ2-2	CVVNKEDTLTF	INCOV194:YLQPRTFLLK	1	-	-	-	-	-	-	-	-	-	-	-
25	%DSNTGE	3e-08	4	7	7.2e-08	1	0.13	0.63	0.001	0.00086	global-%DSNTGE	CASqdsNTGELFF	CASQDSNTGELFF	TRBV19	TRBJ2-2	CVVNGVGNDMRF	INCOV194:YLQPRTFLLK	1	-	-	-	-	-	-	-	-	-	-	-
25	%DSNTGE	3e-08	4	7	7.2e-08	1	0.13	0.63	0.001	0.00086	global-%DSNTGE	CASqdsNTGELFF	CASQDSNTGELFF	TRBV5-1	TRBJ2-2	CVVNMQDDMRF	IEDB:SARS-CoV-2:YLQPRTFLL	1	-	-	-	-	-	-	-	-	-	-	-
25	%DSNTGE	3e-08	4	7	7.2e-08	1	0.13	0.63	0.001	0.00086	global-%DSNTGE	CAdqdsNTGELFF	CADQDSNTGELFF	TRBV7-8	TRBJ2-2	CVVNMNNDMRF	IEDB:SARS-CoV-2:YLQPRTFLL	1	-	-	-	-	-	-	-	-	-	-	-
25	%DSNTGE	3e-08	4	7	7.2e-08	1	0.13	0.63	0.001	0.00086	global-%DSNTGE	CAGQdsNTGELFF	CAGQDSNTGELFF	TRBV19	TRBJ2-2	CVVNWQYGNKLVF	IEDB:SARS-CoV-2:YLQPRTFLL	1	-	-	-	-	-	-	-	-	-	-	-
25	%DSNTGE	3e-08	4	7	7.2e-08	1	0.13	0.63	0.001	0.00086	global-%DSNTGE	CATgdsNTGELFF	CATGDSNTGELFF	TRBV7-8	TRBJ2-2	CVVNRGDKLVF	INCOV128:YLQPRTFLLK	1	-	-	-	-	-	-	-	-	-	-	-
25	%DSNTGE	3e-08	4	7	7.2e-08	1	0.13	0.63	0.001	0.00086	global-%DSNTGE	CARqdsNTGELFF	CARQDSNTGELFF	TRBV12-3	TRBJ2-2	CVVNGNNDMRF	IEDB:SARS-CoV-2:YLQPRTFLL	1	-	-	-	-	-	-	-	-	-	-	-
26	RD%TGNG	3e-08	3	7	7.3e-10	1	0.001	0.85	0.001	0.00086	global-RD%TGNG	CSARdrTGnGYTF	CSARDRTGNGYTF	TRBV2-01	TRBJ1-2:01	CAEDNNARLMF	MCPAS:EBV.BMLF1.GLCTLVAML	2	-	-	-	-	-	-	-	-	-	-	-
26	RD%TGNG	3e-08	3	7	7.3e-10	1	0.001	0.85	0.001	0.00086	global-RD%TGNG	CSARdrTGnGYTF	CSARDRTGNGYTF	TRBV2-01	TRBJ1-2:01	CAHDNNARLMF	MCPAS:EBV.BMLF1.GLCTLVAML	1	-	-	-	-	-	-	-	-	-	-	-
26	RD%TGNG	3e-08	3	7	7.3e-10	1	0.001	0.85	0.001	0.00086	global-RD%TGNG	CSARdrTGnGYTF	CSARDRTGNGYTF	TRBV2-01	TRBJ1-2:01	CADDNNARLMF	MCPAS:EBV.BMLF1.GLCTLVAML	1	-	-	-	-	-	-	-	-	-	-	-
26	RD%TGNG	3e-08	3	7	7.3e-10	1	0.001	0.85	0.001	0.00086	global-RD%TGNG	CSARdrTGnGYTF	CSARDRTGNGYTF	TRBV20-1	TRBJ1-2	CAEDNNARLMF	IEDB:EBV:GLCTLVAML	3	-	-	-	-	-	-	-	-	-	-	-
26	RD%TGNG	3e-08	3	7	7.3e-10	1	0.001	0.85	0.001	0.00086	global-RD%TGNG	CSARdrTGnGYTF	CSARDRTGNGYTF	TRBV20-1	TRBJ1-2	CAEDNNARLMF	IEDB:EBV:GLCTLVAML	1	-	-	-	-	-	-	-	-	-	-	-
26	RD%TGNG	3e-08	3	7	7.3e-10	1	0.001	0.85	0.001	0.00086	global-RD%TGNG	CSARdrTGnGYTF	CSARDRTGNGYTF	TRBV20	TRBJ1	CAEDNNARLMF	IEDB:EBV:GLCTLVAML	1	-	-	-	-	-	-	-	-	-	-	-
26	RD%TGNG	3e-08	3	7	7.3e-10	1	0.001	0.85	0.001	0.00086	global-RD%TGNG	CSARdrTGnGYTF	CSARDRTGNGYTF	TRBV20	TRBJ1	CALYNTDKLIF	IEDB:EBV:GLCTLVAML	1	-	-	-	-	-	-	-	-	-	-	-
26	RD%TGNG	3e-08	3	7	7.3e-10	1	0.001	0.85	0.001	0.00086	global-RD%TGNG	CSARdrTGnGYTF	CSARDRTGNGYTF	TRBV20	TRBJ1	CVVNVPNDYKLSF	IEDB:EBV:GLCTLVAML	1	-	-	-	-	-	-	-	-	-	-	-
26	RD%TGNG	3e-08	3	7	7.3e-10	1	0.001	0.85	0.001	0.00086	global-RD%TGNG	CSARdrTGnGYTF	CSARDRTGNGYTF	TRBV20-1	TRBJ1-2	CADDNNARLMF	IEDB:EBV:GLCTLVAML	1	-	-	-	-	-	-	-	-	-	-	-
26	RD%TGNG	3e-08	3	7	7.3e-10	1	0.001	0.85	0.001	0.00086	global-RD%TGNG	CSARdrTGnGYTF	CSARDRTGNGYTF	TRBV20-1	TRBJ1-2	CADDNNARLMF	IEDB:EBV:GLCTLVAML	1	-	-	-	-	-	-	-	-	-	-	-
26	RD%TGNG	3e-08	3	7	7.3e-10	1	0.001	0.85	0.001	0.00086	global-RD%TGNG	CSARdrTGnGYTF	CSARDRTGNGYTF	TRBV20-1	TRBJ1-2	CAHDNNARLMF	IEDB:EBV:GLCTLVAML	1	-	-	-	-	-	-	-	-	-	-	-
26	RD%TGNG	3e-08	3	7	7.3e-10	1	0.001	0.85	0.001	0.00086	global-RD%TGNG	CSARdrTGnGYTF	CSARDRTGNGYTF	TRBV20-1	TRBJ1-2	CALDSTYSSASKIIF	IEDB:EBV:GLCTLVAML	1	-	-	-	-	-	-	-	-	-	-	-
26	RD%TGNG	3e-08	3	7	7.3e-10	1	0.001	0.85	0.001	0.00086	global-RD%TGNG	CSARdrTGnGYTF	CSARDRTGNGYTF	TRBV20-1	TRBJ1-2	CSHDNNARLMF	IEDB:EBV:GLCTLVAML	1	-	-	-	-	-	-	-	-	-	-	-
26	RD%TGNG	3e-08	3	7	7.3e-10	1	0.001	0.85	0.001	0.00086	global-RD%TGNG	CSARdrTGnGYTF	CSARDRTGNGYTF	TRBV20-1	TRBJ1-2	CAEDNNARLMF	SU22:108:T3:NA	1	-	-	-	-	-	-	-	-	-	-	-
26	RD%TGNG	3e-08	3	7	7.3e-10	1	0.001	0.85	0.001	0.00086	global-RD%TGNG	CSARdrTGnGYTF	CSARDRTGNGYTF	TRBV20-1	TRBJ1-2	CAEDANARLMF	SU22:2:T2:NA	1	-	-	-	-	-	-	-	-	-	-	-
26	RD%TGNG	3e-08	3	7	7.3e-10	1	0.001	0.85	0.001	0.00086	global-RD%TGNG	CSARdaTGnGYTF	CSARDATGNGYTF	TRBV2-01	TRBJ1-2:01	CAEDNNARLMF	MCPAS:EBV.BMLF1.GLCTLVAML	1	-	-	-	-	-	-	-	-	-	-	-
26	RD%TGNG	3e-08	3	7	7.3e-10	1	0.001	0.85	0.001	0.00086	global-RD%TGNG	CSARdaTGnGYTF	CSARDATGNGYTF	TRBV20-1	TRBJ1-2	CAEDNNARLMF	IEDB:EBV:GLCTLVAML	1	-	-	-	-	-	-	-	-	-	-	-
26	RD%TGNG	3e-08	3	7	7.3e-10	1	0.001	0.85	0.001	0.00086	global-RD%TGNG	CSARdGTGnGYTF	CSARDGTGNGYTF	TRBV2-01	TRBJ1-2:01	CAEDNNARLMF	MCPAS:EBV.BMLF1.GLCTLVAML	3	-	-	-	-	-	-	-	-	-	-	-
26	RD%TGNG	3e-08	3	7	7.3e-10	1	0.001	0.85	0.001	0.00086	global-RD%TGNG	CSARdGTGnGYTF	CSARDGTGNGYTF	TRBV2-01	TRBJ1-2:01	CAEDANARLMF	MCPAS:EBV.BMLF1.GLCTLVAML	1	-	-	-	-	-	-	-	-	-	-	-
26	RD%TGNG	3e-08	3	7	7.3e-10	1	0.001	0.85	0.001	0.00086	global-RD%TGNG	CSARdGTGnGYTF	CSARDGTGNGYTF	TRBV2-01	TRBJ1-2:01	CAHDNNARLMF	MCPAS:EBV.BMLF1.GLCTLVAML	1	-	-	-	-	-	-	-	-	-	-	-
26	RD%TGNG	3e-08	3	7	7.3e-10	1	0.001	0.85	0.001	0.00086	global-RD%TGNG	CSARdGTGnGYTF	CSARDGTGNGYTF	TRBV20-1	TRBJ1-2	CAEDNNARLMF	IEDB:EBV:GLCTLVAML	4	-	-	-	-	-	-	-	-	-	-	-
26	RD%TGNG	3e-08	3	7	7.3e-10	1	0.001	0.85	0.001	0.00086	global-RD%TGNG	CSARdGTGnGYTF	CSARDGTGNGYTF	TRBV20-1	TRBJ1-2	CAHDNNARLMF	IEDB:EBV:GLCTLVAML	1	-	-	-	-	-	-	-	-	-	-	-
26	RD%TGNG	3e-08	3	7	7.3e-10	1	0.001	0.85	0.001	0.00086	global-RD%TGNG	CSARdGTGnGYTF	CSARDGTGNGYTF	TRBV20	TRBJ1	CAEDNNARLMF	IEDB:EBV:GLCTLVAML	1	-	-	-	-	-	-	-	-	-	-	-
26	RD%TGNG	3e-08	3	7	7.3e-10	1	0.001	0.85	0.001	0.00086	global-RD%TGNG	CSARdGTGnGYTF	CSARDGTGNGYTF	TRBV20	TRBJ1	CAEDRMPEIMF	IEDB:EBV:GLCTLVAML	1	-	-	-	-	-	-	-	-	-	-	-
26	RD%TGNG	3e-08	3	7	7.3e-10	1	0.001	0.85	0.001	0.00086	global-RD%TGNG	CSARdGTGnGYTF	CSARDGTGNGYTF	TRBV20-1	TRBJ1-2	CAEDNNARLMF	IEDB:EBV:GLCTLVAML	1	-	-	-	-	-	-	-	-	-	-	-
26	RD%TGNG	3e-08	3	7	7.3e-10	1	0.001	0.85	0.001	0.00086	global-RD%TGNG	CSARdGTGnGYTF	CSARDGTGNGYTF	TRBV20-1	TRBJ1-2	CAEDANARLMF	IEDB:EBV:GLCTLVAML	1	-	-	-	-	-	-	-	-	-	-	-
26	RD%TGNG	3e-08	3	7	7.3e-10	1	0.001	0.85	0.001	0.00086	global-RD%TGNG	CSARdGTGnGYTF	CSARDGTGNGYTF	TRBV20-1	TRBJ1-2	CAEDNNARLMF	SU22:2:T3:NA	1	-	-	-	-	-	-	-	-	-	-	-
26	RD%TGNG	3e-08	3	7	7.3e-10	1	0.001	0.85	0.001	0.00086	global-RD%TGNG	CSARdGTGnGYTF	CSARDGTGNGYTF	TRBV20-1	TRBJ1-2	CAEDNNARLMF	SU22:5:T1:NA	1	-	-	-	-	-	-	-	-	-	-	-
26	RD%TGNG	3e-08	3	7	7.3e-10	1	0.001	0.85	0.001	0.00086	global-RD%TGNG	CSARdsTGnGYTF	CSARDSTGNGYTF	TRBV2-01	TRBJ1-2:01	CAEDNNARLMF	MCPAS:EBV.BMLF1.GLCTLVAML	2	-	-	-	-	-	-	-	-	-	-	-
26	RD%TGNG	3e-08	3	7	7.3e-10	1	0.001	0.85	0.001	0.00086	global-RD%TGNG	CSARdsTGnGYTF	CSARDSTGNGYTF	TRBV2-01	TRBJ1-2:01	CAEDNNPRLMF	MCPAS:EBV.BMLF1.GLCTLVAML	1	-	-	-	-	-	-	-	-	-	-	-
26	RD%TGNG	3e-08	3	7	7.3e-10	1	0.001	0.85	0.001	0.00086	global-RD%TGNG	CSARdsTGnGYTF	CSARDSTGNGYTF	TRBV2-01	TRBJ1-2:01	CAEDNNTRLMF	MCPAS:EBV.BMLF1.GLCTLVAML	1	-	-	-	-	-	-	-	-	-	-	-
26	RD%TGNG	3e-08	3	7	7.3e-10	1	0.001	0.85	0.001	0.00086	global-RD%TGNG	CSARdsTGnGYTF	CSARDSTGNGYTF	TRBV2-01	TRBJ1-2:01	CASDNNARLMF	MCPAS:EBV.BMLF1.GLCTLVAML	1	-	-	-	-	-	-	-	-	-	-	-
26	RD%TGNG	3e-08	3	7	7.3e-10	1	0.001	0.85	0.001	0.00086	global-RD%TGNG	CSARdsTGnGYTF	CSARDSTGNGYTF	TRBV2-01	TRBJ1-2:01	CAVPAEGGYNKLIF	MCPAS:EBV.BMLF1.GLCTLVAML	1	-	-	-	-	-	-	-	-	-	-	-
26	RD%TGNG	3e-08	3	7	7.3e-10	1	0.001	0.85	0.001	0.00086	global-RD%TGNG	CSARdsTGnGYTF	CSARDSTGNGYTF	TRBV2-01	TRBJ1-2:01	CAVPPEGGYNKLIF	MCPAS:EBV.BMLF1.GLCTLVAML	1	-	-	-	-	-	-	-	-	-	-	-
26	RD%TGNG	3e-08	3	7	7.3e-10	1	0.001	0.85	0.001	0.00086	global-RD%TGNG	CSARdsTGnGYTF	CSARDSTGNGYTF	TRBV2-01	TRBJ1-2:01	CAVPVEGGYNKLIF	MCPAS:EBV.BMLF1.GLCTLVAML	1	-	-	-	-	-	-	-	-	-	-	-
26	RD%TGNG	3e-08	3	7	7.3e-10	1	0.001	0.85	0.001	0.00086	global-RD%TGNG	CSARdsTGnGYTF	CSARDSTGNGYTF	TRBV20-1	TRBJ1-2	CAEDNNARLMF	IEDB:EBV:GLCTLVAML	2	-	-	-	-	-	-	-	-	-	-	-
26	RD%TGNG	3e-08	3	7	7.3e-10	1	0.001	0.85	0.001	0.00086	global-RD%TGNG	CSARdsTGnGYTF	CSARDSTGNGYTF	TRBV20	TRBJ1	CAEDRYSTLTF	IEDB:EBV:GLCTLVAML	1	-	-	-	-	-	-	-	-	-	-	-
26	RD%TGNG	3e-08	3	7	7.3e-10	1	0.001	0.85	0.001	0.00086	global-RD%TGNG	CSARdsTGnGYTF	CSARDSTGNGYTF	TRBV20-1	TRBJ1-2	CAEDNNARLMF	IEDB:EBV:GLCTLVAML	1	-	-	-	-	-	-	-	-	-	-	-
26	RD%TGNG	3e-08	3	7	7.3e-10	1	0.001	0.85	0.001	0.00086	global-RD%TGNG	CSARdsTGnGYTF	CSARDSTGNGYTF	TRBV20-1	TRBJ1-2	CAEDNNPRLMF	IEDB:EBV:GLCTLVAML	1	-	-	-	-	-	-	-	-	-	-	-
26	RD%TGNG	3e-08	3	7	7.3e-10	1	0.001	0.85	0.001	0.00086	global-RD%TGNG	CSARdsTGnGYTF	CSARDSTGNGYTF	TRBV20-1	TRBJ1-2	CAEDNNTRLMF	IEDB:EBV:GLCTLVAML	1	-	-	-	-	-	-	-	-	-	-	-
26	RD%TGNG	3e-08	3	7	7.3e-10	1	0.001	0.85	0.001	0.00086	global-RD%TGNG	CSARdsTGnGYTF	CSARDSTGNGYTF	TRBV20-1	TRBJ1-2	CASDNNARLMF	IEDB:EBV:GLCTLVAML	1	-	-	-	-	-	-	-	-	-	-	-
26	RD%TGNG	3e-08	3	7	7.3e-10	1	0.001	0.85	0.001	0.00086	global-RD%TGNG	CSARdsTGnGYTF	CSARDSTGNGYTF	TRBV20-1	TRBJ1-2	CAVPAEGGYNKLIF	IEDB:EBV:GLCTLVAML	1	-	-	-	-	-	-	-	-	-	-	-
26	RD%TGNG	3e-08	3	7	7.3e-10	1	0.001	0.85	0.001	0.00086	global-RD%TGNG	CSARdsTGnGYTF	CSARDSTGNGYTF	TRBV20-1	TRBJ1-2	CAVPPEGGYNKLIF	IEDB:EBV:GLCTLVAML	1	-	-	-	-	-	-	-	-	-	-	-
26	RD%TGNG	3e-08	3	7	7.3e-10	1	0.001	0.85	0.001	0.00086	global-RD%TGNG	CSARdsTGnGYTF	CSARDSTGNGYTF	TRBV20-1	TRBJ1-2	CAVPVEGGYNKLIF	IEDB:EBV:GLCTLVAML	1	-	-	-	-	-	-	-	-	-	-	-
26	RD%TGNG	3e-08	3	7	7.3e-10	1	0.001	0.85	0.001	0.00086	global-RD%TGNG	CSARdeTGnGYTF	CSARDETGNGYTF	TRBV20	TRBJ1	CAVDNNARLMF	IEDB:EBV:GLCTLVAML	1	-	-	-	-	-	-	-	-	-	-	-
26	RD%TGNG	3e-08	3	7	7.3e-10	1	0.001	0.85	0.001	0.00086	global-RD%TGNG	CSARdqTGnGYTF	CSARDQTGNGYTF	TRBV2-01	TRBJ1-2:01	CAEDNNARLMF	MCPAS:EBV.BMLF1.GLCTLVAML	1	-	-	-	-	-	-	-	-	-	-	-
26	RD%TGNG	3e-08	3	7	7.3e-10	1	0.001	0.85	0.001	0.00086	global-RD%TGNG	CSARdqTGnGYTF	CSARDQTGNGYTF	TRBV20-1	TRBJ1-2	CAEDNNARLMF	IEDB:EBV:GLCTLVAML	1	-	-	-	-	-	-	-	-	-	-	-
26	RD%TGNG	3e-08	3	7	7.3e-10	1	0.001	0.85	0.001	0.00086	global-RD%TGNG	CSARdqTGnGYTF	CSARDQTGNGYTF	TRBV20-1	TRBJ1-2	CAVALMIKAAGNKLTF	IEDB:EBV:GLCTLVAML	1	-	-	-	-	-	-	-	-	-	-	-
26	RD%TGNG	3e-08	3	7	7.3e-10	1	0.001	0.85	0.001	0.00086	global-RD%TGNG	CSARdqTGnGYTF	CSARDQTGNGYTF	TRBV20	TRBJ1	CAEDNNARLMF	IEDB:EBV:GLCTLVAML	1	-	-	-	-	-	-	-	-	-	-	-
26	RD%TGNG	3e-08	3	7	7.3e-10	1	0.001	0.85	0.001	0.00086	global-RD%TGNG	CSARdqTGnGYTF	CSARDQTGNGYTF	TRBV20-1	TRBJ1-2	CACDNNARLMF	SU22:135:T3:NA	1	-	-	-	-	-	-	-	-	-	-	-
26	RD%TGNG	3e-08	3	7	7.3e-10	1	0.001	0.85	0.001	0.00086	global-RD%TGNG	CSARdqTGnGYTF	CSARDQTGNGYTF	TRBV20-1	TRBJ1-2	CAEDNNARLMF	SU22:114:T2:NA	1	-	-	-	-	-	-	-	-	-	-	-
26	RD%TGNG	3e-08	3	7	7.3e-10	1	0.001	0.85	0.001	0.00086	global-RD%TGNG	CSARdqTGnGYTF	CSARDQTGNGYTF	TRBV20-1	TRBJ1-2	CAEDNNARLMF	SU22:98:T3:NA	1	-	-	-	-	-	-	-	-	-	-	-
26	RD%TGNG	3e-08	3	7	7.3e-10	1	0.001	0.85	0.001	0.00086	global-RD%TGNG	CSARdtTGnGYTF	CSARDTTGNGYTF	TRBV2-01	TRBJ1-2:01	CAEDNNARLMF	MCPAS:EBV.BMLF1.GLCTLVAML	1	-	-	-	-	-	-	-	-	-	-	-
26	RD%TGNG	3e-08	3	7	7.3e-10	1	0.001	0.85	0.001	0.00086	global-RD%TGNG	CSARdtTGnGYTF	CSARDTTGNGYTF	TRBV20-1	TRBJ1-2	CAEDNNARLMF	IEDB:EBV:GLCTLVAML	1	-	-	-	-	-	-	-	-	-	-	-
27	S%GQGADT	3e-08	1	7	2.6e-07	1	0.3	1	0.001	0.00086	global-S%GQGADT	CASSfGQGaDTQYF	CASSFGQGADTQYF	TRBV9	TRBJ2-3	CALSPLNDYKLSF	SU22:172:T2:NA	1	-	-	-	-	-	-	-	-	-	-	-
27	S%GQGADT	3e-08	1	7	2.6e-07	1	0.3	1	0.001	0.00086	global-S%GQGADT	CASSnGQGaDTQYF	CASSNGQGADTQYF	TRBV6-1	TRBJ2-3	CAVMDSNYQLIW	SU22:184:T3:NA	1	-	-	-	-	-	-	-	-	-	-	-
27	S%GQGADT	3e-08	1	7	2.6e-07	1	0.3	1	0.001	0.00086	global-S%GQGADT	CASSEGQGaDTQYF	CASSEGQGADTQYF	TRBV6-4	TRBJ2-3	CAVRDSNYQLIW	SU22:77:T2:NA	1	-	-	-	-	-	-	-	-	-	-	-
27	S%GQGADT	3e-08	1	7	2.6e-07	1	0.3	1	0.001	0.00086	global-S%GQGADT	CASSDGQGaDTQYF	CASSDGQGADTQYF	TRBV6-4	TRBJ2-3	CAVLDSSYKLIF	SU22:184:T2:NA	1	-	-	-	-	-	-	-	-	-	-	-
27	S%GQGADT	3e-08	1	7	2.6e-07	1	0.3	1	0.001	0.00086	global-S%GQGADT	CASSDGQGaDTQYF	CASSDGQGADTQYF	TRBV6-4	TRBJ2-3	CAVLDSSYKLIF	SU22:2:T3:NA	1	-	-	-	-	-	-	-	-	-	-	-
27	S%GQGADT	3e-08	1	7	2.6e-07	1	0.3	1	0.001	0.00086	global-S%GQGADT	CAWSvGQGaDTQYF	CAWSVGQGADTQYF	TRBV30	TRBJ2-3	CAMHSNTGKLIF	SU22:113:T1:NA	1	-	-	-	-	-	-	-	-	-	-	-
27	S%GQGADT	3e-08	1	7	2.6e-07	1	0.3	1	0.001	0.00086	global-S%GQGADT	CASSSGQGaDTQYF	CASSSGQGADTQYF	TRBV27	TRBJ2-3	CALFNFNKFYF	SU22:126:T1:NA	1	-	-	-	-	-	-	-	-	-	-	-
27	S%GQGADT	3e-08	1	7	2.6e-07	1	0.3	1	0.001	0.00086	global-S%GQGADT	CASSQGQGaDTQYF	CASSQGQGADTQYF	TRBV4-1	TRBJ2-3	CAASRSSKTSYDKVIF	SU22:82:T3:NA	1	-	-	-	-	-	-	-	-	-	-	-
28	QG%NTGE	3e-08	2	7	2.9e-07	1	0.33	1	0.001	0.00086	global-QG%NTGE	CATQGmNTGELFF	CATQGMNTGELFF	TRBV2	TRBJ2-2	CVVNGLINNAGNMLTF	IEDB:SARS-CoV-2:YLQPRTFLL	1	-	-	-	-	-	-	-	-	-	-	-
28	QG%NTGE	3e-08	2	7	2.9e-07	1	0.33	1	0.001	0.00086	global-QG%NTGE	CAvQGmNTGELFF	CAVQGMNTGELFF	TRBV3-1	TRBJ2-2	CVVNNNXDMRF	IEDB:SARS-CoV-2:YLQPRTFLL	1	-	-	-	-	-	-	-	-	-	-	-
28	QG%NTGE	3e-08	2	7	2.9e-07	1	0.33	1	0.001	0.00086	global-QG%NTGE	CAGQGmNTGELFF	CAGQGMNTGELFF	TRBV19	TRBJ2-2	CVVNNNNDMRF	IEDB:SARS-CoV-2:YLQPRTFLL	1	-	-	-	-	-	-	-	-	-	-	-
28	QG%NTGE	3e-08	2	7	2.9e-07	1	0.33	1	0.001	0.00086	global-QG%NTGE	CASQGkNTGELFF	CASQGKNTGELFF	TRBV11-3	TRBJ2-2	CAVLYNNNDMRF	SU22:42:T3:NA	1	-	-	-	-	-	-	-	-	-	-	-
28	QG%NTGE	3e-08	2	7	2.9e-07	1	0.33	1	0.001	0.00086	global-QG%NTGE	CASQGlNTGELFF	CASQGLNTGELFF	TRBV15	TRBJ2-2	CVVNDAAAGNKLTF	IEDB:SARS-CoV-2:YLQPRTFLL	1	-	-	-	-	-	-	-	-	-	-	-
28	QG%NTGE	3e-08	2	7	2.9e-07	1	0.33	1	0.001	0.00086	global-QG%NTGE	CAGQGlNTGELFF	CAGQGLNTGELFF	TRBV19	TRBJ2-2	CVVNLLNDMRF	IEDB:SARS-CoV-2:YLQPRTFLL	1	-	-	-	-	-	-	-	-	-	-	-
28	QG%NTGE	3e-08	2	7	2.9e-07	1	0.33	1	0.001	0.00086	global-QG%NTGE	CSAQGpNTGELFF	CSAQGPNTGELFF	TRBV20-1	TRBJ2-2	CAVNAGNNRKLIW	SU22:182:T3:NA	1	-	-	-	-	-	-	-	-	-	-	-
29	SEEL	3.4e-08	1	8	1.1e-07	1	0.001	0.65	0.21	0.00083	motif-SEEL	CASSEelwaGRYF	CASSEELWAGRYF	TRBV6-1	TRBJ2-7	CALSVYAGGTSYGKLTF	SU22:108:T3:NA	1	-	-	-	-	-	-	-	-	-	-	-
29	SEEL	3.4e-08	1	8	1.1e-07	1	0.001	0.65	0.21	0.00083	motif-SEEL	CASSEeLAGvgDTQYF	CASSEELAGVGDTQYF	TRBV6-1	TRBJ2-3	CIDAGSARQLTF	SU22:103:T2:NA	1	-	-	-	-	-	-	-	-	-	-	-
29	SEEL	3.4e-08	1	8	1.1e-07	1	0.001	0.65	0.21	0.00083	motif-SEEL	CASSEeLAGvgDTQYF	CASSEELAGVGDTQYF	TRBV6-1	TRBJ2-3	CIDAGSARQLTF	SU22:79:T2:NA	1	-	-	-	-	-	-	-	-	-	-	-
29	SEEL	3.4e-08	1	8	1.1e-07	1	0.001	0.65	0.21	0.00083	motif-SEEL	CASSEelsSYNEQFF	CASSEELSSYNEQFF	TRBV6-1	TRBJ2-1	CAYFDDKIIF	SU22:190:T3:NA	1	-	-	-	-	-	-	-	-	-	-	-
29	SEEL	3.4e-08	1	8	1.1e-07	1	0.001	0.65	0.21	0.00083	motif-SEEL	CASSEeLAGpkYEQYF	CASSEELAGPKYEQYF	TRBV2	TRBJ2-7	CAVSESTGGFKTIF	SU22:187:T3:NA	1	-	-	-	-	-	-	-	-	-	-	-
29	SEEL	3.4e-08	1	8	1.1e-07	1	0.001	0.65	0.21	0.00083	motif-SEEL	CASSSeelsYGYTF	CASSSEELSYGYTF	TRBV5-1	TRBJ1-2	CAVMDSNYQLIW	SU22:123:T2:NA	1	-	-	-	-	-	-	-	-	-	-	-
29	SEEL	3.4e-08	1	8	1.1e-07	1	0.001	0.65	0.21	0.00083	motif-SEEL	CASSEeLAGahEQYV	CASSEELAGAHEQYV	TRBV6-1	TRBJ2-7	CAVMDSSYKLIF	SU22:131:T2:NA	1	-	-	-	-	-	-	-	-	-	-	-
29	SEEL	3.4e-08	1	8	1.1e-07	1	0.001	0.65	0.21	0.00083	motif-SEEL	CASSEeLAGGSYEQYF	CASSEELAGGSYEQYF	TRBV2	TRBJ2-7	CAASWGYGNKLVF	SU22:10:T2:NA	2	-	-	-	-	-	-	-	-	-	-	-
29	SEEL	3.4e-08	1	8	1.1e-07	1	0.001	0.65	0.21	0.00083	motif-SEEL	CASSEelGGTDTQYF	CASSEELGGTDTQYF	TRBV6-1	TRBJ2-3	CATDKGRLMF	SU22:135:T2:NA	1	-	-	-	-	-	-	-	-	-	-	-
30	S%VNE	3.7e-08	10	9	4.8e-13	1	0.001	0.001	0.001	0.00048	global-S%VNE	CASSSvnEAFF	CASSSVNEAFF	TRBV12-4	TRBJ1-1	CAVRDTNARLMF	INCOV172:NLVPMVATV	8	-	-	-	-	-	-	-	-	-	-	-
30	S%VNE	3.7e-08	10	9	4.8e-13	1	0.001	0.001	0.001	0.00048	global-S%VNE	CASSPvNEQFF	CASSPVNEQFF	TRBV13	TRBJ2-1	CAVERDMRF	SU22:129:T2:NA	1	-	-	-	-	-	-	-	-	-	-	-
30	S%VNE	3.7e-08	10	9	4.8e-13	1	0.001	0.001	0.001	0.00048	global-S%VNE	CASSIvnEAFF	CASSIVNEAFF	TRBV1-01	TRBJ1-1:01	CAVRNNNARLMF	MCPAS:CMV.pp65.NLVPMVATV	2	-	-	-	-	-	-	-	-	-	-	-
30	S%VNE	3.7e-08	10	9	4.8e-13	1	0.001	0.001	0.001	0.00048	global-S%VNE	CASSIvnEAFF	CASSIVNEAFF	TRBV12-4	TRBJ1-1	CAVRNNNARLMF	IEDB:CMV:NLVPMVATV	2	-	-	-	-	-	-	-	-	-	-	-
30	S%VNE	3.7e-08	10	9	4.8e-13	1	0.001	0.001	0.001	0.00048	global-S%VNE	CASSVvnEAFF	CASSVVNEAFF	TRBV12-4	TRBJ1-1	CAVRNNNARLMF	IEDB:CMV:NLVPMVATV	1	-	-	-	-	-	-	-	-	-	-	-
30	S%VNE	3.7e-08	10	9	4.8e-13	1	0.001	0.001	0.001	0.00048	global-S%VNE	CASSmvNEQFF	CASSMVNEQFF	TRBV12-4	TRBJ2-1	CAVRDVNARLMF	SU22:10:T2:NA	3	-	-	-	-	-	-	-	-	-	-	-
30	S%VNE	3.7e-08	10	9	4.8e-13	1	0.001	0.001	0.001	0.00048	global-S%VNE	CASSmvNEQFF	CASSMVNEQFF	TRBV12-4	TRBJ2-1	CAVRDVNARLMF	SU22:10:T1:NA	3	-	-	-	-	-	-	-	-	-	-	-
30	S%VNE	3.7e-08	10	9	4.8e-13	1	0.001	0.001	0.001	0.00048	global-S%VNE	CASSIvNEQFF	CASSIVNEQFF	TRBV12-4	TRBJ2-1	CAVRKDMRF	INCOV077:NLVPMVATV	48	-	-	-	-	-	-	-	-	-	-	-
30	S%VNE	3.7e-08	10	9	4.8e-13	1	0.001	0.001	0.001	0.00048	global-S%VNE	CASSIvNEQFF	CASSIVNEQFF	TRBV12-4	TRBJ2-1	CAVRDTDARLMF	INCOV077:NLVPMVATV	42	-	-	-	-	-	-	-	-	-	-	-
30	S%VNE	3.7e-08	10	9	4.8e-13	1	0.001	0.001	0.001	0.00048	global-S%VNE	CASSIvNEQFF	CASSIVNEQFF	TRBV12-4	TRBJ2-1	CAVRDTDARLMF	SU22:77:T3:+	11	-	-	-	-	-	-	-	-	-	-	-
30	S%VNE	3.7e-08	10	9	4.8e-13	1	0.001	0.001	0.001	0.00048	global-S%VNE	CASSIvNEQFF	CASSIVNEQFF	TRBV12-4	TRBJ2-1	CAVRKDMRF	SU22:77:T3:NA	8	-	-	-	-	-	-	-	-	-	-	-
30	S%VNE	3.7e-08	10	9	4.8e-13	1	0.001	0.001	0.001	0.00048	global-S%VNE	CASSIvNEQFF	CASSIVNEQFF	TRBV12-4	TRBJ2-1	CAVRKDMRF	SU22:56:T3:NA	6	-	-	-	-	-	-	-	-	-	-	-
30	S%VNE	3.7e-08	10	9	4.8e-13	1	0.001	0.001	0.001	0.00048	global-S%VNE	CASSIvNEQFF	CASSIVNEQFF	TRBV12-4	TRBJ2-1	CAVRDTDARLMF	SU22:77:T2:+	5	-	-	-	-	-	-	-	-	-	-	-
30	S%VNE	3.7e-08	10	9	4.8e-13	1	0.001	0.001	0.001	0.00048	global-S%VNE	CASSIvNEQFF	CASSIVNEQFF	TRBV12-4	TRBJ2-1	CAVRDTDARLMF	SU22:56:T3:NA	4	-	-	-	-	-	-	-	-	-	-	-
30	S%VNE	3.7e-08	10	9	4.8e-13	1	0.001	0.001	0.001	0.00048	global-S%VNE	CASSVvNEQFF	CASSVVNEQFF	TRBV12-4	TRBJ2-1	CAVRDTNARLMF	INCOV082:NLVPMVATV	4	-	-	-	-	-	-	-	-	-	-	-
30	S%VNE	3.7e-08	10	9	4.8e-13	1	0.001	0.001	0.001	0.00048	global-S%VNE	CASSVvNEQFF	CASSVVNEQFF	TRBV12-4	TRBJ2-1	CAVRDTNARLMF	SU22:82:T3:NA	1	-	-	-	-	-	-	-	-	-	-	-
30	S%VNE	3.7e-08	10	9	4.8e-13	1	0.001	0.001	0.001	0.00048	global-S%VNE	CASSSvnEQYF	CASSSVNEQYF	TRBV12-4	TRBJ2-7	CAVRDLNARLMF	INCOV082:NLVPMVATV	1	-	-	-	-	-	-	-	-	-	-	-
30	S%VNE	3.7e-08	10	9	4.8e-13	1	0.001	0.001	0.001	0.00048	global-S%VNE	CASSSvnEQYF	CASSSVNEQYF	TRBV12-4	TRBJ2-7	CAVRDVSARLMF	IEDB:CMV:NLVPMVATV	1	-	-	-	-	-	-	-	-	-	-	-
30	S%VNE	3.7e-08	10	9	4.8e-13	1	0.001	0.001	0.001	0.00048	global-S%VNE	CASSSvNEQFF	CASSSVNEQFF	TRBV12-4	TRBJ2-1	CAVRDTDARLMF	INCOV058:NLVPMVATV	611	-	-	-	-	-	-	-	-	-	-	-
30	S%VNE	3.7e-08	10	9	4.8e-13	1	0.001	0.001	0.001	0.00048	global-S%VNE	CASSSvNEQFF	CASSSVNEQFF	TRBV12-4	TRBJ2-1	CAPASKIIF	INCOV058:NLVPMVATV	352	-	-	-	-	-	-	-	-	-	-	-
30	S%VNE	3.7e-08	10	9	4.8e-13	1	0.001	0.001	0.001	0.00048	global-S%VNE	CASSSvNEQFF	CASSSVNEQFF	TRBV12-4	TRBJ2-1	CAVRDTDARLMF	INCOV108:NLVPMVATV	45	-	-	-	-	-	-	-	-	-	-	-
30	S%VNE	3.7e-08	10	9	4.8e-13	1	0.001	0.001	0.001	0.00048	global-S%VNE	CASSSvNEQFF	CASSSVNEQFF	TRBV12-4	TRBJ2-1	CVVKGGREWTGGFKTIF	INCOV108:NLVPMVATV	38	-	-	-	-	-	-	-	-	-	-	-
30	S%VNE	3.7e-08	10	9	4.8e-13	1	0.001	0.001	0.001	0.00048	global-S%VNE	CASSSvNEQFF	CASSSVNEQFF	TRBV12-4	TRBJ2-1	CAVRDVSARLMF	INCOV172:NLVPMVATV	16	-	-	-	-	-	-	-	-	-	-	-
30	S%VNE	3.7e-08	10	9	4.8e-13	1	0.001	0.001	0.001	0.00048	global-S%VNE	CASSSvNEQFF	CASSSVNEQFF	TRBV12-4	TRBJ2-1	CAVRDLNARLMF	INCOV032:NLVPMVATV	3	-	-	-	-	-	-	-	-	-	-	-
30	S%VNE	3.7e-08	10	9	4.8e-13	1	0.001	0.001	0.001	0.00048	global-S%VNE	CASSSvNEQFF	CASSSVNEQFF	TRBV12-4	TRBJ2-1	CAATNHNAGNMLTF	INCOV032:NLVPMVATV	2	-	-	-	-	-	-	-	-	-	-	-
30	S%VNE	3.7e-08	10	9	4.8e-13	1	0.001	0.001	0.001	0.00048	global-S%VNE	CASSSvNEQFF	CASSSVNEQFF	TRBV12-4	TRBJ2-1	CATLGAATGNQFYF	INCOV187:NLVPMVATV	1	-	-	-	-	-	-	-	-	-	-	-
30	S%VNE	3.7e-08	10	9	4.8e-13	1	0.001	0.001	0.001	0.00048	global-S%VNE	CASSSvNEQFF	CASSSVNEQFF	TRBV12-4	TRBJ2-1	CAVRDTDARLMFGDGTQLVVKPSKSTF	INCOV058:NLVPMVATV	1	-	-	-	-	-	-	-	-	-	-	-
30	S%VNE	3.7e-08	10	9	4.8e-13	1	0.001	0.001	0.001	0.00048	global-S%VNE	CASSSvNEQFF	CASSSVNEQFF	TRBV12-4	TRBJ2-1	CAVRDTDARLMF	SU22:82:T1:-	85	-	-	-	-	-	-	-	-	-	-	-
30	S%VNE	3.7e-08	10	9	4.8e-13	1	0.001	0.001	0.001	0.00048	global-S%VNE	CASSSvNEQFF	CASSSVNEQFF	TRBV12-4	TRBJ2-1	CAVRDTDARLMF	SU22:58:T1:-	29	-	-	-	-	-	-	-	-	-	-	-
30	S%VNE	3.7e-08	10	9	4.8e-13	1	0.001	0.001	0.001	0.00048	global-S%VNE	CASSSvNEQFF	CASSSVNEQFF	TRBV12-4	TRBJ2-1	CAPASKIIF	SU22:82:T1:-	28	-	-	-	-	-	-	-	-	-	-	-
30	S%VNE	3.7e-08	10	9	4.8e-13	1	0.001	0.001	0.001	0.00048	global-S%VNE	CASSSvNEQFF	CASSSVNEQFF	TRBV12-4	TRBJ2-1	CAVRDTDARLMF	SU22:58:T2:-	24	-	-	-	-	-	-	-	-	-	-	-
30	S%VNE	3.7e-08	10	9	4.8e-13	1	0.001	0.001	0.001	0.00048	global-S%VNE	CASSSvNEQFF	CASSSVNEQFF	TRBV12-4	TRBJ2-1	CAPASKIIF	SU22:58:T2:-	10	-	-	-	-	-	-	-	-	-	-	-
30	S%VNE	3.7e-08	10	9	4.8e-13	1	0.001	0.001	0.001	0.00048	global-S%VNE	CASSSvNEQFF	CASSSVNEQFF	TRBV12-4	TRBJ2-1	CAPASKIIF	SU22:58:T1:-	8	-	-	-	-	-	-	-	-	-	-	-
30	S%VNE	3.7e-08	10	9	4.8e-13	1	0.001	0.001	0.001	0.00048	global-S%VNE	CASSSvNEQFF	CASSSVNEQFF	TRBV12-4	TRBJ2-1	CAVRDTDARLMF	SU22:108:T3:NA	6	-	-	-	-	-	-	-	-	-	-	-
30	S%VNE	3.7e-08	10	9	4.8e-13	1	0.001	0.001	0.001	0.00048	global-S%VNE	CASSSvNEQFF	CASSSVNEQFF	TRBV12-4	TRBJ2-1	CVVKGGREWTGGFKTIF	SU22:108:T3:NA	2	-	-	-	-	-	-	-	-	-	-	-
30	S%VNE	3.7e-08	10	9	4.8e-13	1	0.001	0.001	0.001	0.00048	global-S%VNE	CASSSvNEQFF	CASSSVNEQFF	TRBV12-4	TRBJ2-1	CATLGAATGNQFYF	SU22:187:T3:NA	1	-	-	-	-	-	-	-	-	-	-	-
31	QERQ	4.7e-08	1	6	1.3e-09	1	0.001	0.52	0.002	0.0012	motif-QERQ	CASSQerqaNEQFF	CASSQERQANEQFF	TRBV4-3	TRBJ2-1	CAVLSGAGSYQLTF	SU22:116:T1:NA	1	-	-	-	-	-	-	-	-	-	-	-
31	QERQ	4.7e-08	1	6	1.3e-09	1	0.001	0.52	0.002	0.0012	motif-QERQ	CASSQerQGaYEQYF	CASSQERQGAYEQYF	TRBV4-3	TRBJ2-7	CALSEAIKAAGNKLTF	SU22:128:T3:NA	2	-	-	-	-	-	-	-	-	-	-	-
31	QERQ	4.7e-08	1	6	1.3e-09	1	0.001	0.52	0.002	0.0012	motif-QERQ	CASSQerQGaYEQYF	CASSQERQGAYEQYF	TRBV4-3	TRBJ2-7	CALSEAIKAAGNKLTF	SU22:128:T2:NA	2	-	-	-	-	-	-	-	-	-	-	-
31	QERQ	4.7e-08	1	6	1.3e-09	1	0.001	0.52	0.002	0.0012	motif-QERQ	CASSQerQGaYEQYF	CASSQERQGAYEQYF	TRBV4-3	TRBJ2-7	CALSEAIRFSARLMF	SU22:128:T3:NA	1	-	-	-	-	-	-	-	-	-	-	-
31	QERQ	4.7e-08	1	6	1.3e-09	1	0.001	0.52	0.002	0.0012	motif-QERQ	CASSQerQGaYEQYF	CASSQERQGAYEQYF	TRBV4-3	TRBJ2-7	CALSEAIKAAGNKLTF	SU22:128:T1:NA	1	-	-	-	-	-	-	-	-	-	-	-
31	QERQ	4.7e-08	1	6	1.3e-09	1	0.001	0.52	0.002	0.0012	motif-QERQ	CASSQerQGgsEQYF	CASSQERQGGSEQYF	TRBV4-2	TRBJ2-7	CATDAGARLMF	SU22:56:T1:NA	1	-	-	-	-	-	-	-	-	-	-	-
31	QERQ	4.7e-08	1	6	1.3e-09	1	0.001	0.52	0.002	0.0012	motif-QERQ	CASSQerqSYEQYF	CASSQERQSYEQYF	TRBV4-2	TRBJ2-7	CGADSDDYKLSF	SU22:117:T1:NA	1	-	-	-	-	-	-	-	-	-	-	-
31	QERQ	4.7e-08	1	6	1.3e-09	1	0.001	0.52	0.002	0.0012	motif-QERQ	CASSQerQGadGYTF	CASSQERQGADGYTF	TRBV4-1	TRBJ1-2	CAVKDGQKLLF	SU22:25:T2:NA	1	-	-	-	-	-	-	-	-	-	-	-
31	QERQ	4.7e-08	1	6	1.3e-09	1	0.001	0.52	0.002	0.0012	motif-QERQ	CASSQerQGrwPQHF	CASSQERQGRWPQHF	TRBV4-3	TRBJ1-5	CAASTDNFNKFYF	SU22:123:T2:NA	1	-	-	-	-	-	-	-	-	-	-	-
32	TNYN	5.7e-08	2	7	2e-06	1	0.36	0.58	0.011	0.00086	motif-TNYN	CASSLeGTnYNSPLHF	CASSLEGTNYNSPLHF	TRBV13	TRBJ1-6	CIVRRITGNQFYF	SU22:25:T2:NA	1	-	-	-	-	-	-	-	-	-	-	-
32	TNYN	5.7e-08	2	7	2e-06	1	0.36	0.58	0.011	0.00086	motif-TNYN	CSARDRtnYNEQFF	CSARDRTNYNEQFF	TRBV20-1	TRBJ2-1	CAMSDSGGGADGLTF	SU22:108:T2:NA	1	-	-	-	-	-	-	-	-	-	-	-
32	TNYN	5.7e-08	2	7	2e-06	1	0.36	0.58	0.011	0.00086	motif-TNYN	CASSPyTGtnYNEQFF	CASSPYTGTNYNEQFF	TRBV3-1	TRBJ2-1	CAYRIRDDKIIF	SU22:36:T2:NA	2	-	-	-	-	-	-	-	-	-	-	-
32	TNYN	5.7e-08	2	7	2e-06	1	0.36	0.58	0.011	0.00086	motif-TNYN	CASSQrtnYNEQFF	CASSQRTNYNEQFF	TRBV4-3	TRBJ2-1	CAPATPELIF	SU22:18:T1:NA	1	-	-	-	-	-	-	-	-	-	-	-
32	TNYN	5.7e-08	2	7	2e-06	1	0.36	0.58	0.011	0.00086	motif-TNYN	CSAdpGTnYNEQFF	CSADPGTNYNEQFF	TRBV20-1	TRBJ2-1	CAKQSINDYKLSF	SU22:2:T1:NA	1	-	-	-	-	-	-	-	-	-	-	-
32	TNYN	5.7e-08	2	7	2e-06	1	0.36	0.58	0.011	0.00086	motif-TNYN	CASSVgGTnYNEQF	CASSVGGTNYNEQF	TRBV9	TRBJ2-1	CAGAGVRNNDMRF	IEDB:YFV:LLWNGPMAV	1	-	-	-	-	-	-	-	-	-	-	-
32	TNYN	5.7e-08	2	7	2e-06	1	0.36	0.58	0.011	0.00086	motif-TNYN	CASeTGtnYNEQFF	CASETGTNYNEQFF	TRBV5-1	TRBJ2-1	CILRDWNTGNQFYF	SU22:10:T1:NA	1	-	-	-	-	-	-	-	-	-	-	-
33	S%RSSYE	6.1e-08	3	11	2.3e-10	1	0.001	0.95	0.001	0.00024	global-S%RSSYE	CASSDrsSYEQYF	CASSDRSSYEQYF	TRBV27	TRBJ2-7	CAVQGDYKLSF	SU22:126:T1:NA	1	-	-	-	-	-	-	-	-	-	-	-
33	S%RSSYE	6.1e-08	3	11	2.3e-10	1	0.001	0.95	0.001	0.00024	global-S%RSSYE	CASSSrsSYEQYF	CASSSRSSYEQYF	TRBV1-01	TRBJ2-7:01	CAGALGGSQGNLIF	MCPAS:Flu.M1.GILGFVFTL	1	-	-	-	-	-	-	-	-	-	-	-
33	S%RSSYE	6.1e-08	3	11	2.3e-10	1	0.001	0.95	0.001	0.00024	global-S%RSSYE	CASSSrsSYEQYF	CASSSRSSYEQYF	TRBV1-01	TRBJ2-7:01	CAVSGSQGNLIF	MCPAS:Flu.M1.GILGFVFTL	1	-	-	-	-	-	-	-	-	-	-	-
33	S%RSSYE	6.1e-08	3	11	2.3e-10	1	0.001	0.95	0.001	0.00024	global-S%RSSYE	CASSSrsSYEQYF	CASSSRSSYEQYF	TRBV19:02	TRBJ2-7:01	CAASSNTGKLIF	MCPAS:Flu.M1.GILGFVFTL	1	-	-	-	-	-	-	-	-	-	-	-
33	S%RSSYE	6.1e-08	3	11	2.3e-10	1	0.001	0.95	0.001	0.00024	global-S%RSSYE	CASSSrsSYEQYF	CASSSRSSYEQYF	TRBV19:02	TRBJ2-7:01	CAGAGSQGNLIF	MCPAS:Flu.M1.GILGFVFTL	1	-	-	-	-	-	-	-	-	-	-	-
33	S%RSSYE	6.1e-08	3	11	2.3e-10	1	0.001	0.95	0.001	0.00024	global-S%RSSYE	CASSSrsSYEQYF	CASSSRSSYEQYF	TRBV19:02	TRBJ2-7:01	CAVNPSNTGKLIF	MCPAS:Flu.M1.GILGFVFTL	1	-	-	-	-	-	-	-	-	-	-	-
33	S%RSSYE	6.1e-08	3	11	2.3e-10	1	0.001	0.95	0.001	0.00024	global-S%RSSYE	CASSSrsSYEQYF	CASSSRSSYEQYF	TRBV19	TRBJ2-7	CAGAGSQGNLIF	IEDB:Flu_A:GILGFVFTL	2	-	-	-	-	-	-	-	-	-	-	-
33	S%RSSYE	6.1e-08	3	11	2.3e-10	1	0.001	0.95	0.001	0.00024	global-S%RSSYE	CASSSrsSYEQYF	CASSSRSSYEQYF	TRBV19	TRBJ2-7	CAGALGGSQGNLIF	IEDB:Flu_A:GILGFVFTL	1	-	-	-	-	-	-	-	-	-	-	-
33	S%RSSYE	6.1e-08	3	11	2.3e-10	1	0.001	0.95	0.001	0.00024	global-S%RSSYE	CASSSrsSYEQYF	CASSSRSSYEQYF	TRBV19	TRBJ2-7	CAVSGSQGNLIF	IEDB:Flu_A:GILGFVFTL	1	-	-	-	-	-	-	-	-	-	-	-
33	S%RSSYE	6.1e-08	3	11	2.3e-10	1	0.001	0.95	0.001	0.00024	global-S%RSSYE	CASSSrsSYEQYF	CASSSRSSYEQYF	TRBV19	TRBJ2-7	CAASSNTGKLIF	IEDB:Flu_A:GILGFVFTL	1	-	-	-	-	-	-	-	-	-	-	-
33	S%RSSYE	6.1e-08	3	11	2.3e-10	1	0.001	0.95	0.001	0.00024	global-S%RSSYE	CASSSrsSYEQYF	CASSSRSSYEQYF	TRBV19	TRBJ2-7	CAGAGSQGNLIF	IEDB:Flu_A:GILGFVFTL	1	-	-	-	-	-	-	-	-	-	-	-
33	S%RSSYE	6.1e-08	3	11	2.3e-10	1	0.001	0.95	0.001	0.00024	global-S%RSSYE	CASSSrsSYEQYF	CASSSRSSYEQYF	TRBV19	TRBJ2-7	CAVNPSNTGKLIF	IEDB:Flu_A:GILGFVFTL	1	-	-	-	-	-	-	-	-	-	-	-
33	S%RSSYE	6.1e-08	3	11	2.3e-10	1	0.001	0.95	0.001	0.00024	global-S%RSSYE	CASSYrsSYEQYF	CASSYRSSYEQYF	TRBV1-01	TRBJ2-7:01	CAGSSGGSQGNLIF	MCPAS:Flu.M1.GILGFVFTL	1	-	-	-	-	-	-	-	-	-	-	-
33	S%RSSYE	6.1e-08	3	11	2.3e-10	1	0.001	0.95	0.001	0.00024	global-S%RSSYE	CASSYrsSYEQYF	CASSYRSSYEQYF	TRBV19	TRBJ2-7	CAGSSGGSQGNLIF	IEDB:Flu_A:GILGFVFTL	1	-	-	-	-	-	-	-	-	-	-	-
33	S%RSSYE	6.1e-08	3	11	2.3e-10	1	0.001	0.95	0.001	0.00024	global-S%RSSYE	CASSIrsSYEQYF	CASSIRSSYEQYF	TRBV19:02	TRBJ2-7:01	CAGGGSQGNLIF	MCPAS:Flu.M1.GILGFVFTL	5	-	-	-	-	-	-	-	-	-	-	-
33	S%RSSYE	6.1e-08	3	11	2.3e-10	1	0.001	0.95	0.001	0.00024	global-S%RSSYE	CASSIrsSYEQYF	CASSIRSSYEQYF	TRBV1-01	TRBJ2-7:01	CAGGGSQGNLIF	MCPAS:Flu.M1.GILGFVFTL	4	-	-	-	-	-	-	-	-	-	-	-
33	S%RSSYE	6.1e-08	3	11	2.3e-10	1	0.001	0.95	0.001	0.00024	global-S%RSSYE	CASSIrsSYEQYF	CASSIRSSYEQYF	TRBV19:02	TRBJ2-7:01	CAVPKGSQGNLIF	MCPAS:Flu.M1.GILGFVFTL	2	-	-	-	-	-	-	-	-	-	-	-
33	S%RSSYE	6.1e-08	3	11	2.3e-10	1	0.001	0.95	0.001	0.00024	global-S%RSSYE	CASSIrsSYEQYF	CASSIRSSYEQYF	TRBV1-01	TRBJ2-7:01	CAGAVGSSNTGKLIF	MCPAS:Flu.M1.GILGFVFTL	2	-	-	-	-	-	-	-	-	-	-	-
33	S%RSSYE	6.1e-08	3	11	2.3e-10	1	0.001	0.95	0.001	0.00024	global-S%RSSYE	CASSIrsSYEQYF	CASSIRSSYEQYF	TRBV1-01	TRBJ2-7:01	CAGVGGGSQGNLIF	MCPAS:Flu.M1.GILGFVFTL	2	-	-	-	-	-	-	-	-	-	-	-
33	S%RSSYE	6.1e-08	3	11	2.3e-10	1	0.001	0.95	0.001	0.00024	global-S%RSSYE	CASSIrsSYEQYF	CASSIRSSYEQYF	TRBV1-01	TRBJ2-7:01	CATGGSQGNLIF	MCPAS:Flu.M1.GILGFVFTL	2	-	-	-	-	-	-	-	-	-	-	-
33	S%RSSYE	6.1e-08	3	11	2.3e-10	1	0.001	0.95	0.001	0.00024	global-S%RSSYE	CASSIrsSYEQYF	CASSIRSSYEQYF	TRBV1-01	TRBJ2-7:01	CAGASGNTGKLIF	MCPAS:Flu.M1.GILGFVFTL	1	-	-	-	-	-	-	-	-	-	-	-
33	S%RSSYE	6.1e-08	3	11	2.3e-10	1	0.001	0.95	0.001	0.00024	global-S%RSSYE	CASSIrsSYEQYF	CASSIRSSYEQYF	TRBV1-01	TRBJ2-7:01	CAAGGSQGNLIF	MCPAS:Flu.M1.GILGFVFTL	1	-	-	-	-	-	-	-	-	-	-	-
33	S%RSSYE	6.1e-08	3	11	2.3e-10	1	0.001	0.95	0.001	0.00024	global-S%RSSYE	CASSIrsSYEQYF	CASSIRSSYEQYF	TRBV1-01	TRBJ2-7:01	CAAISDYKLSF	MCPAS:Flu.M1.GILGFVFTL	1	-	-	-	-	-	-	-	-	-	-	-
33	S%RSSYE	6.1e-08	3	11	2.3e-10	1	0.001	0.95	0.001	0.00024	global-S%RSSYE	CASSIrsSYEQYF	CASSIRSSYEQYF	TRBV1-01	TRBJ2-7:01	CAASEGGGSQGNLIF	MCPAS:Flu.M1.GILGFVFTL	1	-	-	-	-	-	-	-	-	-	-	-
33	S%RSSYE	6.1e-08	3	11	2.3e-10	1	0.001	0.95	0.001	0.00024	global-S%RSSYE	CASSIrsSYEQYF	CASSIRSSYEQYF	TRBV1-01	TRBJ2-7:01	CAENYGGSQGNLIF	MCPAS:Flu.M1.GILGFVFTL	1	-	-	-	-	-	-	-	-	-	-	-
33	S%RSSYE	6.1e-08	3	11	2.3e-10	1	0.001	0.95	0.001	0.00024	global-S%RSSYE	CASSIrsSYEQYF	CASSIRSSYEQYF	TRBV1-01	TRBJ2-7:01	CAGAFGSSNTGKLIF	MCPAS:Flu.M1.GILGFVFTL	1	-	-	-	-	-	-	-	-	-	-	-
33	S%RSSYE	6.1e-08	3	11	2.3e-10	1	0.001	0.95	0.001	0.00024	global-S%RSSYE	CASSIrsSYEQYF	CASSIRSSYEQYF	TRBV1-01	TRBJ2-7:01	CAGALTGYGGSQGNLIF	MCPAS:Flu.M1.GILGFVFTL	1	-	-	-	-	-	-	-	-	-	-	-
33	S%RSSYE	6.1e-08	3	11	2.3e-10	1	0.001	0.95	0.001	0.00024	global-S%RSSYE	CASSIrsSYEQYF	CASSIRSSYEQYF	TRBV1-01	TRBJ2-7:01	CAGEGGGSQGNLIF	MCPAS:Flu.M1.GILGFVFTL	1	-	-	-	-	-	-	-	-	-	-	-
33	S%RSSYE	6.1e-08	3	11	2.3e-10	1	0.001	0.95	0.001	0.00024	global-S%RSSYE	CASSIrsSYEQYF	CASSIRSSYEQYF	TRBV1-01	TRBJ2-7:01	CAGGGNGGSQGNLIF	MCPAS:Flu.M1.GILGFVFTL	1	-	-	-	-	-	-	-	-	-	-	-
33	S%RSSYE	6.1e-08	3	11	2.3e-10	1	0.001	0.95	0.001	0.00024	global-S%RSSYE	CASSIrsSYEQYF	CASSIRSSYEQYF	TRBV1-01	TRBJ2-7:01	CAGGGSSNTGKLIF	MCPAS:Flu.M1.GILGFVFTL	1	-	-	-	-	-	-	-	-	-	-	-
33	S%RSSYE	6.1e-08	3	11	2.3e-10	1	0.001	0.95	0.001	0.00024	global-S%RSSYE	CASSIrsSYEQYF	CASSIRSSYEQYF	TRBV1-01	TRBJ2-7:01	CAHGGSQGNLIF	MCPAS:Flu.M1.GILGFVFTL	1	-	-	-	-	-	-	-	-	-	-	-
33	S%RSSYE	6.1e-08	3	11	2.3e-10	1	0.001	0.95	0.001	0.00024	global-S%RSSYE	CASSIrsSYEQYF	CASSIRSSYEQYF	TRBV1-01	TRBJ2-7:01	CAVDGGGGSQGNLIF	MCPAS:Flu.M1.GILGFVFTL	1	-	-	-	-	-	-	-	-	-	-	-
33	S%RSSYE	6.1e-08	3	11	2.3e-10	1	0.001	0.95	0.001	0.00024	global-S%RSSYE	CASSIrsSYEQYF	CASSIRSSYEQYF	TRBV1-01	TRBJ2-7:01	CAVGGSQGNLIF	MCPAS:Flu.M1.GILGFVFTL	1	-	-	-	-	-	-	-	-	-	-	-
33	S%RSSYE	6.1e-08	3	11	2.3e-10	1	0.001	0.95	0.001	0.00024	global-S%RSSYE	CASSIrsSYEQYF	CASSIRSSYEQYF	TRBV1-01	TRBJ2-7:01	CAVSYGGSQGNLIF	MCPAS:Flu.M1.GILGFVFTL	1	-	-	-	-	-	-	-	-	-	-	-
33	S%RSSYE	6.1e-08	3	11	2.3e-10	1	0.001	0.95	0.001	0.00024	global-S%RSSYE	CASSIrsSYEQYF	CASSIRSSYEQYF	TRBV1-01	TRBJ2-7:01	CAVTSNTGKLIF	MCPAS:Flu.M1.GILGFVFTL	1	-	-	-	-	-	-	-	-	-	-	-
33	S%RSSYE	6.1e-08	3	11	2.3e-10	1	0.001	0.95	0.001	0.00024	global-S%RSSYE	CASSIrsSYEQYF	CASSIRSSYEQYF	TRBV1-01	TRBJ2-7:01	CAYGGSQGNLIF	MCPAS:Flu.M1.GILGFVFTL	1	-	-	-	-	-	-	-	-	-	-	-
33	S%RSSYE	6.1e-08	3	11	2.3e-10	1	0.001	0.95	0.001	0.00024	global-S%RSSYE	CASSIrsSYEQYF	CASSIRSSYEQYF	TRBV19:02	TRBJ2-7:01	CAAGGSQGNLIF	MCPAS:Flu.M1.GILGFVFTL	1	-	-	-	-	-	-	-	-	-	-	-
33	S%RSSYE	6.1e-08	3	11	2.3e-10	1	0.001	0.95	0.001	0.00024	global-S%RSSYE	CASSIrsSYEQYF	CASSIRSSYEQYF	TRBV19:02	TRBJ2-7:01	CAGAFGSSNTGKLIF	MCPAS:Flu.M1.GILGFVFTL	1	-	-	-	-	-	-	-	-	-	-	-
33	S%RSSYE	6.1e-08	3	11	2.3e-10	1	0.001	0.95	0.001	0.00024	global-S%RSSYE	CASSIrsSYEQYF	CASSIRSSYEQYF	TRBV19:02	TRBJ2-7:01	CAGASGSSNTGKLIF	MCPAS:Flu.M1.GILGFVFTL	1	-	-	-	-	-	-	-	-	-	-	-
33	S%RSSYE	6.1e-08	3	11	2.3e-10	1	0.001	0.95	0.001	0.00024	global-S%RSSYE	CASSIrsSYEQYF	CASSIRSSYEQYF	TRBV19:02	TRBJ2-7:01	CAGAVGSSNTGKLIF	MCPAS:Flu.M1.GILGFVFTL	1	-	-	-	-	-	-	-	-	-	-	-
33	S%RSSYE	6.1e-08	3	11	2.3e-10	1	0.001	0.95	0.001	0.00024	global-S%RSSYE	CASSIrsSYEQYF	CASSIRSSYEQYF	TRBV19:02	TRBJ2-7:01	CAGDLVIYGGSQGNLIF	MCPAS:Flu.M1.GILGFVFTL	1	-	-	-	-	-	-	-	-	-	-	-
33	S%RSSYE	6.1e-08	3	11	2.3e-10	1	0.001	0.95	0.001	0.00024	global-S%RSSYE	CASSIrsSYEQYF	CASSIRSSYEQYF	TRBV19:02	TRBJ2-7:01	CAGEGGGSQGNLIF	MCPAS:Flu.M1.GILGFVFTL	1	-	-	-	-	-	-	-	-	-	-	-
33	S%RSSYE	6.1e-08	3	11	2.3e-10	1	0.001	0.95	0.001	0.00024	global-S%RSSYE	CASSIrsSYEQYF	CASSIRSSYEQYF	TRBV19:02	TRBJ2-7:01	CALLYARLMF	MCPAS:Flu.M1.GILGFVFTL	1	-	-	-	-	-	-	-	-	-	-	-
33	S%RSSYE	6.1e-08	3	11	2.3e-10	1	0.001	0.95	0.001	0.00024	global-S%RSSYE	CASSIrsSYEQYF	CASSIRSSYEQYF	TRBV19:02	TRBJ2-7:01	CAVGGYGGSQGNLIF	MCPAS:Flu.M1.GILGFVFTL	1	-	-	-	-	-	-	-	-	-	-	-
33	S%RSSYE	6.1e-08	3	11	2.3e-10	1	0.001	0.95	0.001	0.00024	global-S%RSSYE	CASSIrsSYEQYF	CASSIRSSYEQYF	TRBV19:02	TRBJ2-7:01	CAYGGSQGNLIF	MCPAS:Flu.M1.GILGFVFTL	1	-	-	-	-	-	-	-	-	-	-	-
33	S%RSSYE	6.1e-08	3	11	2.3e-10	1	0.001	0.95	0.001	0.00024	global-S%RSSYE	CASSIrsSYEQYF	CASSIRSSYEQYF	TRBV19	TRBJ2-7	CAGGGSQGNLIF	IEDB:Flu_A:GILGFVFTL	6	-	-	-	-	-	-	-	-	-	-	-
33	S%RSSYE	6.1e-08	3	11	2.3e-10	1	0.001	0.95	0.001	0.00024	global-S%RSSYE	CASSIrsSYEQYF	CASSIRSSYEQYF	TRBV19	TRBJ2-7	CAGGGSQGNLIF	IEDB:Flu_A:GILGFVFTL	5	-	-	-	-	-	-	-	-	-	-	-
33	S%RSSYE	6.1e-08	3	11	2.3e-10	1	0.001	0.95	0.001	0.00024	global-S%RSSYE	CASSIrsSYEQYF	CASSIRSSYEQYF	TRBV19	TRBJ2-7	CAGAVGSSNTGKLIF	IEDB:Flu_A:GILGFVFTL	3	-	-	-	-	-	-	-	-	-	-	-
33	S%RSSYE	6.1e-08	3	11	2.3e-10	1	0.001	0.95	0.001	0.00024	global-S%RSSYE	CASSIrsSYEQYF	CASSIRSSYEQYF	TRBV19	TRBJ2-7	CAGGGSSNTGKLIF	IEDB:Flu_A:GILGFVFTL	2	-	-	-	-	-	-	-	-	-	-	-
33	S%RSSYE	6.1e-08	3	11	2.3e-10	1	0.001	0.95	0.001	0.00024	global-S%RSSYE	CASSIrsSYEQYF	CASSIRSSYEQYF	TRBV19	TRBJ2-7	CAGVGGGSQGNLIF	IEDB:Flu_A:GILGFVFTL	2	-	-	-	-	-	-	-	-	-	-	-
33	S%RSSYE	6.1e-08	3	11	2.3e-10	1	0.001	0.95	0.001	0.00024	global-S%RSSYE	CASSIrsSYEQYF	CASSIRSSYEQYF	TRBV19	TRBJ2-7	CATGGSQGNLIF	IEDB:Flu_A:GILGFVFTL	2	-	-	-	-	-	-	-	-	-	-	-
33	S%RSSYE	6.1e-08	3	11	2.3e-10	1	0.001	0.95	0.001	0.00024	global-S%RSSYE	CASSIrsSYEQYF	CASSIRSSYEQYF	TRBV19	TRBJ2-7	CAVGGSQGNLIF	IEDB:Flu_A:GILGFVFTL	2	-	-	-	-	-	-	-	-	-	-	-
33	S%RSSYE	6.1e-08	3	11	2.3e-10	1	0.001	0.95	0.001	0.00024	global-S%RSSYE	CASSIrsSYEQYF	CASSIRSSYEQYF	TRBV19	TRBJ2-7	CAAGGSQGNLIF	IEDB:Flu_A:GILGFVFTL	2	-	-	-	-	-	-	-	-	-	-	-
33	S%RSSYE	6.1e-08	3	11	2.3e-10	1	0.001	0.95	0.001	0.00024	global-S%RSSYE	CASSIrsSYEQYF	CASSIRSSYEQYF	TRBV19	TRBJ2-7	CAVPKGSQGNLIF	IEDB:Flu_A:GILGFVFTL	2	-	-	-	-	-	-	-	-	-	-	-
33	S%RSSYE	6.1e-08	3	11	2.3e-10	1	0.001	0.95	0.001	0.00024	global-S%RSSYE	CASSIrsSYEQYF	CASSIRSSYEQYF	TRBV19	TRBJ2-7	CAGGGSQGNLIF	IEDB:Flu_A:GILGFVFTL	1	-	-	-	-	-	-	-	-	-	-	-
33	S%RSSYE	6.1e-08	3	11	2.3e-10	1	0.001	0.95	0.001	0.00024	global-S%RSSYE	CASSIrsSYEQYF	CASSIRSSYEQYF	TRBV19	TRBJ2-7	CAGAAGSSNTGKLIF	IEDB:Flu_A:GILGFVFTL	1	-	-	-	-	-	-	-	-	-	-	-
33	S%RSSYE	6.1e-08	3	11	2.3e-10	1	0.001	0.95	0.001	0.00024	global-S%RSSYE	CASSIrsSYEQYF	CASSIRSSYEQYF	TRBV19	TRBJ2-7	CAGAFGSSNTGKLIF	IEDB:Flu_A:GILGFVFTL	1	-	-	-	-	-	-	-	-	-	-	-
33	S%RSSYE	6.1e-08	3	11	2.3e-10	1	0.001	0.95	0.001	0.00024	global-S%RSSYE	CASSIrsSYEQYF	CASSIRSSYEQYF	TRBV19	TRBJ2-7	CAGAIGSSNTGKLIF	IEDB:Flu_A:GILGFVFTL	1	-	-	-	-	-	-	-	-	-	-	-
33	S%RSSYE	6.1e-08	3	11	2.3e-10	1	0.001	0.95	0.001	0.00024	global-S%RSSYE	CASSIrsSYEQYF	CASSIRSSYEQYF	TRBV19	TRBJ2-7	CAGASDDYGGSQGNLIF	IEDB:Flu_A:GILGFVFTL	1	-	-	-	-	-	-	-	-	-	-	-
33	S%RSSYE	6.1e-08	3	11	2.3e-10	1	0.001	0.95	0.001	0.00024	global-S%RSSYE	CASSIrsSYEQYF	CASSIRSSYEQYF	TRBV19	TRBJ2-7	CAGATTGGYGGSQGNLIF	IEDB:Flu_A:GILGFVFTL	1	-	-	-	-	-	-	-	-	-	-	-
33	S%RSSYE	6.1e-08	3	11	2.3e-10	1	0.001	0.95	0.001	0.00024	global-S%RSSYE	CASSIrsSYEQYF	CASSIRSSYEQYF	TRBV19	TRBJ2-7	CAGDHNAGKSTF	IEDB:Flu_A:GILGFVFTL	1	-	-	-	-	-	-	-	-	-	-	-
33	S%RSSYE	6.1e-08	3	11	2.3e-10	1	0.001	0.95	0.001	0.00024	global-S%RSSYE	CASSIrsSYEQYF	CASSIRSSYEQYF	TRBV19	TRBJ2-7	CAGPGSQGNLIF	IEDB:Flu_A:GILGFVFTL	1	-	-	-	-	-	-	-	-	-	-	-
33	S%RSSYE	6.1e-08	3	11	2.3e-10	1	0.001	0.95	0.001	0.00024	global-S%RSSYE	CASSIrsSYEQYF	CASSIRSSYEQYF	TRBV19	TRBJ2-7	CAGVGGGSQGNLIF	IEDB:Flu_A:GILGFVFTL	1	-	-	-	-	-	-	-	-	-	-	-
33	S%RSSYE	6.1e-08	3	11	2.3e-10	1	0.001	0.95	0.001	0.00024	global-S%RSSYE	CASSIrsSYEQYF	CASSIRSSYEQYF	TRBV19	TRBJ2-7	CAPQANTGKLIF	IEDB:Flu_A:GILGFVFTL	1	-	-	-	-	-	-	-	-	-	-	-
33	S%RSSYE	6.1e-08	3	11	2.3e-10	1	0.001	0.95	0.001	0.00024	global-S%RSSYE	CASSIrsSYEQYF	CASSIRSSYEQYF	TRBV19	TRBJ2-7	CAVSGSQGNLIF	IEDB:Flu_A:GILGFVFTL	1	-	-	-	-	-	-	-	-	-	-	-
33	S%RSSYE	6.1e-08	3	11	2.3e-10	1	0.001	0.95	0.001	0.00024	global-S%RSSYE	CASSIrsSYEQYF	CASSIRSSYEQYF	TRBV19	TRBJ2-7	CAVTGGGSQGNLIF	IEDB:Flu_A:GILGFVFTL	1	-	-	-	-	-	-	-	-	-	-	-
33	S%RSSYE	6.1e-08	3	11	2.3e-10	1	0.001	0.95	0.001	0.00024	global-S%RSSYE	CASSIrsSYEQYF	CASSIRSSYEQYF	TRBV19	TRBJ2-7	CGTADGGSQGNLIF	IEDB:Flu_A:GILGFVFTL	1	-	-	-	-	-	-	-	-	-	-	-
33	S%RSSYE	6.1e-08	3	11	2.3e-10	1	0.001	0.95	0.001	0.00024	global-S%RSSYE	CASSIrsSYEQYF	CASSIRSSYEQYF	TRBV19	TRBJ2-7	CSYGGSQGNLIF	IEDB:Flu_A:GILGFVFTL	1	-	-	-	-	-	-	-	-	-	-	-
33	S%RSSYE	6.1e-08	3	11	2.3e-10	1	0.001	0.95	0.001	0.00024	global-S%RSSYE	CASSIrsSYEQYF	CASSIRSSYEQYF	TRBV19	TRBJ2-7	CYLCAGGGSQGNLIF	IEDB:Flu_A:GILGFVFTL	1	-	-	-	-	-	-	-	-	-	-	-
33	S%RSSYE	6.1e-08	3	11	2.3e-10	1	0.001	0.95	0.001	0.00024	global-S%RSSYE	CASSIrsSYEQYF	CASSIRSSYEQYF	TRBV19	TRBJ2-7	CAAISDYKLSF	IEDB:Flu_A:GILGFVFTL	1	-	-	-	-	-	-	-	-	-	-	-
33	S%RSSYE	6.1e-08	3	11	2.3e-10	1	0.001	0.95	0.001	0.00024	global-S%RSSYE	CASSIrsSYEQYF	CASSIRSSYEQYF	TRBV19	TRBJ2-7	CAASEGGGSQGNLIF	IEDB:Flu_A:GILGFVFTL	1	-	-	-	-	-	-	-	-	-	-	-
33	S%RSSYE	6.1e-08	3	11	2.3e-10	1	0.001	0.95	0.001	0.00024	global-S%RSSYE	CASSIrsSYEQYF	CASSIRSSYEQYF	TRBV19	TRBJ2-7	CAENYGGSQGNLIF	IEDB:Flu_A:GILGFVFTL	1	-	-	-	-	-	-	-	-	-	-	-
33	S%RSSYE	6.1e-08	3	11	2.3e-10	1	0.001	0.95	0.001	0.00024	global-S%RSSYE	CASSIrsSYEQYF	CASSIRSSYEQYF	TRBV19	TRBJ2-7	CAGAFGSSNTGKLIF	IEDB:Flu_A:GILGFVFTL	1	-	-	-	-	-	-	-	-	-	-	-
33	S%RSSYE	6.1e-08	3	11	2.3e-10	1	0.001	0.95	0.001	0.00024	global-S%RSSYE	CASSIrsSYEQYF	CASSIRSSYEQYF	TRBV19	TRBJ2-7	CAGALTGYGGSQGNLIF	IEDB:Flu_A:GILGFVFTL	1	-	-	-	-	-	-	-	-	-	-	-
33	S%RSSYE	6.1e-08	3	11	2.3e-10	1	0.001	0.95	0.001	0.00024	global-S%RSSYE	CASSIrsSYEQYF	CASSIRSSYEQYF	TRBV19	TRBJ2-7	CAGASGNTGKLIF	IEDB:Flu_A:GILGFVFTL	1	-	-	-	-	-	-	-	-	-	-	-
33	S%RSSYE	6.1e-08	3	11	2.3e-10	1	0.001	0.95	0.001	0.00024	global-S%RSSYE	CASSIrsSYEQYF	CASSIRSSYEQYF	TRBV19	TRBJ2-7	CAGEGGGSQGNLIF	IEDB:Flu_A:GILGFVFTL	1	-	-	-	-	-	-	-	-	-	-	-
33	S%RSSYE	6.1e-08	3	11	2.3e-10	1	0.001	0.95	0.001	0.00024	global-S%RSSYE	CASSIrsSYEQYF	CASSIRSSYEQYF	TRBV19	TRBJ2-7	CAGGGNGGSQGNLIF	IEDB:Flu_A:GILGFVFTL	1	-	-	-	-	-	-	-	-	-	-	-
33	S%RSSYE	6.1e-08	3	11	2.3e-10	1	0.001	0.95	0.001	0.00024	global-S%RSSYE	CASSIrsSYEQYF	CASSIRSSYEQYF	TRBV19	TRBJ2-7	CAHGGSQGNLIF	IEDB:Flu_A:GILGFVFTL	1	-	-	-	-	-	-	-	-	-	-	-
33	S%RSSYE	6.1e-08	3	11	2.3e-10	1	0.001	0.95	0.001	0.00024	global-S%RSSYE	CASSIrsSYEQYF	CASSIRSSYEQYF	TRBV19	TRBJ2-7	CAVDGGGGSQGNLIF	IEDB:Flu_A:GILGFVFTL	1	-	-	-	-	-	-	-	-	-	-	-
33	S%RSSYE	6.1e-08	3	11	2.3e-10	1	0.001	0.95	0.001	0.00024	global-S%RSSYE	CASSIrsSYEQYF	CASSIRSSYEQYF	TRBV19	TRBJ2-7	CAVSYGGSQGNLIF	IEDB:Flu_A:GILGFVFTL	1	-	-	-	-	-	-	-	-	-	-	-
33	S%RSSYE	6.1e-08	3	11	2.3e-10	1	0.001	0.95	0.001	0.00024	global-S%RSSYE	CASSIrsSYEQYF	CASSIRSSYEQYF	TRBV19	TRBJ2-7	CAVTSNTGKLIF	IEDB:Flu_A:GILGFVFTL	1	-	-	-	-	-	-	-	-	-	-	-
33	S%RSSYE	6.1e-08	3	11	2.3e-10	1	0.001	0.95	0.001	0.00024	global-S%RSSYE	CASSIrsSYEQYF	CASSIRSSYEQYF	TRBV19	TRBJ2-7	CAYGGSQGNLIF	IEDB:Flu_A:GILGFVFTL	1	-	-	-	-	-	-	-	-	-	-	-
33	S%RSSYE	6.1e-08	3	11	2.3e-10	1	0.001	0.95	0.001	0.00024	global-S%RSSYE	CASSIrsSYEQYF	CASSIRSSYEQYF	TRBV19	TRBJ2-7	CSAGGSQGNLIF	IEDB:Flu_A:GILGFVFTL	1	-	-	-	-	-	-	-	-	-	-	-
33	S%RSSYE	6.1e-08	3	11	2.3e-10	1	0.001	0.95	0.001	0.00024	global-S%RSSYE	CASSIrsSYEQYF	CASSIRSSYEQYF	TRBV19	TRBJ2-7	CAAGGSQGNLIF	IEDB:Flu_A:GILGFVFTL	1	-	-	-	-	-	-	-	-	-	-	-
33	S%RSSYE	6.1e-08	3	11	2.3e-10	1	0.001	0.95	0.001	0.00024	global-S%RSSYE	CASSIrsSYEQYF	CASSIRSSYEQYF	TRBV19	TRBJ2-7	CAGAFGSSNTGKLIF	IEDB:Flu_A:GILGFVFTL	1	-	-	-	-	-	-	-	-	-	-	-
33	S%RSSYE	6.1e-08	3	11	2.3e-10	1	0.001	0.95	0.001	0.00024	global-S%RSSYE	CASSIrsSYEQYF	CASSIRSSYEQYF	TRBV19	TRBJ2-7	CAGASGSSNTGKLIF	IEDB:Flu_A:GILGFVFTL	1	-	-	-	-	-	-	-	-	-	-	-
33	S%RSSYE	6.1e-08	3	11	2.3e-10	1	0.001	0.95	0.001	0.00024	global-S%RSSYE	CASSIrsSYEQYF	CASSIRSSYEQYF	TRBV19	TRBJ2-7	CAGAVGSSNTGKLIF	IEDB:Flu_A:GILGFVFTL	1	-	-	-	-	-	-	-	-	-	-	-
33	S%RSSYE	6.1e-08	3	11	2.3e-10	1	0.001	0.95	0.001	0.00024	global-S%RSSYE	CASSIrsSYEQYF	CASSIRSSYEQYF	TRBV19	TRBJ2-7	CAGDLVIYGGSQGNLIF	IEDB:Flu_A:GILGFVFTL	1	-	-	-	-	-	-	-	-	-	-	-
33	S%RSSYE	6.1e-08	3	11	2.3e-10	1	0.001	0.95	0.001	0.00024	global-S%RSSYE	CASSIrsSYEQYF	CASSIRSSYEQYF	TRBV19	TRBJ2-7	CAGEGGGSQGNLIF	IEDB:Flu_A:GILGFVFTL	1	-	-	-	-	-	-	-	-	-	-	-
33	S%RSSYE	6.1e-08	3	11	2.3e-10	1	0.001	0.95	0.001	0.00024	global-S%RSSYE	CASSIrsSYEQYF	CASSIRSSYEQYF	TRBV19	TRBJ2-7	CALLYARLMF	IEDB:Flu_A:GILGFVFTL	1	-	-	-	-	-	-	-	-	-	-	-
33	S%RSSYE	6.1e-08	3	11	2.3e-10	1	0.001	0.95	0.001	0.00024	global-S%RSSYE	CASSIrsSYEQYF	CASSIRSSYEQYF	TRBV19	TRBJ2-7	CAVGGYGGSQGNLIF	IEDB:Flu_A:GILGFVFTL	1	-	-	-	-	-	-	-	-	-	-	-
33	S%RSSYE	6.1e-08	3	11	2.3e-10	1	0.001	0.95	0.001	0.00024	global-S%RSSYE	CASSIrsSYEQYF	CASSIRSSYEQYF	TRBV19	TRBJ2-7	CAYGGSQGNLIF	IEDB:Flu_A:GILGFVFTL	1	-	-	-	-	-	-	-	-	-	-	-
33	S%RSSYE	6.1e-08	3	11	2.3e-10	1	0.001	0.95	0.001	0.00024	global-S%RSSYE	CASSIrsSYEQYF	CASSIRSSYEQYF	TRBV19	TRBJ2-7	CAGGGSQGNLIF	SU22:179:T2:NA	1	-	-	-	-	-	-	-	-	-	-	-
33	S%RSSYE	6.1e-08	3	11	2.3e-10	1	0.001	0.95	0.001	0.00024	global-S%RSSYE	CASSIrsSYEQYF	CASSIRSSYEQYF	TRBV19	TRBJ2-7	CAGTGSQGNLIF	SU22:40:T3:NA	1	-	-	-	-	-	-	-	-	-	-	-
33	S%RSSYE	6.1e-08	3	11	2.3e-10	1	0.001	0.95	0.001	0.00024	global-S%RSSYE	CASSIrsSYEQYF	CASSIRSSYEQYF	TRBV19	TRBJ2-7	CAVGGSQGNLIF	SU22:77:T3:NA	1	-	-	-	-	-	-	-	-	-	-	-
33	S%RSSYE	6.1e-08	3	11	2.3e-10	1	0.001	0.95	0.001	0.00024	global-S%RSSYE	CASSIrsSYEQYF	CASSIRSSYEQYF	TRBV19	TRBJ2-7	CAVPGDGGSQGNLIF	SU22:172:T1:NA	1	-	-	-	-	-	-	-	-	-	-	-
33	S%RSSYE	6.1e-08	3	11	2.3e-10	1	0.001	0.95	0.001	0.00024	global-S%RSSYE	CASSIrssyEQFF	CASSIRSSYEQFF	TRBV1-01	TRBJ2-1:01	CAVDGGGGSQGNLIF	MCPAS:Flu.M1.GILGFVFTL	1	-	-	-	-	-	-	-	-	-	-	-
33	S%RSSYE	6.1e-08	3	11	2.3e-10	1	0.001	0.95	0.001	0.00024	global-S%RSSYE	CASSIrssyEQFF	CASSIRSSYEQFF	TRBV19:02	TRBJ2-1:01	CAGGGSQGNLIF	MCPAS:Flu.M1.GILGFVFTL	1	-	-	-	-	-	-	-	-	-	-	-
33	S%RSSYE	6.1e-08	3	11	2.3e-10	1	0.001	0.95	0.001	0.00024	global-S%RSSYE	CASSIrssyEQFF	CASSIRSSYEQFF	TRBV19	TRBJ2-1	CAVDGGGGSQGNLIF	IEDB:Flu_A:GILGFVFTL	1	-	-	-	-	-	-	-	-	-	-	-
33	S%RSSYE	6.1e-08	3	11	2.3e-10	1	0.001	0.95	0.001	0.00024	global-S%RSSYE	CASSIrssyEQFF	CASSIRSSYEQFF	TRBV19	TRBJ2-1	CAGGGSQGNLIF	IEDB:Flu_A:GILGFVFTL	1	-	-	-	-	-	-	-	-	-	-	-
33	S%RSSYE	6.1e-08	3	11	2.3e-10	1	0.001	0.95	0.001	0.00024	global-S%RSSYE	CASSVrsSYEQYF	CASSVRSSYEQYF	TRBV1-01	TRBJ2-7:01	CAGGGSQGNLIF	MCPAS:Flu.M1.GILGFVFTL	2	-	-	-	-	-	-	-	-	-	-	-
33	S%RSSYE	6.1e-08	3	11	2.3e-10	1	0.001	0.95	0.001	0.00024	global-S%RSSYE	CASSVrsSYEQYF	CASSVRSSYEQYF	TRBV19:02	TRBJ2-7:01	CAEEHDRMYSGGGADGLTF	MCPAS:Flu.M1.GILGFVFTL	1	-	-	-	-	-	-	-	-	-	-	-
33	S%RSSYE	6.1e-08	3	11	2.3e-10	1	0.001	0.95	0.001	0.00024	global-S%RSSYE	CASSVrsSYEQYF	CASSVRSSYEQYF	TRBV1-01	TRBJ2-7:01	CATGGSQGNLIF	MCPAS:Flu.M1.GILGFVFTL	1	-	-	-	-	-	-	-	-	-	-	-
33	S%RSSYE	6.1e-08	3	11	2.3e-10	1	0.001	0.95	0.001	0.00024	global-S%RSSYE	CASSVrsSYEQYF	CASSVRSSYEQYF	TRBV1-01	TRBJ2-7:01	CAVGGDGGSQGNLIF	MCPAS:Flu.M1.GILGFVFTL	1	-	-	-	-	-	-	-	-	-	-	-
33	S%RSSYE	6.1e-08	3	11	2.3e-10	1	0.001	0.95	0.001	0.00024	global-S%RSSYE	CASSVrsSYEQYF	CASSVRSSYEQYF	TRBV1-01	TRBJ2-7:01	CAVSGSQGNLIF	MCPAS:Flu.M1.GILGFVFTL	1	-	-	-	-	-	-	-	-	-	-	-
33	S%RSSYE	6.1e-08	3	11	2.3e-10	1	0.001	0.95	0.001	0.00024	global-S%RSSYE	CASSVrsSYEQYF	CASSVRSSYEQYF	TRBV19:02	TRBJ2-7:01	CAAGGSQGNLIF	MCPAS:Flu.M1.GILGFVFTL	1	-	-	-	-	-	-	-	-	-	-	-
33	S%RSSYE	6.1e-08	3	11	2.3e-10	1	0.001	0.95	0.001	0.00024	global-S%RSSYE	CASSVrsSYEQYF	CASSVRSSYEQYF	TRBV19:02	TRBJ2-7:01	CAGAGDNTGKLIF	MCPAS:Flu.M1.GILGFVFTL	1	-	-	-	-	-	-	-	-	-	-	-
33	S%RSSYE	6.1e-08	3	11	2.3e-10	1	0.001	0.95	0.001	0.00024	global-S%RSSYE	CASSVrsSYEQYF	CASSVRSSYEQYF	TRBV19:02	TRBJ2-7:01	CAGAGSQGNLIF	MCPAS:Flu.M1.GILGFVFTL	1	-	-	-	-	-	-	-	-	-	-	-
33	S%RSSYE	6.1e-08	3	11	2.3e-10	1	0.001	0.95	0.001	0.00024	global-S%RSSYE	CASSVrsSYEQYF	CASSVRSSYEQYF	TRBV19:02	TRBJ2-7:01	CAGAIGSSNTGKLIF	MCPAS:Flu.M1.GILGFVFTL	1	-	-	-	-	-	-	-	-	-	-	-
33	S%RSSYE	6.1e-08	3	11	2.3e-10	1	0.001	0.95	0.001	0.00024	global-S%RSSYE	CASSVrsSYEQYF	CASSVRSSYEQYF	TRBV19	TRBJ2-7	CAGGGSQGNLIF	IEDB:Flu_A:GILGFVFTL	2	-	-	-	-	-	-	-	-	-	-	-
33	S%RSSYE	6.1e-08	3	11	2.3e-10	1	0.001	0.95	0.001	0.00024	global-S%RSSYE	CASSVrsSYEQYF	CASSVRSSYEQYF	TRBV19	TRBJ2-7	CAGAGSQGNLIF	IEDB:Flu_A:GILGFVFTL	1	-	-	-	-	-	-	-	-	-	-	-
33	S%RSSYE	6.1e-08	3	11	2.3e-10	1	0.001	0.95	0.001	0.00024	global-S%RSSYE	CASSVrsSYEQYF	CASSVRSSYEQYF	TRBV19	TRBJ2-7	CAAGGSQGNLIF	IEDB:Flu_A:GILGFVFTL	1	-	-	-	-	-	-	-	-	-	-	-
33	S%RSSYE	6.1e-08	3	11	2.3e-10	1	0.001	0.95	0.001	0.00024	global-S%RSSYE	CASSVrsSYEQYF	CASSVRSSYEQYF	TRBV19	TRBJ2-7	CAGGGSQGNLIF	IEDB:Flu_A:GILGFVFTL	1	-	-	-	-	-	-	-	-	-	-	-
33	S%RSSYE	6.1e-08	3	11	2.3e-10	1	0.001	0.95	0.001	0.00024	global-S%RSSYE	CASSVrsSYEQYF	CASSVRSSYEQYF	TRBV19	TRBJ2-7	CATGGSQGNLIF	IEDB:Flu_A:GILGFVFTL	1	-	-	-	-	-	-	-	-	-	-	-
33	S%RSSYE	6.1e-08	3	11	2.3e-10	1	0.001	0.95	0.001	0.00024	global-S%RSSYE	CASSVrsSYEQYF	CASSVRSSYEQYF	TRBV19	TRBJ2-7	CAVGGDGGSQGNLIF	IEDB:Flu_A:GILGFVFTL	1	-	-	-	-	-	-	-	-	-	-	-
33	S%RSSYE	6.1e-08	3	11	2.3e-10	1	0.001	0.95	0.001	0.00024	global-S%RSSYE	CASSVrsSYEQYF	CASSVRSSYEQYF	TRBV19	TRBJ2-7	CAVSGSQGNLIF	IEDB:Flu_A:GILGFVFTL	1	-	-	-	-	-	-	-	-	-	-	-
33	S%RSSYE	6.1e-08	3	11	2.3e-10	1	0.001	0.95	0.001	0.00024	global-S%RSSYE	CASSVrsSYEQYF	CASSVRSSYEQYF	TRBV19	TRBJ2-7	CAAGGSQGNLIF	IEDB:Flu_A:GILGFVFTL	1	-	-	-	-	-	-	-	-	-	-	-
33	S%RSSYE	6.1e-08	3	11	2.3e-10	1	0.001	0.95	0.001	0.00024	global-S%RSSYE	CASSVrsSYEQYF	CASSVRSSYEQYF	TRBV19	TRBJ2-7	CAEEHDRMYSGGGADGLTF	IEDB:Flu_A:GILGFVFTL	1	-	-	-	-	-	-	-	-	-	-	-
33	S%RSSYE	6.1e-08	3	11	2.3e-10	1	0.001	0.95	0.001	0.00024	global-S%RSSYE	CASSVrsSYEQYF	CASSVRSSYEQYF	TRBV19	TRBJ2-7	CAGAGDNTGKLIF	IEDB:Flu_A:GILGFVFTL	1	-	-	-	-	-	-	-	-	-	-	-
33	S%RSSYE	6.1e-08	3	11	2.3e-10	1	0.001	0.95	0.001	0.00024	global-S%RSSYE	CASSVrsSYEQYF	CASSVRSSYEQYF	TRBV19	TRBJ2-7	CAGAGSQGNLIF	IEDB:Flu_A:GILGFVFTL	1	-	-	-	-	-	-	-	-	-	-	-
33	S%RSSYE	6.1e-08	3	11	2.3e-10	1	0.001	0.95	0.001	0.00024	global-S%RSSYE	CASSVrsSYEQYF	CASSVRSSYEQYF	TRBV19	TRBJ2-7	CAGAIGSSNTGKLIF	IEDB:Flu_A:GILGFVFTL	1	-	-	-	-	-	-	-	-	-	-	-
33	S%RSSYE	6.1e-08	3	11	2.3e-10	1	0.001	0.95	0.001	0.00024	global-S%RSSYE	CASSfrsSYEQYF	CASSFRSSYEQYF	TRBV1-01	TRBJ2-7:01	CAVTGGGSQGNLIF	MCPAS:Flu.M1.GILGFVFTL	1	-	-	-	-	-	-	-	-	-	-	-
33	S%RSSYE	6.1e-08	3	11	2.3e-10	1	0.001	0.95	0.001	0.00024	global-S%RSSYE	CASSfrsSYEQYF	CASSFRSSYEQYF	TRBV19	TRBJ2-7	CAVTGGGSQGNLIF	IEDB:Flu_A:GILGFVFTL	1	-	-	-	-	-	-	-	-	-	-	-
33	S%RSSYE	6.1e-08	3	11	2.3e-10	1	0.001	0.95	0.001	0.00024	global-S%RSSYE	CASSmrsSYEQYF	CASSMRSSYEQYF	TRBV19:02	TRBJ2-7:01	CAVSGSQGNLIF	MCPAS:Flu.M1.GILGFVFTL	1	-	-	-	-	-	-	-	-	-	-	-
33	S%RSSYE	6.1e-08	3	11	2.3e-10	1	0.001	0.95	0.001	0.00024	global-S%RSSYE	CASSmrsSYEQYF	CASSMRSSYEQYF	TRBV19	TRBJ2-7	CAVSGSQGNLIF	IEDB:Flu_A:GILGFVFTL	1	-	-	-	-	-	-	-	-	-	-	-
33	S%RSSYE	6.1e-08	3	11	2.3e-10	1	0.001	0.95	0.001	0.00024	global-S%RSSYE	CASStrsSYEQYF	CASSTRSSYEQYF	TRBV19	TRBJ2-7	CAGPGTNAGKSTF	MCPAS:YFV.YFV-17D.LLWNGPMAV	1	-	-	-	-	-	-	-	-	-	-	-
33	S%RSSYE	6.1e-08	3	11	2.3e-10	1	0.001	0.95	0.001	0.00024	global-S%RSSYE	CASStrsSYEQYF	CASSTRSSYEQYF	TRBV1-01	TRBJ2-7:01	CAGAGSQGNLIF	MCPAS:Flu.M1.GILGFVFTL	1	-	-	-	-	-	-	-	-	-	-	-
33	S%RSSYE	6.1e-08	3	11	2.3e-10	1	0.001	0.95	0.001	0.00024	global-S%RSSYE	CASStrsSYEQYF	CASSTRSSYEQYF	TRBV1-01	TRBJ2-7:01	CATGGSQGNLIF	MCPAS:Flu.M1.GILGFVFTL	1	-	-	-	-	-	-	-	-	-	-	-
33	S%RSSYE	6.1e-08	3	11	2.3e-10	1	0.001	0.95	0.001	0.00024	global-S%RSSYE	CASStrsSYEQYF	CASSTRSSYEQYF	TRBV19:02	TRBJ2-7:01	CAGAPGSSNTGKLIF	MCPAS:Flu.M1.GILGFVFTL	1	-	-	-	-	-	-	-	-	-	-	-
33	S%RSSYE	6.1e-08	3	11	2.3e-10	1	0.001	0.95	0.001	0.00024	global-S%RSSYE	CASStrsSYEQYF	CASSTRSSYEQYF	TRBV19	TRBJ2-7	CACGGSQGNLIF	IEDB:Flu_A:GILGFVFTL	1	-	-	-	-	-	-	-	-	-	-	-
33	S%RSSYE	6.1e-08	3	11	2.3e-10	1	0.001	0.95	0.001	0.00024	global-S%RSSYE	CASStrsSYEQYF	CASSTRSSYEQYF	TRBV19	TRBJ2-7	CAGAGSQGNLIF	IEDB:Flu_A:GILGFVFTL	1	-	-	-	-	-	-	-	-	-	-	-
33	S%RSSYE	6.1e-08	3	11	2.3e-10	1	0.001	0.95	0.001	0.00024	global-S%RSSYE	CASStrsSYEQYF	CASSTRSSYEQYF	TRBV19	TRBJ2-7	CAGAGSQGNLIF	IEDB:Flu_A:GILGFVFTL	1	-	-	-	-	-	-	-	-	-	-	-
33	S%RSSYE	6.1e-08	3	11	2.3e-10	1	0.001	0.95	0.001	0.00024	global-S%RSSYE	CASStrsSYEQYF	CASSTRSSYEQYF	TRBV19	TRBJ2-7	CAGGGSQGNLIF	IEDB:Flu_A:GILGFVFTL	1	-	-	-	-	-	-	-	-	-	-	-
33	S%RSSYE	6.1e-08	3	11	2.3e-10	1	0.001	0.95	0.001	0.00024	global-S%RSSYE	CASStrsSYEQYF	CASSTRSSYEQYF	TRBV19	TRBJ2-7	CATGGSQGNLIF	IEDB:Flu_A:GILGFVFTL	1	-	-	-	-	-	-	-	-	-	-	-
33	S%RSSYE	6.1e-08	3	11	2.3e-10	1	0.001	0.95	0.001	0.00024	global-S%RSSYE	CASStrsSYEQYF	CASSTRSSYEQYF	TRBV19	TRBJ2-7	CAGAPGSSNTGKLIF	IEDB:Flu_A:GILGFVFTL	1	-	-	-	-	-	-	-	-	-	-	-
33	S%RSSYE	6.1e-08	3	11	2.3e-10	1	0.001	0.95	0.001	0.00024	global-S%RSSYE	CASStrsSYEQYF	CASSTRSSYEQYF	TRBV19	TRBJ2-7	CAGAGSQGNLIF	SU22:103:T1:NA	1	-	-	-	-	-	-	-	-	-	-	-
33	S%RSSYE	6.1e-08	3	11	2.3e-10	1	0.001	0.95	0.001	0.00024	global-S%RSSYE	CASSLrsSYEQYF	CASSLRSSYEQYF	TRBV1-01	TRBJ2-7:01	CAGVTYGGSQGNLIF	MCPAS:Flu.M1.GILGFVFTL	1	-	-	-	-	-	-	-	-	-	-	-
33	S%RSSYE	6.1e-08	3	11	2.3e-10	1	0.001	0.95	0.001	0.00024	global-S%RSSYE	CASSLrsSYEQYF	CASSLRSSYEQYF	TRBV1-01	TRBJ2-7:01	CAANYGGSQGNLIF	MCPAS:Flu.M1.GILGFVFTL	1	-	-	-	-	-	-	-	-	-	-	-
33	S%RSSYE	6.1e-08	3	11	2.3e-10	1	0.001	0.95	0.001	0.00024	global-S%RSSYE	CASSLrsSYEQYF	CASSLRSSYEQYF	TRBV19	TRBJ2-7	CAANYGGSQGNLIF	IEDB:Flu_A:GILGFVFTL	1	-	-	-	-	-	-	-	-	-	-	-
33	S%RSSYE	6.1e-08	3	11	2.3e-10	1	0.001	0.95	0.001	0.00024	global-S%RSSYE	CASSLrsSYEQYF	CASSLRSSYEQYF	TRBV19	TRBJ2-7	CAMSGEGGSQGNLIF	IEDB:Flu_A:GILGFVFTL	1	-	-	-	-	-	-	-	-	-	-	-
33	S%RSSYE	6.1e-08	3	11	2.3e-10	1	0.001	0.95	0.001	0.00024	global-S%RSSYE	CASSLrsSYEQYF	CASSLRSSYEQYF	TRBV19	TRBJ2-7	CAGVTYGGSQGNLIF	IEDB:Flu_A:GILGFVFTL	1	-	-	-	-	-	-	-	-	-	-	-
33	S%RSSYE	6.1e-08	3	11	2.3e-10	1	0.001	0.95	0.001	0.00024	global-S%RSSYE	CATSGRsSYEQYF	CATSGRSSYEQYF	TRBV6-6	TRBJ2-7	CAVQVDTGRRALTF	SU22:113:T3:NA	1	-	-	-	-	-	-	-	-	-	-	-
34	WQGA	6.4e-08	1	7	6e-07	1	0.099	0.26	0.027	0.00086	motif-WQGA	CASSDwQGagDTQYF	CASSDWQGAGDTQYF	TRBV6-1	TRBJ2-3	CARNSGNTPLVF	SU22:63:T1:NA	1	-	-	-	-	-	-	-	-	-	-	-
34	WQGA	6.4e-08	1	7	6e-07	1	0.099	0.26	0.027	0.00086	motif-WQGA	CASSSrvwQGadEQYF	CASSSRVWQGADEQYF	TRBV27	TRBJ2-7	CHGGTYKYIF	SU22:2:T1:NA	1	-	-	-	-	-	-	-	-	-	-	-
34	WQGA	6.4e-08	1	7	6e-07	1	0.099	0.26	0.027	0.00086	motif-WQGA	CSVvwQGarETQYF	CSVVWQGARETQYF	TRBV29-1	TRBJ2-5	CAVRDGYNKLIF	SU22:87:T2:NA	1	-	-	-	-	-	-	-	-	-	-	-
34	WQGA	6.4e-08	1	7	6e-07	1	0.099	0.26	0.027	0.00086	motif-WQGA	CSgwQGaSNQPQHF	CSGWQGASNQPQHF	TRBV20-1	TRBJ1-5	CALGKNTGNQFYF	SU22:82:T3:NA	5	-	-	-	-	-	-	-	-	-	-	-
34	WQGA	6.4e-08	1	7	6e-07	1	0.099	0.26	0.027	0.00086	motif-WQGA	CSgwQGaSNQPQHF	CSGWQGASNQPQHF	TRBV20-1	TRBJ1-5	CALGKNTGNQFYF	SU22:82:T2:NA	2	-	-	-	-	-	-	-	-	-	-	-
34	WQGA	6.4e-08	1	7	6e-07	1	0.099	0.26	0.027	0.00086	motif-WQGA	CSgwQGaSNQPQHF	CSGWQGASNQPQHF	TRBV20-1	TRBJ1-5	CALGKNTGNQFYF	SU22:58:T3:NA	1	-	-	-	-	-	-	-	-	-	-	-
34	WQGA	6.4e-08	1	7	6e-07	1	0.099	0.26	0.027	0.00086	motif-WQGA	CASSLewQGagYEQYF	CASSLEWQGAGYEQYF	TRBV27	TRBJ2-7	CATDASGSRLTF	SU22:19:T2:NA	1	-	-	-	-	-	-	-	-	-	-	-
34	WQGA	6.4e-08	1	7	6e-07	1	0.099	0.26	0.027	0.00086	motif-WQGA	CASSLwQGadGYTF	CASSLWQGADGYTF	TRBV12-4	TRBJ1-2	CAGLGGSQGNLIF	SU22:47:T2:NA	1	-	-	-	-	-	-	-	-	-	-	-
34	WQGA	6.4e-08	1	7	6e-07	1	0.099	0.26	0.027	0.00086	motif-WQGA	CASSgpwQGaksEQFF	CASSGPWQGAKSEQFF	TRBV11-2	TRBJ2-1	CAAHLDNRLAF	SU22:26:T1:NA	1	-	-	-	-	-	-	-	-	-	-	-
35	LLSS	6.9e-08	1	8	1.8e-05	1	0.43	0.6	0.081	0.00083	motif-LLSS	CASSLlssmwEQYF	CASSLLSSMWEQYF	TRBV13	TRBJ2-7	CLVGDPSGDDKIIF	SU22:69:T2:NA	1	-	-	-	-	-	-	-	-	-	-	-
35	LLSS	6.9e-08	1	8	1.8e-05	1	0.43	0.6	0.081	0.00083	motif-LLSS	CASSLlsSGpTDTQYF	CASSLLSSGPTDTQYF	TRBV28	TRBJ2-3	CAYRSAPGNEKLTF	SU22:4:T2:NA	1	-	-	-	-	-	-	-	-	-	-	-
35	LLSS	6.9e-08	1	8	1.8e-05	1	0.43	0.6	0.081	0.00083	motif-LLSS	CASSPllssTGlNTEAFF	CASSPLLSSTGLNTEAFF	TRBV19	TRBJ1-1	CAMREEYTDKLIF	SU22:123:T2:NA	1	-	-	-	-	-	-	-	-	-	-	-
35	LLSS	6.9e-08	1	8	1.8e-05	1	0.43	0.6	0.081	0.00083	motif-LLSS	CSVllsssdYEQYF	CSVLLSSSDYEQYF	TRBV29-1	TRBJ2-7	CALSEGRSYNTDKLIF	SU22:40:T3:NA	2	-	-	-	-	-	-	-	-	-	-	-
35	LLSS	6.9e-08	1	8	1.8e-05	1	0.43	0.6	0.081	0.00083	motif-LLSS	CASSPllsSGGqdGELFF	CASSPLLSSGGQDGELFF	TRBV18	TRBJ2-2	CAVRPTGTASKLTF	SU22:10:T1:NA	1	-	-	-	-	-	-	-	-	-	-	-
35	LLSS	6.9e-08	1	8	1.8e-05	1	0.43	0.6	0.081	0.00083	motif-LLSS	CASStllsSYNEQFF	CASSTLLSSYNEQFF	TRBV19	TRBJ2-1	CAETPFSGGYQKVTF	SU22:113:T1:NA	1	-	-	-	-	-	-	-	-	-	-	-
35	LLSS	6.9e-08	1	8	1.8e-05	1	0.43	0.6	0.081	0.00083	motif-LLSS	CASSLlsSYNEQFF	CASSLLSSYNEQFF	TRBV27	TRBJ2-1	CAGQNSNKYIF	SU22:154:T1:NA	1	-	-	-	-	-	-	-	-	-	-	-
35	LLSS	6.9e-08	1	8	1.8e-05	1	0.43	0.6	0.081	0.00083	motif-LLSS	CASSLlssdTDTQYF	CASSLLSSDTDTQYF	TRBV11-2	TRBJ2-3	CAASTNTGKLIF	SU22:174:T2:NA	1	-	-	-	-	-	-	-	-	-	-	-
36	FRGL	1.3e-07	1	7	0.00015	1	0.32	1	0.53	0.00086	motif-FRGL	CASSfRGlyEQFF	CASSFRGLYEQFF	TRBV5-4	TRBJ2-1	CAVSPINSGNTPLVF	SU22:66:T3:NA	1	-	-	-	-	-	-	-	-	-	-	-
36	FRGL	1.3e-07	1	7	0.00015	1	0.32	1	0.53	0.00086	motif-FRGL	CASSfRGlNTEAFF	CASSFRGLNTEAFF	TRBV27	TRBJ1-1	CAFSGGSNYKLTF	SU22:82:T2:NA	1	-	-	-	-	-	-	-	-	-	-	-
36	FRGL	1.3e-07	1	7	0.00015	1	0.32	1	0.53	0.00086	motif-FRGL	CASSfRGlsSYEQYF	CASSFRGLSSYEQYF	TRBV28	TRBJ2-7	CAVNRDTGTASKLTF	SU22:126:T3:NA	1	-	-	-	-	-	-	-	-	-	-	-
36	FRGL	1.3e-07	1	7	0.00015	1	0.32	1	0.53	0.00086	motif-FRGL	CASSgdfRGlgnEQYF	CASSGDFRGLGNEQYF	TRBV2	TRBJ2-7	CALDPRGTDKLIF	SU22:113:T3:NA	1	-	-	-	-	-	-	-	-	-	-	-
36	FRGL	1.3e-07	1	7	0.00015	1	0.32	1	0.53	0.00086	motif-FRGL	CASSfRGlNYGYTF	CASSFRGLNYGYTF	TRBV28	TRBJ1-2	CAWGGFGNVLHC	SU22:115:T2:NA	1	-	-	-	-	-	-	-	-	-	-	-
36	FRGL	1.3e-07	1	7	0.00015	1	0.32	1	0.53	0.00086	motif-FRGL	CASSfRGlntYEQYF	CASSFRGLNTYEQYF	TRBV18	TRBJ2-7	CAASKSFGNVLHC	SU22:61:T3:NA	1	-	-	-	-	-	-	-	-	-	-	-
36	FRGL	1.3e-07	1	7	0.00015	1	0.32	1	0.53	0.00086	motif-FRGL	CASSfRGlipTNEKLFF	CASSFRGLIPTNEKLFF	TRBV5-1	TRBJ1-4	CALIGTSGSRLTF	SU22:190:T3:NA	1	-	-	-	-	-	-	-	-	-	-	-
37	DHNT	1.3e-07	2	5	2.8e-05	1	0.45	1	0.042	0.0015	motif-DHNT	CSARtdhNTGELFF	CSARTDHNTGELFF	TRBV20-1	TRBJ2-2	CVVNKMDDMRF	IEDB:SARS-CoV-2:YLQPRTFLL	1	-	-	-	-	-	-	-	-	-	-	-
37	DHNT	1.3e-07	2	5	2.8e-05	1	0.45	1	0.042	0.0015	motif-DHNT	CASirdhNTGELFF	CASIRDHNTGELFF	TRBV5-4	TRBJ2-2	CVVNGEDDMRF	IEDB:SARS-CoV-2:YLQPRTFLL	1	-	-	-	-	-	-	-	-	-	-	-
37	DHNT	1.3e-07	2	5	2.8e-05	1	0.45	1	0.042	0.0015	motif-DHNT	CAWDRdhNTGELFF	CAWDRDHNTGELFF	TRBV30	TRBJ2-2	CVVNEGDKLIF	IEDB:SARS-CoV-2:YLQPRTFLL	1	-	-	-	-	-	-	-	-	-	-	-
37	DHNT	1.3e-07	2	5	2.8e-05	1	0.45	1	0.042	0.0015	motif-DHNT	CASSLrdhNTGELFF	CASSLRDHNTGELFF	TRBV7-8	TRBJ2-2	CIVKGNTGFQKLVF	SU22:135:T3:NA	1	-	-	-	-	-	-	-	-	-	-	-
37	DHNT	1.3e-07	2	5	2.8e-05	1	0.45	1	0.042	0.0015	motif-DHNT	CATGGdhNTGELFF	CATGGDHNTGELFF	TRBV2	TRBJ2-2	CVVNIDTDKLIF	IEDB:SARS-CoV-2:YLQPRTFLL	1	-	-	-	-	-	-	-	-	-	-	-
38	PSTS	1.3e-07	2	7	0.00013	1	0.39	1	0.39	0.00086	motif-PSTS	CSARgpsTSmGYTF	CSARGPSTSMGYTF	TRBV20-1	TRBJ1-2	CAAMDSNYQLIW	SU22:122:T2:NA	1	-	-	-	-	-	-	-	-	-	-	-
38	PSTS	1.3e-07	2	7	0.00013	1	0.39	1	0.39	0.00086	motif-PSTS	CATSpsTSaNEQFF	CATSPSTSANEQFF	TRBV24-1	TRBJ2-1	CVVSPRETNAGKSTF	SU22:63:T3:NA	1	-	-	-	-	-	-	-	-	-	-	-
38	PSTS	1.3e-07	2	7	0.00013	1	0.39	1	0.39	0.00086	motif-PSTS	CASSPsTSGelYNEQFF	CASSPSTSGELYNEQFF	TRBV28	TRBJ2-1	CAASPFDYNQGGKLIF	SU22:117:T1:NA	1	-	-	-	-	-	-	-	-	-	-	-
38	PSTS	1.3e-07	2	7	0.00013	1	0.39	1	0.39	0.00086	motif-PSTS	CASSPsTSGaSYEQY	CASSPSTSGASYEQY	TRBV27	TRBJ2-7	CAVAAAGLTF	IEDB:YFV:LLWNGPMAV	1	-	-	-	-	-	-	-	-	-	-	-
38	PSTS	1.3e-07	2	7	0.00013	1	0.39	1	0.39	0.00086	motif-PSTS	CASSLgpstSYEQYF	CASSLGPSTSYEQYF	TRBV7-9	TRBJ2-7	CASNGGATNKLIF	SU22:42:T1:NA	1	-	-	-	-	-	-	-	-	-	-	-
38	PSTS	1.3e-07	2	7	0.00013	1	0.39	1	0.39	0.00086	motif-PSTS	CASSEapsTSGSYNEQFF	CASSEAPSTSGSYNEQFF	TRBV2	TRBJ2-1	CAVGEADSWGKLQF	SU22:149:T2:NA	1	-	-	-	-	-	-	-	-	-	-	-
38	PSTS	1.3e-07	2	7	0.00013	1	0.39	1	0.39	0.00086	motif-PSTS	CASSPsTSNEQFF	CASSPSTSNEQFF	TRBV9	TRBJ2-1	CGADPSGTYKYIF	SU22:184:T2:NA	1	-	-	-	-	-	-	-	-	-	-	-
38	PSTS	1.3e-07	2	7	0.00013	1	0.39	1	0.39	0.00086	motif-PSTS	CASSPsTSNEQFF	CASSPSTSNEQFF	TRBV9	TRBJ2-1	CGADREGTYKYIF	SU22:120:T2:NA	1	-	-	-	-	-	-	-	-	-	-	-
39	QVSP	1.9e-07	3	5	6.5e-06	1	0.034	1	0.13	0.0015	motif-QVSP	CASSaGQvspGELFF	CASSAGQVSPGELFF	TRBV2-01	TRBJ2-2:01	CAVDDTGGGNKLTF	MCPAS:EBV.BMLF1.GLCTLVAML	1	-	-	-	-	-	-	-	-	-	-	-
39	QVSP	1.9e-07	3	5	6.5e-06	1	0.034	1	0.13	0.0015	motif-QVSP	CASSaGQvspGELFF	CASSAGQVSPGELFF	TRBV2	TRBJ2-2	CAVDDTGGGNKLTF	IEDB:EBV:GLCTLVAML	1	-	-	-	-	-	-	-	-	-	-	-
39	QVSP	1.9e-07	3	5	6.5e-06	1	0.034	1	0.13	0.0015	motif-QVSP	CASSgGQvspGELFF	CASSGGQVSPGELFF	TRBV2	TRBJ2-2	CVVNGRDSSYKLIF	SU22:114:T2:NA	1	-	-	-	-	-	-	-	-	-	-	-
39	QVSP	1.9e-07	3	5	6.5e-06	1	0.034	1	0.13	0.0015	motif-QVSP	CASSgGQvspGELFF	CASSGGQVSPGELFF	TRBV2	TRBJ2-2	CVVNGRDSSYKLIF	SU22:98:T3:NA	1	-	-	-	-	-	-	-	-	-	-	-
39	QVSP	1.9e-07	3	5	6.5e-06	1	0.034	1	0.13	0.0015	motif-QVSP	CASSQvspgilgvnvGANVLTF	CASSQVSPGILGVNVGANVLTF	TRBV14	TRBJ2-6	CAVTEYTGGFKTIF	SU22:116:T1:NA	1	-	-	-	-	-	-	-	-	-	-	-
39	QVSP	1.9e-07	3	5	6.5e-06	1	0.034	1	0.13	0.0015	motif-QVSP	CATtpGQvspgEQYF	CATTPGQVSPGEQYF	TRBV2	TRBJ2-7	CVVNGMDSSYKLIF	SU22:25:T1:NA	1	-	-	-	-	-	-	-	-	-	-	-
39	QVSP	1.9e-07	3	5	6.5e-06	1	0.034	1	0.13	0.0015	motif-QVSP	CASSQvspsTEAFF	CASSQVSPSTEAFF	TRBV4-1	TRBJ1-1	CAGGLNTGFQKLVF	SU22:26:T2:NA	1	-	-	-	-	-	-	-	-	-	-	-
40	S%RSTGE	2e-07	3	10	2.5e-10	1	0.001	0.79	0.001	0.00031	global-S%RSTGE	CASSSrsTGELFF	CASSSRSTGELFF	TRBV28	TRBJ2-2	CAMDPPLGSYIPTF	SU22:2:T1:NA	1	-	-	-	-	-	-	-	-	-	-	-
40	S%RSTGE	2e-07	3	10	2.5e-10	1	0.001	0.79	0.001	0.00031	global-S%RSTGE	CASSKrsTGELFF	CASSKRSTGELFF	TRBV1-01	TRBJ2-2:01	CAGAGGGSQGNLIF	MCPAS:Flu.M1.GILGFVFTL	1	-	-	-	-	-	-	-	-	-	-	-
40	S%RSTGE	2e-07	3	10	2.5e-10	1	0.001	0.79	0.001	0.00031	global-S%RSTGE	CASSKrsTGELFF	CASSKRSTGELFF	TRBV19	TRBJ2-2	CAGAGGGSQGNLIF	IEDB:Flu_A:GILGFVFTL	1	-	-	-	-	-	-	-	-	-	-	-
40	S%RSTGE	2e-07	3	10	2.5e-10	1	0.001	0.79	0.001	0.00031	global-S%RSTGE	CASSRrsTGELFF	CASSRRSTGELFF	TRBV19	TRBJ2-2	CAGNYGGSQGNLIF	SU22:131:T1:NA	1	-	-	-	-	-	-	-	-	-	-	-
40	S%RSTGE	2e-07	3	10	2.5e-10	1	0.001	0.79	0.001	0.00031	global-S%RSTGE	CASSYrsTGELFF	CASSYRSTGELFF	TRBV6-5	TRBJ2-2	CAASMGTGNQFYF	SU22:36:T1:NA	1	-	-	-	-	-	-	-	-	-	-	-
40	S%RSTGE	2e-07	3	10	2.5e-10	1	0.001	0.79	0.001	0.00031	global-S%RSTGE	CASSIrsTGELFF	CASSIRSTGELFF	TRBV19:02	TRBJ2-2:01	CAGGDGGSQGNLIF	MCPAS:Flu.M1.GILGFVFTL	1	-	-	-	-	-	-	-	-	-	-	-
40	S%RSTGE	2e-07	3	10	2.5e-10	1	0.001	0.79	0.001	0.00031	global-S%RSTGE	CASSIrsTGELFF	CASSIRSTGELFF	TRBV19:02	TRBJ2-2:01	CAGAYGGSQGNLIF	MCPAS:Flu.M1.GILGFVFTL	1	-	-	-	-	-	-	-	-	-	-	-
40	S%RSTGE	2e-07	3	10	2.5e-10	1	0.001	0.79	0.001	0.00031	global-S%RSTGE	CASSIrsTGELFF	CASSIRSTGELFF	TRBV19	TRBJ2-2	CAVAPTGNVLHC	IEDB:Flu_A:GILGFVFTL	1	-	-	-	-	-	-	-	-	-	-	-
40	S%RSTGE	2e-07	3	10	2.5e-10	1	0.001	0.79	0.001	0.00031	global-S%RSTGE	CASSIrsTGELFF	CASSIRSTGELFF	TRBV19	TRBJ2-2	CAGGDGGSQGNLIF	IEDB:Flu_A:GILGFVFTL	1	-	-	-	-	-	-	-	-	-	-	-
40	S%RSTGE	2e-07	3	10	2.5e-10	1	0.001	0.79	0.001	0.00031	global-S%RSTGE	CASSIrsTGELFF	CASSIRSTGELFF	TRBV19	TRBJ2-2	CAGAYGGSQGNLIF	IEDB:Flu_A:GILGFVFTL	1	-	-	-	-	-	-	-	-	-	-	-
40	S%RSTGE	2e-07	3	10	2.5e-10	1	0.001	0.79	0.001	0.00031	global-S%RSTGE	CASSIrsTGELFF	CASSIRSTGELFF	TRBV19	TRBJ2-2	CAVAPTGNVLHC	IEDB:Flu_A:GILGFVFTL	1	-	-	-	-	-	-	-	-	-	-	-
40	S%RSTGE	2e-07	3	10	2.5e-10	1	0.001	0.79	0.001	0.00031	global-S%RSTGE	CASSIrsTGELFF	CASSIRSTGELFF	TRBV19	TRBJ2-2	CAGAEGGSQGNLIF	IEDB:Flu_A:GILGFVFTL	1	-	-	-	-	-	-	-	-	-	-	-
40	S%RSTGE	2e-07	3	10	2.5e-10	1	0.001	0.79	0.001	0.00031	global-S%RSTGE	CASSIrsTGELFF	CASSIRSTGELFF	TRBV19	TRBJ2-2	CAGGDGGSQGNLIF	SU22:131:T2:NA	3	-	-	-	-	-	-	-	-	-	-	-
40	S%RSTGE	2e-07	3	10	2.5e-10	1	0.001	0.79	0.001	0.00031	global-S%RSTGE	CASSIrsTGELFF	CASSIRSTGELFF	TRBV19	TRBJ2-2	CAGGDGGSQGNLIF	SU22:131:T1:NA	2	-	-	-	-	-	-	-	-	-	-	-
40	S%RSTGE	2e-07	3	10	2.5e-10	1	0.001	0.79	0.001	0.00031	global-S%RSTGE	CASSIrsTGELFF	CASSIRSTGELFF	TRBV19	TRBJ2-2	CAANYGGSQGNLIF	SU22:58:T2:NA	1	-	-	-	-	-	-	-	-	-	-	-
40	S%RSTGE	2e-07	3	10	2.5e-10	1	0.001	0.79	0.001	0.00031	global-S%RSTGE	CASSIrsTGELFF	CASSIRSTGELFF	TRBV19	TRBJ2-2	CAGGDGGSQGNLIF	SU22:131:T3:NA	1	-	-	-	-	-	-	-	-	-	-	-
40	S%RSTGE	2e-07	3	10	2.5e-10	1	0.001	0.79	0.001	0.00031	global-S%RSTGE	CASSIrsTGELFF	CASSIRSTGELFF	TRBV19	TRBJ2-2	CAGNHGGSQGNLIF	SU22:194:T3:NA	1	-	-	-	-	-	-	-	-	-	-	-
40	S%RSTGE	2e-07	3	10	2.5e-10	1	0.001	0.79	0.001	0.00031	global-S%RSTGE	CASSPrsTGELFF	CASSPRSTGELFF	TRBV7-9	TRBJ2-2	CALSDNYGQNFVF	SU22:120:T1:NA	1	-	-	-	-	-	-	-	-	-	-	-
40	S%RSTGE	2e-07	3	10	2.5e-10	1	0.001	0.79	0.001	0.00031	global-S%RSTGE	CASSGRsTGELFF	CASSGRSTGELFF	TRBV19	TRBJ2-2	CAGAEGGSQGNLIF	IEDB:Flu_A:GILGFVFTL	1	-	-	-	-	-	-	-	-	-	-	-
40	S%RSTGE	2e-07	3	10	2.5e-10	1	0.001	0.79	0.001	0.00031	global-S%RSTGE	CASSmrsTGELFF	CASSMRSTGELFF	TRBV19	TRBJ2-2	CAGNYGGSQGNLIF	IEDB:Flu_A:GILGFVFTL	1	-	-	-	-	-	-	-	-	-	-	-
40	S%RSTGE	2e-07	3	10	2.5e-10	1	0.001	0.79	0.001	0.00031	global-S%RSTGE	CASSmrsTGELFF	CASSMRSTGELFF	TRBV19	TRBJ2-2	CAGNYGGSQGNLIF	SU22:4:T2:NA	1	-	-	-	-	-	-	-	-	-	-	-
40	S%RSTGE	2e-07	3	10	2.5e-10	1	0.001	0.79	0.001	0.00031	global-S%RSTGE	CASSmrsTGELFF	CASSMRSTGELFF	TRBV19	TRBJ2-2	CAGQPINAGGTSYGKLTF	SU22:4:T1:NA	1	-	-	-	-	-	-	-	-	-	-	-
40	S%RSTGE	2e-07	3	10	2.5e-10	1	0.001	0.79	0.001	0.00031	global-S%RSTGE	CASStrsTGELFF	CASSTRSTGELFF	TRBV19	TRBJ2-2	CAGNHGGSQGNLIF	IEDB:Flu_A:GILGFVFTL	1	-	-	-	-	-	-	-	-	-	-	-
40	S%RSTGE	2e-07	3	10	2.5e-10	1	0.001	0.79	0.001	0.00031	global-S%RSTGE	CASSLrsTGELFF	CASSLRSTGELFF	TRBV19	TRBJ2-2	CAGAGGGSQGNLIF	IEDB:Flu_A:GILGFVFTL	1	-	-	-	-	-	-	-	-	-	-	-
41	SIRS%YE	3.6e-07	3	6	1.1e-09	1	0.001	0.89	0.001	0.0012	motif-SIRS global-SIRS%YE	CASSIrsdYEQYF	CASSIRSDYEQYF	TRBV1-01	TRBJ2-7:01	CAGATGGSQGNLIF	MCPAS:Flu.M1.GILGFVFTL	1	-	-	-	-	-	-	-	-	-	-	-
41	SIRS%YE	3.6e-07	3	6	1.1e-09	1	0.001	0.89	0.001	0.0012	motif-SIRS global-SIRS%YE	CASSIrsdYEQYF	CASSIRSDYEQYF	TRBV19	TRBJ2-7	CAGATGGSQGNLIF	IEDB:Flu_A:GILGFVFTL	1	-	-	-	-	-	-	-	-	-	-	-
41	SIRS%YE	3.6e-07	3	6	1.1e-09	1	0.001	0.89	0.001	0.0012	motif-SIRS global-SIRS%YE	CASSIrSGYEQYF	CASSIRSGYEQYF	TRBV1-01	TRBJ2-7:01	CAGAGGGSQGNLIF	MCPAS:Flu.M1.GILGFVFTL	1	-	-	-	-	-	-	-	-	-	-	-
41	SIRS%YE	3.6e-07	3	6	1.1e-09	1	0.001	0.89	0.001	0.0012	motif-SIRS global-SIRS%YE	CASSIrSGYEQYF	CASSIRSGYEQYF	TRBV1-01	TRBJ2-7:01	CAGGTGGSQGNLIF	MCPAS:Flu.M1.GILGFVFTL	1	-	-	-	-	-	-	-	-	-	-	-
41	SIRS%YE	3.6e-07	3	6	1.1e-09	1	0.001	0.89	0.001	0.0012	motif-SIRS global-SIRS%YE	CASSIrSGYEQYF	CASSIRSGYEQYF	TRBV19:02	TRBJ2-7:01	CAGAVGSSNTGKLIF	MCPAS:Flu.M1.GILGFVFTL	1	-	-	-	-	-	-	-	-	-	-	-
41	SIRS%YE	3.6e-07	3	6	1.1e-09	1	0.001	0.89	0.001	0.0012	motif-SIRS global-SIRS%YE	CASSIrSGYEQYF	CASSIRSGYEQYF	TRBV19	TRBJ2-7	CAGAGGGSQGNLIF	IEDB:Flu_A:GILGFVFTL	1	-	-	-	-	-	-	-	-	-	-	-
41	SIRS%YE	3.6e-07	3	6	1.1e-09	1	0.001	0.89	0.001	0.0012	motif-SIRS global-SIRS%YE	CASSIrSGYEQYF	CASSIRSGYEQYF	TRBV19	TRBJ2-7	CAGAVGSSNTGKLIF	IEDB:Flu_A:GILGFVFTL	1	-	-	-	-	-	-	-	-	-	-	-
41	SIRS%YE	3.6e-07	3	6	1.1e-09	1	0.001	0.89	0.001	0.0012	motif-SIRS global-SIRS%YE	CASSIrSGYEQYF	CASSIRSGYEQYF	TRBV19	TRBJ2-7	CAGGTGGSQGNLIF	IEDB:Flu_A:GILGFVFTL	1	-	-	-	-	-	-	-	-	-	-	-
41	SIRS%YE	3.6e-07	3	6	1.1e-09	1	0.001	0.89	0.001	0.0012	motif-SIRS global-SIRS%YE	CASSIrsSYEQYF	CASSIRSSYEQYF	TRBV19:02	TRBJ2-7:01	CAGGGSQGNLIF	MCPAS:Flu.M1.GILGFVFTL	5	-	-	-	-	-	-	-	-	-	-	-
41	SIRS%YE	3.6e-07	3	6	1.1e-09	1	0.001	0.89	0.001	0.0012	motif-SIRS global-SIRS%YE	CASSIrsSYEQYF	CASSIRSSYEQYF	TRBV1-01	TRBJ2-7:01	CAGGGSQGNLIF	MCPAS:Flu.M1.GILGFVFTL	4	-	-	-	-	-	-	-	-	-	-	-
41	SIRS%YE	3.6e-07	3	6	1.1e-09	1	0.001	0.89	0.001	0.0012	motif-SIRS global-SIRS%YE	CASSIrsSYEQYF	CASSIRSSYEQYF	TRBV19:02	TRBJ2-7:01	CAVPKGSQGNLIF	MCPAS:Flu.M1.GILGFVFTL	2	-	-	-	-	-	-	-	-	-	-	-
41	SIRS%YE	3.6e-07	3	6	1.1e-09	1	0.001	0.89	0.001	0.0012	motif-SIRS global-SIRS%YE	CASSIrsSYEQYF	CASSIRSSYEQYF	TRBV1-01	TRBJ2-7:01	CAGAVGSSNTGKLIF	MCPAS:Flu.M1.GILGFVFTL	2	-	-	-	-	-	-	-	-	-	-	-
41	SIRS%YE	3.6e-07	3	6	1.1e-09	1	0.001	0.89	0.001	0.0012	motif-SIRS global-SIRS%YE	CASSIrsSYEQYF	CASSIRSSYEQYF	TRBV1-01	TRBJ2-7:01	CAGVGGGSQGNLIF	MCPAS:Flu.M1.GILGFVFTL	2	-	-	-	-	-	-	-	-	-	-	-
41	SIRS%YE	3.6e-07	3	6	1.1e-09	1	0.001	0.89	0.001	0.0012	motif-SIRS global-SIRS%YE	CASSIrsSYEQYF	CASSIRSSYEQYF	TRBV1-01	TRBJ2-7:01	CATGGSQGNLIF	MCPAS:Flu.M1.GILGFVFTL	2	-	-	-	-	-	-	-	-	-	-	-
41	SIRS%YE	3.6e-07	3	6	1.1e-09	1	0.001	0.89	0.001	0.0012	motif-SIRS global-SIRS%YE	CASSIrsSYEQYF	CASSIRSSYEQYF	TRBV1-01	TRBJ2-7:01	CAGASGNTGKLIF	MCPAS:Flu.M1.GILGFVFTL	1	-	-	-	-	-	-	-	-	-	-	-
41	SIRS%YE	3.6e-07	3	6	1.1e-09	1	0.001	0.89	0.001	0.0012	motif-SIRS global-SIRS%YE	CASSIrsSYEQYF	CASSIRSSYEQYF	TRBV1-01	TRBJ2-7:01	CAAGGSQGNLIF	MCPAS:Flu.M1.GILGFVFTL	1	-	-	-	-	-	-	-	-	-	-	-
41	SIRS%YE	3.6e-07	3	6	1.1e-09	1	0.001	0.89	0.001	0.0012	motif-SIRS global-SIRS%YE	CASSIrsSYEQYF	CASSIRSSYEQYF	TRBV1-01	TRBJ2-7:01	CAAISDYKLSF	MCPAS:Flu.M1.GILGFVFTL	1	-	-	-	-	-	-	-	-	-	-	-
41	SIRS%YE	3.6e-07	3	6	1.1e-09	1	0.001	0.89	0.001	0.0012	motif-SIRS global-SIRS%YE	CASSIrsSYEQYF	CASSIRSSYEQYF	TRBV1-01	TRBJ2-7:01	CAASEGGGSQGNLIF	MCPAS:Flu.M1.GILGFVFTL	1	-	-	-	-	-	-	-	-	-	-	-
41	SIRS%YE	3.6e-07	3	6	1.1e-09	1	0.001	0.89	0.001	0.0012	motif-SIRS global-SIRS%YE	CASSIrsSYEQYF	CASSIRSSYEQYF	TRBV1-01	TRBJ2-7:01	CAENYGGSQGNLIF	MCPAS:Flu.M1.GILGFVFTL	1	-	-	-	-	-	-	-	-	-	-	-
41	SIRS%YE	3.6e-07	3	6	1.1e-09	1	0.001	0.89	0.001	0.0012	motif-SIRS global-SIRS%YE	CASSIrsSYEQYF	CASSIRSSYEQYF	TRBV1-01	TRBJ2-7:01	CAGAFGSSNTGKLIF	MCPAS:Flu.M1.GILGFVFTL	1	-	-	-	-	-	-	-	-	-	-	-
41	SIRS%YE	3.6e-07	3	6	1.1e-09	1	0.001	0.89	0.001	0.0012	motif-SIRS global-SIRS%YE	CASSIrsSYEQYF	CASSIRSSYEQYF	TRBV1-01	TRBJ2-7:01	CAGALTGYGGSQGNLIF	MCPAS:Flu.M1.GILGFVFTL	1	-	-	-	-	-	-	-	-	-	-	-
41	SIRS%YE	3.6e-07	3	6	1.1e-09	1	0.001	0.89	0.001	0.0012	motif-SIRS global-SIRS%YE	CASSIrsSYEQYF	CASSIRSSYEQYF	TRBV1-01	TRBJ2-7:01	CAGEGGGSQGNLIF	MCPAS:Flu.M1.GILGFVFTL	1	-	-	-	-	-	-	-	-	-	-	-
41	SIRS%YE	3.6e-07	3	6	1.1e-09	1	0.001	0.89	0.001	0.0012	motif-SIRS global-SIRS%YE	CASSIrsSYEQYF	CASSIRSSYEQYF	TRBV1-01	TRBJ2-7:01	CAGGGNGGSQGNLIF	MCPAS:Flu.M1.GILGFVFTL	1	-	-	-	-	-	-	-	-	-	-	-
41	SIRS%YE	3.6e-07	3	6	1.1e-09	1	0.001	0.89	0.001	0.0012	motif-SIRS global-SIRS%YE	CASSIrsSYEQYF	CASSIRSSYEQYF	TRBV1-01	TRBJ2-7:01	CAGGGSSNTGKLIF	MCPAS:Flu.M1.GILGFVFTL	1	-	-	-	-	-	-	-	-	-	-	-
41	SIRS%YE	3.6e-07	3	6	1.1e-09	1	0.001	0.89	0.001	0.0012	motif-SIRS global-SIRS%YE	CASSIrsSYEQYF	CASSIRSSYEQYF	TRBV1-01	TRBJ2-7:01	CAHGGSQGNLIF	MCPAS:Flu.M1.GILGFVFTL	1	-	-	-	-	-	-	-	-	-	-	-
41	SIRS%YE	3.6e-07	3	6	1.1e-09	1	0.001	0.89	0.001	0.0012	motif-SIRS global-SIRS%YE	CASSIrsSYEQYF	CASSIRSSYEQYF	TRBV1-01	TRBJ2-7:01	CAVDGGGGSQGNLIF	MCPAS:Flu.M1.GILGFVFTL	1	-	-	-	-	-	-	-	-	-	-	-
41	SIRS%YE	3.6e-07	3	6	1.1e-09	1	0.001	0.89	0.001	0.0012	motif-SIRS global-SIRS%YE	CASSIrsSYEQYF	CASSIRSSYEQYF	TRBV1-01	TRBJ2-7:01	CAVGGSQGNLIF	MCPAS:Flu.M1.GILGFVFTL	1	-	-	-	-	-	-	-	-	-	-	-
41	SIRS%YE	3.6e-07	3	6	1.1e-09	1	0.001	0.89	0.001	0.0012	motif-SIRS global-SIRS%YE	CASSIrsSYEQYF	CASSIRSSYEQYF	TRBV1-01	TRBJ2-7:01	CAVSYGGSQGNLIF	MCPAS:Flu.M1.GILGFVFTL	1	-	-	-	-	-	-	-	-	-	-	-
41	SIRS%YE	3.6e-07	3	6	1.1e-09	1	0.001	0.89	0.001	0.0012	motif-SIRS global-SIRS%YE	CASSIrsSYEQYF	CASSIRSSYEQYF	TRBV1-01	TRBJ2-7:01	CAVTSNTGKLIF	MCPAS:Flu.M1.GILGFVFTL	1	-	-	-	-	-	-	-	-	-	-	-
41	SIRS%YE	3.6e-07	3	6	1.1e-09	1	0.001	0.89	0.001	0.0012	motif-SIRS global-SIRS%YE	CASSIrsSYEQYF	CASSIRSSYEQYF	TRBV1-01	TRBJ2-7:01	CAYGGSQGNLIF	MCPAS:Flu.M1.GILGFVFTL	1	-	-	-	-	-	-	-	-	-	-	-
41	SIRS%YE	3.6e-07	3	6	1.1e-09	1	0.001	0.89	0.001	0.0012	motif-SIRS global-SIRS%YE	CASSIrsSYEQYF	CASSIRSSYEQYF	TRBV19:02	TRBJ2-7:01	CAAGGSQGNLIF	MCPAS:Flu.M1.GILGFVFTL	1	-	-	-	-	-	-	-	-	-	-	-
41	SIRS%YE	3.6e-07	3	6	1.1e-09	1	0.001	0.89	0.001	0.0012	motif-SIRS global-SIRS%YE	CASSIrsSYEQYF	CASSIRSSYEQYF	TRBV19:02	TRBJ2-7:01	CAGAFGSSNTGKLIF	MCPAS:Flu.M1.GILGFVFTL	1	-	-	-	-	-	-	-	-	-	-	-
41	SIRS%YE	3.6e-07	3	6	1.1e-09	1	0.001	0.89	0.001	0.0012	motif-SIRS global-SIRS%YE	CASSIrsSYEQYF	CASSIRSSYEQYF	TRBV19:02	TRBJ2-7:01	CAGASGSSNTGKLIF	MCPAS:Flu.M1.GILGFVFTL	1	-	-	-	-	-	-	-	-	-	-	-
41	SIRS%YE	3.6e-07	3	6	1.1e-09	1	0.001	0.89	0.001	0.0012	motif-SIRS global-SIRS%YE	CASSIrsSYEQYF	CASSIRSSYEQYF	TRBV19:02	TRBJ2-7:01	CAGAVGSSNTGKLIF	MCPAS:Flu.M1.GILGFVFTL	1	-	-	-	-	-	-	-	-	-	-	-
41	SIRS%YE	3.6e-07	3	6	1.1e-09	1	0.001	0.89	0.001	0.0012	motif-SIRS global-SIRS%YE	CASSIrsSYEQYF	CASSIRSSYEQYF	TRBV19:02	TRBJ2-7:01	CAGDLVIYGGSQGNLIF	MCPAS:Flu.M1.GILGFVFTL	1	-	-	-	-	-	-	-	-	-	-	-
41	SIRS%YE	3.6e-07	3	6	1.1e-09	1	0.001	0.89	0.001	0.0012	motif-SIRS global-SIRS%YE	CASSIrsSYEQYF	CASSIRSSYEQYF	TRBV19:02	TRBJ2-7:01	CAGEGGGSQGNLIF	MCPAS:Flu.M1.GILGFVFTL	1	-	-	-	-	-	-	-	-	-	-	-
41	SIRS%YE	3.6e-07	3	6	1.1e-09	1	0.001	0.89	0.001	0.0012	motif-SIRS global-SIRS%YE	CASSIrsSYEQYF	CASSIRSSYEQYF	TRBV19:02	TRBJ2-7:01	CALLYARLMF	MCPAS:Flu.M1.GILGFVFTL	1	-	-	-	-	-	-	-	-	-	-	-
41	SIRS%YE	3.6e-07	3	6	1.1e-09	1	0.001	0.89	0.001	0.0012	motif-SIRS global-SIRS%YE	CASSIrsSYEQYF	CASSIRSSYEQYF	TRBV19:02	TRBJ2-7:01	CAVGGYGGSQGNLIF	MCPAS:Flu.M1.GILGFVFTL	1	-	-	-	-	-	-	-	-	-	-	-
41	SIRS%YE	3.6e-07	3	6	1.1e-09	1	0.001	0.89	0.001	0.0012	motif-SIRS global-SIRS%YE	CASSIrsSYEQYF	CASSIRSSYEQYF	TRBV19:02	TRBJ2-7:01	CAYGGSQGNLIF	MCPAS:Flu.M1.GILGFVFTL	1	-	-	-	-	-	-	-	-	-	-	-
41	SIRS%YE	3.6e-07	3	6	1.1e-09	1	0.001	0.89	0.001	0.0012	motif-SIRS global-SIRS%YE	CASSIrsSYEQYF	CASSIRSSYEQYF	TRBV19	TRBJ2-7	CAGGGSQGNLIF	IEDB:Flu_A:GILGFVFTL	6	-	-	-	-	-	-	-	-	-	-	-
41	SIRS%YE	3.6e-07	3	6	1.1e-09	1	0.001	0.89	0.001	0.0012	motif-SIRS global-SIRS%YE	CASSIrsSYEQYF	CASSIRSSYEQYF	TRBV19	TRBJ2-7	CAGGGSQGNLIF	IEDB:Flu_A:GILGFVFTL	5	-	-	-	-	-	-	-	-	-	-	-
41	SIRS%YE	3.6e-07	3	6	1.1e-09	1	0.001	0.89	0.001	0.0012	motif-SIRS global-SIRS%YE	CASSIrsSYEQYF	CASSIRSSYEQYF	TRBV19	TRBJ2-7	CAGAVGSSNTGKLIF	IEDB:Flu_A:GILGFVFTL	3	-	-	-	-	-	-	-	-	-	-	-
41	SIRS%YE	3.6e-07	3	6	1.1e-09	1	0.001	0.89	0.001	0.0012	motif-SIRS global-SIRS%YE	CASSIrsSYEQYF	CASSIRSSYEQYF	TRBV19	TRBJ2-7	CAGGGSSNTGKLIF	IEDB:Flu_A:GILGFVFTL	2	-	-	-	-	-	-	-	-	-	-	-
41	SIRS%YE	3.6e-07	3	6	1.1e-09	1	0.001	0.89	0.001	0.0012	motif-SIRS global-SIRS%YE	CASSIrsSYEQYF	CASSIRSSYEQYF	TRBV19	TRBJ2-7	CAGVGGGSQGNLIF	IEDB:Flu_A:GILGFVFTL	2	-	-	-	-	-	-	-	-	-	-	-
41	SIRS%YE	3.6e-07	3	6	1.1e-09	1	0.001	0.89	0.001	0.0012	motif-SIRS global-SIRS%YE	CASSIrsSYEQYF	CASSIRSSYEQYF	TRBV19	TRBJ2-7	CATGGSQGNLIF	IEDB:Flu_A:GILGFVFTL	2	-	-	-	-	-	-	-	-	-	-	-
41	SIRS%YE	3.6e-07	3	6	1.1e-09	1	0.001	0.89	0.001	0.0012	motif-SIRS global-SIRS%YE	CASSIrsSYEQYF	CASSIRSSYEQYF	TRBV19	TRBJ2-7	CAVGGSQGNLIF	IEDB:Flu_A:GILGFVFTL	2	-	-	-	-	-	-	-	-	-	-	-
41	SIRS%YE	3.6e-07	3	6	1.1e-09	1	0.001	0.89	0.001	0.0012	motif-SIRS global-SIRS%YE	CASSIrsSYEQYF	CASSIRSSYEQYF	TRBV19	TRBJ2-7	CAAGGSQGNLIF	IEDB:Flu_A:GILGFVFTL	2	-	-	-	-	-	-	-	-	-	-	-
41	SIRS%YE	3.6e-07	3	6	1.1e-09	1	0.001	0.89	0.001	0.0012	motif-SIRS global-SIRS%YE	CASSIrsSYEQYF	CASSIRSSYEQYF	TRBV19	TRBJ2-7	CAVPKGSQGNLIF	IEDB:Flu_A:GILGFVFTL	2	-	-	-	-	-	-	-	-	-	-	-
41	SIRS%YE	3.6e-07	3	6	1.1e-09	1	0.001	0.89	0.001	0.0012	motif-SIRS global-SIRS%YE	CASSIrsSYEQYF	CASSIRSSYEQYF	TRBV19	TRBJ2-7	CAGGGSQGNLIF	IEDB:Flu_A:GILGFVFTL	1	-	-	-	-	-	-	-	-	-	-	-
41	SIRS%YE	3.6e-07	3	6	1.1e-09	1	0.001	0.89	0.001	0.0012	motif-SIRS global-SIRS%YE	CASSIrsSYEQYF	CASSIRSSYEQYF	TRBV19	TRBJ2-7	CAGAAGSSNTGKLIF	IEDB:Flu_A:GILGFVFTL	1	-	-	-	-	-	-	-	-	-	-	-
41	SIRS%YE	3.6e-07	3	6	1.1e-09	1	0.001	0.89	0.001	0.0012	motif-SIRS global-SIRS%YE	CASSIrsSYEQYF	CASSIRSSYEQYF	TRBV19	TRBJ2-7	CAGAFGSSNTGKLIF	IEDB:Flu_A:GILGFVFTL	1	-	-	-	-	-	-	-	-	-	-	-
41	SIRS%YE	3.6e-07	3	6	1.1e-09	1	0.001	0.89	0.001	0.0012	motif-SIRS global-SIRS%YE	CASSIrsSYEQYF	CASSIRSSYEQYF	TRBV19	TRBJ2-7	CAGAIGSSNTGKLIF	IEDB:Flu_A:GILGFVFTL	1	-	-	-	-	-	-	-	-	-	-	-
41	SIRS%YE	3.6e-07	3	6	1.1e-09	1	0.001	0.89	0.001	0.0012	motif-SIRS global-SIRS%YE	CASSIrsSYEQYF	CASSIRSSYEQYF	TRBV19	TRBJ2-7	CAGASDDYGGSQGNLIF	IEDB:Flu_A:GILGFVFTL	1	-	-	-	-	-	-	-	-	-	-	-
41	SIRS%YE	3.6e-07	3	6	1.1e-09	1	0.001	0.89	0.001	0.0012	motif-SIRS global-SIRS%YE	CASSIrsSYEQYF	CASSIRSSYEQYF	TRBV19	TRBJ2-7	CAGATTGGYGGSQGNLIF	IEDB:Flu_A:GILGFVFTL	1	-	-	-	-	-	-	-	-	-	-	-
41	SIRS%YE	3.6e-07	3	6	1.1e-09	1	0.001	0.89	0.001	0.0012	motif-SIRS global-SIRS%YE	CASSIrsSYEQYF	CASSIRSSYEQYF	TRBV19	TRBJ2-7	CAGDHNAGKSTF	IEDB:Flu_A:GILGFVFTL	1	-	-	-	-	-	-	-	-	-	-	-
41	SIRS%YE	3.6e-07	3	6	1.1e-09	1	0.001	0.89	0.001	0.0012	motif-SIRS global-SIRS%YE	CASSIrsSYEQYF	CASSIRSSYEQYF	TRBV19	TRBJ2-7	CAGPGSQGNLIF	IEDB:Flu_A:GILGFVFTL	1	-	-	-	-	-	-	-	-	-	-	-
41	SIRS%YE	3.6e-07	3	6	1.1e-09	1	0.001	0.89	0.001	0.0012	motif-SIRS global-SIRS%YE	CASSIrsSYEQYF	CASSIRSSYEQYF	TRBV19	TRBJ2-7	CAGVGGGSQGNLIF	IEDB:Flu_A:GILGFVFTL	1	-	-	-	-	-	-	-	-	-	-	-
41	SIRS%YE	3.6e-07	3	6	1.1e-09	1	0.001	0.89	0.001	0.0012	motif-SIRS global-SIRS%YE	CASSIrsSYEQYF	CASSIRSSYEQYF	TRBV19	TRBJ2-7	CAPQANTGKLIF	IEDB:Flu_A:GILGFVFTL	1	-	-	-	-	-	-	-	-	-	-	-
41	SIRS%YE	3.6e-07	3	6	1.1e-09	1	0.001	0.89	0.001	0.0012	motif-SIRS global-SIRS%YE	CASSIrsSYEQYF	CASSIRSSYEQYF	TRBV19	TRBJ2-7	CAVSGSQGNLIF	IEDB:Flu_A:GILGFVFTL	1	-	-	-	-	-	-	-	-	-	-	-
41	SIRS%YE	3.6e-07	3	6	1.1e-09	1	0.001	0.89	0.001	0.0012	motif-SIRS global-SIRS%YE	CASSIrsSYEQYF	CASSIRSSYEQYF	TRBV19	TRBJ2-7	CAVTGGGSQGNLIF	IEDB:Flu_A:GILGFVFTL	1	-	-	-	-	-	-	-	-	-	-	-
41	SIRS%YE	3.6e-07	3	6	1.1e-09	1	0.001	0.89	0.001	0.0012	motif-SIRS global-SIRS%YE	CASSIrsSYEQYF	CASSIRSSYEQYF	TRBV19	TRBJ2-7	CGTADGGSQGNLIF	IEDB:Flu_A:GILGFVFTL	1	-	-	-	-	-	-	-	-	-	-	-
41	SIRS%YE	3.6e-07	3	6	1.1e-09	1	0.001	0.89	0.001	0.0012	motif-SIRS global-SIRS%YE	CASSIrsSYEQYF	CASSIRSSYEQYF	TRBV19	TRBJ2-7	CSYGGSQGNLIF	IEDB:Flu_A:GILGFVFTL	1	-	-	-	-	-	-	-	-	-	-	-
41	SIRS%YE	3.6e-07	3	6	1.1e-09	1	0.001	0.89	0.001	0.0012	motif-SIRS global-SIRS%YE	CASSIrsSYEQYF	CASSIRSSYEQYF	TRBV19	TRBJ2-7	CYLCAGGGSQGNLIF	IEDB:Flu_A:GILGFVFTL	1	-	-	-	-	-	-	-	-	-	-	-
41	SIRS%YE	3.6e-07	3	6	1.1e-09	1	0.001	0.89	0.001	0.0012	motif-SIRS global-SIRS%YE	CASSIrsSYEQYF	CASSIRSSYEQYF	TRBV19	TRBJ2-7	CAAISDYKLSF	IEDB:Flu_A:GILGFVFTL	1	-	-	-	-	-	-	-	-	-	-	-
41	SIRS%YE	3.6e-07	3	6	1.1e-09	1	0.001	0.89	0.001	0.0012	motif-SIRS global-SIRS%YE	CASSIrsSYEQYF	CASSIRSSYEQYF	TRBV19	TRBJ2-7	CAASEGGGSQGNLIF	IEDB:Flu_A:GILGFVFTL	1	-	-	-	-	-	-	-	-	-	-	-
41	SIRS%YE	3.6e-07	3	6	1.1e-09	1	0.001	0.89	0.001	0.0012	motif-SIRS global-SIRS%YE	CASSIrsSYEQYF	CASSIRSSYEQYF	TRBV19	TRBJ2-7	CAENYGGSQGNLIF	IEDB:Flu_A:GILGFVFTL	1	-	-	-	-	-	-	-	-	-	-	-
41	SIRS%YE	3.6e-07	3	6	1.1e-09	1	0.001	0.89	0.001	0.0012	motif-SIRS global-SIRS%YE	CASSIrsSYEQYF	CASSIRSSYEQYF	TRBV19	TRBJ2-7	CAGAFGSSNTGKLIF	IEDB:Flu_A:GILGFVFTL	1	-	-	-	-	-	-	-	-	-	-	-
41	SIRS%YE	3.6e-07	3	6	1.1e-09	1	0.001	0.89	0.001	0.0012	motif-SIRS global-SIRS%YE	CASSIrsSYEQYF	CASSIRSSYEQYF	TRBV19	TRBJ2-7	CAGALTGYGGSQGNLIF	IEDB:Flu_A:GILGFVFTL	1	-	-	-	-	-	-	-	-	-	-	-
41	SIRS%YE	3.6e-07	3	6	1.1e-09	1	0.001	0.89	0.001	0.0012	motif-SIRS global-SIRS%YE	CASSIrsSYEQYF	CASSIRSSYEQYF	TRBV19	TRBJ2-7	CAGASGNTGKLIF	IEDB:Flu_A:GILGFVFTL	1	-	-	-	-	-	-	-	-	-	-	-
41	SIRS%YE	3.6e-07	3	6	1.1e-09	1	0.001	0.89	0.001	0.0012	motif-SIRS global-SIRS%YE	CASSIrsSYEQYF	CASSIRSSYEQYF	TRBV19	TRBJ2-7	CAGEGGGSQGNLIF	IEDB:Flu_A:GILGFVFTL	1	-	-	-	-	-	-	-	-	-	-	-
41	SIRS%YE	3.6e-07	3	6	1.1e-09	1	0.001	0.89	0.001	0.0012	motif-SIRS global-SIRS%YE	CASSIrsSYEQYF	CASSIRSSYEQYF	TRBV19	TRBJ2-7	CAGGGNGGSQGNLIF	IEDB:Flu_A:GILGFVFTL	1	-	-	-	-	-	-	-	-	-	-	-
41	SIRS%YE	3.6e-07	3	6	1.1e-09	1	0.001	0.89	0.001	0.0012	motif-SIRS global-SIRS%YE	CASSIrsSYEQYF	CASSIRSSYEQYF	TRBV19	TRBJ2-7	CAHGGSQGNLIF	IEDB:Flu_A:GILGFVFTL	1	-	-	-	-	-	-	-	-	-	-	-
41	SIRS%YE	3.6e-07	3	6	1.1e-09	1	0.001	0.89	0.001	0.0012	motif-SIRS global-SIRS%YE	CASSIrsSYEQYF	CASSIRSSYEQYF	TRBV19	TRBJ2-7	CAVDGGGGSQGNLIF	IEDB:Flu_A:GILGFVFTL	1	-	-	-	-	-	-	-	-	-	-	-
41	SIRS%YE	3.6e-07	3	6	1.1e-09	1	0.001	0.89	0.001	0.0012	motif-SIRS global-SIRS%YE	CASSIrsSYEQYF	CASSIRSSYEQYF	TRBV19	TRBJ2-7	CAVSYGGSQGNLIF	IEDB:Flu_A:GILGFVFTL	1	-	-	-	-	-	-	-	-	-	-	-
41	SIRS%YE	3.6e-07	3	6	1.1e-09	1	0.001	0.89	0.001	0.0012	motif-SIRS global-SIRS%YE	CASSIrsSYEQYF	CASSIRSSYEQYF	TRBV19	TRBJ2-7	CAVTSNTGKLIF	IEDB:Flu_A:GILGFVFTL	1	-	-	-	-	-	-	-	-	-	-	-
41	SIRS%YE	3.6e-07	3	6	1.1e-09	1	0.001	0.89	0.001	0.0012	motif-SIRS global-SIRS%YE	CASSIrsSYEQYF	CASSIRSSYEQYF	TRBV19	TRBJ2-7	CAYGGSQGNLIF	IEDB:Flu_A:GILGFVFTL	1	-	-	-	-	-	-	-	-	-	-	-
41	SIRS%YE	3.6e-07	3	6	1.1e-09	1	0.001	0.89	0.001	0.0012	motif-SIRS global-SIRS%YE	CASSIrsSYEQYF	CASSIRSSYEQYF	TRBV19	TRBJ2-7	CSAGGSQGNLIF	IEDB:Flu_A:GILGFVFTL	1	-	-	-	-	-	-	-	-	-	-	-
41	SIRS%YE	3.6e-07	3	6	1.1e-09	1	0.001	0.89	0.001	0.0012	motif-SIRS global-SIRS%YE	CASSIrsSYEQYF	CASSIRSSYEQYF	TRBV19	TRBJ2-7	CAAGGSQGNLIF	IEDB:Flu_A:GILGFVFTL	1	-	-	-	-	-	-	-	-	-	-	-
41	SIRS%YE	3.6e-07	3	6	1.1e-09	1	0.001	0.89	0.001	0.0012	motif-SIRS global-SIRS%YE	CASSIrsSYEQYF	CASSIRSSYEQYF	TRBV19	TRBJ2-7	CAGAFGSSNTGKLIF	IEDB:Flu_A:GILGFVFTL	1	-	-	-	-	-	-	-	-	-	-	-
41	SIRS%YE	3.6e-07	3	6	1.1e-09	1	0.001	0.89	0.001	0.0012	motif-SIRS global-SIRS%YE	CASSIrsSYEQYF	CASSIRSSYEQYF	TRBV19	TRBJ2-7	CAGASGSSNTGKLIF	IEDB:Flu_A:GILGFVFTL	1	-	-	-	-	-	-	-	-	-	-	-
41	SIRS%YE	3.6e-07	3	6	1.1e-09	1	0.001	0.89	0.001	0.0012	motif-SIRS global-SIRS%YE	CASSIrsSYEQYF	CASSIRSSYEQYF	TRBV19	TRBJ2-7	CAGAVGSSNTGKLIF	IEDB:Flu_A:GILGFVFTL	1	-	-	-	-	-	-	-	-	-	-	-
41	SIRS%YE	3.6e-07	3	6	1.1e-09	1	0.001	0.89	0.001	0.0012	motif-SIRS global-SIRS%YE	CASSIrsSYEQYF	CASSIRSSYEQYF	TRBV19	TRBJ2-7	CAGDLVIYGGSQGNLIF	IEDB:Flu_A:GILGFVFTL	1	-	-	-	-	-	-	-	-	-	-	-
41	SIRS%YE	3.6e-07	3	6	1.1e-09	1	0.001	0.89	0.001	0.0012	motif-SIRS global-SIRS%YE	CASSIrsSYEQYF	CASSIRSSYEQYF	TRBV19	TRBJ2-7	CAGEGGGSQGNLIF	IEDB:Flu_A:GILGFVFTL	1	-	-	-	-	-	-	-	-	-	-	-
41	SIRS%YE	3.6e-07	3	6	1.1e-09	1	0.001	0.89	0.001	0.0012	motif-SIRS global-SIRS%YE	CASSIrsSYEQYF	CASSIRSSYEQYF	TRBV19	TRBJ2-7	CALLYARLMF	IEDB:Flu_A:GILGFVFTL	1	-	-	-	-	-	-	-	-	-	-	-
41	SIRS%YE	3.6e-07	3	6	1.1e-09	1	0.001	0.89	0.001	0.0012	motif-SIRS global-SIRS%YE	CASSIrsSYEQYF	CASSIRSSYEQYF	TRBV19	TRBJ2-7	CAVGGYGGSQGNLIF	IEDB:Flu_A:GILGFVFTL	1	-	-	-	-	-	-	-	-	-	-	-
41	SIRS%YE	3.6e-07	3	6	1.1e-09	1	0.001	0.89	0.001	0.0012	motif-SIRS global-SIRS%YE	CASSIrsSYEQYF	CASSIRSSYEQYF	TRBV19	TRBJ2-7	CAYGGSQGNLIF	IEDB:Flu_A:GILGFVFTL	1	-	-	-	-	-	-	-	-	-	-	-
41	SIRS%YE	3.6e-07	3	6	1.1e-09	1	0.001	0.89	0.001	0.0012	motif-SIRS global-SIRS%YE	CASSIrsSYEQYF	CASSIRSSYEQYF	TRBV19	TRBJ2-7	CAGGGSQGNLIF	SU22:179:T2:NA	1	-	-	-	-	-	-	-	-	-	-	-
41	SIRS%YE	3.6e-07	3	6	1.1e-09	1	0.001	0.89	0.001	0.0012	motif-SIRS global-SIRS%YE	CASSIrsSYEQYF	CASSIRSSYEQYF	TRBV19	TRBJ2-7	CAGTGSQGNLIF	SU22:40:T3:NA	1	-	-	-	-	-	-	-	-	-	-	-
41	SIRS%YE	3.6e-07	3	6	1.1e-09	1	0.001	0.89	0.001	0.0012	motif-SIRS global-SIRS%YE	CASSIrsSYEQYF	CASSIRSSYEQYF	TRBV19	TRBJ2-7	CAVGGSQGNLIF	SU22:77:T3:NA	1	-	-	-	-	-	-	-	-	-	-	-
41	SIRS%YE	3.6e-07	3	6	1.1e-09	1	0.001	0.89	0.001	0.0012	motif-SIRS global-SIRS%YE	CASSIrsSYEQYF	CASSIRSSYEQYF	TRBV19	TRBJ2-7	CAVPGDGGSQGNLIF	SU22:172:T1:NA	1	-	-	-	-	-	-	-	-	-	-	-
41	SIRS%YE	3.6e-07	3	6	1.1e-09	1	0.001	0.89	0.001	0.0012	motif-SIRS global-SIRS%YE	CASSIrssyEQFF	CASSIRSSYEQFF	TRBV1-01	TRBJ2-1:01	CAVDGGGGSQGNLIF	MCPAS:Flu.M1.GILGFVFTL	1	-	-	-	-	-	-	-	-	-	-	-
41	SIRS%YE	3.6e-07	3	6	1.1e-09	1	0.001	0.89	0.001	0.0012	motif-SIRS global-SIRS%YE	CASSIrssyEQFF	CASSIRSSYEQFF	TRBV19:02	TRBJ2-1:01	CAGGGSQGNLIF	MCPAS:Flu.M1.GILGFVFTL	1	-	-	-	-	-	-	-	-	-	-	-
41	SIRS%YE	3.6e-07	3	6	1.1e-09	1	0.001	0.89	0.001	0.0012	motif-SIRS global-SIRS%YE	CASSIrssyEQFF	CASSIRSSYEQFF	TRBV19	TRBJ2-1	CAVDGGGGSQGNLIF	IEDB:Flu_A:GILGFVFTL	1	-	-	-	-	-	-	-	-	-	-	-
41	SIRS%YE	3.6e-07	3	6	1.1e-09	1	0.001	0.89	0.001	0.0012	motif-SIRS global-SIRS%YE	CASSIrssyEQFF	CASSIRSSYEQFF	TRBV19	TRBJ2-1	CAGGGSQGNLIF	IEDB:Flu_A:GILGFVFTL	1	-	-	-	-	-	-	-	-	-	-	-
41	SIRS%YE	3.6e-07	3	6	1.1e-09	1	0.001	0.89	0.001	0.0012	motif-SIRS global-SIRS%YE	CASSIrsayEQFF	CASSIRSAYEQFF	TRBV19	TRBJ2-1	CAGAQGSSNTGKLIF	IEDB:Flu_A:GILGFVFTL	1	-	-	-	-	-	-	-	-	-	-	-
41	SIRS%YE	3.6e-07	3	6	1.1e-09	1	0.001	0.89	0.001	0.0012	motif-SIRS global-SIRS%YE	CASSIrsaYEQYF	CASSIRSAYEQYF	TRBV1-01	TRBJ2-7:01	CAGASGSSNTGKLIF	MCPAS:Flu.M1.GILGFVFTL	2	-	-	-	-	-	-	-	-	-	-	-
41	SIRS%YE	3.6e-07	3	6	1.1e-09	1	0.001	0.89	0.001	0.0012	motif-SIRS global-SIRS%YE	CASSIrsaYEQYF	CASSIRSAYEQYF	TRBV19:02	TRBJ2-7:01	CAVTPSNTGKLIF	MCPAS:Flu.M1.GILGFVFTL	1	-	-	-	-	-	-	-	-	-	-	-
41	SIRS%YE	3.6e-07	3	6	1.1e-09	1	0.001	0.89	0.001	0.0012	motif-SIRS global-SIRS%YE	CASSIrsaYEQYF	CASSIRSAYEQYF	TRBV19:02	TRBJ2-7:01	CAGALGSSNTGKLIF	MCPAS:Flu.M1.GILGFVFTL	1	-	-	-	-	-	-	-	-	-	-	-
41	SIRS%YE	3.6e-07	3	6	1.1e-09	1	0.001	0.89	0.001	0.0012	motif-SIRS global-SIRS%YE	CASSIrsaYEQYF	CASSIRSAYEQYF	TRBV19:02	TRBJ2-7:01	CAGAHGSSNTGKLIF	MCPAS:Flu.M1.GILGFVFTL	1	-	-	-	-	-	-	-	-	-	-	-
41	SIRS%YE	3.6e-07	3	6	1.1e-09	1	0.001	0.89	0.001	0.0012	motif-SIRS global-SIRS%YE	CASSIrsaYEQYF	CASSIRSAYEQYF	TRBV1-01	TRBJ2-7:01	CAGAAGSSNTGKLIF	MCPAS:Flu.M1.GILGFVFTL	1	-	-	-	-	-	-	-	-	-	-	-
41	SIRS%YE	3.6e-07	3	6	1.1e-09	1	0.001	0.89	0.001	0.0012	motif-SIRS global-SIRS%YE	CASSIrsaYEQYF	CASSIRSAYEQYF	TRBV1-01	TRBJ2-7:01	CAGAFGSSNTGKLIF	MCPAS:Flu.M1.GILGFVFTL	1	-	-	-	-	-	-	-	-	-	-	-
41	SIRS%YE	3.6e-07	3	6	1.1e-09	1	0.001	0.89	0.001	0.0012	motif-SIRS global-SIRS%YE	CASSIrsaYEQYF	CASSIRSAYEQYF	TRBV1-01	TRBJ2-7:01	CAGAHGSSNTGKLIF	MCPAS:Flu.M1.GILGFVFTL	1	-	-	-	-	-	-	-	-	-	-	-
41	SIRS%YE	3.6e-07	3	6	1.1e-09	1	0.001	0.89	0.001	0.0012	motif-SIRS global-SIRS%YE	CASSIrsaYEQYF	CASSIRSAYEQYF	TRBV1-01	TRBJ2-7:01	CAGAMGSSNTGKLIF	MCPAS:Flu.M1.GILGFVFTL	1	-	-	-	-	-	-	-	-	-	-	-
41	SIRS%YE	3.6e-07	3	6	1.1e-09	1	0.001	0.89	0.001	0.0012	motif-SIRS global-SIRS%YE	CASSIrsaYEQYF	CASSIRSAYEQYF	TRBV1-01	TRBJ2-7:01	CAGAPSSSNTGKLIF	MCPAS:Flu.M1.GILGFVFTL	1	-	-	-	-	-	-	-	-	-	-	-
41	SIRS%YE	3.6e-07	3	6	1.1e-09	1	0.001	0.89	0.001	0.0012	motif-SIRS global-SIRS%YE	CASSIrsaYEQYF	CASSIRSAYEQYF	TRBV1-01	TRBJ2-7:01	CAGAVGSSNTGKLIF	MCPAS:Flu.M1.GILGFVFTL	1	-	-	-	-	-	-	-	-	-	-	-
41	SIRS%YE	3.6e-07	3	6	1.1e-09	1	0.001	0.89	0.001	0.0012	motif-SIRS global-SIRS%YE	CASSIrsaYEQYF	CASSIRSAYEQYF	TRBV1-01	TRBJ2-7:01	CAGGGSSNTGKLIF	MCPAS:Flu.M1.GILGFVFTL	1	-	-	-	-	-	-	-	-	-	-	-
41	SIRS%YE	3.6e-07	3	6	1.1e-09	1	0.001	0.89	0.001	0.0012	motif-SIRS global-SIRS%YE	CASSIrsaYEQYF	CASSIRSAYEQYF	TRBV19:01	TRBJ2-7:01	CAASATPYGGSQGNLIF	MCPAS:Flu.M1.GILGFVFTL	1	-	-	-	-	-	-	-	-	-	-	-
41	SIRS%YE	3.6e-07	3	6	1.1e-09	1	0.001	0.89	0.001	0.0012	motif-SIRS global-SIRS%YE	CASSIrsaYEQYF	CASSIRSAYEQYF	TRBV19	TRBJ2-7	CAGGGSSNTGKLIF	IEDB:Flu_A:GILGFVFTL	2	-	-	-	-	-	-	-	-	-	-	-
41	SIRS%YE	3.6e-07	3	6	1.1e-09	1	0.001	0.89	0.001	0.0012	motif-SIRS global-SIRS%YE	CASSIrsaYEQYF	CASSIRSAYEQYF	TRBV19	TRBJ2-7	CAGASGSSNTGKLIF	IEDB:Flu_A:GILGFVFTL	2	-	-	-	-	-	-	-	-	-	-	-
41	SIRS%YE	3.6e-07	3	6	1.1e-09	1	0.001	0.89	0.001	0.0012	motif-SIRS global-SIRS%YE	CASSIrsaYEQYF	CASSIRSAYEQYF	TRBV19	TRBJ2-7	CAGAVGSSNTGKLIF	IEDB:Flu_A:GILGFVFTL	1	-	-	-	-	-	-	-	-	-	-	-
41	SIRS%YE	3.6e-07	3	6	1.1e-09	1	0.001	0.89	0.001	0.0012	motif-SIRS global-SIRS%YE	CASSIrsaYEQYF	CASSIRSAYEQYF	TRBV19	TRBJ2-7	CAGAYGSSNTGKLIF	IEDB:Flu_A:GILGFVFTL	1	-	-	-	-	-	-	-	-	-	-	-
41	SIRS%YE	3.6e-07	3	6	1.1e-09	1	0.001	0.89	0.001	0.0012	motif-SIRS global-SIRS%YE	CASSIrsaYEQYF	CASSIRSAYEQYF	TRBV19	TRBJ2-7	CAGSHGSSNTGKLIF	IEDB:Flu_A:GILGFVFTL	1	-	-	-	-	-	-	-	-	-	-	-
41	SIRS%YE	3.6e-07	3	6	1.1e-09	1	0.001	0.89	0.001	0.0012	motif-SIRS global-SIRS%YE	CASSIrsaYEQYF	CASSIRSAYEQYF	TRBV19	TRBJ2-7	CAYGGSQGNLIF	IEDB:Flu_A:GILGFVFTL	1	-	-	-	-	-	-	-	-	-	-	-
41	SIRS%YE	3.6e-07	3	6	1.1e-09	1	0.001	0.89	0.001	0.0012	motif-SIRS global-SIRS%YE	CASSIrsaYEQYF	CASSIRSAYEQYF	TRBV19	TRBJ2-7	CAASATPYGGSQGNLIF	IEDB:Flu_A:GILGFVFTL	1	-	-	-	-	-	-	-	-	-	-	-
41	SIRS%YE	3.6e-07	3	6	1.1e-09	1	0.001	0.89	0.001	0.0012	motif-SIRS global-SIRS%YE	CASSIrsaYEQYF	CASSIRSAYEQYF	TRBV19	TRBJ2-7	CAGAAGSSNTGKLIF	IEDB:Flu_A:GILGFVFTL	1	-	-	-	-	-	-	-	-	-	-	-
41	SIRS%YE	3.6e-07	3	6	1.1e-09	1	0.001	0.89	0.001	0.0012	motif-SIRS global-SIRS%YE	CASSIrsaYEQYF	CASSIRSAYEQYF	TRBV19	TRBJ2-7	CAGAFGSSNTGKLIF	IEDB:Flu_A:GILGFVFTL	1	-	-	-	-	-	-	-	-	-	-	-
41	SIRS%YE	3.6e-07	3	6	1.1e-09	1	0.001	0.89	0.001	0.0012	motif-SIRS global-SIRS%YE	CASSIrsaYEQYF	CASSIRSAYEQYF	TRBV19	TRBJ2-7	CAGAHGSSNTGKLIF	IEDB:Flu_A:GILGFVFTL	1	-	-	-	-	-	-	-	-	-	-	-
41	SIRS%YE	3.6e-07	3	6	1.1e-09	1	0.001	0.89	0.001	0.0012	motif-SIRS global-SIRS%YE	CASSIrsaYEQYF	CASSIRSAYEQYF	TRBV19	TRBJ2-7	CAGAMGSSNTGKLIF	IEDB:Flu_A:GILGFVFTL	1	-	-	-	-	-	-	-	-	-	-	-
41	SIRS%YE	3.6e-07	3	6	1.1e-09	1	0.001	0.89	0.001	0.0012	motif-SIRS global-SIRS%YE	CASSIrsaYEQYF	CASSIRSAYEQYF	TRBV19	TRBJ2-7	CAGAPSSSNTGKLIF	IEDB:Flu_A:GILGFVFTL	1	-	-	-	-	-	-	-	-	-	-	-
41	SIRS%YE	3.6e-07	3	6	1.1e-09	1	0.001	0.89	0.001	0.0012	motif-SIRS global-SIRS%YE	CASSIrsaYEQYF	CASSIRSAYEQYF	TRBV19	TRBJ2-7	CAGASSSSNTGKLIF	IEDB:Flu_A:GILGFVFTL	1	-	-	-	-	-	-	-	-	-	-	-
41	SIRS%YE	3.6e-07	3	6	1.1e-09	1	0.001	0.89	0.001	0.0012	motif-SIRS global-SIRS%YE	CASSIrsaYEQYF	CASSIRSAYEQYF	TRBV19	TRBJ2-7	CAGAHGSSNTGKLIF	IEDB:Flu_A:GILGFVFTL	1	-	-	-	-	-	-	-	-	-	-	-
41	SIRS%YE	3.6e-07	3	6	1.1e-09	1	0.001	0.89	0.001	0.0012	motif-SIRS global-SIRS%YE	CASSIrsaYEQYF	CASSIRSAYEQYF	TRBV19	TRBJ2-7	CAGALGSSNTGKLIF	IEDB:Flu_A:GILGFVFTL	1	-	-	-	-	-	-	-	-	-	-	-
41	SIRS%YE	3.6e-07	3	6	1.1e-09	1	0.001	0.89	0.001	0.0012	motif-SIRS global-SIRS%YE	CASSIrsaYEQYF	CASSIRSAYEQYF	TRBV19	TRBJ2-7	CAVTPSNTGKLIF	IEDB:Flu_A:GILGFVFTL	1	-	-	-	-	-	-	-	-	-	-	-
41	SIRS%YE	3.6e-07	3	6	1.1e-09	1	0.001	0.89	0.001	0.0012	motif-SIRS global-SIRS%YE	CASSIrsaYEQYF	CASSIRSAYEQYF	TRBV19	TRBJ2-7	CAGAVGSSNTGKLIF	IEDB:Flu_A:GILGFVFTL	1	-	-	-	-	-	-	-	-	-	-	-
42	%DANTGE	3.6e-07	4	6	3.9e-07	1	0.32	1	0.001	0.0012	global-%DANTGE	CASSDaNTGELFF	CASSDANTGELFF	TRBV7-9	TRBJ2-2	CVVNRADKLVF	IEDB:SARS-CoV-2:YLQPRTFLL	1	-	-	-	-	-	-	-	-	-	-	-
42	%DANTGE	3.6e-07	4	6	3.9e-07	1	0.32	1	0.001	0.0012	global-%DANTGE	CApgdaNTGELFF	CAPGDANTGELFF	TRBV7-9	TRBJ2-2	CAVNAYTDKLIF	INCOV098:YLQPRTFLL	1	-	-	-	-	-	-	-	-	-	-	-
42	%DANTGE	3.6e-07	4	6	3.9e-07	1	0.32	1	0.001	0.0012	global-%DANTGE	CAAGdaNTGELFF	CAAGDANTGELFF	TRBV5-1	TRBJ2-2	CVVNGMNDMRF	IEDB:SARS-CoV-2:YLQPRTFLL	1	-	-	-	-	-	-	-	-	-	-	-
42	%DANTGE	3.6e-07	4	6	3.9e-07	1	0.32	1	0.001	0.0012	global-%DANTGE	CASpdaNTGELFF	CASPDANTGELFF	TRBV2	TRBJ2-2	CVVNIDTDKLIF	IEDB:SARS-CoV-2:YLQPRTFLL	1	-	-	-	-	-	-	-	-	-	-	-
42	%DANTGE	3.6e-07	4	6	3.9e-07	1	0.32	1	0.001	0.0012	global-%DANTGE	CATqdaNTGELFF	CATQDANTGELFF	TRBV15	TRBJ2-2	CVVNILNDMRF	INCOV190:YLQPRTFLLK	1	-	-	-	-	-	-	-	-	-	-	-
42	%DANTGE	3.6e-07	4	6	3.9e-07	1	0.32	1	0.001	0.0012	global-%DANTGE	CATqdaNTGELFF	CATQDANTGELFF	TRBV4-2	TRBJ2-2	CAGLGDGGSQGNLIF	IEDB:SARS-CoV-2:YLQPRTFLL	1	-	-	-	-	-	-	-	-	-	-	-
42	%DANTGE	3.6e-07	4	6	3.9e-07	1	0.32	1	0.001	0.0012	global-%DANTGE	CARgdaNTGELFF	CARGDANTGELFF	TRBV12-3	TRBJ2-2	CVVNNNNDMRF	IEDB:SARS-CoV-2:YLQPRTFLL	1	-	-	-	-	-	-	-	-	-	-	-
42	%DANTGE	3.6e-07	4	6	3.9e-07	1	0.32	1	0.001	0.0012	global-%DANTGE	CARgdaNTGELFF	CARGDANTGELFF	TRBV7-9	TRBJ2-2	CVVNRDDKIIF	SU22:98:T3:NA	1	-	-	-	-	-	-	-	-	-	-	-
43	SD%NTGE	3.6e-07	3	6	7.6e-09	1	0.01	0.63	0.001	0.0012	global-SD%NTGE	CASSDsNTGELFF	CASSDSNTGELFF	TRBV6-4	TRBJ2-2	CAVRDSNYQLIW	SU22:66:T1:NA	2	-	-	-	-	-	-	-	-	-	-	-
43	SD%NTGE	3.6e-07	3	6	7.6e-09	1	0.01	0.63	0.001	0.0012	global-SD%NTGE	CASSDwNTGELFF	CASSDWNTGELFF	TRBV2	TRBJ2-2	CAGGGDYKLSF	SU22:87:T1:NA	1	-	-	-	-	-	-	-	-	-	-	-
43	SD%NTGE	3.6e-07	3	6	7.6e-09	1	0.01	0.63	0.001	0.0012	global-SD%NTGE	CAlsdqNTGELFF	CALSDQNTGELFF	TRBV7-8	TRBJ2-2	CVVNKDDKIIF	IEDB:SARS-CoV-2:YLQPRTFLL	1	-	-	-	-	-	-	-	-	-	-	-
43	SD%NTGE	3.6e-07	3	6	7.6e-09	1	0.01	0.63	0.001	0.0012	global-SD%NTGE	CASSDlNTGELFF	CASSDLNTGELFF	TRBV2	TRBJ2-2	CALSAPYSGGGADGLTF	IEDB:SARS-CoV-2:YLQPRTFLL	1	-	-	-	-	-	-	-	-	-	-	-
43	SD%NTGE	3.6e-07	3	6	7.6e-09	1	0.01	0.63	0.001	0.0012	global-SD%NTGE	CASSDlNTGELFF	CASSDLNTGELFF	TRBV2	TRBJ2-2	CVVNGGNDMRF	IEDB:SARS-CoV-2:YLQPRTFLL	1	-	-	-	-	-	-	-	-	-	-	-
43	SD%NTGE	3.6e-07	3	6	7.6e-09	1	0.01	0.63	0.001	0.0012	global-SD%NTGE	CASSDlNTGELFF	CASSDLNTGELFF	TRBV2	TRBJ2-2	CVVNGNNNDMRF	IEDB:SARS-CoV-2:YLQPRTFLL	1	-	-	-	-	-	-	-	-	-	-	-
43	SD%NTGE	3.6e-07	3	6	7.6e-09	1	0.01	0.63	0.001	0.0012	global-SD%NTGE	CASSDaNTGELFF	CASSDANTGELFF	TRBV7-9	TRBJ2-2	CVVNRADKLVF	IEDB:SARS-CoV-2:YLQPRTFLL	1	-	-	-	-	-	-	-	-	-	-	-
43	SD%NTGE	3.6e-07	3	6	7.6e-09	1	0.01	0.63	0.001	0.0012	global-SD%NTGE	CASSDgNTGELFF	CASSDGNTGELFF	TRBV7-9	TRBJ2-2	CVVNNNDKLIF	INCOV066:YLQPRTFLLK	1	-	-	-	-	-	-	-	-	-	-	-
44	S%QGAYG	3.6e-07	2	6	6.6e-07	1	0.54	1	0.001	0.0012	global-S%QGAYG	CASSGQGaYGYTF	CASSGQGAYGYTF	TRBV2	TRBJ1-2	CAVTGDDKIIF	MCPAS:YFV.YFV-17D.LLWNGPMAV	1	-	-	-	-	-	-	-	-	-	-	-
44	S%QGAYG	3.6e-07	2	6	6.6e-07	1	0.54	1	0.001	0.0012	global-S%QGAYG	CASSGQGaYGYTF	CASSGQGAYGYTF	TRBV6-01	TRBJ1-2	CAVTGYSTLTF	MCPAS:YFV.YFV-17D.LLWNGPMAV	1	-	-	-	-	-	-	-	-	-	-	-
44	S%QGAYG	3.6e-07	2	6	6.6e-07	1	0.54	1	0.001	0.0012	global-S%QGAYG	CASSGQGaYGYTF	CASSGQGAYGYTF	TRBV6-05	TRBJ1-2	CAVTGYSTLTF	MCPAS:YFV.YFV-17D.LLWNGPMAV	1	-	-	-	-	-	-	-	-	-	-	-
44	S%QGAYG	3.6e-07	2	6	6.6e-07	1	0.54	1	0.001	0.0012	global-S%QGAYG	CASSLQGaYGYTF	CASSLQGAYGYTF	TRBV5-6	TRBJ1-2	CAPPSGGTSYGKLTF	SU22:116:T3:NA	1	-	-	-	-	-	-	-	-	-	-	-
44	S%QGAYG	3.6e-07	2	6	6.6e-07	1	0.54	1	0.001	0.0012	global-S%QGAYG	CASSLQGaYGYTF	CASSLQGAYGYTF	TRBV5-8	TRBJ1-2	CAESIRGNTGKLIF	SU22:116:T1:NA	1	-	-	-	-	-	-	-	-	-	-	-
44	S%QGAYG	3.6e-07	2	6	6.6e-07	1	0.54	1	0.001	0.0012	global-S%QGAYG	CASSSQGaYGYTF	CASSSQGAYGYTF	TRBV7-02	TRBJ1-2	CAVTGDDKIIF	MCPAS:YFV.YFV-17D.LLWNGPMAV	1	-	-	-	-	-	-	-	-	-	-	-
44	S%QGAYG	3.6e-07	2	6	6.6e-07	1	0.54	1	0.001	0.0012	global-S%QGAYG	CASSRQGaYGYTF	CASSRQGAYGYTF	TRBV28	TRBJ1-2	CAESTGKLIF	SU22:128:T3:NA	1	-	-	-	-	-	-	-	-	-	-	-
44	S%QGAYG	3.6e-07	2	6	6.6e-07	1	0.54	1	0.001	0.0012	global-S%QGAYG	CASSaQGaYGYTF	CASSAQGAYGYTF	TRBV6-05	TRBJ1-2	CAVSGYSTLTF	MCPAS:YFV.YFV-17D.LLWNGPMAV	1	-	-	-	-	-	-	-	-	-	-	-
44	S%QGAYG	3.6e-07	2	6	6.6e-07	1	0.54	1	0.001	0.0012	global-S%QGAYG	CASSPQGaYGYTF	CASSPQGAYGYTF	TRBV6-06	TRBJ1-2	CAVGDDKIIF	MCPAS:YFV.YFV-17D.LLWNGPMAV	1	-	-	-	-	-	-	-	-	-	-	-
45	S%QGAY	3.6e-07	1	6	2.4e-07	1	0.2	1	0.001	0.0012	global-S%QGAY	CASSaQGaYGYT	CASSAQGAYGYT	TRBV6-5	TRBJ1-2	CAVSGYSTLT	IEDB:YFV:LLWNGPMAV	1	-	-	-	-	-	-	-	-	-	-	-
45	S%QGAY	3.6e-07	1	6	2.4e-07	1	0.2	1	0.001	0.0012	global-S%QGAY	CASSGQGayEQF	CASSGQGAYEQF	TRBV6-2	TRBJ2-1	CVVGDDKIIF	IEDB:YFV:LLWNGPMAV	1	-	-	-	-	-	-	-	-	-	-	-
45	S%QGAY	3.6e-07	1	6	2.4e-07	1	0.2	1	0.001	0.0012	global-S%QGAY	CASSGQGaYEQY	CASSGQGAYEQY	TRBV6	TRBJ2-7	CAVTGYSTLT	IEDB:YFV:LLWNGPMAV	1	-	-	-	-	-	-	-	-	-	-	-
45	S%QGAY	3.6e-07	1	6	2.4e-07	1	0.2	1	0.001	0.0012	global-S%QGAY	CASSGQGaYEQY	CASSGQGAYEQY	TRBV6-1	TRBJ2-7	CAVNRDGNQFYF	IEDB:YFV:LLWNGPMAV	1	-	-	-	-	-	-	-	-	-	-	-
45	S%QGAY	3.6e-07	1	6	2.4e-07	1	0.2	1	0.001	0.0012	global-S%QGAY	CASSGQGaYEQY	CASSGQGAYEQY	TRBV6-1	TRBJ2-7	CAVTGYSTLT	IEDB:YFV:LLWNGPMAV	1	-	-	-	-	-	-	-	-	-	-	-
45	S%QGAY	3.6e-07	1	6	2.4e-07	1	0.2	1	0.001	0.0012	global-S%QGAY	CASSGQGaYEQY	CASSGQGAYEQY	TRBV6-3	TRBJ2-7	CAVTGTYKYIF	IEDB:YFV:LLWNGPMAV	1	-	-	-	-	-	-	-	-	-	-	-
45	S%QGAY	3.6e-07	1	6	2.4e-07	1	0.2	1	0.001	0.0012	global-S%QGAY	CASSGQGaYEQY	CASSGQGAYEQY	TRBV6-5	TRBJ2-7	CAVIGDSSYKLIF	IEDB:YFV:LLWNGPMAV	1	-	-	-	-	-	-	-	-	-	-	-
45	S%QGAY	3.6e-07	1	6	2.4e-07	1	0.2	1	0.001	0.0012	global-S%QGAY	CASSGQGaYGYT	CASSGQGAYGYT	TRBV2	TRBJ1-2	CAVTGDDKII	IEDB:YFV:LLWNGPMAV	1	-	-	-	-	-	-	-	-	-	-	-
45	S%QGAY	3.6e-07	1	6	2.4e-07	1	0.2	1	0.001	0.0012	global-S%QGAY	CASSGQGaYGYT	CASSGQGAYGYT	TRBV6	TRBJ1-2	CAVTGYSTLT	IEDB:YFV:LLWNGPMAV	1	-	-	-	-	-	-	-	-	-	-	-
45	S%QGAY	3.6e-07	1	6	2.4e-07	1	0.2	1	0.001	0.0012	global-S%QGAY	CASSPQGaYGYT	CASSPQGAYGYT	TRBV6-6	TRBJ1-2	CAVGDDKII	IEDB:YFV:LLWNGPMAV	1	-	-	-	-	-	-	-	-	-	-	-
45	S%QGAY	3.6e-07	1	6	2.4e-07	1	0.2	1	0.001	0.0012	global-S%QGAY	CASSSQGaYGYT	CASSSQGAYGYT	TRBV7-2	TRBJ1-2	CAVTGDDKII	IEDB:YFV:LLWNGPMAV	1	-	-	-	-	-	-	-	-	-	-	-
46	Q%MNTGE	3.6e-07	1	6	1.9e-07	1	0.15	1	0.001	0.0012	global-Q%MNTGE	CAGQGmNTGELFF	CAGQGMNTGELFF	TRBV19	TRBJ2-2	CVVNNNNDMRF	IEDB:SARS-CoV-2:YLQPRTFLL	1	-	-	-	-	-	-	-	-	-	-	-
46	Q%MNTGE	3.6e-07	1	6	1.9e-07	1	0.15	1	0.001	0.0012	global-Q%MNTGE	CAWqvmNTGELFF	CAWQVMNTGELFF	TRBV30	TRBJ2-2	CAPPPRGKSTF	IEDB:SARS-CoV-2:YLQPRTFLL	1	-	-	-	-	-	-	-	-	-	-	-
46	Q%MNTGE	3.6e-07	1	6	1.9e-07	1	0.15	1	0.001	0.0012	global-Q%MNTGE	CATqdmNTGELFF	CATQDMNTGELFF	TRBV6-1	TRBJ2-2	CAVSSNSGYALNF	IEDB:SARS-CoV-2:YLQPRTFLL	1	-	-	-	-	-	-	-	-	-	-	-
46	Q%MNTGE	3.6e-07	1	6	1.9e-07	1	0.15	1	0.001	0.0012	global-Q%MNTGE	CAeqdmNTGELFF	CAEQDMNTGELFF	TRBV2	TRBJ2-2	CVVNTGLTGGGNKLTF	IEDB:SARS-CoV-2:YLQPRTFLL	1	-	-	-	-	-	-	-	-	-	-	-
46	Q%MNTGE	3.6e-07	1	6	1.9e-07	1	0.15	1	0.001	0.0012	global-Q%MNTGE	CAvQGmNTGELFF	CAVQGMNTGELFF	TRBV3-1	TRBJ2-2	CVVNNNXDMRF	IEDB:SARS-CoV-2:YLQPRTFLL	1	-	-	-	-	-	-	-	-	-	-	-
46	Q%MNTGE	3.6e-07	1	6	1.9e-07	1	0.15	1	0.001	0.0012	global-Q%MNTGE	CATQGmNTGELFF	CATQGMNTGELFF	TRBV2	TRBJ2-2	CVVNGLINNAGNMLTF	IEDB:SARS-CoV-2:YLQPRTFLL	1	-	-	-	-	-	-	-	-	-	-	-
47	S%RSSY	3.6e-07	1	6	8.9e-10	1	0.001	0.73	0.001	0.0012	global-S%RSSY	CASSmrsSYEQY	CASSMRSSYEQY	TRBV19	TRBJ2-7	CAGAGSQGNLIF	IEDB:Flu_A:GILGFVFTL	1	-	-	-	-	-	-	-	-	-	-	-
47	S%RSSY	3.6e-07	1	6	8.9e-10	1	0.001	0.73	0.001	0.0012	global-S%RSSY	CASSSrsSYEQY	CASSSRSSYEQY	TRBV19	TRBJ2-7	CAGAGSQGNLI	IEDB:Flu_A:GILGFVFTL	3	-	-	-	-	-	-	-	-	-	-	-
47	S%RSSY	3.6e-07	1	6	8.9e-10	1	0.001	0.73	0.001	0.0012	global-S%RSSY	CASSSrsSYEQY	CASSSRSSYEQY	TRBV19	TRBJ2-7	CAGAGSQGNLI	IEDB:Flu_2005_H5N1:GIWGFVFTL	1	-	-	-	-	-	-	-	-	-	-	-
47	S%RSSY	3.6e-07	1	6	8.9e-10	1	0.001	0.73	0.001	0.0012	global-S%RSSY	CASSSrsSYEQY	CASSSRSSYEQY	TRBV19	TRBJ2-7	CAAGGSQGNLI	IEDB:Flu_A:GILGFVFTL	1	-	-	-	-	-	-	-	-	-	-	-
47	S%RSSY	3.6e-07	1	6	8.9e-10	1	0.001	0.73	0.001	0.0012	global-S%RSSY	CASSSrsSYEQY	CASSSRSSYEQY	TRBV19	TRBJ2-7	CAGAGSQGNLI	IEDB:Flu_A:GILGFVFTL	1	-	-	-	-	-	-	-	-	-	-	-
47	S%RSSY	3.6e-07	1	6	8.9e-10	1	0.001	0.73	0.001	0.0012	global-S%RSSY	CASSSrsSYEQY	CASSSRSSYEQY	TRBV19	TRBJ2-7	CAGAGSQGNLI	IEDB:Flu_1998_H9N2:GILEFVFTL	1	-	-	-	-	-	-	-	-	-	-	-
47	S%RSSY	3.6e-07	1	6	8.9e-10	1	0.001	0.73	0.001	0.0012	global-S%RSSY	CASSSrsSYEQY	CASSSRSSYEQY	TRBV19	TRBJ2-7	CAGAGSQGNLI	IEDB:Flu_2005_H3N2:GILGLVFTL	1	-	-	-	-	-	-	-	-	-	-	-
47	S%RSSY	3.6e-07	1	6	8.9e-10	1	0.001	0.73	0.001	0.0012	global-S%RSSY	CASSVrsSYEQY	CASSVRSSYEQY	TRBV19	TRBJ2-7	CAGAGSQGNLIF	IEDB:Flu_A:GILGFVFTL	1	-	-	-	-	-	-	-	-	-	-	-
47	S%RSSY	3.6e-07	1	6	8.9e-10	1	0.001	0.73	0.001	0.0012	global-S%RSSY	CASSVrsSYEQY	CASSVRSSYEQY	TRBV19	TRBJ2-7	CAGAHGSSNTGKLIF	IEDB:Flu_A:GILGFVFTL	1	-	-	-	-	-	-	-	-	-	-	-
47	S%RSSY	3.6e-07	1	6	8.9e-10	1	0.001	0.73	0.001	0.0012	global-S%RSSY	CASSVrsSYEQY	CASSVRSSYEQY	TRBV19	TRBJ2-7	CAGGGSQGNLI	IEDB:Flu_A:GILGFVFTL	1	-	-	-	-	-	-	-	-	-	-	-
47	S%RSSY	3.6e-07	1	6	8.9e-10	1	0.001	0.73	0.001	0.0012	global-S%RSSY	CASSVrsSYEQY	CASSVRSSYEQY	TRBV19	TRBJ2-7	CAGGGSQGNLIF	IEDB:Flu_A:GILGFVFTL	1	-	-	-	-	-	-	-	-	-	-	-
47	S%RSSY	3.6e-07	1	6	8.9e-10	1	0.001	0.73	0.001	0.0012	global-S%RSSY	CASStrsSYEQY	CASSTRSSYEQY	TRBV19	TRBJ2-7	CAGAGSQGNLI	IEDB:Flu_A:GILGFVFTL	2	-	-	-	-	-	-	-	-	-	-	-
47	S%RSSY	3.6e-07	1	6	8.9e-10	1	0.001	0.73	0.001	0.0012	global-S%RSSY	CASStrsSYEQY	CASSTRSSYEQY	TRBV19	TRBJ2-7	CAGAGSQGNLIF	IEDB:Flu_A:GILGFVFTL	1	-	-	-	-	-	-	-	-	-	-	-
47	S%RSSY	3.6e-07	1	6	8.9e-10	1	0.001	0.73	0.001	0.0012	global-S%RSSY	CASStrsSYEQY	CASSTRSSYEQY	TRBV19	TRBJ2-7	CAGGGSQGNLIF	IEDB:Flu_A:GILGFVFTL	1	-	-	-	-	-	-	-	-	-	-	-
47	S%RSSY	3.6e-07	1	6	8.9e-10	1	0.001	0.73	0.001	0.0012	global-S%RSSY	CASStrsSYEQY	CASSTRSSYEQY	TRBV19	TRBJ2-7	CAGPGTNAGKST	IEDB:YFV:LLWNGPMAV	1	-	-	-	-	-	-	-	-	-	-	-
47	S%RSSY	3.6e-07	1	6	8.9e-10	1	0.001	0.73	0.001	0.0012	global-S%RSSY	CASSfrsSYEQY	CASSFRSSYEQY	TRBV19	TRBJ2-7	CAGQLGGGSQGNLIF	IEDB:Flu_A:GILGFVFTL	1	-	-	-	-	-	-	-	-	-	-	-
47	S%RSSY	3.6e-07	1	6	8.9e-10	1	0.001	0.73	0.001	0.0012	global-S%RSSY	CASSIrsSYEQY	CASSIRSSYEQY	TRBV19	TRBJ2-7	CAGGGSSNTGKLI	IEDB:Flu_A:GILGFVFTL	4	-	-	-	-	-	-	-	-	-	-	-
47	S%RSSY	3.6e-07	1	6	8.9e-10	1	0.001	0.73	0.001	0.0012	global-S%RSSY	CASSIrsSYEQY	CASSIRSSYEQY	TRBV19	TRBJ2-7	CAVGGDGGSQGNLIF	IEDB:Flu_A:GILGFVFTL	2	-	-	-	-	-	-	-	-	-	-	-
47	S%RSSY	3.6e-07	1	6	8.9e-10	1	0.001	0.73	0.001	0.0012	global-S%RSSY	CASSIrsSYEQY	CASSIRSSYEQY	TRBV19	TRBJ2-7	CAVGGYGGSQGNILF	IEDB:Flu_A:GILGFVFTL	1	-	-	-	-	-	-	-	-	-	-	-
47	S%RSSY	3.6e-07	1	6	8.9e-10	1	0.001	0.73	0.001	0.0012	global-S%RSSY	CASSIrsSYEQY	CASSIRSSYEQY	TRBV19	TRBJ2-7	CAVTGGGSQGNLI	IEDB:Flu_A:GILGFVFTL	1	-	-	-	-	-	-	-	-	-	-	-
47	S%RSSY	3.6e-07	1	6	8.9e-10	1	0.001	0.73	0.001	0.0012	global-S%RSSY	CASSIrsSYEQY	CASSIRSSYEQY	TRBV19	TRBJ2-7	CAGAGSQGNLI	IEDB:Flu_1998_H9N2:GILEFVFTL	1	-	-	-	-	-	-	-	-	-	-	-
47	S%RSSY	3.6e-07	1	6	8.9e-10	1	0.001	0.73	0.001	0.0012	global-S%RSSY	CASSIrsSYEQY	CASSIRSSYEQY	TRBV19	TRBJ2-7	CGYGGSQGNLI	IEDB:Flu_A:GILGFVFTL	1	-	-	-	-	-	-	-	-	-	-	-
47	S%RSSY	3.6e-07	1	6	8.9e-10	1	0.001	0.73	0.001	0.0012	global-S%RSSY	CASSIrsSYEQY	CASSIRSSYEQY	TRBV19	TRBJ2-7	CALNAGGTSYGKLTF	IEDB:Flu_A:GILGFVFTL	1	-	-	-	-	-	-	-	-	-	-	-
47	S%RSSY	3.6e-07	1	6	8.9e-10	1	0.001	0.73	0.001	0.0012	global-S%RSSY	CASSIrsSYEQY	CASSIRSSYEQY	TRBV19	TRBJ2-7	CAVGGSQGNLI	IEDB:Flu_A:GILGFVFTL	1	-	-	-	-	-	-	-	-	-	-	-
47	S%RSSY	3.6e-07	1	6	8.9e-10	1	0.001	0.73	0.001	0.0012	global-S%RSSY	CASSIrsSYEQY	CASSIRSSYEQY	TRBV19	TRBJ2-7	CAGSFGSSNTGKLIF	IEDB:Flu_A:GILGFVFTL	1	-	-	-	-	-	-	-	-	-	-	-
47	S%RSSY	3.6e-07	1	6	8.9e-10	1	0.001	0.73	0.001	0.0012	global-S%RSSY	CASSIrsSYEQY	CASSIRSSYEQY	TRBV19	TRBJ2-7	CAGQLGGGSQGNLIF	IEDB:Flu_A:GILGFVFTL	1	-	-	-	-	-	-	-	-	-	-	-
47	S%RSSY	3.6e-07	1	6	8.9e-10	1	0.001	0.73	0.001	0.0012	global-S%RSSY	CASSIrsSYEQY	CASSIRSSYEQY	TRBV19	TRBJ2-7	CAAGGSQGNLI	IEDB:Flu_A:GILGFVFTL	1	-	-	-	-	-	-	-	-	-	-	-
47	S%RSSY	3.6e-07	1	6	8.9e-10	1	0.001	0.73	0.001	0.0012	global-S%RSSY	CASSIrsSYEQY	CASSIRSSYEQY	TRBV19	TRBJ2-7	CAAGGSQGNLIF	IEDB:Flu_A:GILGFVFTL	1	-	-	-	-	-	-	-	-	-	-	-
47	S%RSSY	3.6e-07	1	6	8.9e-10	1	0.001	0.73	0.001	0.0012	global-S%RSSY	CASSIrsSYEQY	CASSIRSSYEQY	TRBV19	TRBJ2-7	CAAQGSQGNLI	IEDB:Flu_A:GILGFVFTL	1	-	-	-	-	-	-	-	-	-	-	-
47	S%RSSY	3.6e-07	1	6	8.9e-10	1	0.001	0.73	0.001	0.0012	global-S%RSSY	CASSIrsSYEQY	CASSIRSSYEQY	TRBV19	TRBJ2-7	CAGAGSQGNLI	IEDB:Flu_A:GILGFVFTL	1	-	-	-	-	-	-	-	-	-	-	-
47	S%RSSY	3.6e-07	1	6	8.9e-10	1	0.001	0.73	0.001	0.0012	global-S%RSSY	CASSIrsSYEQY	CASSIRSSYEQY	TRBV19	TRBJ2-7	CAGAGSQGNLIF	IEDB:Flu_A:GILGFVFTL	1	-	-	-	-	-	-	-	-	-	-	-
47	S%RSSY	3.6e-07	1	6	8.9e-10	1	0.001	0.73	0.001	0.0012	global-S%RSSY	CASSIrsSYEQY	CASSIRSSYEQY	TRBV19	TRBJ2-7	CAGAIGSSNTGKLI	IEDB:Flu_A:GILGFVFTL	1	-	-	-	-	-	-	-	-	-	-	-
47	S%RSSY	3.6e-07	1	6	8.9e-10	1	0.001	0.73	0.001	0.0012	global-S%RSSY	CASSIrsSYEQY	CASSIRSSYEQY	TRBV19	TRBJ2-7	CAGASPGGYGGSQGNLIF	IEDB:Flu_A:GILGFVFTL	1	-	-	-	-	-	-	-	-	-	-	-
47	S%RSSY	3.6e-07	1	6	8.9e-10	1	0.001	0.73	0.001	0.0012	global-S%RSSY	CASSIrsSYEQY	CASSIRSSYEQY	TRBV19	TRBJ2-7	CAGGGSQGNLI	IEDB:Flu_A:GILGFVFTL	1	-	-	-	-	-	-	-	-	-	-	-
47	S%RSSY	3.6e-07	1	6	8.9e-10	1	0.001	0.73	0.001	0.0012	global-S%RSSY	CASSIrsSYEQY	CASSIRSSYEQY	TRBV19	TRBJ2-7	CAGGGSQGNLIF	IEDB:Flu_A:GILGFVFTL	1	-	-	-	-	-	-	-	-	-	-	-
48	IKTG	3.7e-07	2	5	2.4e-07	1	0.012	0.27	0.051	0.0015	motif-IKTG	CSARdikTGarTGELFF	CSARDIKTGARTGELFF	TRBV20-1	TRBJ2-2	CAMSPNDYKLSF	SU22:2:T2:NA	1	-	-	-	-	-	-	-	-	-	-	-
48	IKTG	3.7e-07	2	5	2.4e-07	1	0.012	0.27	0.051	0.0015	motif-IKTG	CSARaikTGtYNEQFF	CSARAIKTGTYNEQFF	TRBV20-1	TRBJ2-1	CAVRGVGFGNVLHC	SU22:2:T2:NA	1	-	-	-	-	-	-	-	-	-	-	-
48	IKTG	3.7e-07	2	5	2.4e-07	1	0.012	0.27	0.051	0.0015	motif-IKTG	CARikTGkyYGYTF	CARIKTGKYYGYTF	TRBV2	TRBJ1-2	CATVPFTGANSKLTF	SU22:81:T2:NA	4	-	-	-	-	-	-	-	-	-	-	-
48	IKTG	3.7e-07	2	5	2.4e-07	1	0.012	0.27	0.051	0.0015	motif-IKTG	CARikTGkyYGYTF	CARIKTGKYYGYTF	TRBV2	TRBJ1-2	CILRVIQGAQKLVF	SU22:81:T2:NA	1	-	-	-	-	-	-	-	-	-	-	-
48	IKTG	3.7e-07	2	5	2.4e-07	1	0.012	0.27	0.051	0.0015	motif-IKTG	CASikTGGapETQY	CASIKTGGAPETQY	TRBV27	TRBJ2-5	CAVGYGNQFY	IEDB:CMV:NLVPMVATV	1	-	-	-	-	-	-	-	-	-	-	-
48	IKTG	3.7e-07	2	5	2.4e-07	1	0.012	0.27	0.051	0.0015	motif-IKTG	CASSQikTGlNTEAFF	CASSQIKTGLNTEAFF	TRBV14	TRBJ1-1	CAMGGTSYGKLTF	IEDB:SARS-CoV-2:KVYPIILRL	1	-	-	-	-	-	-	-	-	-	-	-
49	LDGF	3.9e-07	1	4	2.5e-08	1	0.002	0.16	0.033	0.0023	motif-LDGF	CASSLdgfNYGYTF	CASSLDGFNYGYTF	TRBV5-6	TRBJ1-2	CVDTSGGSYIPTF	SU22:190:T3:NA	1	-	-	-	-	-	-	-	-	-	-	-
49	LDGF	3.9e-07	1	4	2.5e-08	1	0.002	0.16	0.033	0.0023	motif-LDGF	CASSLdgfSNQPQHF	CASSLDGFSNQPQHF	TRBV7-2	TRBJ1-5	CAFKTDGLTF	SU22:2:T2:NA	1	-	-	-	-	-	-	-	-	-	-	-
49	LDGF	3.9e-07	1	4	2.5e-08	1	0.002	0.16	0.033	0.0023	motif-LDGF	CASmpldgfsSYNEQFF	CASMPLDGFSSYNEQFF	TRBV7-9	TRBJ2-1	CAYRQTGANNLFF	SU22:122:T2:-	6	-	-	-	-	-	-	-	-	-	-	-
49	LDGF	3.9e-07	1	4	2.5e-08	1	0.002	0.16	0.033	0.0023	motif-LDGF	CASmpldgfsSYNEQFF	CASMPLDGFSSYNEQFF	TRBV7-9	TRBJ2-1	CAYRQTGANNLFF	SU22:122:T1:-	3	-	-	-	-	-	-	-	-	-	-	-
49	LDGF	3.9e-07	1	4	2.5e-08	1	0.002	0.16	0.033	0.0023	motif-LDGF	CASmpldgfsSYNEQFF	CASMPLDGFSSYNEQFF	TRBV7-9	TRBJ2-1	CAYRQTGANNLFF	SU22:122:T3:-	1	-	-	-	-	-	-	-	-	-	-	-
49	LDGF	3.9e-07	1	4	2.5e-08	1	0.002	0.16	0.033	0.0023	motif-LDGF	CASSLdgfNQPQHF	CASSLDGFNQPQHF	TRBV7-9	TRBJ1-5	CAVSDQAGGSYIPTF	SU22:103:T2:NA	1	-	-	-	-	-	-	-	-	-	-	-
49	LDGF	3.9e-07	1	4	2.5e-08	1	0.002	0.16	0.033	0.0023	motif-LDGF	CASSLdgfNQPQHF	CASSLDGFNQPQHF	TRBV7-9	TRBJ1-5	CAVSDQSGGSYIPTF	SU22:66:T1:NA	1	-	-	-	-	-	-	-	-	-	-	-
50	G%ANTGE	4.2e-07	4	10	3.1e-10	1	0.001	1	0.001	0.00031	global-G%ANTGE	CATGLANTGELFF	CATGLANTGELFF	TRBV7-9	TRBJ2-2	CVVNQADKLIF	IEDB:SARS-CoV-2:YLQPRTFLL	1	-	-	-	-	-	-	-	-	-	-	-
50	G%ANTGE	4.2e-07	4	10	3.1e-10	1	0.001	1	0.001	0.00031	global-G%ANTGE	CARGLANTGELFF	CARGLANTGELFF	TRBV7-9	TRBJ2-2	CVVNGADKLIF	IEDB:SARS-CoV-2:YLQPRTFLL	1	-	-	-	-	-	-	-	-	-	-	-
50	G%ANTGE	4.2e-07	4	10	3.1e-10	1	0.001	1	0.001	0.00031	global-G%ANTGE	CvRGeaNTGELFF	CVRGEANTGELFF	TRBV7-9	TRBJ2-2	CVVNRADGLTF	IEDB:SARS-CoV-2:YLQPRTFLL	1	-	-	-	-	-	-	-	-	-	-	-
50	G%ANTGE	4.2e-07	4	10	3.1e-10	1	0.001	1	0.001	0.00031	global-G%ANTGE	CARgdaNTGELFF	CARGDANTGELFF	TRBV12-3	TRBJ2-2	CVVNNNNDMRF	IEDB:SARS-CoV-2:YLQPRTFLL	1	-	-	-	-	-	-	-	-	-	-	-
50	G%ANTGE	4.2e-07	4	10	3.1e-10	1	0.001	1	0.001	0.00031	global-G%ANTGE	CARgdaNTGELFF	CARGDANTGELFF	TRBV7-9	TRBJ2-2	CVVNRDDKIIF	SU22:98:T3:NA	1	-	-	-	-	-	-	-	-	-	-	-
50	G%ANTGE	4.2e-07	4	10	3.1e-10	1	0.001	1	0.001	0.00031	global-G%ANTGE	CApgdaNTGELFF	CAPGDANTGELFF	TRBV7-9	TRBJ2-2	CAVNAYTDKLIF	INCOV098:YLQPRTFLL	1	-	-	-	-	-	-	-	-	-	-	-
50	G%ANTGE	4.2e-07	4	10	3.1e-10	1	0.001	1	0.001	0.00031	global-G%ANTGE	CApgsaNTGELFF	CAPGSANTGELFF	TRBV7-9	TRBJ2-2	CVVTLNSGGYQKVTF	IEDB:SARS-CoV-2:YLQPRTFLL	1	-	-	-	-	-	-	-	-	-	-	-
50	G%ANTGE	4.2e-07	4	10	3.1e-10	1	0.001	1	0.001	0.00031	global-G%ANTGE	CAAGdaNTGELFF	CAAGDANTGELFF	TRBV5-1	TRBJ2-2	CVVNGMNDMRF	IEDB:SARS-CoV-2:YLQPRTFLL	1	-	-	-	-	-	-	-	-	-	-	-
50	G%ANTGE	4.2e-07	4	10	3.1e-10	1	0.001	1	0.001	0.00031	global-G%ANTGE	CASGeaNTGELFF	CASGEANTGELFF	TRBV7-9	TRBJ2-2	CVVNRDDKIIF	INCOV098:YLQPRTFLLK	1	-	-	-	-	-	-	-	-	-	-	-
50	G%ANTGE	4.2e-07	4	10	3.1e-10	1	0.001	1	0.001	0.00031	global-G%ANTGE	CASGeaNTGELFF	CASGEANTGELFF	TRBV12-3	TRBJ2-2	CVVNNNNDMRF	IEDB:SARS-CoV-2:YLQPRTFLL	1	-	-	-	-	-	-	-	-	-	-	-
50	G%ANTGE	4.2e-07	4	10	3.1e-10	1	0.001	1	0.001	0.00031	global-G%ANTGE	CASGtaNTGELFF	CASGTANTGELFF	TRBV12-4	TRBJ2-2	CVVNGRDDMRF	INCOV108:YLQPRTFLLK	1	-	-	-	-	-	-	-	-	-	-	-
50	G%ANTGE	4.2e-07	4	10	3.1e-10	1	0.001	1	0.001	0.00031	global-G%ANTGE	CAlgsaNTGELFF	CALGSANTGELFF	TRBV7-9	TRBJ2-2	CAVNEEDKIIF	IEDB:SARS-CoV-2:YLQPRTFLL	1	-	-	-	-	-	-	-	-	-	-	-
51	LAVN	4.7e-07	1	7	5.4e-05	1	0.27	1	0.23	0.00086	motif-LAVN	CASSShprLAvnlNEQFF	CASSSHPRLAVNLNEQFF	TRBV28	TRBJ2-1	CAMSDPSGNTPLVF	SU22:2:T3:NA	1	-	-	-	-	-	-	-	-	-	-	-
51	LAVN	4.7e-07	1	7	5.4e-05	1	0.27	1	0.23	0.00086	motif-LAVN	CASSnGLAvNEQFF	CASSNGLAVNEQFF	TRBV12-4	TRBJ2-1	CIVRFAGGTSYGKLTF	SU22:77:T3:NA	1	-	-	-	-	-	-	-	-	-	-	-
51	LAVN	4.7e-07	1	7	5.4e-05	1	0.27	1	0.23	0.00086	motif-LAVN	CASSRGLAvNEQFF	CASSRGLAVNEQFF	TRBV19	TRBJ2-1	CAAEPVNRDDKIIF	SU22:135:T2:NA	1	-	-	-	-	-	-	-	-	-	-	-
51	LAVN	4.7e-07	1	7	5.4e-05	1	0.27	1	0.23	0.00086	motif-LAVN	CASSLavNTEAFF	CASSLAVNTEAFF	TRBV11-1	TRBJ1-1	CAASSGTYKYIF	SU22:149:T2:NA	1	-	-	-	-	-	-	-	-	-	-	-
51	LAVN	4.7e-07	1	7	5.4e-05	1	0.27	1	0.23	0.00086	motif-LAVN	CASSLavnGTdpSYEQYF	CASSLAVNGTDPSYEQYF	TRBV5-1	TRBJ2-7	CAVKDRDDKIIF	SU22:77:T1:NA	1	-	-	-	-	-	-	-	-	-	-	-
51	LAVN	4.7e-07	1	7	5.4e-05	1	0.27	1	0.23	0.00086	motif-LAVN	CASSfLAvnSYNEQFF	CASSFLAVNSYNEQFF	TRBV5-1	TRBJ2-1	CAEAGGFKTIF	SU22:126:T1:NA	1	-	-	-	-	-	-	-	-	-	-	-
51	LAVN	4.7e-07	1	7	5.4e-05	1	0.27	1	0.23	0.00086	motif-LAVN	CSVasLAvNTEAFF	CSVASLAVNTEAFF	TRBV29-1	TRBJ1-1	CGADRTGIQGAQKLVF	SU22:131:T3:NA	1	-	-	-	-	-	-	-	-	-	-	-
52	PEF	6e-07	1	5	6.6e-05	1	0.19	0.32	0.76	0.0015	motif-PEF	CASSLepefiGELFF	CASSLEPEFIGELFF	TRBV7-6	TRBJ2-2	CAGDRIQGAQKLVF	SU22:122:T2:NA	1	-	-	-	-	-	-	-	-	-	-	-
52	PEF	6e-07	1	5	6.6e-05	1	0.19	0.32	0.76	0.0015	motif-PEF	CSAtepefpEAFF	CSATEPEFPEAFF	TRBV20-1	TRBJ1-1	CAVEIDSGYALNF	SU22:56:T3:NA	1	-	-	-	-	-	-	-	-	-	-	-
52	PEF	6e-07	1	5	6.6e-05	1	0.19	0.32	0.76	0.0015	motif-PEF	CASqpefgwGQGhsGYTF	CASQPEFGWGQGHSGYTF	TRBV7-8	TRBJ1-2	CIAALSGTYKYIF	SU22:2:T2:NA	1	-	-	-	-	-	-	-	-	-	-	-
52	PEF	6e-07	1	5	6.6e-05	1	0.19	0.32	0.76	0.0015	motif-PEF	CASSLgpefYGYTF	CASSLGPEFYGYTF	TRBV27	TRBJ1-2	CAGVTTAGNQFYF	SU22:69:T2:NA	1	-	-	-	-	-	-	-	-	-	-	-
52	PEF	6e-07	1	5	6.6e-05	1	0.19	0.32	0.76	0.0015	motif-PEF	CAISlrqpefGANVLTF	CAISLRQPEFGANVLTF	TRBV10-3	TRBJ2-6	CAYRNTGANSKLTF	SU22:10:T1:NA	3	-	-	-	-	-	-	-	-	-	-	-
52	PEF	6e-07	1	5	6.6e-05	1	0.19	0.32	0.76	0.0015	motif-PEF	CAISlrqpefGANVLTF	CAISLRQPEFGANVLTF	TRBV10-3	TRBJ2-6	CAMSGSLPNAGGTSYGKLTF	SU22:10:T1:NA	2	-	-	-	-	-	-	-	-	-	-	-
52	PEF	6e-07	1	5	6.6e-05	1	0.19	0.32	0.76	0.0015	motif-PEF	CAISlrqpefGANVLTF	CAISLRQPEFGANVLTF	TRBV10-3	TRBJ2-6	CAGQLRGSGGSNYKLTF	SU22:10:T2:NA	1	-	-	-	-	-	-	-	-	-	-	-
53	LALY	7.4e-07	2	5	1.3e-05	1	0.063	1	0.14	0.0015	motif-LALY	CASrGLAlYNEQFF	CASRGLALYNEQFF	TRBV27	TRBJ2-1	CVVSDLGDDMRF	IEDB:SARS-CoV-2:ELYSPIFLI	1	-	-	-	-	-	-	-	-	-	-	-
53	LALY	7.4e-07	2	5	1.3e-05	1	0.063	1	0.14	0.0015	motif-LALY	CSVGLAlYNEQFF	CSVGLALYNEQFF	TRBV29-1	TRBJ2-1	CAMREGGNFNKFYF	SU22:108:T3:NA	1	-	-	-	-	-	-	-	-	-	-	-
53	LALY	7.4e-07	2	5	1.3e-05	1	0.063	1	0.14	0.0015	motif-LALY	CASkLAlYNEQFF	CASKLALYNEQFF	TRBV2	TRBJ2-1	CAYSNYQLIW	SU22:117:T1:NA	1	-	-	-	-	-	-	-	-	-	-	-
53	LALY	7.4e-07	2	5	1.3e-05	1	0.063	1	0.14	0.0015	motif-LALY	CSVEGLAlYNEQFF	CSVEGLALYNEQFF	TRBV29-1	TRBJ2-1	CAGGTSYDKVIF	SU22:28:T1:NA	1	-	-	-	-	-	-	-	-	-	-	-
53	LALY	7.4e-07	2	5	1.3e-05	1	0.063	1	0.14	0.0015	motif-LALY	CASSLalyTGpGNTIYF	CASSLALYTGPGNTIYF	TRBV7-8	TRBJ1-3	CAATFTGGGNKLTF	SU22:184:T2:NA	1	-	-	-	-	-	-	-	-	-	-	-
54	QDSP	7.4e-07	2	5	3.4e-07	1	0.078	1	0.003	0.0015	motif-QDSP	CASSPqdspTGELFF	CASSPQDSPTGELFF	TRBV27	TRBJ2-2	CAAGTYKYIF	SU22:68:T2:NA	1	-	-	-	-	-	-	-	-	-	-	-
54	QDSP	7.4e-07	2	5	3.4e-07	1	0.078	1	0.003	0.0015	motif-QDSP	CASSQdspqhTGLFF	CASSQDSPQHTGLFF	TRBV4-1	TRBJ1-4	CAVNPNTGNQFYF	SU22:156:T1:NA	1	-	-	-	-	-	-	-	-	-	-	-
54	QDSP	7.4e-07	2	5	3.4e-07	1	0.078	1	0.003	0.0015	motif-QDSP	CASSQdspfsasdNEQFF	CASSQDSPFSASDNEQFF	TRBV14	TRBJ2-1	CLLNQGGKLIF	SU22:10:T1:NA	1	-	-	-	-	-	-	-	-	-	-	-
54	QDSP	7.4e-07	2	5	3.4e-07	1	0.078	1	0.003	0.0015	motif-QDSP	CASSQdsprAGfsDTQYF	CASSQDSPRAGFSDTQYF	TRBV4-1	TRBJ2-3	CAESTISGGYNKLIF	IEDB:SARS-CoV-2:ALYYPSARI	1	-	-	-	-	-	-	-	-	-	-	-
54	QDSP	7.4e-07	2	5	3.4e-07	1	0.078	1	0.003	0.0015	motif-QDSP	CASSQdspGTvNTGELFF	CASSQDSPGTVNTGELFF	TRBV4-3	TRBJ2-2	CAVEGYSTLTF	SU22:56:T3:NA	1	-	-	-	-	-	-	-	-	-	-	-
55	DQTS	7.4e-07	1	5	5.5e-06	1	0.082	1	0.046	0.0015	motif-DQTS	CATSDqTSGsfdEQFF	CATSDQTSGSFDEQFF	TRBV24-1	TRBJ2-1	CAVPVYNFNKFYF	SU22:103:T3:NA	1	-	-	-	-	-	-	-	-	-	-	-
55	DQTS	7.4e-07	1	5	5.5e-06	1	0.082	1	0.046	0.0015	motif-DQTS	CASSLdqTSSYNEQFF	CASSLDQTSSYNEQFF	TRBV27	TRBJ2-1	CAVKDTDKLIF	SU22:128:T2:NA	1	-	-	-	-	-	-	-	-	-	-	-
55	DQTS	7.4e-07	1	5	5.5e-06	1	0.082	1	0.046	0.0015	motif-DQTS	CSARdqTSGndYGYTF	CSARDQTSGNDYGYTF	TRBV20-1	TRBJ1-2	CAVRDSTGGFKTIF	SU22:61:T3:NA	1	-	-	-	-	-	-	-	-	-	-	-
55	DQTS	7.4e-07	1	5	5.5e-06	1	0.082	1	0.046	0.0015	motif-DQTS	CSVgadqTSvTDTQYF	CSVGADQTSVTDTQYF	TRBV29-1	TRBJ2-3	CVVGGFKTIF	SU22:10:T2:NA	1	-	-	-	-	-	-	-	-	-	-	-
55	DQTS	7.4e-07	1	5	5.5e-06	1	0.082	1	0.046	0.0015	motif-DQTS	CSARdqTSGSYEQYF	CSARDQTSGSYEQYF	TRBV20-1	TRBJ2-7	CAVGLSGGYNKLIF	SU22:88:T3:NA	1	-	-	-	-	-	-	-	-	-	-	-
56	KRST	7.9e-07	3	4	1.9e-06	1	0.13	0.27	0.022	0.0023	motif-KRST	CASSKrsTGELFF	CASSKRSTGELFF	TRBV1-01	TRBJ2-2:01	CAGAGGGSQGNLIF	MCPAS:Flu.M1.GILGFVFTL	1	-	-	-	-	-	-	-	-	-	-	-
56	KRST	7.9e-07	3	4	1.9e-06	1	0.13	0.27	0.022	0.0023	motif-KRST	CASSKrsTGELFF	CASSKRSTGELFF	TRBV19	TRBJ2-2	CAGAGGGSQGNLIF	IEDB:Flu_A:GILGFVFTL	1	-	-	-	-	-	-	-	-	-	-	-
56	KRST	7.9e-07	3	4	1.9e-06	1	0.13	0.27	0.022	0.0023	motif-KRST	CASSKrSTDTQYF	CASSKRSTDTQYF	TRBV19:02	TRBJ2-3:01	CAGAGGGSQGNLIF	MCPAS:Flu.M1.GILGFVFTL	1	-	-	-	-	-	-	-	-	-	-	-
56	KRST	7.9e-07	3	4	1.9e-06	1	0.13	0.27	0.022	0.0023	motif-KRST	CASSKrSTDTQYF	CASSKRSTDTQYF	TRBV19	TRBJ2-3	CAGAGGGSQGNLIF	IEDB:Flu_A:GILGFVFTL	1	-	-	-	-	-	-	-	-	-	-	-
56	KRST	7.9e-07	3	4	1.9e-06	1	0.13	0.27	0.022	0.0023	motif-KRST	CASSLakrSTDTQYF	CASSLAKRSTDTQYF	TRBV5-1	TRBJ2-3	CAVSSPNAGNMLTF	SU22:120:T2:NA	1	-	-	-	-	-	-	-	-	-	-	-
56	KRST	7.9e-07	3	4	1.9e-06	1	0.13	0.27	0.022	0.0023	motif-KRST	CASSLkrstELFF	CASSLKRSTELFF	TRBV4-1	TRBJ2-2	CAENQEGFKTIF	SU22:69:T3:NA	4	-	-	-	-	-	-	-	-	-	-	-
57	YGGY	8.3e-07	4	6	2.2e-06	1	0.01	0.64	0.28	0.0012	motif-YGGY	CASSPpnyGGYNEQFF	CASSPPNYGGYNEQFF	TRBV12-3	TRBJ2-1	CAVRVDSNYQLIW	INCOV120:NLVPMVATV	1	-	-	-	-	-	-	-	-	-	-	-
57	YGGY	8.3e-07	4	6	2.2e-06	1	0.01	0.64	0.28	0.0012	motif-YGGY	CASSLyGGYEQYF	CASSLYGGYEQYF	TRBV7-3	TRBJ2-7	CVSITDSWGKFQF	INCOV028:NLVPMVATV	1	-	-	-	-	-	-	-	-	-	-	-
57	YGGY	8.3e-07	4	6	2.2e-06	1	0.01	0.64	0.28	0.0012	motif-YGGY	CASSLyGGYEQYF	CASSLYGGYEQYF	TRBV7-3	TRBJ2-7	CAVNTGFQKLVF	IEDB:SARS-CoV-2:YLQPRTFLL	1	-	-	-	-	-	-	-	-	-	-	-
57	YGGY	8.3e-07	4	6	2.2e-06	1	0.01	0.64	0.28	0.0012	motif-YGGY	CASSLyGGYEQYF	CASSLYGGYEQYF	TRBV7-3	TRBJ2-7	CIMNTGFQKLVF	SU22:82:T2:NA	1	-	-	-	-	-	-	-	-	-	-	-
57	YGGY	8.3e-07	4	6	2.2e-06	1	0.01	0.64	0.28	0.0012	motif-YGGY	CASSDyGGYGYTF	CASSDYGGYGYTF	TRBV6-4	TRBJ1-2	CVVSGGSYIPTF	SU22:69:T2:NA	2	-	-	-	-	-	-	-	-	-	-	-
57	YGGY	8.3e-07	4	6	2.2e-06	1	0.01	0.64	0.28	0.0012	motif-YGGY	CASSDyGGYGYTF	CASSDYGGYGYTF	TRBV6-4	TRBJ1-2	CVVSGGSYIPTF	SU22:69:T1:NA	1	-	-	-	-	-	-	-	-	-	-	-
57	YGGY	8.3e-07	4	6	2.2e-06	1	0.01	0.64	0.28	0.0012	motif-YGGY	CASSYGGYEQYF	CASSYGGYEQYF	TRBV6-5	TRBJ2-7	CAASGGQNFVF	SU22:26:T1:NA	1	-	-	-	-	-	-	-	-	-	-	-
57	YGGY	8.3e-07	4	6	2.2e-06	1	0.01	0.64	0.28	0.0012	motif-YGGY	CASSYGGyTGELFF	CASSYGGYTGELFF	TRBV11-2	TRBJ2-2	CAVLNTDKLIF	SU22:69:T1:NA	1	-	-	-	-	-	-	-	-	-	-	-
57	YGGY	8.3e-07	4	6	2.2e-06	1	0.01	0.64	0.28	0.0012	motif-YGGY	CASSYGGyYGYTF	CASSYGGYYGYTF	TRBV6-5	TRBJ1-2	CAARAGNQFYF	SU22:56:T2:NA	1	-	-	-	-	-	-	-	-	-	-	-
58	QLSN	9.2e-07	2	4	1.9e-08	1	0.001	1	0.008	0.0023	motif-QLSN	CASSEGQlsNTGELFF	CASSEGQLSNTGELFF	TRBV9	TRBJ2-2	CGTEYANDYKLSF	SU22:74:T1:NA	1	-	-	-	-	-	-	-	-	-	-	-
58	QLSN	9.2e-07	2	4	1.9e-08	1	0.001	1	0.008	0.0023	motif-QLSN	CASSPGQlsNTGELFF	CASSPGQLSNTGELFF	TRBV9	TRBJ2-2	CAVQAGIYNQGGKLIF	IEDB:EBV:GLCTLVAML	1	-	-	-	-	-	-	-	-	-	-	-
58	QLSN	9.2e-07	2	4	1.9e-08	1	0.001	1	0.008	0.0023	motif-QLSN	CASSPGQlsNTGELFF	CASSPGQLSNTGELFF	TRBV9	TRBJ2-2	CGTEKANDYKLSF	IEDB:EBV:GLCTLVAML	1	-	-	-	-	-	-	-	-	-	-	-
58	QLSN	9.2e-07	2	4	1.9e-08	1	0.001	1	0.008	0.0023	motif-QLSN	CASSPGQlsNTGELFF	CASSPGQLSNTGELFF	TRBV9	TRBJ2-2	CGTEGYADYKLSF	SU22:114:T3:NA	1	-	-	-	-	-	-	-	-	-	-	-
58	QLSN	9.2e-07	2	4	1.9e-08	1	0.001	1	0.008	0.0023	motif-QLSN	CASSPGQlsNTGELFF	CASSPGQLSNTGELFF	TRBV9	TRBJ2-2	CGTEGYADYKLSF	SU22:114:T2:NA	1	-	-	-	-	-	-	-	-	-	-	-
58	QLSN	9.2e-07	2	4	1.9e-08	1	0.001	1	0.008	0.0023	motif-QLSN	CASSPGQlsNTGELFF	CASSPGQLSNTGELFF	TRBV9	TRBJ2-2	CGTEGYADYKLSF	SU22:114:T1:NA	1	-	-	-	-	-	-	-	-	-	-	-
58	QLSN	9.2e-07	2	4	1.9e-08	1	0.001	1	0.008	0.0023	motif-QLSN	CASSDGQlSNQPQHF	CASSDGQLSNQPQHF	TRBV9	TRBJ1-5	CAISGAGSYQLTF	SU22:98:T1:NA	1	-	-	-	-	-	-	-	-	-	-	-
58	QLSN	9.2e-07	2	4	1.9e-08	1	0.001	1	0.008	0.0023	motif-QLSN	CASSTGqlsNTGELFF	CASSTGQLSNTGELFF	TRBV9	TRBJ2-2	CGTEIENDYKLSF	IEDB:EBV:GLCTLVAML	1	-	-	-	-	-	-	-	-	-	-	-
59	GTTF	1.2e-06	3	5	1.8e-05	1	0.15	0.16	0.55	0.0015	motif-GTTF motif-TTF	CASSSGTtfhNEQFF	CASSSGTTFHNEQFF	TRBV13	TRBJ2-1	CAAREMEYGNKLVF	SU22:61:T3:NA	1	-	-	-	-	-	-	-	-	-	-	-
59	GTTF	1.2e-06	3	5	1.8e-05	1	0.15	0.16	0.55	0.0015	motif-GTTF motif-TTF	CASSKppGTtfYEQYF	CASSKPPGTTFYEQYF	TRBV7-9	TRBJ2-7	CAVSGADGLTF	SU22:58:T2:NA	1	-	-	-	-	-	-	-	-	-	-	-
59	GTTF	1.2e-06	3	5	1.8e-05	1	0.15	0.16	0.55	0.0015	motif-GTTF motif-TTF	CASSPGTtfSNQPQHF	CASSPGTTFSNQPQHF	TRBV9	TRBJ1-5	CAVEKTSYDKVIF	INCOV122:NLVPMVATV	7	-	-	-	-	-	-	-	-	-	-	-
59	GTTF	1.2e-06	3	5	1.8e-05	1	0.15	0.16	0.55	0.0015	motif-GTTF motif-TTF	CASSPGTtfSNQPQHF	CASSPGTTFSNQPQHF	TRBV9	TRBJ1-5	CAVEKTSYDKVIF	SU22:122:T3:NA	1	-	-	-	-	-	-	-	-	-	-	-
59	GTTF	1.2e-06	3	5	1.8e-05	1	0.15	0.16	0.55	0.0015	motif-GTTF motif-TTF	CSARGTtfYEQYF	CSARGTTFYEQYF	TRBV20	TRBJ2	CAGSSNDYKLSF	IEDB:EBV:YVLDHLIVV	1	-	-	-	-	-	-	-	-	-	-	-
59	GTTF	1.2e-06	3	5	1.8e-05	1	0.15	0.16	0.55	0.0015	motif-GTTF motif-TTF	CASSfpSGttfYNEQFF	CASSFPSGTTFYNEQFF	TRBV7-8	TRBJ2-1	CAVSNYGGSQGNLIF	SU22:108:T1:NA	1	-	-	-	-	-	-	-	-	-	-	-
60	DGFN	1.6e-06	1	4	1.1e-07	1	0.046	1	0.001	0.0023	motif-DGFN	CASSLdgfNYGYTF	CASSLDGFNYGYTF	TRBV5-6	TRBJ1-2	CVDTSGGSYIPTF	SU22:190:T3:NA	1	-	-	-	-	-	-	-	-	-	-	-
60	DGFN	1.6e-06	1	4	1.1e-07	1	0.046	1	0.001	0.0023	motif-DGFN	CASSPdgfNQPQHF	CASSPDGFNQPQHF	TRBV27	TRBJ1-5	CAASIINNDMRF	SU22:19:T2:NA	1	-	-	-	-	-	-	-	-	-	-	-
60	DGFN	1.6e-06	1	4	1.1e-07	1	0.046	1	0.001	0.0023	motif-DGFN	CASSLdgfNQPQHF	CASSLDGFNQPQHF	TRBV7-9	TRBJ1-5	CAVSDQAGGSYIPTF	SU22:103:T2:NA	1	-	-	-	-	-	-	-	-	-	-	-
60	DGFN	1.6e-06	1	4	1.1e-07	1	0.046	1	0.001	0.0023	motif-DGFN	CASSLdgfNQPQHF	CASSLDGFNQPQHF	TRBV7-9	TRBJ1-5	CAVSDQSGGSYIPTF	SU22:66:T1:NA	1	-	-	-	-	-	-	-	-	-	-	-
60	DGFN	1.6e-06	1	4	1.1e-07	1	0.046	1	0.001	0.0023	motif-DGFN	CASSKdgfNQPQHF	CASSKDGFNQPQHF	TRBV7-9	TRBJ1-5	CAAIARELLF	SU22:79:T1:NA	1	-	-	-	-	-	-	-	-	-	-	-
61	SFIS	1.7e-06	1	6	2e-05	1	0.057	0.57	0.51	0.0012	motif-SFIS	CASSfiSGGQETQYF	CASSFISGGQETQYF	TRBV5-1	TRBJ2-5	CAASDSGGSNYKLTF	SU22:77:T3:NA	1	-	-	-	-	-	-	-	-	-	-	-
61	SFIS	1.7e-06	1	6	2e-05	1	0.057	0.57	0.51	0.0012	motif-SFIS	CASSfiSGdNQPQHF	CASSFISGDNQPQHF	TRBV7-2	TRBJ1-5	CAESLNYGGSQGNLIF	SU22:66:T1:NA	1	-	-	-	-	-	-	-	-	-	-	-
61	SFIS	1.7e-06	1	6	2e-05	1	0.057	0.57	0.51	0.0012	motif-SFIS	CASSfisTEAFF	CASSFISTEAFF	TRBV28	TRBJ1-1	CAENWTSGTYKYIF	SU22:42:T2:NA	1	-	-	-	-	-	-	-	-	-	-	-
61	SFIS	1.7e-06	1	6	2e-05	1	0.057	0.57	0.51	0.0012	motif-SFIS	CASSfisyRGgggdrNEQFF	CASSFISYRGGGGDRNEQFF	TRBV5-4	TRBJ2-1	CAVRDPDNAGNMLTF	SU22:182:T1:NA	1	-	-	-	-	-	-	-	-	-	-	-
61	SFIS	1.7e-06	1	6	2e-05	1	0.057	0.57	0.51	0.0012	motif-SFIS	CASSfiseeaaYTF	CASSFISEEAAYTF	TRBV28	TRBJ1-2	CAALMFSGGYNKLIF	SU22:77:T1:NA	1	-	-	-	-	-	-	-	-	-	-	-
61	SFIS	1.7e-06	1	6	2e-05	1	0.057	0.57	0.51	0.0012	motif-SFIS	CASSfiSGptQETQYF	CASSFISGPTQETQYF	TRBV7-9	TRBJ2-5	CAYRSLYNTDKLIF	SU22:128:T2:NA	2	-	-	-	-	-	-	-	-	-	-	-
61	SFIS	1.7e-06	1	6	2e-05	1	0.057	0.57	0.51	0.0012	motif-SFIS	CASSfiSGptQETQYF	CASSFISGPTQETQYF	TRBV7-9	TRBJ2-5	CAYRSLYNTDKLIF	SU22:128:T3:NA	1	-	-	-	-	-	-	-	-	-	-	-
62	NYNS	1.8e-06	1	6	0.00047	1	0.57	1	0.68	0.0012	motif-NYNS	CASSLeGTnYNSPLHF	CASSLEGTNYNSPLHF	TRBV13	TRBJ1-6	CIVRRITGNQFYF	SU22:25:T2:NA	1	-	-	-	-	-	-	-	-	-	-	-
62	NYNS	1.8e-06	1	6	0.00047	1	0.57	1	0.68	0.0012	motif-NYNS	CASSRdnYNSPLHF	CASSRDNYNSPLHF	TRBV11-1	TRBJ1-6	CALSEMGYGGSQGNLIF	SU22:108:T3:NA	1	-	-	-	-	-	-	-	-	-	-	-
62	NYNS	1.8e-06	1	6	0.00047	1	0.57	1	0.68	0.0012	motif-NYNS	CASSDaGRnYNSPLHF	CASSDAGRNYNSPLHF	TRBV7-9	TRBJ1-6	CVVNRKDSSYKLIF	SU22:25:T2:NA	1	-	-	-	-	-	-	-	-	-	-	-
62	NYNS	1.8e-06	1	6	0.00047	1	0.57	1	0.68	0.0012	motif-NYNS	CASSLeGQGnYNSPLHF	CASSLEGQGNYNSPLHF	TRBV9	TRBJ1-6	CAGARSDSSYKLIF	SU22:13:T3:NA	1	-	-	-	-	-	-	-	-	-	-	-
62	NYNS	1.8e-06	1	6	0.00047	1	0.57	1	0.68	0.0012	motif-NYNS	CASnynSNQPQHF	CASNYNSNQPQHF	TRBV6-1	TRBJ1-5	CAVSAYNNDMRF	SU22:5:T2:NA	1	-	-	-	-	-	-	-	-	-	-	-
62	NYNS	1.8e-06	1	6	0.00047	1	0.57	1	0.68	0.0012	motif-NYNS	CASinynsEAFF	CASINYNSEAFF	TRBV3-1	TRBJ1-1	CAMRGWYSGAGSYQLTF	SU22:115:T1:NA	1	-	-	-	-	-	-	-	-	-	-	-
63	R%GVGNT	2.3e-06	2	6	6.9e-10	1	0.001	0.57	0.001	0.0012	global-R%GVGNT	CSARigvGNTIYF	CSARIGVGNTIYF	TRBV20-1	TRBJ1-3	CAEDNNARLMF	IEDB:EBV:GLCTLVAML	1	-	-	-	-	-	-	-	-	-	-	-
63	R%GVGNT	2.3e-06	2	6	6.9e-10	1	0.001	0.57	0.001	0.0012	global-R%GVGNT	CSARigvGNTIYF	CSARIGVGNTIYF	TRBV20-1	TRBJ1-3	CAEDNNARLMF	SU22:108:T2:NA	1	-	-	-	-	-	-	-	-	-	-	-
63	R%GVGNT	2.3e-06	2	6	6.9e-10	1	0.001	0.57	0.001	0.0012	global-R%GVGNT	CSARigvGNTIYF	CSARIGVGNTIYF	TRBV20-1	TRBJ1-3	CAEDNNARLMF	SU22:108:T3:NA	1	-	-	-	-	-	-	-	-	-	-	-
63	R%GVGNT	2.3e-06	2	6	6.9e-10	1	0.001	0.57	0.001	0.0012	global-R%GVGNT	CSARwgvGNTIYF	CSARWGVGNTIYF	TRBV20-1	TRBJ1-3	CAEDQNARLMF	IEDB:EBV:GLCTLVAML	1	-	-	-	-	-	-	-	-	-	-	-
63	R%GVGNT	2.3e-06	2	6	6.9e-10	1	0.001	0.57	0.001	0.0012	global-R%GVGNT	CSARvgvGNTIYF	CSARVGVGNTIYF	TRBV20-1	TRBJ1-3	CAGGSSNTGKLIF	IEDB:EBV:GLCTLVAML	1	-	-	-	-	-	-	-	-	-	-	-
63	R%GVGNT	2.3e-06	2	6	6.9e-10	1	0.001	0.57	0.001	0.0012	global-R%GVGNT	CSARvgvGNTIYF	CSARVGVGNTIYF	TRBV20-1	TRBJ1-3	CAEDNNARLMF	IEDB:EBV:GLCTLVAML	1	-	-	-	-	-	-	-	-	-	-	-
63	R%GVGNT	2.3e-06	2	6	6.9e-10	1	0.001	0.57	0.001	0.0012	global-R%GVGNT	CSARvgvGNTIYF	CSARVGVGNTIYF	TRBV20-1	TRBJ1-3	CAEDNNARLMF	SU22:108:T3:NA	1	-	-	-	-	-	-	-	-	-	-	-
63	R%GVGNT	2.3e-06	2	6	6.9e-10	1	0.001	0.57	0.001	0.0012	global-R%GVGNT	CSARvgvGNTIYF	CSARVGVGNTIYF	TRBV20-1	TRBJ1-3	CAEDNNARLMF	SU22:114:T2:NA	1	-	-	-	-	-	-	-	-	-	-	-
63	R%GVGNT	2.3e-06	2	6	6.9e-10	1	0.001	0.57	0.001	0.0012	global-R%GVGNT	CSARvgvGNTIYF	CSARVGVGNTIYF	TRBV20-1	TRBJ1-3	CATDFLFSDGQKLLF	SU22:114:T3:NA	1	-	-	-	-	-	-	-	-	-	-	-
63	R%GVGNT	2.3e-06	2	6	6.9e-10	1	0.001	0.57	0.001	0.0012	global-R%GVGNT	CSARTGvGNTIYF	CSARTGVGNTIYF	TRBV20-1	TRBJ1-3	CAEDFNARLMF	IEDB:EBV:GLCTLVAML	1	-	-	-	-	-	-	-	-	-	-	-
63	R%GVGNT	2.3e-06	2	6	6.9e-10	1	0.001	0.57	0.001	0.0012	global-R%GVGNT	CSARTGvGNTIYF	CSARTGVGNTIYF	TRBV20-1	TRBJ1-3	CAEDANARLMF	SU22:61:T2:NA	1	-	-	-	-	-	-	-	-	-	-	-
63	R%GVGNT	2.3e-06	2	6	6.9e-10	1	0.001	0.57	0.001	0.0012	global-R%GVGNT	CSARlgvGNTIYF	CSARLGVGNTIYF	TRBV20-1	TRBJ1-3	CAEDSNARLMF	SU22:63:T2:NA	3	-	-	-	-	-	-	-	-	-	-	-
63	R%GVGNT	2.3e-06	2	6	6.9e-10	1	0.001	0.57	0.001	0.0012	global-R%GVGNT	CSARlgvGNTIYF	CSARLGVGNTIYF	TRBV20-1	TRBJ1-3	CAEDSNARLMF	SU22:63:T1:NA	2	-	-	-	-	-	-	-	-	-	-	-
63	R%GVGNT	2.3e-06	2	6	6.9e-10	1	0.001	0.57	0.001	0.0012	global-R%GVGNT	CSARSGvGNTIYF	CSARSGVGNTIYF	TRBV20-1	TRBJ1-3	CAEDSNARLMF	IEDB:EBV:GLCTLVAML	1	-	-	-	-	-	-	-	-	-	-	-
63	R%GVGNT	2.3e-06	2	6	6.9e-10	1	0.001	0.57	0.001	0.0012	global-R%GVGNT	CSARSGvGNTIYF	CSARSGVGNTIYF	TRBV20-1	TRBJ1-3	CAEDSNARLMF	SU22:82:T3:NA	1	-	-	-	-	-	-	-	-	-	-	-
64	S%SGSSYNE	2.3e-06	1	6	2e-09	1	0.01	0.17	0.001	0.0012	global-S%SGSSYNE	CASSnSGsSYNEQFF	CASSNSGSSYNEQFF	TRBV11-3	TRBJ2-1	CALNGATNKLIF	SU22:131:T2:NA	1	-	-	-	-	-	-	-	-	-	-	-
64	S%SGSSYNE	2.3e-06	1	6	2e-09	1	0.01	0.17	0.001	0.0012	global-S%SGSSYNE	CASSISGsSYNEQFF	CASSISGSSYNEQFF	TRBV19	TRBJ2-1	CAGLGGGSQGNLIF	SU22:182:T2:NA	1	-	-	-	-	-	-	-	-	-	-	-
64	S%SGSSYNE	2.3e-06	1	6	2e-09	1	0.01	0.17	0.001	0.0012	global-S%SGSSYNE	CASSVSGsSYNEQFF	CASSVSGSSYNEQFF	TRBV9	TRBJ2-1	CAYRSANNQGGKLIF	SU22:116:T1:NA	1	-	-	-	-	-	-	-	-	-	-	-
64	S%SGSSYNE	2.3e-06	1	6	2e-09	1	0.01	0.17	0.001	0.0012	global-S%SGSSYNE	CASSLSGsSYNEQFF	CASSLSGSSYNEQFF	TRBV19	TRBJ2-1	CAMREGGYNTDKLIF	SU22:5:T3:NA	1	-	-	-	-	-	-	-	-	-	-	-
64	S%SGSSYNE	2.3e-06	1	6	2e-09	1	0.01	0.17	0.001	0.0012	global-S%SGSSYNE	CASSLSGsSYNEQFF	CASSLSGSSYNEQFF	TRBV19	TRBJ2-1	CAASIDARLMF	SU22:63:T3:NA	1	-	-	-	-	-	-	-	-	-	-	-
64	S%SGSSYNE	2.3e-06	1	6	2e-09	1	0.01	0.17	0.001	0.0012	global-S%SGSSYNE	CASSESGsSYNEQFF	CASSESGSSYNEQFF	TRBV5-6	TRBJ2-1	CAASGGFGNVLHC	SU22:108:T3:NA	1	-	-	-	-	-	-	-	-	-	-	-
64	S%SGSSYNE	2.3e-06	1	6	2e-09	1	0.01	0.17	0.001	0.0012	global-S%SGSSYNE	CASSPSGsSYNEQFF	CASSPSGSSYNEQFF	TRBV9	TRBJ2-1	CVVSDNVNNDMRF	SU22:28:T2:NA	5	-	-	-	-	-	-	-	-	-	-	-
64	S%SGSSYNE	2.3e-06	1	6	2e-09	1	0.01	0.17	0.001	0.0012	global-S%SGSSYNE	CASSPSGsSYNEQFF	CASSPSGSSYNEQFF	TRBV9	TRBJ2-1	CVVSDNVNNDMRF	SU22:28:T1:NA	4	-	-	-	-	-	-	-	-	-	-	-
65	YSRL	2.4e-06	1	5	6e-07	1	0.001	1	0.41	0.0015	motif-YSRL	CASSYsrLASTDTQYF	CASSYSRLASTDTQYF	TRBV6-2	TRBJ2-3	CAVRDNTGGFKTIF	SU22:128:T3:NA	1	-	-	-	-	-	-	-	-	-	-	-
65	YSRL	2.4e-06	1	5	6e-07	1	0.001	1	0.41	0.0015	motif-YSRL	CASSYsrlpTDTQYF	CASSYSRLPTDTQYF	TRBV6-5	TRBJ2-3	CALDNTDKLIF	SU22:128:T2:NA	1	-	-	-	-	-	-	-	-	-	-	-
65	YSRL	2.4e-06	1	5	6e-07	1	0.001	1	0.41	0.0015	motif-YSRL	CASSYsrLAGapdEQYF	CASSYSRLAGAPDEQYF	TRBV6-2	TRBJ2-7	CAVKKGSTLGRLYF	SU22:2:T1:NA	1	-	-	-	-	-	-	-	-	-	-	-
65	YSRL	2.4e-06	1	5	6e-07	1	0.001	1	0.41	0.0015	motif-YSRL	CASSYsrlNTEAFF	CASSYSRLNTEAFF	TRBV6-5	TRBJ1-1	CAAPFYNQGGKLIF	SU22:26:T1:NA	1	-	-	-	-	-	-	-	-	-	-	-
65	YSRL	2.4e-06	1	5	6e-07	1	0.001	1	0.41	0.0015	motif-YSRL	CASSYsrLAeNTGELFF	CASSYSRLAENTGELFF	TRBV6-5	TRBJ2-2	CAENIGDSWGKLQF	SU22:179:T2:NA	1	-	-	-	-	-	-	-	-	-	-	-
66	QPYN	2.4e-06	1	5	0.0001	1	0.44	1	0.16	0.0015	motif-QPYN	CASSYfrqpYNSPLHF	CASSYFRQPYNSPLHF	TRBV6-6	TRBJ1-6	CAGDSNYQLIW	SU22:88:T2:NA	1	-	-	-	-	-	-	-	-	-	-	-
66	QPYN	2.4e-06	1	5	0.0001	1	0.44	1	0.16	0.0015	motif-QPYN	CASSDqpYNEQFF	CASSDQPYNEQFF	TRBV27	TRBJ2-1	CAVIHRNYGQNFVF	SU22:77:T3:NA	1	-	-	-	-	-	-	-	-	-	-	-
66	QPYN	2.4e-06	1	5	0.0001	1	0.44	1	0.16	0.0015	motif-QPYN	CASmlTGqpYNEQFF	CASMLTGQPYNEQFF	TRBV6-5	TRBJ2-1	CAAWDSNYQLIW	SU22:66:T3:NA	1	-	-	-	-	-	-	-	-	-	-	-
66	QPYN	2.4e-06	1	5	0.0001	1	0.44	1	0.16	0.0015	motif-QPYN	CASSLnGQpYNEQFF	CASSLNGQPYNEQFF	TRBV7-9	TRBJ2-1	CILRVLMDSSYKLIF	SU22:69:T1:NA	1	-	-	-	-	-	-	-	-	-	-	-
66	QPYN	2.4e-06	1	5	0.0001	1	0.44	1	0.16	0.0015	motif-QPYN	CASSVDRGqpYNEQFF	CASSVDRGQPYNEQFF	TRBV9	TRBJ2-1	CAGPRGTSYGKLTF	SU22:103:T3:NA	1	-	-	-	-	-	-	-	-	-	-	-
67	SSDI	3.1e-06	3	5	6.5e-07	1	0.004	1	0.11	0.0015	motif-SSDI	CASSSdiETQYF	CASSSDIETQYF	TRBV27	TRBJ2-5	CALLNQAGTALIF	SU22:164:T2:NA	1	-	-	-	-	-	-	-	-	-	-	-
67	SSDI	3.1e-06	3	5	6.5e-07	1	0.004	1	0.11	0.0015	motif-SSDI	CASSSdiiAFF	CASSSDIIAFF	TRBV7-9	TRBJ1-1	CVVNDGDKIIF	IEDB:SARS-CoV-2:YLQPRTFLL	1	-	-	-	-	-	-	-	-	-	-	-
67	SSDI	3.1e-06	3	5	6.5e-07	1	0.004	1	0.11	0.0015	motif-SSDI	CASSSdivgETQYF	CASSSDIVGETQYF	TRBV12-3	TRBJ2-5	CAVRGSMDSSYKLIF	SU22:74:T1:NA	1	-	-	-	-	-	-	-	-	-	-	-
67	SSDI	3.1e-06	3	5	6.5e-07	1	0.004	1	0.11	0.0015	motif-SSDI	CASSSdisAFF	CASSSDISAFF	TRBV7-9	TRBJ1-1	CAVNEDDKIIF	IEDB:SARS-CoV-2:YLQPRTFLL	1	-	-	-	-	-	-	-	-	-	-	-
67	SSDI	3.1e-06	3	5	6.5e-07	1	0.004	1	0.11	0.0015	motif-SSDI	CASSSdiEAFF	CASSSDIEAFF	TRBV7-9	TRBJ1-1	CAASSPSYNTDKLIF	INCOV098:YLQPRTFLLK	1	-	-	-	-	-	-	-	-	-	-	-
67	SSDI	3.1e-06	3	5	6.5e-07	1	0.004	1	0.11	0.0015	motif-SSDI	CASSSdiEAFF	CASSSDIEAFF	TRBV7-9	TRBJ1-1	CVVNSGDKIIF	IEDB:SARS-CoV-2:YLQPRTFLL	1	-	-	-	-	-	-	-	-	-	-	-
67	SSDI	3.1e-06	3	5	6.5e-07	1	0.004	1	0.11	0.0015	motif-SSDI	CASSSdiEAFF	CASSSDIEAFF	TRBV7-9	TRBJ1-1	CAVNFGDKIIF	SU22:48:T1:NA	1	-	-	-	-	-	-	-	-	-	-	-
68	PLLS	3.2e-06	1	4	8.1e-06	1	0.29	0.16	0.071	0.0023	motif-PLLS	CASTvdypllsSYNEQFF	CASTVDYPLLSSYNEQFF	TRBV28	TRBJ2-1	CAVDSGGSNYKLTF	SU22:103:T3:NA	4	-	-	-	-	-	-	-	-	-	-	-
68	PLLS	3.2e-06	1	4	8.1e-06	1	0.29	0.16	0.071	0.0023	motif-PLLS	CASSLtpllSTDTQYF	CASSLTPLLSTDTQYF	TRBV7-3	TRBJ2-3	CAGNTLSNFGNEKLTF	SU22:56:T1:NA	1	-	-	-	-	-	-	-	-	-	-	-
68	PLLS	3.2e-06	1	4	8.1e-06	1	0.29	0.16	0.071	0.0023	motif-PLLS	CASSPllssTGlNTEAFF	CASSPLLSSTGLNTEAFF	TRBV19	TRBJ1-1	CAMREEYTDKLIF	SU22:123:T2:NA	1	-	-	-	-	-	-	-	-	-	-	-
68	PLLS	3.2e-06	1	4	8.1e-06	1	0.29	0.16	0.071	0.0023	motif-PLLS	CASSPllsSGGqdGELFF	CASSPLLSSGGQDGELFF	TRBV18	TRBJ2-2	CAVRPTGTASKLTF	SU22:10:T1:NA	1	-	-	-	-	-	-	-	-	-	-	-
69	DFGD	3.2e-06	1	4	0.00012	1	0.29	1	0.18	0.0023	motif-DFGD	CSApdfgDTQYF	CSAPDFGDTQYF	TRBV20-1	TRBJ2-3	CAGAQITQGGSEKLVF	SU22:131:T2:NA	1	-	-	-	-	-	-	-	-	-	-	-
69	DFGD	3.2e-06	1	4	0.00012	1	0.29	1	0.18	0.0023	motif-DFGD	CASndfgDTQYF	CASNDFGDTQYF	TRBV10-1	TRBJ2-3	CAVRDGGAAGNKLTF	SU22:103:T3:NA	1	-	-	-	-	-	-	-	-	-	-	-
69	DFGD	3.2e-06	1	4	0.00012	1	0.29	1	0.18	0.0023	motif-DFGD	CATSDfgdiGELFF	CATSDFGDIGELFF	TRBV24-1	TRBJ2-2	CAVEEYGGATNKLIF	SU22:115:T2:NA	1	-	-	-	-	-	-	-	-	-	-	-
69	DFGD	3.2e-06	1	4	0.00012	1	0.29	1	0.18	0.0023	motif-DFGD	CASSQdfgdwyTEAFF	CASSQDFGDWYTEAFF	TRBV4-1	TRBJ1-1	CLVGDQGRGRLMF	SU22:98:T2:NA	1	-	-	-	-	-	-	-	-	-	-	-
70	QGDP	3.3e-06	1	6	0.00024	1	0.57	0.52	0.66	0.0012	motif-QGDP	CASSLapQGdpDTQYF	CASSLAPQGDPDTQYF	TRBV11-2	TRBJ2-3	CATDAAYNTDKLIF	SU22:77:T2:NA	1	-	-	-	-	-	-	-	-	-	-	-
70	QGDP	3.3e-06	1	6	0.00024	1	0.57	0.52	0.66	0.0012	motif-QGDP	CASSLwqgdpLAGGyEQFF	CASSLWQGDPLAGGYEQFF	TRBV28	TRBJ2-1	CAGPGQRYSGGGADGLTF	SU22:2:T2:NA	2	-	-	-	-	-	-	-	-	-	-	-
70	QGDP	3.3e-06	1	6	0.00024	1	0.57	0.52	0.66	0.0012	motif-QGDP	CASSLgqgdpGTSvYEQYF	CASSLGQGDPGTSVYEQYF	TRBV11-1	TRBJ2-7	CALSGPYNFNKFYF	SU22:66:T1:NA	1	-	-	-	-	-	-	-	-	-	-	-
70	QGDP	3.3e-06	1	6	0.00024	1	0.57	0.52	0.66	0.0012	motif-QGDP	CASGypsvQGdpYEQYF	CASGYPSVQGDPYEQYF	TRBV7-9	TRBJ2-7	CAVRDMITGGGNKLTF	SU22:77:T3:NA	1	-	-	-	-	-	-	-	-	-	-	-
70	QGDP	3.3e-06	1	6	0.00024	1	0.57	0.52	0.66	0.0012	motif-QGDP	CASSQgdpYEQYF	CASSQGDPYEQYF	TRBV6-5	TRBJ2-7	CAVMDSNYQLIW	SU22:19:T3:NA	1	-	-	-	-	-	-	-	-	-	-	-
70	QGDP	3.3e-06	1	6	0.00024	1	0.57	0.52	0.66	0.0012	motif-QGDP	CAISEsifgGQGdplvYF	CAISESIFGGQGDPLVYF	TRBV10-3	TRBJ2-3	CAMREDASGTALIF	SU22:66:T2:NA	1	-	-	-	-	-	-	-	-	-	-	-
71	HFS	3.3e-06	3	6	1e-05	1	0.013	1	0.66	0.0012	motif-HFS	CASSEghfSGNTIYF	CASSEGHFSGNTIYF	TRBV10-2	TRBJ1-3	CAASQLGGKLIF	VDJDB:SRPX.TLWCSPIKV	1	-	-	-	-	-	-	-	-	-	-	-
71	HFS	3.3e-06	3	6	1e-05	1	0.013	1	0.66	0.0012	motif-HFS	CASShfSGtfpYEQYF	CASSHFSGTFPYEQYF	TRBV3-1	TRBJ2-7	CILRDAVGLAGSYQLTF	IEDB:SARS-CoV-2:CVMYASAVV	1	-	-	-	-	-	-	-	-	-	-	-
71	HFS	3.3e-06	3	6	1e-05	1	0.013	1	0.66	0.0012	motif-HFS	CASSVthfsyTDTQYF	CASSVTHFSYTDTQYF	TRBV19	TRBJ2-3	CAAGTNFGNEKLTF	SU22:129:T2:NA	1	-	-	-	-	-	-	-	-	-	-	-
71	HFS	3.3e-06	3	6	1e-05	1	0.013	1	0.66	0.0012	motif-HFS	CASSmrhfSYEQYF	CASSMRHFSYEQYF	TRBV19	TRBJ2-7	CALSQESGYNQGGKLIF	IEDB:SARS-CoV-2:FTISVTTEI	1	-	-	-	-	-	-	-	-	-	-	-
71	HFS	3.3e-06	3	6	1e-05	1	0.013	1	0.66	0.0012	motif-HFS	CSAhfSGirtGANVLTF	CSAHFSGIRTGANVLTF	TRBV20-1	TRBJ2-6	CALNPQGFNKFYF	SU22:194:T2:NA	1	-	-	-	-	-	-	-	-	-	-	-
71	HFS	3.3e-06	3	6	1e-05	1	0.013	1	0.66	0.0012	motif-HFS	CSAhfSGGETQYF	CSAHFSGGETQYF	TRBV20-1	TRBJ2-5	CAYRSPRTYKYIF	SU22:135:T3:NA	1	-	-	-	-	-	-	-	-	-	-	-
72	YSEI	3.7e-06	1	4	9.6e-09	1	0.001	0.19	0.021	0.0023	motif-YSEI	CASSYseiSNQPQHF	CASSYSEISNQPQHF	TRBV6-2	TRBJ1-5	CLVGPLNQAGTALIF	SU22:10:T1:NA	1	-	-	-	-	-	-	-	-	-	-	-
72	YSEI	3.7e-06	1	4	9.6e-09	1	0.001	0.19	0.021	0.0023	motif-YSEI	CASSYseigaGELFF	CASSYSEIGAGELFF	TRBV6-5	TRBJ2-2	CAASSYSGGGADGLTF	SU22:77:T3:NA	5	-	-	-	-	-	-	-	-	-	-	-
72	YSEI	3.7e-06	1	4	9.6e-09	1	0.001	0.19	0.021	0.0023	motif-YSEI	CASSYseigaGELFF	CASSYSEIGAGELFF	TRBV6-5	TRBJ2-2	CAASSYSGGGADGLTF	SU22:56:T3:NA	2	-	-	-	-	-	-	-	-	-	-	-
72	YSEI	3.7e-06	1	4	9.6e-09	1	0.001	0.19	0.021	0.0023	motif-YSEI	CASSYseigaGELFF	CASSYSEIGAGELFF	TRBV6-5	TRBJ2-2	CAASSYSGGGADGLTF	SU22:77:T2:NA	1	-	-	-	-	-	-	-	-	-	-	-
72	YSEI	3.7e-06	1	4	9.6e-09	1	0.001	0.19	0.021	0.0023	motif-YSEI	CASSYseipSGdEQFF	CASSYSEIPSGDEQFF	TRBV6-5	TRBJ2-1	CAAGHTGGFKTIF	SU22:115:T1:NA	1	-	-	-	-	-	-	-	-	-	-	-
72	YSEI	3.7e-06	1	4	9.6e-09	1	0.001	0.19	0.021	0.0023	motif-YSEI	CASSYseigTGELFF	CASSYSEIGTGELFF	TRBV6-5	TRBJ2-2	CAASTYSGGGADGLTF	SU22:56:T3:NA	1	-	-	-	-	-	-	-	-	-	-	-
73	S%EIE	4.3e-06	3	5	1.5e-09	1	0.001	1	0.001	0.0015	global-S%EIE	CASSPeiEAFF	CASSPEIEAFF	TRBV7-9	TRBJ1-1	CVVNRDDKIIF	INCOV129:YLQPRTFLLK	1	-	-	-	-	-	-	-	-	-	-	-
73	S%EIE	4.3e-06	3	5	1.5e-09	1	0.001	1	0.001	0.0015	global-S%EIE	CASSPeiEAFF	CASSPEIEAFF	TRBV7-9	TRBJ1-1	CVVNRADKLIF	SU22:154:T2:NA	1	-	-	-	-	-	-	-	-	-	-	-
73	S%EIE	4.3e-06	3	5	1.5e-09	1	0.001	1	0.001	0.0015	global-S%EIE	CASSLeiEAFF	CASSLEIEAFF	TRBV7-9	TRBJ1-1	CALGHYTNAGKSTF	IEDB:SARS-CoV-2:YLQPRTFLL	1	-	-	-	-	-	-	-	-	-	-	-
73	S%EIE	4.3e-06	3	5	1.5e-09	1	0.001	1	0.001	0.0015	global-S%EIE	CASSSeiEAFF	CASSSEIEAFF	TRBV7-9	TRBJ1-1	CVVNAYDKLIF	IEDB:SARS-CoV-2:YLQPRTFLL	1	-	-	-	-	-	-	-	-	-	-	-
73	S%EIE	4.3e-06	3	5	1.5e-09	1	0.001	1	0.001	0.0015	global-S%EIE	CASSLeiEQYF	CASSLEIEQYF	TRBV7-9	TRBJ2-7	CVVNSFDKLIF	IEDB:SARS-CoV-2:YLQPRTFLL	1	-	-	-	-	-	-	-	-	-	-	-
73	S%EIE	4.3e-06	3	5	1.5e-09	1	0.001	1	0.001	0.0015	global-S%EIE	CATSeeiEAFF	CATSEEIEAFF	TRBV13	TRBJ1-1	CAVKGGGYSTLTF	SU22:42:T1:NA	1	-	-	-	-	-	-	-	-	-	-	-
74	SSA%YG	4.3e-06	20	5	1.5e-12	1	0.001	0.001	0.001	0.0015	global-SSA%YG	CASSSafYGYTF	CASSSAFYGYTF	TRBV12-4	TRBJ1-2	CAGPRETSYDKVIF	INCOV197:NLVPMVATV	3	-	-	-	-	-	-	-	-	-	-	-
74	SSA%YG	4.3e-06	20	5	1.5e-12	1	0.001	0.001	0.001	0.0015	global-SSA%YG	CASSSafYGYTF	CASSSAFYGYTF	TRBV12-4	TRBJ1-2	CAGPMKTSYDKVIF	INCOV108:NLVPMVATV	1	-	-	-	-	-	-	-	-	-	-	-
74	SSA%YG	4.3e-06	20	5	1.5e-12	1	0.001	0.001	0.001	0.0015	global-SSA%YG	CASSSavYGYTF	CASSSAVYGYTF	TRBV12-4	TRBJ1-2	CAANVPPSYDKVIF	INCOV154:NLVPMVATV	74	-	-	-	-	-	-	-	-	-	-	-
74	SSA%YG	4.3e-06	20	5	1.5e-12	1	0.001	0.001	0.001	0.0015	global-SSA%YG	CASSSavYGYTF	CASSSAVYGYTF	TRBV12-4	TRBJ1-2	CAANVPPSYDKVIF	SU22:154:T3:NA	5	-	-	-	-	-	-	-	-	-	-	-
74	SSA%YG	4.3e-06	20	5	1.5e-12	1	0.001	0.001	0.001	0.0015	global-SSA%YG	CASSSavYGYTF	CASSSAVYGYTF	TRBV12-4	TRBJ1-2	CAANVPPSYDKVIF	SU22:154:T1:NA	2	-	-	-	-	-	-	-	-	-	-	-
74	SSA%YG	4.3e-06	20	5	1.5e-12	1	0.001	0.001	0.001	0.0015	global-SSA%YG	CASSSavYGYTF	CASSSAVYGYTF	TRBV12-4	TRBJ1-2	CAANVPPSYDKVIF	SU22:154:T2:NA	1	-	-	-	-	-	-	-	-	-	-	-
74	SSA%YG	4.3e-06	20	5	1.5e-12	1	0.001	0.001	0.001	0.0015	global-SSA%YG	CASSSayYGYTF	CASSSAYYGYTF	TRBV12-4	TRBJ1-2	CAGPMKTSYDKVIF	INCOV034:NLVPMVATV	17	-	-	-	-	-	-	-	-	-	-	-
74	SSA%YG	4.3e-06	20	5	1.5e-12	1	0.001	0.001	0.001	0.0015	global-SSA%YG	CASSSayYGYTF	CASSSAYYGYTF	TRBV12-4	TRBJ1-2	CAGPSKTSYDKVIF	INCOV108:NLVPMVATV	1	-	-	-	-	-	-	-	-	-	-	-
74	SSA%YG	4.3e-06	20	5	1.5e-12	1	0.001	0.001	0.001	0.0015	global-SSA%YG	CASSSayYGYTF	CASSSAYYGYTF	TRBV1-01	TRBJ1-2:01	CAGPRETSYDKVIF	MCPAS:CMV.pp65.NLVPMVATV	1	-	-	-	-	-	-	-	-	-	-	-
74	SSA%YG	4.3e-06	20	5	1.5e-12	1	0.001	0.001	0.001	0.0015	global-SSA%YG	CASSSayYGYTF	CASSSAYYGYTF	TRBV12-4	TRBJ1-2	CAGPRETSYDKVIF	IEDB:CMV:NLVPMVATV	1	-	-	-	-	-	-	-	-	-	-	-
74	SSA%YG	4.3e-06	20	5	1.5e-12	1	0.001	0.001	0.001	0.0015	global-SSA%YG	CASSSayYGYTF	CASSSAYYGYTF	TRBV12-4	TRBJ1-2	CAGPMKTSYDKVIF	SU22:34:T2:NA	1	-	-	-	-	-	-	-	-	-	-	-
74	SSA%YG	4.3e-06	20	5	1.5e-12	1	0.001	0.001	0.001	0.0015	global-SSA%YG	CASSSayYGYTF	CASSSAYYGYTF	TRBV12-4	TRBJ1-2	CAGPMKTSYDKVIF	SU22:34:T1:NA	1	-	-	-	-	-	-	-	-	-	-	-
74	SSA%YG	4.3e-06	20	5	1.5e-12	1	0.001	0.001	0.001	0.0015	global-SSA%YG	CASSSahYGYTF	CASSSAHYGYTF	TRBV12-4	TRBJ1-2	CAGPMKTSYDKVIF	INCOV087:NLVPMVATV	924	-	-	-	-	-	-	-	-	-	-	-
74	SSA%YG	4.3e-06	20	5	1.5e-12	1	0.001	0.001	0.001	0.0015	global-SSA%YG	CASSSahYGYTF	CASSSAHYGYTF	TRBV12-4	TRBJ1-2	CAGPIGTSYDKVIF	INCOV184:NLVPMVATV	53	-	-	-	-	-	-	-	-	-	-	-
74	SSA%YG	4.3e-06	20	5	1.5e-12	1	0.001	0.001	0.001	0.0015	global-SSA%YG	CASSSahYGYTF	CASSSAHYGYTF	TRBV12-4	TRBJ1-2	CAGPIGTSYDKVIF	SU22:2:T3:0	23	-	-	-	-	-	-	-	-	-	-	-
74	SSA%YG	4.3e-06	20	5	1.5e-12	1	0.001	0.001	0.001	0.0015	global-SSA%YG	CASSSahYGYTF	CASSSAHYGYTF	TRBV12-4	TRBJ1-2	CAGPMKTSYDKVIF	SU22:87:T2:-	18	-	-	-	-	-	-	-	-	-	-	-
74	SSA%YG	4.3e-06	20	5	1.5e-12	1	0.001	0.001	0.001	0.0015	global-SSA%YG	CASSSahYGYTF	CASSSAHYGYTF	TRBV12-4	TRBJ1-2	CAGPIGTSYDKVIF	SU22:2:T2:0	9	-	-	-	-	-	-	-	-	-	-	-
74	SSA%YG	4.3e-06	20	5	1.5e-12	1	0.001	0.001	0.001	0.0015	global-SSA%YG	CASSSahYGYTF	CASSSAHYGYTF	TRBV12-4	TRBJ1-2	CAGPMKTSYDKVIF	SU22:87:T1:-	8	-	-	-	-	-	-	-	-	-	-	-
74	SSA%YG	4.3e-06	20	5	1.5e-12	1	0.001	0.001	0.001	0.0015	global-SSA%YG	CASSSahYGYTF	CASSSAHYGYTF	TRBV12-4	TRBJ1-2	CAGPIGTSYDKVIF	SU22:2:T1:0	8	-	-	-	-	-	-	-	-	-	-	-
74	SSA%YG	4.3e-06	20	5	1.5e-12	1	0.001	0.001	0.001	0.0015	global-SSA%YG	CASSSahYGYTF	CASSSAHYGYTF	TRBV12-4	TRBJ1-2	CAGPIGTSYDKVIF	SU22:184:T2:-	6	-	-	-	-	-	-	-	-	-	-	-
74	SSA%YG	4.3e-06	20	5	1.5e-12	1	0.001	0.001	0.001	0.0015	global-SSA%YG	CASSSahYGYTF	CASSSAHYGYTF	TRBV12-4	TRBJ1-2	CAGPIGTSYDKVIF	SU22:184:T1:-	4	-	-	-	-	-	-	-	-	-	-	-
74	SSA%YG	4.3e-06	20	5	1.5e-12	1	0.001	0.001	0.001	0.0015	global-SSA%YG	CASSSahYGYTF	CASSSAHYGYTF	TRBV12-4	TRBJ1-2	CAGPMKTSYDKVIF	SU22:87:T3:-	2	-	-	-	-	-	-	-	-	-	-	-
74	SSA%YG	4.3e-06	20	5	1.5e-12	1	0.001	0.001	0.001	0.0015	global-SSA%YG	CASSSahYGYTF	CASSSAHYGYTF	TRBV12-4	TRBJ1-2	CRGYGNKLVF	SU22:87:T3:NA	1	-	-	-	-	-	-	-	-	-	-	-
74	SSA%YG	4.3e-06	20	5	1.5e-12	1	0.001	0.001	0.001	0.0015	global-SSA%YG	CASSSahYGYTF	CASSSAHYGYTF	TRBV12-4	TRBJ1-2	CAYRRSYGGATNKLIF	SU22:184:T3:NA	1	-	-	-	-	-	-	-	-	-	-	-
74	SSA%YG	4.3e-06	20	5	1.5e-12	1	0.001	0.001	0.001	0.0015	global-SSA%YG	CASSSahYGYTF	CASSSAHYGYTF	TRBV12-4	TRBJ1-2	CAVQAEETSGSRLTF	SU22:87:T1:NA	1	-	-	-	-	-	-	-	-	-	-	-
74	SSA%YG	4.3e-06	20	5	1.5e-12	1	0.001	0.001	0.001	0.0015	global-SSA%YG	CASSSahYGYTF	CASSSAHYGYTF	TRBV12-4	TRBJ1-2	CAGTIGTSYDKVIF	SU22:2:T1:NA	1	-	-	-	-	-	-	-	-	-	-	-
74	SSA%YG	4.3e-06	20	5	1.5e-12	1	0.001	0.001	0.001	0.0015	global-SSA%YG	CASSSahYGYTF	CASSSAHYGYTF	TRBV12-4	TRBJ1-2	CVVIAYTGGFKTIF	SU22:87:T2:NA	1	-	-	-	-	-	-	-	-	-	-	-
74	SSA%YG	4.3e-06	20	5	1.5e-12	1	0.001	0.001	0.001	0.0015	global-SSA%YG	CASSSahYGYTF	CASSSAHYGYTF	TRBV12-4	TRBJ1-2	CAGPIGTSYDKVIF	SU22:184:T3:-	1	-	-	-	-	-	-	-	-	-	-	-
74	SSA%YG	4.3e-06	20	5	1.5e-12	1	0.001	0.001	0.001	0.0015	global-SSA%YG	CASSSahYGYTF	CASSSAHYGYTF	TRBV12-4	TRBJ1-2	CAASSRETSGSRLTF	SU22:87:T3:NA	1	-	-	-	-	-	-	-	-	-	-	-
74	SSA%YG	4.3e-06	20	5	1.5e-12	1	0.001	0.001	0.001	0.0015	global-SSA%YG	CASSSaNYGYTF	CASSSANYGYTF	TRBV12-4	TRBJ1-2	CAGPMKTSYDKVIF	INCOV092:NLVPMVATV	95	-	-	-	-	-	-	-	-	-	-	-
74	SSA%YG	4.3e-06	20	5	1.5e-12	1	0.001	0.001	0.001	0.0015	global-SSA%YG	CASSSaNYGYTF	CASSSANYGYTF	TRBV12-4	TRBJ1-2	CAGPTKTSYDKVIF	INCOV187:NLVPMVATV	22	-	-	-	-	-	-	-	-	-	-	-
74	SSA%YG	4.3e-06	20	5	1.5e-12	1	0.001	0.001	0.001	0.0015	global-SSA%YG	CASSSaNYGYTF	CASSSANYGYTF	TRBV12-4	TRBJ1-2	CAGPMKTSYDKVIF	INCOV116:NLVPMVATV	13	-	-	-	-	-	-	-	-	-	-	-
74	SSA%YG	4.3e-06	20	5	1.5e-12	1	0.001	0.001	0.001	0.0015	global-SSA%YG	CASSSaNYGYTF	CASSSANYGYTF	TRBV12-4	TRBJ1-2	CAGPMKTSYDKVIF	INCOV187:NLVPMVATV	4	-	-	-	-	-	-	-	-	-	-	-
74	SSA%YG	4.3e-06	20	5	1.5e-12	1	0.001	0.001	0.001	0.0015	global-SSA%YG	CASSSaNYGYTF	CASSSANYGYTF	TRBV12-4	TRBJ1-2	CAAPEETSYDKVIF	INCOV028:NLVPMVATV	4	-	-	-	-	-	-	-	-	-	-	-
74	SSA%YG	4.3e-06	20	5	1.5e-12	1	0.001	0.001	0.001	0.0015	global-SSA%YG	CASSSaNYGYTF	CASSSANYGYTF	TRBV12-4	TRBJ1-2	CAGPMKTSYDKVIF	INCOV131:NLVPMVATV	2	-	-	-	-	-	-	-	-	-	-	-
74	SSA%YG	4.3e-06	20	5	1.5e-12	1	0.001	0.001	0.001	0.0015	global-SSA%YG	CASSSaNYGYTF	CASSSANYGYTF	TRBV12-4	TRBJ1-2	CAPGRAGNNRKLIW	INCOV187:NLVPMVATV	2	-	-	-	-	-	-	-	-	-	-	-
74	SSA%YG	4.3e-06	20	5	1.5e-12	1	0.001	0.001	0.001	0.0015	global-SSA%YG	CASSSaNYGYTF	CASSSANYGYTF	TRBV12-4	TRBJ1-2	CAGPIPPGNEKLTF	INCOV034:NLVPMVATV	2	-	-	-	-	-	-	-	-	-	-	-
74	SSA%YG	4.3e-06	20	5	1.5e-12	1	0.001	0.001	0.001	0.0015	global-SSA%YG	CASSSaNYGYTF	CASSSANYGYTF	TRBV12-4	TRBJ1-2	CAGPLPPGNEKLTF	INCOV048:NLVPMVATV	2	-	-	-	-	-	-	-	-	-	-	-
74	SSA%YG	4.3e-06	20	5	1.5e-12	1	0.001	0.001	0.001	0.0015	global-SSA%YG	CASSSaNYGYTF	CASSSANYGYTF	TRBV12-4	TRBJ1-2	CAGPMKTSYDKVIF	INCOV066:NLVPMVATV	1	-	-	-	-	-	-	-	-	-	-	-
74	SSA%YG	4.3e-06	20	5	1.5e-12	1	0.001	0.001	0.001	0.0015	global-SSA%YG	CASSSaNYGYTF	CASSSANYGYTF	TRBV12-4	TRBJ1-2	CAGPEKTSYDKVIF	INCOV187:NLVPMVATV	1	-	-	-	-	-	-	-	-	-	-	-
74	SSA%YG	4.3e-06	20	5	1.5e-12	1	0.001	0.001	0.001	0.0015	global-SSA%YG	CASSSaNYGYTF	CASSSANYGYTF	TRBV12-4	TRBJ1-2	CAGPMKTSYDKVIF	INCOV156:NLVPMVATV	1	-	-	-	-	-	-	-	-	-	-	-
74	SSA%YG	4.3e-06	20	5	1.5e-12	1	0.001	0.001	0.001	0.0015	global-SSA%YG	CASSSaNYGYTF	CASSSANYGYTF	TRBV12-4	TRBJ1-2	CAGPMKTSYDKVIF	INCOV058:NLVPMVATV	1	-	-	-	-	-	-	-	-	-	-	-
74	SSA%YG	4.3e-06	20	5	1.5e-12	1	0.001	0.001	0.001	0.0015	global-SSA%YG	CASSSaNYGYTF	CASSSANYGYTF	TRBV12-4	TRBJ1-2	CAGPMKTSYDKVIF	INCOV122:NLVPMVATV	1	-	-	-	-	-	-	-	-	-	-	-
74	SSA%YG	4.3e-06	20	5	1.5e-12	1	0.001	0.001	0.001	0.0015	global-SSA%YG	CASSSaNYGYTF	CASSSANYGYTF	TRBV12-4	TRBJ1-2	CAGPMKTSYDKVIF	INCOV096:NLVPMVATV	1	-	-	-	-	-	-	-	-	-	-	-
74	SSA%YG	4.3e-06	20	5	1.5e-12	1	0.001	0.001	0.001	0.0015	global-SSA%YG	CASSSaNYGYTF	CASSSANYGYTF	TRBV1-01	TRBJ1-2:01	CAGPMKTSYDKVIF	MCPAS:Flu.M1.GILGFVFTL	1	-	-	-	-	-	-	-	-	-	-	-
74	SSA%YG	4.3e-06	20	5	1.5e-12	1	0.001	0.001	0.001	0.0015	global-SSA%YG	CASSSaNYGYTF	CASSSANYGYTF	TRBV12-4	TRBJ1-2	CAGPMKTSYDKVIF	IEDB:Flu_A:GILGFVFTL	1	-	-	-	-	-	-	-	-	-	-	-
74	SSA%YG	4.3e-06	20	5	1.5e-12	1	0.001	0.001	0.001	0.0015	global-SSA%YG	CASSSaNYGYTF	CASSSANYGYTF	TRBV12-4	TRBJ1-2	CAGPMKTSYDKVIF	SU22:92:T3:0	9	-	-	-	-	-	-	-	-	-	-	-
74	SSA%YG	4.3e-06	20	5	1.5e-12	1	0.001	0.001	0.001	0.0015	global-SSA%YG	CASSSaNYGYTF	CASSSANYGYTF	TRBV12-4	TRBJ1-2	CAGPMKTSYDKVIF	SU22:92:T1:0	5	-	-	-	-	-	-	-	-	-	-	-
74	SSA%YG	4.3e-06	20	5	1.5e-12	1	0.001	0.001	0.001	0.0015	global-SSA%YG	CASSSaNYGYTF	CASSSANYGYTF	TRBV12-4	TRBJ1-2	CAGPMKTSYDKVIF	SU22:92:T2:0	5	-	-	-	-	-	-	-	-	-	-	-
74	SSA%YG	4.3e-06	20	5	1.5e-12	1	0.001	0.001	0.001	0.0015	global-SSA%YG	CASSSaNYGYTF	CASSSANYGYTF	TRBV12-4	TRBJ1-2	CAAPEETSYDKVIF	SU22:28:T2:NA	2	-	-	-	-	-	-	-	-	-	-	-
74	SSA%YG	4.3e-06	20	5	1.5e-12	1	0.001	0.001	0.001	0.0015	global-SSA%YG	CASSSaNYGYTF	CASSSANYGYTF	TRBV12-4	TRBJ1-2	CAGPTKTSYDKVIF	SU22:26:T1:NA	1	-	-	-	-	-	-	-	-	-	-	-
74	SSA%YG	4.3e-06	20	5	1.5e-12	1	0.001	0.001	0.001	0.0015	global-SSA%YG	CASSSaNYGYTF	CASSSANYGYTF	TRBV12-4	TRBJ1-2	CAGPMKTSYDKVIF	SU22:26:T2:NA	1	-	-	-	-	-	-	-	-	-	-	-
74	SSA%YG	4.3e-06	20	5	1.5e-12	1	0.001	0.001	0.001	0.0015	global-SSA%YG	CASSSaNYGYTF	CASSSANYGYTF	TRBV12-4	TRBJ1-2	CAGPMKTSYDKVIF	SU22:108:T3:NA	1	-	-	-	-	-	-	-	-	-	-	-
74	SSA%YG	4.3e-06	20	5	1.5e-12	1	0.001	0.001	0.001	0.0015	global-SSA%YG	CASSSaNYGYTF	CASSSANYGYTF	TRBV12-4	TRBJ1-2	CAGAIGSNYKLTF	SU22:92:T3:NA	1	-	-	-	-	-	-	-	-	-	-	-
75	%DRNTGE	4.3e-06	1	5	6.4e-07	1	0.44	1	0.001	0.0015	global-%DRNTGE	CARgDRNTGELFF	CARGDRNTGELFF	TRBV6-1	TRBJ2-2	CVVNKEDDMRF	IEDB:SARS-CoV-2:YLQPRTFLL	1	-	-	-	-	-	-	-	-	-	-	-
75	%DRNTGE	4.3e-06	1	5	6.4e-07	1	0.44	1	0.001	0.0015	global-%DRNTGE	CAIiDRNTGELFF	CAIIDRNTGELFF	TRBV5-8	TRBJ2-2	CVVNREDDMRF	IEDB:SARS-CoV-2:YLQPRTFLL	1	-	-	-	-	-	-	-	-	-	-	-
75	%DRNTGE	4.3e-06	1	5	6.4e-07	1	0.44	1	0.001	0.0015	global-%DRNTGE	CASqDRNTGELFF	CASQDRNTGELFF	TRBV2	TRBJ2-2	CVVNDRDRLMF	IEDB:SARS-CoV-2:YLQPRTFLL	1	-	-	-	-	-	-	-	-	-	-	-
75	%DRNTGE	4.3e-06	1	5	6.4e-07	1	0.44	1	0.001	0.0015	global-%DRNTGE	CAWeDRNTGELFF	CAWEDRNTGELFF	TRBV30	TRBJ2-2	CVVNRVDGYALNF	IEDB:SARS-CoV-2:YLQPRTFLL	1	-	-	-	-	-	-	-	-	-	-	-
75	%DRNTGE	4.3e-06	1	5	6.4e-07	1	0.44	1	0.001	0.0015	global-%DRNTGE	CAIeDRNTGELFF	CAIEDRNTGELFF	TRBV10-3	TRBJ2-2	CAVIGGSQGNLIF	IEDB:SARS-CoV-2:YLQPRTFLL	1	-	-	-	-	-	-	-	-	-	-	-
76	SIRSS%	4.3e-06	1	5	1e-09	1	0.001	0.68	0.001	0.0015	motif-SIRS motif-IRSS global-SIRSS%	CASSIrssTEAF	CASSIRSSTEAF	TRBV19	TRBJ1-1	CAGAGGGSQGNLI	IEDB:Flu_A:GILGFVFTL	1	-	-	-	-	-	-	-	-	-	-	-
76	SIRSS%	4.3e-06	1	5	1e-09	1	0.001	0.68	0.001	0.0015	motif-SIRS motif-IRSS global-SIRSS%	CASSIrssGELF	CASSIRSSGELF	TRBV19	TRBJ2-2	CAGASGGSQGNLIF	IEDB:Flu_A:GILGFVFTL	1	-	-	-	-	-	-	-	-	-	-	-
76	SIRSS%	4.3e-06	1	5	1e-09	1	0.001	0.68	0.001	0.0015	motif-SIRS motif-IRSS global-SIRSS%	CASSIrssNEQF	CASSIRSSNEQF	TRBV19	TRBJ2-1	CVVNYGGGSQGNLIF	IEDB:Flu_A:GILGFVFTL	1	-	-	-	-	-	-	-	-	-	-	-
76	SIRSS%	4.3e-06	1	5	1e-09	1	0.001	0.68	0.001	0.0015	motif-SIRS motif-IRSS global-SIRSS%	CASSIrsSYEQY	CASSIRSSYEQY	TRBV19	TRBJ2-7	CAGGGSSNTGKLI	IEDB:Flu_A:GILGFVFTL	4	-	-	-	-	-	-	-	-	-	-	-
76	SIRSS%	4.3e-06	1	5	1e-09	1	0.001	0.68	0.001	0.0015	motif-SIRS motif-IRSS global-SIRSS%	CASSIrsSYEQY	CASSIRSSYEQY	TRBV19	TRBJ2-7	CAVGGDGGSQGNLIF	IEDB:Flu_A:GILGFVFTL	2	-	-	-	-	-	-	-	-	-	-	-
76	SIRSS%	4.3e-06	1	5	1e-09	1	0.001	0.68	0.001	0.0015	motif-SIRS motif-IRSS global-SIRSS%	CASSIrsSYEQY	CASSIRSSYEQY	TRBV19	TRBJ2-7	CAVGGYGGSQGNILF	IEDB:Flu_A:GILGFVFTL	1	-	-	-	-	-	-	-	-	-	-	-
76	SIRSS%	4.3e-06	1	5	1e-09	1	0.001	0.68	0.001	0.0015	motif-SIRS motif-IRSS global-SIRSS%	CASSIrsSYEQY	CASSIRSSYEQY	TRBV19	TRBJ2-7	CAVTGGGSQGNLI	IEDB:Flu_A:GILGFVFTL	1	-	-	-	-	-	-	-	-	-	-	-
76	SIRSS%	4.3e-06	1	5	1e-09	1	0.001	0.68	0.001	0.0015	motif-SIRS motif-IRSS global-SIRSS%	CASSIrsSYEQY	CASSIRSSYEQY	TRBV19	TRBJ2-7	CAGAGSQGNLI	IEDB:Flu_1998_H9N2:GILEFVFTL	1	-	-	-	-	-	-	-	-	-	-	-
76	SIRSS%	4.3e-06	1	5	1e-09	1	0.001	0.68	0.001	0.0015	motif-SIRS motif-IRSS global-SIRSS%	CASSIrsSYEQY	CASSIRSSYEQY	TRBV19	TRBJ2-7	CGYGGSQGNLI	IEDB:Flu_A:GILGFVFTL	1	-	-	-	-	-	-	-	-	-	-	-
76	SIRSS%	4.3e-06	1	5	1e-09	1	0.001	0.68	0.001	0.0015	motif-SIRS motif-IRSS global-SIRSS%	CASSIrsSYEQY	CASSIRSSYEQY	TRBV19	TRBJ2-7	CALNAGGTSYGKLTF	IEDB:Flu_A:GILGFVFTL	1	-	-	-	-	-	-	-	-	-	-	-
76	SIRSS%	4.3e-06	1	5	1e-09	1	0.001	0.68	0.001	0.0015	motif-SIRS motif-IRSS global-SIRSS%	CASSIrsSYEQY	CASSIRSSYEQY	TRBV19	TRBJ2-7	CAVGGSQGNLI	IEDB:Flu_A:GILGFVFTL	1	-	-	-	-	-	-	-	-	-	-	-
76	SIRSS%	4.3e-06	1	5	1e-09	1	0.001	0.68	0.001	0.0015	motif-SIRS motif-IRSS global-SIRSS%	CASSIrsSYEQY	CASSIRSSYEQY	TRBV19	TRBJ2-7	CAGSFGSSNTGKLIF	IEDB:Flu_A:GILGFVFTL	1	-	-	-	-	-	-	-	-	-	-	-
76	SIRSS%	4.3e-06	1	5	1e-09	1	0.001	0.68	0.001	0.0015	motif-SIRS motif-IRSS global-SIRSS%	CASSIrsSYEQY	CASSIRSSYEQY	TRBV19	TRBJ2-7	CAGQLGGGSQGNLIF	IEDB:Flu_A:GILGFVFTL	1	-	-	-	-	-	-	-	-	-	-	-
76	SIRSS%	4.3e-06	1	5	1e-09	1	0.001	0.68	0.001	0.0015	motif-SIRS motif-IRSS global-SIRSS%	CASSIrsSYEQY	CASSIRSSYEQY	TRBV19	TRBJ2-7	CAAGGSQGNLI	IEDB:Flu_A:GILGFVFTL	1	-	-	-	-	-	-	-	-	-	-	-
76	SIRSS%	4.3e-06	1	5	1e-09	1	0.001	0.68	0.001	0.0015	motif-SIRS motif-IRSS global-SIRSS%	CASSIrsSYEQY	CASSIRSSYEQY	TRBV19	TRBJ2-7	CAAGGSQGNLIF	IEDB:Flu_A:GILGFVFTL	1	-	-	-	-	-	-	-	-	-	-	-
76	SIRSS%	4.3e-06	1	5	1e-09	1	0.001	0.68	0.001	0.0015	motif-SIRS motif-IRSS global-SIRSS%	CASSIrsSYEQY	CASSIRSSYEQY	TRBV19	TRBJ2-7	CAAQGSQGNLI	IEDB:Flu_A:GILGFVFTL	1	-	-	-	-	-	-	-	-	-	-	-
76	SIRSS%	4.3e-06	1	5	1e-09	1	0.001	0.68	0.001	0.0015	motif-SIRS motif-IRSS global-SIRSS%	CASSIrsSYEQY	CASSIRSSYEQY	TRBV19	TRBJ2-7	CAGAGSQGNLI	IEDB:Flu_A:GILGFVFTL	1	-	-	-	-	-	-	-	-	-	-	-
76	SIRSS%	4.3e-06	1	5	1e-09	1	0.001	0.68	0.001	0.0015	motif-SIRS motif-IRSS global-SIRSS%	CASSIrsSYEQY	CASSIRSSYEQY	TRBV19	TRBJ2-7	CAGAGSQGNLIF	IEDB:Flu_A:GILGFVFTL	1	-	-	-	-	-	-	-	-	-	-	-
76	SIRSS%	4.3e-06	1	5	1e-09	1	0.001	0.68	0.001	0.0015	motif-SIRS motif-IRSS global-SIRSS%	CASSIrsSYEQY	CASSIRSSYEQY	TRBV19	TRBJ2-7	CAGAIGSSNTGKLI	IEDB:Flu_A:GILGFVFTL	1	-	-	-	-	-	-	-	-	-	-	-
76	SIRSS%	4.3e-06	1	5	1e-09	1	0.001	0.68	0.001	0.0015	motif-SIRS motif-IRSS global-SIRSS%	CASSIrsSYEQY	CASSIRSSYEQY	TRBV19	TRBJ2-7	CAGASPGGYGGSQGNLIF	IEDB:Flu_A:GILGFVFTL	1	-	-	-	-	-	-	-	-	-	-	-
76	SIRSS%	4.3e-06	1	5	1e-09	1	0.001	0.68	0.001	0.0015	motif-SIRS motif-IRSS global-SIRSS%	CASSIrsSYEQY	CASSIRSSYEQY	TRBV19	TRBJ2-7	CAGGGSQGNLI	IEDB:Flu_A:GILGFVFTL	1	-	-	-	-	-	-	-	-	-	-	-
76	SIRSS%	4.3e-06	1	5	1e-09	1	0.001	0.68	0.001	0.0015	motif-SIRS motif-IRSS global-SIRSS%	CASSIrsSYEQY	CASSIRSSYEQY	TRBV19	TRBJ2-7	CAGGGSQGNLIF	IEDB:Flu_A:GILGFVFTL	1	-	-	-	-	-	-	-	-	-	-	-
76	SIRSS%	4.3e-06	1	5	1e-09	1	0.001	0.68	0.001	0.0015	motif-SIRS motif-IRSS global-SIRSS%	CASSIrssQPQH	CASSIRSSQPQH	TRBV19	TRBJ1-5	CAIDLGGGSQGNLIF	IEDB:Flu_A:GILGFVFTL	1	-	-	-	-	-	-	-	-	-	-	-
77	SLDI%	4.3e-06	2	5	1.2e-09	1	0.001	0.79	0.001	0.0015	global-SLDI%	CASSLdivQFF	CASSLDIVQFF	TRBV7-9	TRBJ2-1	CAVNQDDKIIF	INCOV190:YLQPRTFLL	2	-	-	-	-	-	-	-	-	-	-	-
77	SLDI%	4.3e-06	2	5	1.2e-09	1	0.001	0.79	0.001	0.0015	global-SLDI%	CASSLdiEAFF	CASSLDIEAFF	TRBV7-9	TRBJ1-1	CAVITNAGNNRKLIW	IEDB:SARS-CoV-2:YLQPRTFLL	1	-	-	-	-	-	-	-	-	-	-	-
77	SLDI%	4.3e-06	2	5	1.2e-09	1	0.001	0.79	0.001	0.0015	global-SLDI%	CASSLdiEAFF	CASSLDIEAFF	TRBV7-9	TRBJ1-1	CAVNGDDKIIF	IEDB:SARS-CoV-2:YLQPRTFLL	1	-	-	-	-	-	-	-	-	-	-	-
77	SLDI%	4.3e-06	2	5	1.2e-09	1	0.001	0.79	0.001	0.0015	global-SLDI%	CASSLdiEAFF	CASSLDIEAFF	TRBV7-9	TRBJ1-1	CAVNMLLGGGADGLTF	IEDB:SARS-CoV-2:YLQPRTFLL	1	-	-	-	-	-	-	-	-	-	-	-
77	SLDI%	4.3e-06	2	5	1.2e-09	1	0.001	0.79	0.001	0.0015	global-SLDI%	CASSLdiEAFF	CASSLDIEAFF	TRBV7-9	TRBJ1-1	CAVNRDDKIIF	IEDB:SARS-CoV-2:YLQPRTFLL	1	-	-	-	-	-	-	-	-	-	-	-
77	SLDI%	4.3e-06	2	5	1.2e-09	1	0.001	0.79	0.001	0.0015	global-SLDI%	CASSLdiEAFF	CASSLDIEAFF	TRBV7-9	TRBJ1-1	CVVNAADKLVF	IEDB:SARS-CoV-2:YLQPRTFLL	1	-	-	-	-	-	-	-	-	-	-	-
77	SLDI%	4.3e-06	2	5	1.2e-09	1	0.001	0.79	0.001	0.0015	global-SLDI%	CASSLdiEAFF	CASSLDIEAFF	TRBV7-9	TRBJ1-1	CVVNGADKLIF	IEDB:SARS-CoV-2:YLQPRTFLL	1	-	-	-	-	-	-	-	-	-	-	-
77	SLDI%	4.3e-06	2	5	1.2e-09	1	0.001	0.79	0.001	0.0015	global-SLDI%	CASSLdiEAFF	CASSLDIEAFF	TRBV7-9	TRBJ1-1	CVVNGGDKIIF	IEDB:SARS-CoV-2:YLQPRTFLL	1	-	-	-	-	-	-	-	-	-	-	-
77	SLDI%	4.3e-06	2	5	1.2e-09	1	0.001	0.79	0.001	0.0015	global-SLDI%	CASSLdiELFF	CASSLDIELFF	TRBV7-9	TRBJ1-4	CVVNKEDRLMF	IEDB:SARS-CoV-2:YLQPRTFLL	1	-	-	-	-	-	-	-	-	-	-	-
77	SLDI%	4.3e-06	2	5	1.2e-09	1	0.001	0.79	0.001	0.0015	global-SLDI%	CASSLdikAFF	CASSLDIKAFF	TRBV7-9	TRBJ1-1	CAEKRSSGDKLTF	IEDB:SARS-CoV-2:YLQPRTFLL	1	-	-	-	-	-	-	-	-	-	-	-
77	SLDI%	4.3e-06	2	5	1.2e-09	1	0.001	0.79	0.001	0.0015	global-SLDI%	CASSLdiEQYF	CASSLDIEQYF	TRBV7-9	TRBJ2-3	CVVNSFDDMRF	IEDB:SARS-CoV-2:YLQPRTFLL	1	-	-	-	-	-	-	-	-	-	-	-
77	SLDI%	4.3e-06	2	5	1.2e-09	1	0.001	0.79	0.001	0.0015	global-SLDI%	CASSLdiEQYF	CASSLDIEQYF	TRBV7-9	TRBJ2-7	CAASIKAGSARQLTF	IEDB:SARS-CoV-2:YLQPRTFLL	1	-	-	-	-	-	-	-	-	-	-	-
77	SLDI%	4.3e-06	2	5	1.2e-09	1	0.001	0.79	0.001	0.0015	global-SLDI%	CASSLdiEQYF	CASSLDIEQYF	TRBV7-9	TRBJ2-7	CVVNKYDKIIF	IEDB:SARS-CoV-2:YLQPRTFLL	1	-	-	-	-	-	-	-	-	-	-	-
78	SGQG%Y	4.3e-06	1	5	3.4e-08	1	0.033	0.71	0.001	0.0015	global-SGQG%Y	CASSGQGaYGYT	CASSGQGAYGYT	TRBV2	TRBJ1-2	CAVTGDDKII	IEDB:YFV:LLWNGPMAV	1	-	-	-	-	-	-	-	-	-	-	-
78	SGQG%Y	4.3e-06	1	5	3.4e-08	1	0.033	0.71	0.001	0.0015	global-SGQG%Y	CASSGQGaYGYT	CASSGQGAYGYT	TRBV6	TRBJ1-2	CAVTGYSTLT	IEDB:YFV:LLWNGPMAV	1	-	-	-	-	-	-	-	-	-	-	-
78	SGQG%Y	4.3e-06	1	5	3.4e-08	1	0.033	0.71	0.001	0.0015	global-SGQG%Y	CASSGQGayEQF	CASSGQGAYEQF	TRBV6-2	TRBJ2-1	CVVGDDKIIF	IEDB:YFV:LLWNGPMAV	1	-	-	-	-	-	-	-	-	-	-	-
78	SGQG%Y	4.3e-06	1	5	3.4e-08	1	0.033	0.71	0.001	0.0015	global-SGQG%Y	CASSGQGgYEQY	CASSGQGGYEQY	TRBV6	TRBJ2-7	CAVNSDGQKLL	IEDB:YFV:LLWNGPMAV	2	-	-	-	-	-	-	-	-	-	-	-
78	SGQG%Y	4.3e-06	1	5	3.4e-08	1	0.033	0.71	0.001	0.0015	global-SGQG%Y	CASSGQGSYEQY	CASSGQGSYEQY	TRBV6-2	TRBJ2-7	CATNSDGQKLLF	IEDB:YFV:LLWNGPMAV	1	-	-	-	-	-	-	-	-	-	-	-
78	SGQG%Y	4.3e-06	1	5	3.4e-08	1	0.033	0.71	0.001	0.0015	global-SGQG%Y	CASSGQGaYEQY	CASSGQGAYEQY	TRBV6	TRBJ2-7	CAVTGYSTLT	IEDB:YFV:LLWNGPMAV	1	-	-	-	-	-	-	-	-	-	-	-
78	SGQG%Y	4.3e-06	1	5	3.4e-08	1	0.033	0.71	0.001	0.0015	global-SGQG%Y	CASSGQGaYEQY	CASSGQGAYEQY	TRBV6-1	TRBJ2-7	CAVNRDGNQFYF	IEDB:YFV:LLWNGPMAV	1	-	-	-	-	-	-	-	-	-	-	-
78	SGQG%Y	4.3e-06	1	5	3.4e-08	1	0.033	0.71	0.001	0.0015	global-SGQG%Y	CASSGQGaYEQY	CASSGQGAYEQY	TRBV6-1	TRBJ2-7	CAVTGYSTLT	IEDB:YFV:LLWNGPMAV	1	-	-	-	-	-	-	-	-	-	-	-
78	SGQG%Y	4.3e-06	1	5	3.4e-08	1	0.033	0.71	0.001	0.0015	global-SGQG%Y	CASSGQGaYEQY	CASSGQGAYEQY	TRBV6-3	TRBJ2-7	CAVTGTYKYIF	IEDB:YFV:LLWNGPMAV	1	-	-	-	-	-	-	-	-	-	-	-
78	SGQG%Y	4.3e-06	1	5	3.4e-08	1	0.033	0.71	0.001	0.0015	global-SGQG%Y	CASSGQGaYEQY	CASSGQGAYEQY	TRBV6-5	TRBJ2-7	CAVIGDSSYKLIF	IEDB:YFV:LLWNGPMAV	1	-	-	-	-	-	-	-	-	-	-	-
79	SIRS%Y	4.3e-06	1	5	1.2e-09	1	0.001	0.81	0.001	0.0015	motif-SIRS global-SIRS%Y	CASSIrstYEQY	CASSIRSTYEQY	TRBV19	TRBJ2-7	CAGPATNAGKSTF	IEDB:Flu_A:GILGFVFTL	1	-	-	-	-	-	-	-	-	-	-	-
79	SIRS%Y	4.3e-06	1	5	1.2e-09	1	0.001	0.81	0.001	0.0015	motif-SIRS global-SIRS%Y	CASSIrsaYEQY	CASSIRSAYEQY	TRBV19	TRBJ2-7	CAGAGSNTGKLI	IEDB:Flu_A:GILGFVFTL	1	-	-	-	-	-	-	-	-	-	-	-
79	SIRS%Y	4.3e-06	1	5	1.2e-09	1	0.001	0.81	0.001	0.0015	motif-SIRS global-SIRS%Y	CASSIrsaYEQY	CASSIRSAYEQY	TRBV19	TRBJ2-7	CGGGGSQGNLIF	IEDB:Flu_A:GILGFVFTL	1	-	-	-	-	-	-	-	-	-	-	-
79	SIRS%Y	4.3e-06	1	5	1.2e-09	1	0.001	0.81	0.001	0.0015	motif-SIRS global-SIRS%Y	CASSIrsaYEQY	CASSIRSAYEQY	TRBV19	TRBJ2-7	CAVGGYGGSQGNILF	IEDB:Flu_A:GILGFVFTL	1	-	-	-	-	-	-	-	-	-	-	-
79	SIRS%Y	4.3e-06	1	5	1.2e-09	1	0.001	0.81	0.001	0.0015	motif-SIRS global-SIRS%Y	CASSIrsaYEQY	CASSIRSAYEQY	TRBV19	TRBJ2-7	CAGAFGSSNTGKLI	IEDB:Flu_A:GILGFVFTL	1	-	-	-	-	-	-	-	-	-	-	-
79	SIRS%Y	4.3e-06	1	5	1.2e-09	1	0.001	0.81	0.001	0.0015	motif-SIRS global-SIRS%Y	CASSIrsaYEQY	CASSIRSAYEQY	TRBV19	TRBJ2-7	CAGAGSQGNLIF	IEDB:Flu_A:GILGFVFTL	1	-	-	-	-	-	-	-	-	-	-	-
79	SIRS%Y	4.3e-06	1	5	1.2e-09	1	0.001	0.81	0.001	0.0015	motif-SIRS global-SIRS%Y	CASSIrsaYEQY	CASSIRSAYEQY	TRBV19	TRBJ2-7	CAGGGSQGNLIF	IEDB:Flu_A:GILGFVFTL	1	-	-	-	-	-	-	-	-	-	-	-
79	SIRS%Y	4.3e-06	1	5	1.2e-09	1	0.001	0.81	0.001	0.0015	motif-SIRS global-SIRS%Y	CASSIrsaYEQY	CASSIRSAYEQY	TRBV19	TRBJ2-7	CAGGGSSNTGKLIF	IEDB:Flu_A:GILGFVFTL	1	-	-	-	-	-	-	-	-	-	-	-
79	SIRS%Y	4.3e-06	1	5	1.2e-09	1	0.001	0.81	0.001	0.0015	motif-SIRS global-SIRS%Y	CASSIrsaYEQY	CASSIRSAYEQY	TRBV19	TRBJ2-7	CAGVDGGSQGNLIF	IEDB:Flu_A:GILGFVFTL	1	-	-	-	-	-	-	-	-	-	-	-
79	SIRS%Y	4.3e-06	1	5	1.2e-09	1	0.001	0.81	0.001	0.0015	motif-SIRS global-SIRS%Y	CASSIrSGyEQF	CASSIRSGYEQF	TRBV19	TRBJ2-1	CALKRSNTGKLIF	IEDB:Flu_A:GILGFVFTL	1	-	-	-	-	-	-	-	-	-	-	-
79	SIRS%Y	4.3e-06	1	5	1.2e-09	1	0.001	0.81	0.001	0.0015	motif-SIRS global-SIRS%Y	CASSIrSGYEQY	CASSIRSGYEQY	TRBV19	TRBJ2-7	CAVPGSQGNLIF	IEDB:Flu_A:GILGFVFTL	1	-	-	-	-	-	-	-	-	-	-	-
79	SIRS%Y	4.3e-06	1	5	1.2e-09	1	0.001	0.81	0.001	0.0015	motif-SIRS global-SIRS%Y	CASSIrsSYEQY	CASSIRSSYEQY	TRBV19	TRBJ2-7	CAGGGSSNTGKLI	IEDB:Flu_A:GILGFVFTL	4	-	-	-	-	-	-	-	-	-	-	-
79	SIRS%Y	4.3e-06	1	5	1.2e-09	1	0.001	0.81	0.001	0.0015	motif-SIRS global-SIRS%Y	CASSIrsSYEQY	CASSIRSSYEQY	TRBV19	TRBJ2-7	CAVGGDGGSQGNLIF	IEDB:Flu_A:GILGFVFTL	2	-	-	-	-	-	-	-	-	-	-	-
79	SIRS%Y	4.3e-06	1	5	1.2e-09	1	0.001	0.81	0.001	0.0015	motif-SIRS global-SIRS%Y	CASSIrsSYEQY	CASSIRSSYEQY	TRBV19	TRBJ2-7	CAVGGYGGSQGNILF	IEDB:Flu_A:GILGFVFTL	1	-	-	-	-	-	-	-	-	-	-	-
79	SIRS%Y	4.3e-06	1	5	1.2e-09	1	0.001	0.81	0.001	0.0015	motif-SIRS global-SIRS%Y	CASSIrsSYEQY	CASSIRSSYEQY	TRBV19	TRBJ2-7	CAVTGGGSQGNLI	IEDB:Flu_A:GILGFVFTL	1	-	-	-	-	-	-	-	-	-	-	-
79	SIRS%Y	4.3e-06	1	5	1.2e-09	1	0.001	0.81	0.001	0.0015	motif-SIRS global-SIRS%Y	CASSIrsSYEQY	CASSIRSSYEQY	TRBV19	TRBJ2-7	CAGAGSQGNLI	IEDB:Flu_1998_H9N2:GILEFVFTL	1	-	-	-	-	-	-	-	-	-	-	-
79	SIRS%Y	4.3e-06	1	5	1.2e-09	1	0.001	0.81	0.001	0.0015	motif-SIRS global-SIRS%Y	CASSIrsSYEQY	CASSIRSSYEQY	TRBV19	TRBJ2-7	CGYGGSQGNLI	IEDB:Flu_A:GILGFVFTL	1	-	-	-	-	-	-	-	-	-	-	-
79	SIRS%Y	4.3e-06	1	5	1.2e-09	1	0.001	0.81	0.001	0.0015	motif-SIRS global-SIRS%Y	CASSIrsSYEQY	CASSIRSSYEQY	TRBV19	TRBJ2-7	CALNAGGTSYGKLTF	IEDB:Flu_A:GILGFVFTL	1	-	-	-	-	-	-	-	-	-	-	-
79	SIRS%Y	4.3e-06	1	5	1.2e-09	1	0.001	0.81	0.001	0.0015	motif-SIRS global-SIRS%Y	CASSIrsSYEQY	CASSIRSSYEQY	TRBV19	TRBJ2-7	CAVGGSQGNLI	IEDB:Flu_A:GILGFVFTL	1	-	-	-	-	-	-	-	-	-	-	-
79	SIRS%Y	4.3e-06	1	5	1.2e-09	1	0.001	0.81	0.001	0.0015	motif-SIRS global-SIRS%Y	CASSIrsSYEQY	CASSIRSSYEQY	TRBV19	TRBJ2-7	CAGSFGSSNTGKLIF	IEDB:Flu_A:GILGFVFTL	1	-	-	-	-	-	-	-	-	-	-	-
79	SIRS%Y	4.3e-06	1	5	1.2e-09	1	0.001	0.81	0.001	0.0015	motif-SIRS global-SIRS%Y	CASSIrsSYEQY	CASSIRSSYEQY	TRBV19	TRBJ2-7	CAGQLGGGSQGNLIF	IEDB:Flu_A:GILGFVFTL	1	-	-	-	-	-	-	-	-	-	-	-
79	SIRS%Y	4.3e-06	1	5	1.2e-09	1	0.001	0.81	0.001	0.0015	motif-SIRS global-SIRS%Y	CASSIrsSYEQY	CASSIRSSYEQY	TRBV19	TRBJ2-7	CAAGGSQGNLI	IEDB:Flu_A:GILGFVFTL	1	-	-	-	-	-	-	-	-	-	-	-
79	SIRS%Y	4.3e-06	1	5	1.2e-09	1	0.001	0.81	0.001	0.0015	motif-SIRS global-SIRS%Y	CASSIrsSYEQY	CASSIRSSYEQY	TRBV19	TRBJ2-7	CAAGGSQGNLIF	IEDB:Flu_A:GILGFVFTL	1	-	-	-	-	-	-	-	-	-	-	-
79	SIRS%Y	4.3e-06	1	5	1.2e-09	1	0.001	0.81	0.001	0.0015	motif-SIRS global-SIRS%Y	CASSIrsSYEQY	CASSIRSSYEQY	TRBV19	TRBJ2-7	CAAQGSQGNLI	IEDB:Flu_A:GILGFVFTL	1	-	-	-	-	-	-	-	-	-	-	-
79	SIRS%Y	4.3e-06	1	5	1.2e-09	1	0.001	0.81	0.001	0.0015	motif-SIRS global-SIRS%Y	CASSIrsSYEQY	CASSIRSSYEQY	TRBV19	TRBJ2-7	CAGAGSQGNLI	IEDB:Flu_A:GILGFVFTL	1	-	-	-	-	-	-	-	-	-	-	-
79	SIRS%Y	4.3e-06	1	5	1.2e-09	1	0.001	0.81	0.001	0.0015	motif-SIRS global-SIRS%Y	CASSIrsSYEQY	CASSIRSSYEQY	TRBV19	TRBJ2-7	CAGAGSQGNLIF	IEDB:Flu_A:GILGFVFTL	1	-	-	-	-	-	-	-	-	-	-	-
79	SIRS%Y	4.3e-06	1	5	1.2e-09	1	0.001	0.81	0.001	0.0015	motif-SIRS global-SIRS%Y	CASSIrsSYEQY	CASSIRSSYEQY	TRBV19	TRBJ2-7	CAGAIGSSNTGKLI	IEDB:Flu_A:GILGFVFTL	1	-	-	-	-	-	-	-	-	-	-	-
79	SIRS%Y	4.3e-06	1	5	1.2e-09	1	0.001	0.81	0.001	0.0015	motif-SIRS global-SIRS%Y	CASSIrsSYEQY	CASSIRSSYEQY	TRBV19	TRBJ2-7	CAGASPGGYGGSQGNLIF	IEDB:Flu_A:GILGFVFTL	1	-	-	-	-	-	-	-	-	-	-	-
79	SIRS%Y	4.3e-06	1	5	1.2e-09	1	0.001	0.81	0.001	0.0015	motif-SIRS global-SIRS%Y	CASSIrsSYEQY	CASSIRSSYEQY	TRBV19	TRBJ2-7	CAGGGSQGNLI	IEDB:Flu_A:GILGFVFTL	1	-	-	-	-	-	-	-	-	-	-	-
79	SIRS%Y	4.3e-06	1	5	1.2e-09	1	0.001	0.81	0.001	0.0015	motif-SIRS global-SIRS%Y	CASSIrsSYEQY	CASSIRSSYEQY	TRBV19	TRBJ2-7	CAGGGSQGNLIF	IEDB:Flu_A:GILGFVFTL	1	-	-	-	-	-	-	-	-	-	-	-
80	RD%VGNG	4.3e-06	3	5	2e-10	1	0.001	0.14	0.001	0.0015	global-RD%VGNG	CSARDRvgnGYTF	CSARDRVGNGYTF	TRBV2-01	TRBJ1-2:01	CAEDDNARLMF	MCPAS:EBV.BMLF1.GLCTLVAML	1	-	-	-	-	-	-	-	-	-	-	-
80	RD%VGNG	4.3e-06	3	5	2e-10	1	0.001	0.14	0.001	0.0015	global-RD%VGNG	CSARDRvgnGYTF	CSARDRVGNGYTF	TRBV20-1	TRBJ1-2	CAEDDNARLMF	IEDB:EBV:GLCTLVAML	1	-	-	-	-	-	-	-	-	-	-	-
80	RD%VGNG	4.3e-06	3	5	2e-10	1	0.001	0.14	0.001	0.0015	global-RD%VGNG	CSARdgvgnGYTF	CSARDGVGNGYTF	TRBV20	TRBJ1	CAFDNNARLMF	IEDB:EBV:GLCTLVAML	1	-	-	-	-	-	-	-	-	-	-	-
80	RD%VGNG	4.3e-06	3	5	2e-10	1	0.001	0.14	0.001	0.0015	global-RD%VGNG	CSARdsvgnGYTF	CSARDSVGNGYTF	TRBV20-1	TRBJ1-2	CAFDNNARLMF	SU22:128:T2:0	7	-	-	-	-	-	-	-	-	-	-	-
80	RD%VGNG	4.3e-06	3	5	2e-10	1	0.001	0.14	0.001	0.0015	global-RD%VGNG	CSARdsvgnGYTF	CSARDSVGNGYTF	TRBV20-1	TRBJ1-2	CAFDNNARLMF	SU22:128:T1:0	6	-	-	-	-	-	-	-	-	-	-	-
80	RD%VGNG	4.3e-06	3	5	2e-10	1	0.001	0.14	0.001	0.0015	global-RD%VGNG	CSARdsvgnGYTF	CSARDSVGNGYTF	TRBV20-1	TRBJ1-2	CAFDNNARLMF	SU22:128:T3:0	5	-	-	-	-	-	-	-	-	-	-	-
80	RD%VGNG	4.3e-06	3	5	2e-10	1	0.001	0.14	0.001	0.0015	global-RD%VGNG	CSARdsvgnGYTF	CSARDSVGNGYTF	TRBV20-1	TRBJ1-2	CAVDNNARLMF	SU22:135:T2:NA	1	-	-	-	-	-	-	-	-	-	-	-
80	RD%VGNG	4.3e-06	3	5	2e-10	1	0.001	0.14	0.001	0.0015	global-RD%VGNG	CSARdsvgnGYTF	CSARDSVGNGYTF	TRBV20-1	TRBJ1-2	CAVTNQAGTALIF	SU22:128:T1:NA	1	-	-	-	-	-	-	-	-	-	-	-
80	RD%VGNG	4.3e-06	3	5	2e-10	1	0.001	0.14	0.001	0.0015	global-RD%VGNG	CSARdtvgnGYTF	CSARDTVGNGYTF	TRBV2-01	TRBJ1-2:01	CAEDNNARLMF	MCPAS:EBV.BMLF1.GLCTLVAML	1	-	-	-	-	-	-	-	-	-	-	-
80	RD%VGNG	4.3e-06	3	5	2e-10	1	0.001	0.14	0.001	0.0015	global-RD%VGNG	CSARdtvgnGYTF	CSARDTVGNGYTF	TRBV20-1	TRBJ1-2	CAEDNNARLMF	IEDB:EBV:GLCTLVAML	1	-	-	-	-	-	-	-	-	-	-	-
80	RD%VGNG	4.3e-06	3	5	2e-10	1	0.001	0.14	0.001	0.0015	global-RD%VGNG	CSARDRvgnghTF	CSARDRVGNGHTF	TRBV2-01	TRBJ1-2:01	CAEDDNARLMF	MCPAS:EBV.BMLF1.GLCTLVAML	1	-	-	-	-	-	-	-	-	-	-	-
80	RD%VGNG	4.3e-06	3	5	2e-10	1	0.001	0.14	0.001	0.0015	global-RD%VGNG	CSARDRvgnghTF	CSARDRVGNGHTF	TRBV20-1	TRBJ1-2	CAEDDNARLMF	IEDB:EBV:GLCTLVAML	1	-	-	-	-	-	-	-	-	-	-	-
81	G%SNQP	4.3e-06	2	5	2.2e-08	1	0.034	0.44	0.001	0.0015	global-G%SNQP	CATGTSNQPQHF	CATGTSNQPQHF	TRBV15	TRBJ1-5	CAVRGRDYKLSF	SU22:126:T2:NA	2	-	-	-	-	-	-	-	-	-	-	-
81	G%SNQP	4.3e-06	2	5	2.2e-08	1	0.034	0.44	0.001	0.0015	global-G%SNQP	CASGqSNQPQHF	CASGQSNQPQHF	TRBV27	TRBJ1-5	CAFNAGGTSYGKLTF	SU22:184:T3:NA	1	-	-	-	-	-	-	-	-	-	-	-
81	G%SNQP	4.3e-06	2	5	2.2e-08	1	0.034	0.44	0.001	0.0015	global-G%SNQP	CSVgdSNQPQHF	CSVGDSNQPQHF	TRBV29-1	TRBJ1-5	CAESWSGGTSYGKLTF	IEDB:SARS-CoV-2:YTMADLVYA	1	-	-	-	-	-	-	-	-	-	-	-
81	G%SNQP	4.3e-06	2	5	2.2e-08	1	0.034	0.44	0.001	0.0015	global-G%SNQP	CASGaSNQPQHF	CASGASNQPQHF	TRBV27	TRBJ1-5	CAASIQGKIIF	SU22:182:T2:NA	1	-	-	-	-	-	-	-	-	-	-	-
81	G%SNQP	4.3e-06	2	5	2.2e-08	1	0.034	0.44	0.001	0.0015	global-G%SNQP	CASGySNQPQHF	CASGYSNQPQHF	TRBV27	TRBJ1-5	CAVRDGGSQGNLIF	SU22:88:T3:NA	1	-	-	-	-	-	-	-	-	-	-	-
82	SG%GAY	4.3e-06	1	5	5.2e-07	1	0.36	1	0.001	0.0015	global-SG%GAY	CATSGGgaYEQY	CATSGGGAYEQY	TRBV15	TRBJ2-7	CAGNDYKLS	IEDB:YFV:LLWNGPMAV	1	-	-	-	-	-	-	-	-	-	-	-
82	SG%GAY	4.3e-06	1	5	5.2e-07	1	0.36	1	0.001	0.0015	global-SG%GAY	CASSGTGaYEQY	CASSGTGAYEQY	TRBV11-2	TRBJ2-7	CAVGDDKII	IEDB:YFV:LLWNGPMAV	1	-	-	-	-	-	-	-	-	-	-	-
82	SG%GAY	4.3e-06	1	5	5.2e-07	1	0.36	1	0.001	0.0015	global-SG%GAY	CASSGQGaYEQY	CASSGQGAYEQY	TRBV6	TRBJ2-7	CAVTGYSTLT	IEDB:YFV:LLWNGPMAV	1	-	-	-	-	-	-	-	-	-	-	-
82	SG%GAY	4.3e-06	1	5	5.2e-07	1	0.36	1	0.001	0.0015	global-SG%GAY	CASSGQGaYEQY	CASSGQGAYEQY	TRBV6-1	TRBJ2-7	CAVNRDGNQFYF	IEDB:YFV:LLWNGPMAV	1	-	-	-	-	-	-	-	-	-	-	-
82	SG%GAY	4.3e-06	1	5	5.2e-07	1	0.36	1	0.001	0.0015	global-SG%GAY	CASSGQGaYEQY	CASSGQGAYEQY	TRBV6-1	TRBJ2-7	CAVTGYSTLT	IEDB:YFV:LLWNGPMAV	1	-	-	-	-	-	-	-	-	-	-	-
82	SG%GAY	4.3e-06	1	5	5.2e-07	1	0.36	1	0.001	0.0015	global-SG%GAY	CASSGQGaYEQY	CASSGQGAYEQY	TRBV6-3	TRBJ2-7	CAVTGTYKYIF	IEDB:YFV:LLWNGPMAV	1	-	-	-	-	-	-	-	-	-	-	-
82	SG%GAY	4.3e-06	1	5	5.2e-07	1	0.36	1	0.001	0.0015	global-SG%GAY	CASSGQGaYEQY	CASSGQGAYEQY	TRBV6-5	TRBJ2-7	CAVIGDSSYKLIF	IEDB:YFV:LLWNGPMAV	1	-	-	-	-	-	-	-	-	-	-	-
82	SG%GAY	4.3e-06	1	5	5.2e-07	1	0.36	1	0.001	0.0015	global-SG%GAY	CASSGQGaYGYT	CASSGQGAYGYT	TRBV2	TRBJ1-2	CAVTGDDKII	IEDB:YFV:LLWNGPMAV	1	-	-	-	-	-	-	-	-	-	-	-
82	SG%GAY	4.3e-06	1	5	5.2e-07	1	0.36	1	0.001	0.0015	global-SG%GAY	CASSGQGaYGYT	CASSGQGAYGYT	TRBV6	TRBJ1-2	CAVTGYSTLT	IEDB:YFV:LLWNGPMAV	1	-	-	-	-	-	-	-	-	-	-	-
82	SG%GAY	4.3e-06	1	5	5.2e-07	1	0.36	1	0.001	0.0015	global-SG%GAY	CASSGQGayEQF	CASSGQGAYEQF	TRBV6-2	TRBJ2-1	CVVGDDKIIF	IEDB:YFV:LLWNGPMAV	1	-	-	-	-	-	-	-	-	-	-	-
83	SF%PSYE	4.3e-06	1	5	6.6e-07	1	0.45	1	0.001	0.0015	global-SF%PSYE	CASSffpSYEQYF	CASSFFPSYEQYF	TRBV28	TRBJ2-7	CAESGGGADGLTF	SU22:121:T2:NA	1	-	-	-	-	-	-	-	-	-	-	-
83	SF%PSYE	4.3e-06	1	5	6.6e-07	1	0.45	1	0.001	0.0015	global-SF%PSYE	CASSfdpSYEQYF	CASSFDPSYEQYF	TRBV5-5	TRBJ2-7	CAVRDSYARLMF	SU22:61:T3:NA	1	-	-	-	-	-	-	-	-	-	-	-
83	SF%PSYE	4.3e-06	1	5	6.6e-07	1	0.45	1	0.001	0.0015	global-SF%PSYE	CASSfgpSYEQYF	CASSFGPSYEQYF	TRBV5-4	TRBJ2-7	CALTGTASKLTF	SU22:126:T2:NA	1	-	-	-	-	-	-	-	-	-	-	-
83	SF%PSYE	4.3e-06	1	5	6.6e-07	1	0.45	1	0.001	0.0015	global-SF%PSYE	CASSfvpSYEQYF	CASSFVPSYEQYF	TRBV27	TRBJ2-7	CAGALAGGKLIF	SU22:69:T2:NA	1	-	-	-	-	-	-	-	-	-	-	-
83	SF%PSYE	4.3e-06	1	5	6.6e-07	1	0.45	1	0.001	0.0015	global-SF%PSYE	CASSfnpSYEQYF	CASSFNPSYEQYF	TRBV7-6	TRBJ2-7	CAVRGPRAGGSYIPTF	SU22:147:T3:NA	1	-	-	-	-	-	-	-	-	-	-	-
84	S%QNTGE	4.3e-06	3	5	1.4e-07	1	0.094	1	0.001	0.0015	global-S%QNTGE	CASSfqNTGELFF	CASSFQNTGELFF	TRBV7-8	TRBJ2-2	CVVNGDTDKLIF	INCOV194:YLQPRTFLLK	1	-	-	-	-	-	-	-	-	-	-	-
84	S%QNTGE	4.3e-06	3	5	1.4e-07	1	0.094	1	0.001	0.0015	global-S%QNTGE	CASSfqNTGELFF	CASSFQNTGELFF	TRBV7-8	TRBJ2-2	CVVNGDTDKLIF	INCOV194:YLQPRTFLL	1	-	-	-	-	-	-	-	-	-	-	-
84	S%QNTGE	4.3e-06	3	5	1.4e-07	1	0.094	1	0.001	0.0015	global-S%QNTGE	CASSEqNTGELFF	CASSEQNTGELFF	TRBV9	TRBJ2-2	CVVNEADKLIF	IEDB:SARS-CoV-2:YLQPRTFLL	1	-	-	-	-	-	-	-	-	-	-	-
84	S%QNTGE	4.3e-06	3	5	1.4e-07	1	0.094	1	0.001	0.0015	global-S%QNTGE	CASSLqNTGELFF	CASSLQNTGELFF	TRBV7-8	TRBJ2-2	CATYLCAAGDDKIIF	IEDB:SARS-CoV-2:YLQPRTFLL	1	-	-	-	-	-	-	-	-	-	-	-
84	S%QNTGE	4.3e-06	3	5	1.4e-07	1	0.094	1	0.001	0.0015	global-S%QNTGE	CASSLqNTGELFF	CASSLQNTGELFF	TRBV27	TRBJ2-2	CAMREGGDDKIIF	SU22:18:T3:NA	1	-	-	-	-	-	-	-	-	-	-	-
84	S%QNTGE	4.3e-06	3	5	1.4e-07	1	0.094	1	0.001	0.0015	global-S%QNTGE	CASSLqNTGELFF	CASSLQNTGELFF	TRBV28	TRBJ2-2	CAVRDGGSQGNLIF	SU22:66:T3:NA	1	-	-	-	-	-	-	-	-	-	-	-
84	S%QNTGE	4.3e-06	3	5	1.4e-07	1	0.094	1	0.001	0.0015	global-S%QNTGE	CAlsdqNTGELFF	CALSDQNTGELFF	TRBV7-8	TRBJ2-2	CVVNKDDKIIF	IEDB:SARS-CoV-2:YLQPRTFLL	1	-	-	-	-	-	-	-	-	-	-	-
84	S%QNTGE	4.3e-06	3	5	1.4e-07	1	0.094	1	0.001	0.0015	global-S%QNTGE	CASSIqNTGELFF	CASSIQNTGELFF	TRBV19	TRBJ2-2	CAAGDRGSTLGRLYF	IEDB:SARS-CoV-2:KQLPFFYYS	1	-	-	-	-	-	-	-	-	-	-	-
85	SPTSGS%YE	4.3e-06	2	5	9.7e-10	1	0.001	0.67	0.001	0.0015	global-SPTSGS%YE	CASSPTSGsaYEQYF	CASSPTSGSAYEQYF	TRBV5-4	TRBJ2-7	CAVRGGAGNMLTF	SU22:77:T2:NA	1	-	-	-	-	-	-	-	-	-	-	-
85	SPTSGS%YE	4.3e-06	2	5	9.7e-10	1	0.001	0.67	0.001	0.0015	global-SPTSGS%YE	CASSPTSGsiyEQFF	CASSPTSGSIYEQFF	TRBV3	TRBJ2	CAFYNTDKLIF	IEDB:EBV:GLCTLVAML	1	-	-	-	-	-	-	-	-	-	-	-
85	SPTSGS%YE	4.3e-06	2	5	9.7e-10	1	0.001	0.67	0.001	0.0015	global-SPTSGS%YE	CASSPTSGsiyEQFF	CASSPTSGSIYEQFF	TRBV3	TRBJ2	CALYNTDKLIF	IEDB:EBV:GLCTLVAML	1	-	-	-	-	-	-	-	-	-	-	-
85	SPTSGS%YE	4.3e-06	2	5	9.7e-10	1	0.001	0.67	0.001	0.0015	global-SPTSGS%YE	CASSPTSGsiyEQFF	CASSPTSGSIYEQFF	TRBV3-1	TRBJ2-1	CALFNTDKLIF	SU22:2:T3:NA	2	-	-	-	-	-	-	-	-	-	-	-
85	SPTSGS%YE	4.3e-06	2	5	9.7e-10	1	0.001	0.67	0.001	0.0015	global-SPTSGS%YE	CASSPTSGsvyEQFF	CASSPTSGSVYEQFF	TRBV3	TRBJ2	CAGYNTDKLIF	IEDB:EBV:GLCTLVAML	1	-	-	-	-	-	-	-	-	-	-	-
85	SPTSGS%YE	4.3e-06	2	5	9.7e-10	1	0.001	0.67	0.001	0.0015	global-SPTSGS%YE	CASSPTSGsvyEQFF	CASSPTSGSVYEQFF	TRBV3	TRBJ2	CALFNTDKLIF	IEDB:EBV:GLCTLVAML	1	-	-	-	-	-	-	-	-	-	-	-
85	SPTSGS%YE	4.3e-06	2	5	9.7e-10	1	0.001	0.67	0.001	0.0015	global-SPTSGS%YE	CASSPTSGsvyEQFF	CASSPTSGSVYEQFF	TRBV3	TRBJ2	CALYNTDKLIF	IEDB:EBV:GLCTLVAML	1	-	-	-	-	-	-	-	-	-	-	-
85	SPTSGS%YE	4.3e-06	2	5	9.7e-10	1	0.001	0.67	0.001	0.0015	global-SPTSGS%YE	CASSPTSGsvyEQFF	CASSPTSGSVYEQFF	TRBV3-1	TRBJ2-1	CARLYGNNRLAF	SU22:92:T3:NA	1	-	-	-	-	-	-	-	-	-	-	-
85	SPTSGS%YE	4.3e-06	2	5	9.7e-10	1	0.001	0.67	0.001	0.0015	global-SPTSGS%YE	CASSPTSGsiYEQYF	CASSPTSGSIYEQYF	TRBV3	TRBJ2	CALYNTDKLIF	IEDB:EBV:GLCTLVAML	1	-	-	-	-	-	-	-	-	-	-	-
85	SPTSGS%YE	4.3e-06	2	5	9.7e-10	1	0.001	0.67	0.001	0.0015	global-SPTSGS%YE	CASSPTSGsiYEQYF	CASSPTSGSIYEQYF	TRBV3	TRBJ2	CALYNTDKLIV	IEDB:EBV:GLCTLVAML	1	-	-	-	-	-	-	-	-	-	-	-
85	SPTSGS%YE	4.3e-06	2	5	9.7e-10	1	0.001	0.67	0.001	0.0015	global-SPTSGS%YE	CASSPTSGsiYEQYF	CASSPTSGSIYEQYF	TRBV3	TRBJ2	CASYGTDKLIF	IEDB:EBV:GLCTLVAML	1	-	-	-	-	-	-	-	-	-	-	-
85	SPTSGS%YE	4.3e-06	2	5	9.7e-10	1	0.001	0.67	0.001	0.0015	global-SPTSGS%YE	CASSPTSGsiYEQYF	CASSPTSGSIYEQYF	TRBV3	TRBJ2	CAVRDGGNFNKFYF	IEDB:EBV:GLCTLVAML	1	-	-	-	-	-	-	-	-	-	-	-
85	SPTSGS%YE	4.3e-06	2	5	9.7e-10	1	0.001	0.67	0.001	0.0015	global-SPTSGS%YE	CASSPTSGsiYEQYF	CASSPTSGSIYEQYF	TRBV3-1	TRBJ2-7	CALYNTDKLIF	SU22:92:T3:NA	2	-	-	-	-	-	-	-	-	-	-	-
85	SPTSGS%YE	4.3e-06	2	5	9.7e-10	1	0.001	0.67	0.001	0.0015	global-SPTSGS%YE	CASSPTSGsvYEQYF	CASSPTSGSVYEQYF	TRBV3	TRBJ2	CVYVSDKDSTDKLIF	IEDB:EBV:GLCTLVAML	1	-	-	-	-	-	-	-	-	-	-	-
85	SPTSGS%YE	4.3e-06	2	5	9.7e-10	1	0.001	0.67	0.001	0.0015	global-SPTSGS%YE	CASSPTSGsvYEQYF	CASSPTSGSVYEQYF	TRBV3	TRBJ2	CAFTNTGNQFYF	IEDB:EBV:GLCTLVAML	1	-	-	-	-	-	-	-	-	-	-	-
86	SS%SNQP	4.3e-06	3	5	7.9e-07	1	0.54	1	0.001	0.0015	global-SS%SNQP	CASSSsSNQPQHF	CASSSSSNQPQHF	TRBV12-3	TRBJ1-5	CAVSRTGNQFYF	SU22:2:T1:NA	1	-	-	-	-	-	-	-	-	-	-	-
86	SS%SNQP	4.3e-06	3	5	7.9e-07	1	0.54	1	0.001	0.0015	global-SS%SNQP	CASSSySNQPQHF	CASSSYSNQPQHF	TRBV7-9	TRBJ1-5	CAATDSNYQLIW	SU22:28:T2:NA	1	-	-	-	-	-	-	-	-	-	-	-
86	SS%SNQP	4.3e-06	3	5	7.9e-07	1	0.54	1	0.001	0.0015	global-SS%SNQP	CASSSnSNQPQHF	CASSSNSNQPQHF	TRBV6-5	TRBJ1-5	CAVARGSGYSTLTF	SU22:115:T1:NA	1	-	-	-	-	-	-	-	-	-	-	-
86	SS%SNQP	4.3e-06	3	5	7.9e-07	1	0.54	1	0.001	0.0015	global-SS%SNQP	CASSSqSNQPQHF	CASSSQSNQPQHF	TRBV2-01	TRBJ1-5:01	CLVGSMDSNYQLIW	MCPAS:Flu.M1.GILGFVFTL	1	-	-	-	-	-	-	-	-	-	-	-
86	SS%SNQP	4.3e-06	3	5	7.9e-07	1	0.54	1	0.001	0.0015	global-SS%SNQP	CASSSqSNQPQHF	CASSSQSNQPQHF	TRBV25-1	TRBJ1-5	CLVGSMDSNYQLIW	IEDB:Flu_A:GILGFVFTL	1	-	-	-	-	-	-	-	-	-	-	-
86	SS%SNQP	4.3e-06	3	5	7.9e-07	1	0.54	1	0.001	0.0015	global-SS%SNQP	CASSSdSNQPQHF	CASSSDSNQPQHF	TRBV11-2	TRBJ1-5	CAVTTPGEKLTF	SU22:126:T1:NA	1	-	-	-	-	-	-	-	-	-	-	-
87	SIR%AYE	4.3e-06	3	5	1.4e-09	1	0.001	0.95	0.001	0.0015	global-SIR%AYE	CASSIRGaYEQYF	CASSIRGAYEQYF	TRBV19	TRBJ2-7	CAVNLAGGSQGNLIF	SU22:113:T1:NA	1	-	-	-	-	-	-	-	-	-	-	-
87	SIR%AYE	4.3e-06	3	5	1.4e-09	1	0.001	0.95	0.001	0.0015	global-SIR%AYE	CASSIrrayerYF	CASSIRRAYERYF	TRBV19:01	TRBJ2-7:01	CAFGGSQGNLIF	MCPAS:Flu.M1.GILGFVFTL	1	-	-	-	-	-	-	-	-	-	-	-
[truncated: 17,170 more rows]

## Sheet: S1.3
	tgtgccgtcccgccggggggtaaccagttctatttt+tgtgccagcgaggcgataaacaccggggagctgtttttt	tgtgccgtgagagtaataggtgacaagatcatcttt+tgtgcctggagtcccgagggtgagcagttcttc	tgtgctgtctcctcatactctggggctgggagttaccaactcactttc+tgtgccagcagcccagatatttttaagcgggaccaagagacccagtacttc	tgtgctgggcagctgttagatggcaccgacaagctcatcttt+tgtgccagcaatggagggaacaccggggagctgtttttt	tgtgccgtgaaccaagatgacaagatcatcttt+tgtgccagcagccccgatatcgagcagtacttc	tgtgctgctttcatggatagcaactatcagttaatctgg+tgtgccagcagtttaggctacgagcagtacttc	tgtgtggtgaacgagttggatgacatgcgcttt+tgcgccatttctagggcgaacaccggggagctgtttttt	tgcctcgtgggtgacagaggtcggaatgacatgcgcttt+tgcgccagcagctgggggaacaccggggagctgtttttt	tgtgctgggcagacctcatactctggggctgggagttaccaactcactttc+tgcgccagcagcttggagacagccactgaagctttcttt	tgtgcaatgagctctgagaggctgctcttt+tgcgccagcagtttggcaggggcctacgagcagtacttc	tgtgcaggagcggagcggcagggaggaaagcttatcttc+tgtgccagcagtttgatgaacaccggggagctgtttttt	tgtgctgtgcagggattgttaaccagtggctctaggttgaccttt+tgtgccagcagcgcccggaccggggagctgtttttt	tgtgctgtggcctacaacttcaacaaattttacttt+tgcgccagcagccaagatcaccccgcgggcaggactaatgaaaaactgtttttt	tgtgtggtttcaggaggaagctacatacctacattt+tgtgccagcagtgactacggaggctatggctacaccttc	tgtgcagagaatattaatgctggtggtactagctatggaaagctgacattt+tgtgcctggagtcttgacatggaagctttcttt	tgtgctgtcagacccactgaaggtgaccagggaggaaagcttatcttc+tgtgccagcagcgctaacaccggggagctgtttttt	tgtgctgtgggaggtagcaactataaactgacattt+tgtgccagcagcttagggcggagctcctacaatgagcagttcttc	tgtgcaggagctcacgactacaagctcagcttt+tgcagcatatacagggattcgaacaccggggagctgtttttt	tgtgcatcagccgcctatggtcagaattttgtcttt+tgtgccagcagtcgcgggggggcagtctacaatgagcagttcttc	tgtgtggtgaggggatatggaggaagccaaggaaatctcatcttt+tgtgccagtagtatggcgagcacagatacgcagtatttt	tgtgctgtgagagatggggacagctgggggaaattgcagttt+tgcgccagcagccaagatcacagggaaaatggttacaccatatatttt	tgtgctgtggcgacatcaggaggaagctacatacctacattt+tgtgccatcagcacaggggatagcaatcagccccagcatttt	tgtgctacgtatgggaacaacagactcgctttt+tgtgcctgggggtgggagaacaccggggagctgtttttt	tgtgctgtggaggagggaggctttgggaatgtgctgcattgc+tgtgccagcaccggcacagatacgcagtatttt	tgtgccgtgaccctttatgggaacaacagactcgctttt+tgtgccagtagggatctcatgggacaaaactacaatgagcagttcttc	tgtgcagagagtatggggcgagcgaattatggaggaagccaaggaaatctcatcttt+tgtgccagctcaccagacggggagctgtttttt	tgtgctgtgactcacggcgggtatgcactcaacttc+tgcgccagcagccccgggactagcgggggcgatgagcagttcttc	tgtgccgtacctacctcctacgacaaggtgatattt+tgtgccagcagtgttagccccggggagctgtttttt	tgtgtgtggctctctaacgactacaagctcagcttt+tgcagtgttctggacagctatggctacaccttc	tgtgctgtgagagatagcaactatcagttaatctgg+tgtgccagcagtgactccaacaccggggagctgtttttt	tgtgctgtgatggatagcagctataaattgatcttc+tgtgccagcagtgacagggacaccggggagctgtttttt	tgtgcagaggtcaaccccaggacggagctcatcttt+tgtgccagcagccttagacgcgacgagcagtacttc	tgtgctacggtcctgaattatggaggaagccaaggaaatctcatcttt+tgtgccagcagcccaacaaaggcaactaatgaaaaactgtttttt	tgtgctgtgttaaacaccgacaagctcatcttt+tgtgccagcagctacggggggtacaccggggagctgtttttt	tgtgctacgggcaaatcaggaaacacacctcttgtcttt+tgtgccagcagcatgggacagaatacctacaatgagcagttcttc	tgtgctacggacgcgcgtagcaactatcagttaatctgg+tgtgccagcagccaaggggacaatgagcagttcttc	tgtgctgtgaagacggtgatgggaaacacacctcttgtcttt+tgtgccagcagcgcgaacaccggggagctgtttttt	tgtgctctgaccgaaaggggaaatgagaaattaaccttt+tgtgccagtagtcttgccgtcacagatacgcagtatttt	tgtgctctgagtgaggcaaagggcaggagagcacttactttt+tgtgccagcagcttcggacagaacactgaagctttcttt	tgtgctctgagatctttcatgaattcaggatacagcaccctcaccttt+tgtgccagcagcttgggactagccggtgagcagttcttc	tgtgctctgatacgggactacaagctcagcttt+tgtgccagcagctccgacaggaacaccggggagctgtttttt	tgtgctctgctccatacctcaggaacctacaaatacatcttt+tgtgccagcagcgaggggactagcgggggtcgggagcagttcttc	tgtgctgtgtatggtggtgctacaaacaagctcatcttt+tgtgccagcagtttagggctcgggggcgagcagtacttc	tgtgctctgagtgaggtaactcagggcggatctgaaaagctggtcttt+tgtgccagctcacctcggaccggggagctgtttttt	tgtgctgtgcaagccccccctcgttctaacgactacaagctcagcttt+tgtgccagcagcttcgggttgaacactgaagctttcttt	tgtgccctgacgtccgacagaggctcaaccctggggaggctatacttt+tgtgccagcagcttagggcccgagcagttcttc	tgtgttctaactgacagctgggggaaattgcagttt+tgtgccagcagccccggtagcgagcagtacttc	tgtgctgtgggggccgtaaataactatggtcagaattttgtcttt+tgtgccagcagttacggggggaacactgaagctttcttt	tgtgctgtgaggacaatcctctataacaccaatgcaggcaaatcaaccttt+tgtgccagcagctcgggacaggatcactacaatgagcagttcttc
[truncated: 256 more rows]
[truncated: 207 more columns]

[truncated: 4 more sheets: S1.4, S1.5, S1.6, S1.7]
