# Supplementary material for: T cell receptor sequences are the dominant factor contributing to the phenotype of CD8+ T cells with specificities against immunogenic viral antigens
Source: Cell Rep. Author manuscript; Available in PMC 2023 Dec 19. (PMC10729740; doi:10.1016/j.celrep.2023.113279)
Supplement: 3 [file NIHMS1948172-supplement-3.xlsx]

## Sheet: Table S2 Contents
Name	Description
S2.1	Annotation and projection of YLQ-specific single CD8+ T cells.
S2.2	Pearson correlations for cluster 6 to 1 TCR sequence similarity and mRNA
S2.3	Pearson correlations for cluster 0 to 1 TCR sequence similarity and mRNA
S2.4	Pearson correlations for cluster 0 to 6 TCR sequence similarity and mRNA

## Sheet: S2.1
	Annotations					Projection
	Sequencing batch	INCOV patient ID	Blood draw timepoint	TCR leiden		UMAP1	UMAP2
AAGGAGCAGATATGCA-1-1:2_1:2-1	1	INCOV002	T1	6		3.89822	7.29952
CATCAAGCAATGGAAT-1-1:2_1:2-1	1	INCOV002	T1	5		4.07904	7.37525
CCACCTAAGTGCCAGA-1-1:2_1:2-1	1	INCOV002	T1	2		1.66539	8.35057
CGATCGGTCTACTATC-1-1:2_1:2-1	1	INCOV002	T1	0		3.39872	3.99322
CGGACGTAGCTTTGGT-1-1:2_1:2-1	1	INCOV002	T1	2		0.0810115	1.33476
GACCTGGCACTACAGT-1-1:2_1:2-1	1	INCOV002	T1	4		1.56311	0.786657
GGACAGATCACTGGGC-1-1:2_1:2-1	1	INCOV002	T1	5		2.67788	8.74801
GGACGTCGTTTAAGCC-1-1:2_1:2-1	1	INCOV002	T1	2		4.3574	6.05897
TATCAGGTCGATGAGG-1-1:2_1:2-1	1	INCOV002	T1	0		1.87318	4.94053
TGCGCAGTCGCTTGTC-1-1:2_1:2-1	1	INCOV002	T1	4		1.71902	-0.0779588
TGCGTGGTCGAGAGCA-1-1:2_1:2-1	1	INCOV002	T1	0		3.47493	2.67794
TTCTCCTTCCGGGTGT-1-1:2_1:2-1	1	INCOV002	T1	4		3.01111	6.52702
AGACGTTTCGCCAGCA-1-1:2_2:2-2	1	INCOV002	T2	6		3.55884	9.34408
ATAACGCCACTAGTAC-1-1:2_2:2-2	1	INCOV002	T2	0		1.9683	1.47029
CAGAGAGTCGGTCTAA-1-1:2_2:2-2	1	INCOV002	T2	2		1.67622	1.81558
CGCTATCTCCAGGGCT-1-1:2_2:2-2	1	INCOV002	T2	2		5.03993	7.99944
CGTGTCTAGACTACAA-1-1:2_2:2-2	1	INCOV002	T2	4		1.19269	1.56234
CTCGGGACAAGTTAAG-1-1:2_2:2-2	1	INCOV002	T2	5		1.57119	1.22921
CTCTAATTCTTTAGGG-1-1:2_2:2-2	1	INCOV002	T2	4		1.33934	1.91693
GTAACGTCACCTGGTG-1-1:2_2:2-2	1	INCOV002	T2	4		3.82409	6.90095
TATCAGGAGCGAGAAA-1-1:2_2:2-2	1	INCOV002	T2	3		4.16277	8.75689
AAACCTGTCATAGCAC-1-1:4_1:4-1	1	INCOV004	T1	2		1.22428	7.87178
ATGAGGGAGCAAATCA-1-1:4_1:4-1	1	INCOV004	T1	5		1.73497	2.27141
CATCGGGTCTGTCAAG-1-1:4_1:4-1	1	INCOV004	T1	1		2.48079	1.95896
GAATAAGAGCTGAAAT-1-1:4_1:4-1	1	INCOV004	T1	5		2.78769	-0.351529
TCAACGACACGTCTCT-1-1:4_1:4-1	1	INCOV004	T1	5		2.85892	2.40954
TTCGAAGAGAATAGGG-1-1:4_1:4-1	1	INCOV004	T1	0		2.07209	8.0285
ACTGAGTAGCGATAGC-1-1:4_2:4-2	1	INCOV004	T2	2		5.81117	6.84786
ATCATCTGTCGTCTTC-1-1:4_2:4-2	1	INCOV004	T2	0		0.366653	-0.690113
CCGTGGAGTCTCCACT-1-1:4_2:4-2	1	INCOV004	T2	5		2.90203	-0.0885173
GAAGCAGTCATACGGT-1-1:4_2:4-2	1	INCOV004	T2	3		1.8244	5.66526
GACTAACAGTACGTTC-1-1:4_2:4-2	1	INCOV004	T2	1		5.12108	5.616
TGAGAGGCAGAAGCAC-1-1:4_2:4-2	1	INCOV004	T2	0		-0.194836	-0.356005
ACACCAAAGGTACTCT-1-2:S8:5-2	2	INCOV005	T2	1		5.09204	4.31621
AGCATACGTAAACACA-1-2:S2:10-1	2	INCOV010	T1	6		-0.133886	1.98253
CACCTTGTCCAAGCCG-1-2:S2:10-1	2	INCOV010	T1	2		2.5947	7.49493
CCCAATCTCAGCGACC-1-2:S2:10-1	2	INCOV010	T1	3		5.70871	7.04512
CGGGTCAGTCGACTAT-1-2:S2:10-1	2	INCOV010	T1	6		1.20205	7.89821
TCTATTGCACCGTTGG-1-2:S2:10-1	2	INCOV010	T1	0		3.59846	6.83751
TGCACCTTCGCTTAGA-1-2:S2:10-1	2	INCOV010	T1	5		5.55268	6.44466
CTACACCAGCCACTAT-1-3:A3:10-2	3	INCOV010	T2	4		1.17795	3.65064
GAACGGAGTCTTCTCG-1-3:A3:10-2	3	INCOV010	T2	6		0.793295	-0.475346
CACACTCAGTGGGCTA-1-4:C1:25-1	4	INCOV025	T1	0		4.63077	2.07355
CTACATTCATTGGGCC-1-4:C1:25-1	4	INCOV025	T1	0		4.26405	0.478893
GGCTCGAGTACTCTCC-1-4:C2:19-1	4	INCOV019	T1	1		1.46027	6.17532
ACTGAACCAAAGAATC-1-4:C3:19-2	4	INCOV019	T2	5		1.87309	6.10684
CTAATGGAGTCTCCTC-1-4:C4:25-2	4	INCOV025	T2	5		1.42149	2.19289
AGGCCACAGAGTCTGG-1-4:C5:36-2	4	INCOV036	T2	6		5.12785	7.61988
AGCGGTCTCGGCGGTT-1-4:C6:36-1	4	INCOV036	T1	3		2.71753	5.76947
CATCGAATCCGCGTTT-1-4:C6:36-1	4	INCOV036	T1	3		2.81079	7.43056
CCCTCCTGTCCAGTGC-1-4:C6:36-1	4	INCOV036	T1	0		3.14926	9.58333
TGGGCGTCACCTTGTC-1-5:D1:2-3	5	INCOV002	T3	2		-0.600574	0.483949
TGAGGGATCTGAAAGA-1-5:D2:18-3	5	INCOV018	T3	0		1.43936	3.77581
GACCAATCAGATTGCT-1-5:D2:2-3	5	INCOV002	T3	6		5.40109	7.19247
GAGCAGAAGTTGTCGT-1-5:D2:2-3	5	INCOV002	T3	2		0.570649	-0.234317
GAGCAGAGTTCCAACA-1-5:D2:2-3	5	INCOV002	T3	4		2.00162	2.88413
GGCAATTGTAGGGTAC-1-5:D2:2-3	5	INCOV002	T3	4		2.51143	0.657987
TCGTAGAAGGATGGAA-1-5:D2:2-3	5	INCOV002	T3	7		-0.764224	3.04417
CAGCTAAAGAGACTAT-1-5:D4:42-1	5	INCOV042	T1	0		3.01706	0.14469
GTCGGGTCAGAAGCAC-1-5:D4:42-1	5	INCOV042	T1	1		4.98077	0.666617
TGAAAGAGTATATGGA-1-5:D4:42-1	5	INCOV042	T1	4		4.65776	8.27227
CATCAGAGTAGAGTGC-1-5:D4:66-1	5	INCOV066	T1	6		2.01911	0.39612
CGCTGGAAGATGTAAC-1-5:D4:66-1	5	INCOV066	T1	4		2.40394	2.33902
AGGTCATGTTCGTGAT-1-5:D4:63-1	5	INCOV063	T1	3		2.21791	3.28932
CAAGTTGGTAAATGAC-1-5:D4:63-1	5	INCOV063	T1	3		2.17084	5.22805
CACAAACCATCTGGTA-1-5:D4:63-1	5	INCOV063	T1	0		1.85655	2.82046
GGAACTTCAATAGAGT-1-5:D4:63-1	5	INCOV063	T1	0		2.91386	3.56333
TGCGTGGTCTCATTCA-1-5:D4:63-1	5	INCOV063	T1	0		1.85335	5.49149
TTCCCAGAGCAGGCTA-1-5:D4:63-1	5	INCOV063	T1	3		0.781512	1.86596
AACTTTCAGTATTGGA-1-5:D5:66-2	5	INCOV066	T2	5		-0.356307	3.01196
GACGGCTTCTCACATT-1-5:D5:66-2	5	INCOV066	T2	6		2.68868	9.24729
TAAACCGGTTCGGGCT-1-5:D5:63-2	5	INCOV063	T2	6		2.54899	2.64617
TATTACCCAAGCGAGT-1-5:D5:68-2	5	INCOV068	T2	3		1.21608	2.51299
GGACAAGCAGCCACCA-1-5:D5:61-2	5	INCOV061	T2	0		-0.362648	3.64936
TCAACGACAGGGTTAG-1-5:D5:61-2	5	INCOV061	T2	7		-0.971296	3.55627
TCATTACTCTGCCCTA-1-5:D5:61-2	5	INCOV061	T2	3		4.55807	6.96561
TGAGCCGCATGCTAGT-1-5:D5:61-2	5	INCOV061	T2	7		-1.17923	3.71419
ACCTTTATCAATCACG-1-5:D6:66-2	5	INCOV066	T2	0		2.71876	4.9704
CGTCTACGTCCCGACA-1-5:D6:66-2	5	INCOV066	T2	4		-0.0590288	3.10931
CACAGTAAGCACGCCT-1-5:D6:18-2	5	INCOV018	T2	0		1.96037	7.07291
ACTGAACGTCGAGTTT-1-5:D6:63-2	5	INCOV063	T2	0		2.3974	3.09082
CCGTTCACATACCATG-1-5:D6:63-2	5	INCOV063	T2	3		3.46863	3.22458
GTTCTCGAGATGGGTC-1-5:D6:63-2	5	INCOV063	T2	0		2.6677	3.70986
AAAGCAAAGTGTCTCA-1-5:D6:61-2	5	INCOV061	T2	1		3.38653	5.55578
ATAAGAGTCGTTTGCC-1-5:D6:61-2	5	INCOV061	T2	8		5.29301	3.57085
CTACGTCCACTTCTGC-1-5:D6:61-2	5	INCOV061	T2	1		4.9486	5.92444
GCAGCCAGTACATGTC-1-5:D6:61-2	5	INCOV061	T2	8		6.00622	4.46183
CCTACACTCAGTCAGT-1-5:D7:56-2	5	INCOV056	T2	6		3.45788	7.16793
GTGCGGTGTTACTGAC-1-5:D7:56-2	5	INCOV056	T2	4		2.44839	6.09047
ACTGCTCTCTTATCTG-1-5:D7:58-2	5	INCOV058	T2	3		2.869	8.46962
GGTATTGCAATCGAAA-1-5:D7:58-2	5	INCOV058	T2	8		1.78349	6.96271
CGGACTGGTGATGTCT-1-5:D7:68-1	5	INCOV068	T1	5		3.75443	5.11583
GAACATCCATGTTGAC-1-5:D7:68-1	5	INCOV068	T1	4		1.82346	-0.00413603
GCACATAAGACACTAA-1-5:D7:68-1	5	INCOV068	T1	5		3.30841	5.88276
TCGGGACGTGAGTGAC-1-5:D7:68-1	5	INCOV068	T1	4		2.29842	0.296514
CATCGGGAGACTGGGT-1-6:E1:28-1	6	INCOV028	T1	1		5.28339	1.70265
CCTTACGTCAATCACG-1-6:E1:28-1	6	INCOV028	T1	1		5.03295	1.38567
CGTTGGGAGATCCTGT-1-6:E1:28-1	6	INCOV028	T1	1		3.80761	1.34787
CTACACCAGATGTTAG-1-6:E1:28-1	6	INCOV028	T1	1		4.42923	2.28632
CTCGGGACATGGTAGG-1-6:E1:28-1	6	INCOV028	T1	1		4.93902	1.10134
CTGCGGACACTTACGA-1-6:E1:28-1	6	INCOV028	T1	1		5.19969	1.55112
GGTATTGCAGTCGATT-1-6:E1:28-1	6	INCOV028	T1	1		3.84559	0.730297
TAAACCGCAAGGACTG-1-6:E1:28-1	6	INCOV028	T1	1		4.4494	2.40567
TCAGCAAAGATCCGAG-1-6:E1:28-1	6	INCOV028	T1	1		4.53315	0.990712
TGAGCCGCACGCCAGT-1-6:E1:28-1	6	INCOV028	T1	1		5.22781	2.04476
TTCTCCTCACTTCGAA-1-6:E1:28-1	6	INCOV028	T1	1		1.67259	-0.141422
CTGCGGAAGTTAAGTG-1-6:E2:26-1	6	INCOV026	T1	6		2.11508	8.68291
AACCATGAGCACAGGT-1-6:E2:28-1	6	INCOV028	T1	1		4.10094	1.70108
ACACCCTAGCCTCGTG-1-6:E2:28-1	6	INCOV028	T1	1		4.27441	0.833382
AGAATAGGTCGCTTCT-1-6:E2:28-1	6	INCOV028	T1	1		4.74496	1.08199
CCACTACGTGTCGCTG-1-6:E2:28-1	6	INCOV028	T1	1		3.21929	2.35372
TGGCGCAAGCCCAACC-1-6:E2:28-1	6	INCOV028	T1	1		4.12557	2.13457
TTGCCGTTCGCACTCT-1-6:E2:34-1	6	INCOV034	T1	4		2.0137	3.54182
AACTTTCGTACAGACG-1-6:E3:28-2	6	INCOV028	T2	1		5.17289	0.369478
ACCCACTGTGCGGTAA-1-6:E3:28-2	6	INCOV028	T2	1		5.24558	2.44869
CATATGGTCCACGCAG-1-6:E3:28-2	6	INCOV028	T2	1		4.61408	-0.0663789
CTGATAGGTGGCGAAT-1-6:E3:28-2	6	INCOV028	T2	8		2.39853	0.0724041
GAAATGACATGCTAGT-1-6:E3:28-2	6	INCOV028	T2	1		5.62906	1.3402
TGTCCCAAGGGTATCG-1-6:E3:28-2	6	INCOV028	T2	1		5.00481	0.684037
ATCATCTAGCCAGGAT-1-6:E4:26-2	6	INCOV026	T2	0		1.34137	8.53341
ATTACTCCAGGTCCAC-1-6:E4:26-2	6	INCOV026	T2	6		1.46772	3.40955
GATTCAGTCAGCTGGC-1-6:E4:26-2	6	INCOV026	T2	2		2.85901	9.09993
AGCCTAACATCAGTCA-1-6:E4:28-2	6	INCOV028	T2	1		4.60199	0.499145
ATTGGTGGTACTCTCC-1-6:E4:28-2	6	INCOV028	T2	1		5.43731	3.56122
CAGCTGGAGCAATATG-1-6:E4:28-2	6	INCOV028	T2	1		4.78792	0.727168
CATGACATCACCGTAA-1-6:E4:28-2	6	INCOV028	T2	1		4.14943	0.0714745
CCATTCGTCAGTTCGA-1-6:E4:28-2	6	INCOV028	T2	1		5.30542	2.98099
CCTTACGTCACCGGGT-1-6:E4:28-2	6	INCOV028	T2	1		4.45381	0.835178
CGAGCCAGTAAACGCG-1-6:E4:28-2	6	INCOV028	T2	1		4.37694	1.95374
GGACAGACACTGTCGG-1-6:E4:28-2	6	INCOV028	T2	1		5.28382	1.2335
GTTACAGCATCCCATC-1-6:E4:28-2	6	INCOV028	T2	1		4.58175	2.74533
GACGGCTTCGTATCAG-1-6:E5:48-1	6	INCOV048	T1	5		3.31829	4.61348
TAAGTGCCATCTATGG-1-6:E5:48-1	6	INCOV048	T1	2		4.94139	7.47805
TTCTACAAGTCCCACG-1-6:E5:48-1	6	INCOV048	T1	1		1.79441	2.74761
ATTGGTGAGCTAAGAT-1-6:E6:47-2	6	INCOV047	T2	0		4.66032	7.00122
CGTGAGCCAGCTATTG-1-7:F1:42-3	7	INCOV042	T3	1		4.86977	7.60823
CACACCTCACGGTAGA-1-7:F1:40-3	7	INCOV040	T3	0		2.06507	8.12236
TCATTACAGCGATAGC-1-7:F1:40-3	7	INCOV040	T3	0		1.09427	6.17056
TCGCGTTTCACATGCA-1-7:F1:40-3	7	INCOV040	T3	0		1.12041	3.75527
AACCGCGCAAGCGCTC-1-7:F2:40-3	7	INCOV040	T3	0		-0.0929878	-0.232934
ATCCACCCATGCATGT-1-7:F2:40-3	7	INCOV040	T3	0		1.70336	4.11468
CGGTTAATCAGCGATT-1-7:F2:40-3	7	INCOV040	T3	0		4.17662	5.14433
CAGATCAAGTGGGTTG-1-7:F2:42-3	7	INCOV042	T3	0		3.01729	4.45528
GTATTCTAGGTCATCT-1-7:F5:52-1	7	INCOV052	T1	1		5.83731	4.90707
ATCGAGTAGATCTGAA-1-7:F5:69-1	7	INCOV069	T1	2		4.98366	3.22866
CACATTTCAGCATGAG-1-7:F5:69-1	7	INCOV069	T1	2		3.49249	1.08328
CACCACTAGTCCAGGA-1-7:F5:69-1	7	INCOV069	T1	0		0.884729	0.068727
GCAGTTATCAGTTCGA-1-7:F5:69-1	7	INCOV069	T1	2		3.78298	1.81717
CCTTACGCATACAGCT-1-7:F6:69-1	7	INCOV069	T1	3		1.16455	0.409565
GAGTCCGTCCTCCTAG-1-7:F6:69-1	7	INCOV069	T1	2		2.4197	-0.401835
GATGAGGAGCTGTTCA-1-7:F6:69-1	7	INCOV069	T1	2		4.05626	0.577786
GCTGCTTAGTGACATA-1-7:F6:69-1	7	INCOV069	T1	1		2.20034	1.00082
AACTCCCAGTGAACGC-1-7:F7:69-2	7	INCOV069	T2	1		0.540224	1.93839
CTGGTCTCATACGCCG-1-7:F7:69-2	7	INCOV069	T2	1		4.59399	2.81569
TCTTTCCTCTTCCTTC-1-7:F7:69-2	7	INCOV069	T2	8		1.94903	1.87806
CTGCTGTGTATCGCAT-1-7:F7:52-2	7	INCOV052	T2	1		5.07241	3.00608
TCAGGATAGGTCGGAT-1-7:F7:52-2	7	INCOV052	T2	1		5.12142	0.598319
ATTACTCTCGTTACAG-1-7:F8:69-2	7	INCOV069	T2	1		0.0855294	2.27958
GGAACTTGTTAAGATG-1-7:F8:69-2	7	INCOV069	T2	2		4.03264	2.88021
AACGTTGTCCGCAGTG-1-8:G1:56-3	8	INCOV056	T3	3		4.24654	8.43429
ACAGCCGTCCAGTATG-1-8:G1:56-3	8	INCOV056	T3	1		5.43109	4.82042
GACTACAAGTGGGATC-1-8:G1:56-3	8	INCOV056	T3	6		3.62694	7.72592
TCATTTGTCTCAAGTG-1-8:G1:56-3	8	INCOV056	T3	6		4.16008	7.86492
ATGTGTGGTCTCAACA-1-8:G2:56-3	8	INCOV056	T3	2		1.49647	0.620269
CAGCATACAATAGAGT-1-8:G2:56-3	8	INCOV056	T3	4		2.44848	9.13965
GGTGAAGCAGGTCCAC-1-8:G2:56-3	8	INCOV056	T3	8		4.35653	5.81286
CTGAAGTTCCGCAAGC-1-8:G2:58-3	8	INCOV058	T3	6		5.01588	6.73552
GACAGAGAGGGATCTG-1-8:G2:58-3	8	INCOV058	T3	3		2.73349	4.50208
CCTAGCTCACGTCTCT-1-8:G3:61-3	8	INCOV061	T3	2		2.86229	6.74824
GTGCATAGTCCTCTTG-1-8:G3:61-3	8	INCOV061	T3	5		-0.360932	0.335516
TGCCCTATCTGTCTAT-1-8:G3:61-3	8	INCOV061	T3	6		1.90056	7.86345
ACTTGTTTCAGCGACC-1-8:G3:77-3	8	INCOV077	T3	5		3.95004	5.36051
AGGGAGTTCCAATGGT-1-8:G3:77-3	8	INCOV077	T3	0		2.73424	8.74282
ATCATCTTCCTCAATT-1-8:G3:77-3	8	INCOV077	T3	6		2.46835	8.2402
GCATACACATATACCG-1-8:G3:77-3	8	INCOV077	T3	2		2.11923	0.649968
CTGATAGTCTTTAGTC-1-8:G3:66-3	8	INCOV066	T3	1		5.80715	4.4377
CAGCAGCCAATGCCAT-1-8:G3:63-3	8	INCOV063	T3	5		2.82965	7.69774
TAGTTGGAGCTAGTCT-1-8:G3:63-3	8	INCOV063	T3	4		1.22663	0.931696
TCACAAGCATTCCTCG-1-8:G3:63-3	8	INCOV063	T3	0		4.36558	7.01211
CTACCCACATATGAGA-1-8:G4:82-3	8	INCOV082	T3	1		4.40763	1.22325
CTCGTCATCGCCTGAG-1-8:G4:82-3	8	INCOV082	T3	3		5.05977	6.16694
GGCGACTGTAGAAGGA-1-8:G4:82-3	8	INCOV082	T3	0		2.05721	-0.388827
CGACTTCAGCTTTGGT-1-8:G4:77-3	8	INCOV077	T3	2		1.12887	1.11495
GCAATCACAGCTGTGC-1-8:G4:61-3	8	INCOV061	T3	1		3.99396	1.1945
TATCTCATCATGTGGT-1-8:G4:61-3	8	INCOV061	T3	0		2.87863	6.33429
AGAGCGACACCACGTG-1-8:G4:69-3	8	INCOV069	T3	0		2.76495	9.37344
GTCACAACACCGCTAG-1-8:G5:66-1	8	INCOV066	T1	7		-0.61885	3.51344
GTTCGGGGTCATCCCT-1-8:G5:66-1	8	INCOV066	T1	0		3.6563	7.98054
TGTGGTAGTCTAAACC-1-8:G5:81-1	8	INCOV081	T1	2		3.215	7.80894
GACTAACAGCGATAGC-1-8:G5:77-1	8	INCOV077	T1	4		2.27385	5.38846
TTTGGTTCAATGTTGC-1-8:G6:77-1	8	INCOV077	T1	0		2.45963	6.75109
ACGGGTCAGTGTCTCA-1-8:G6:66-1	8	INCOV066	T1	0		1.72296	5.07123
AGATTGCGTTATCCGA-1-8:G6:66-1	8	INCOV066	T1	2		1.79998	7.72392
CATTATCTCCCGGATG-1-8:G6:66-1	8	INCOV066	T1	6		3.38722	5.00762
GATCAGTCAGGAACGT-1-8:G6:66-1	8	INCOV066	T1	7		-0.770086	3.83991
GTGTTAGAGCCCTAAT-1-8:G6:66-1	8	INCOV066	T1	7		-1.41494	3.39942
GTGCATAGTCGTTGTA-1-8:G7:81-2	8	INCOV081	T2	4		3.07851	2.44025
GTTACAGCAATCTACG-1-8:G7:81-2	8	INCOV081	T2	1		4.98142	1.65657
GCGCGATAGATGCCTT-1-8:G7:77-2	8	INCOV077	T2	2		1.06957	1.24472
AACGTTGAGTGAAGTT-1-8:G8:77-2	8	INCOV077	T2	2		1.75527	1.69243
ACGGCCATCAAAGACA-1-8:G8:77-2	8	INCOV077	T2	0		2.68098	8.95589
GTCTCGTGTGTAATGA-1-8:G8:77-2	8	INCOV077	T2	2		1.0498	0.989542
ACCGTAATCAACGAAA-1-8:G8:82-2	8	INCOV082	T2	1		3.86784	1.23064
GGCCGATGTGGGTCAA-1-8:G8:82-2	8	INCOV082	T2	6		2.35653	6.78598
GTCGTAACAATCGGTT-1-8:G8:82-2	8	INCOV082	T2	6		1.30623	4.30725
TCACAAGGTGTAATGA-1-8:G8:82-2	8	INCOV082	T2	2		2.64286	7.541
CAGCCGAAGCTAACTC-1-9:I1:108-2	9	INCOV108	T2	3		3.45817	5.63451
TCGGTAAAGCTAACTC-1-9:I1:74-1	9	INCOV074	T1	8		6.05336	4.94104
CGCGTTTGTATGGTTC-1-9:I1:79-1	9	INCOV079	T1	1		3.53868	1.51399
AGGCCACAGCTAACAA-1-9:I1:87-2	9	INCOV087	T2	7		-0.86473	3.75057
AGGTCATTCGTTACAG-1-9:I1:92-2	9	INCOV092	T2	0		5.46727	7.13232
CAGCTAAAGAAGGTTT-1-9:I1:96-2	9	INCOV096	T2	2		1.88589	2.60898
CGTAGGCGTCTCTTTA-1-9:I2:114-2	9	INCOV114	T2	2		1.83028	-0.624792
CCGTGGATCAAGGCTT-1-9:I2:87-2	9	INCOV087	T2	4		3.10055	2.15851
GTGTGCGCATGTTCCC-1-9:I2:98-3	9	INCOV098	T3	7		-1.50457	3.17774
GCTGGGTGTCATTAGC-1-9:I3:74-1	9	INCOV074	T1	5		1.4398	0.995567
TCCCGATCATGCCCGA-1-9:I3:74-1	9	INCOV074	T1	8		4.56619	8.32173
ACTTTCATCGAACTGT-1-9:I3:92-1	9	INCOV092	T1	0		2.39169	3.21661
CCAGCGAAGAAACCAT-1-9:I3:92-2	9	INCOV092	T2	0		1.52645	0.60594
CCACGGACACTTCTGC-1-9:I3:98-3	9	INCOV098	T3	1		0.37535	2.23337
TTAACTCTCGAATGGG-1-9:I4:103-2	9	INCOV103	T2	5		3.2107	3.42702
TCCCGATTCGGCTTGG-1-9:I4:79-1	9	INCOV079	T1	2		2.79444	0.541012
GGGCACTAGAACTCGG-1-9:I4:87-1	9	INCOV087	T1	0		1.63461	8.70387
GCTTGAATCATACGGT-1-9:I4:88-1	9	INCOV088	T1	1		2.50879	0.930595
TTCTCAAAGGAGTTGC-1-9:I4:92-2	9	INCOV092	T2	0		1.69308	0.277019
GCACTCTTCCGGCACA-1-9:I4:96-2	9	INCOV096	T2	2		3.33435	4.04158
AAGACCTTCTTAGCCC-1-9:I4:98-3	9	INCOV098	T3	1		1.36401	-0.0828416
GATCGCGGTGTTTGGT-1-9:I4:98-3	9	INCOV098	T3	4		2.11531	5.12267
GGCGACTCAGGTTTCA-1-10:J1:113-1	10	INCOV113	T1	5		2.32514	4.76047
GCTGCTTAGCAGATCG-1-10:J1:122-1	10	INCOV122	T1	4		2.46067	2.09778
GGCTGGTCACGTAAGG-1-10:J1:123-1	10	INCOV123	T1	0		2.5277	6.43723
GTACTCCCACCCATTC-1-10:J1:123-1	10	INCOV123	T1	3		4.12016	6.87707
CACAGGCCAGATGAGC-1-10:J2:116-1	10	INCOV116	T1	3		3.42827	7.58719
GGATGTTAGATGCGAC-1-10:J2:116-1	10	INCOV116	T1	2		4.1135	6.46809
TAAACCGCAACGATGG-1-10:J2:116-1	10	INCOV116	T1	5		2.53745	-0.593116
AAGCCGCCATCACGAT-1-10:J2:126-1	10	INCOV126	T1	7		-1.17865	3.69047
CGGACACAGTCAATAG-1-10:J2:126-1	10	INCOV126	T1	7		1.36809	6.70486
CTCTACGAGCATCATC-1-10:J2:126-1	10	INCOV126	T1	4		2.2454	1.32849
CTCGGAGTCTAGCACA-1-10:J3:113-2	10	INCOV113	T2	8		5.15512	4.8455
CTCGTCATCGTTGCCT-1-10:J3:113-2	10	INCOV113	T2	2		4.2218	5.50011
GATCAGTGTCGGATCC-1-10:J3:113-2	10	INCOV113	T2	5		-0.24426	3.21918
CATCAAGGTGCAACGA-1-10:J3:115-2	10	INCOV115	T2	1		3.24172	3.30078
TAAGTGCCAGCTGCTG-1-10:J3:116-2	10	INCOV116	T2	3		2.58078	2.4695
TGGGCGTCACATCCGG-1-10:J3:116-2	10	INCOV116	T2	0		4.64699	8.45891
AAACCTGCAAACCTAC-1-10:J3:117-2	10	INCOV117	T2	2		3.64359	8.45385
CCACTACCACGCTTTC-1-10:J3:117-2	10	INCOV117	T2	4		3.38752	8.70331
TGGGCGTCAAACTGCT-1-10:J3:117-2	10	INCOV117	T2	6		1.88597	1.99596
GGGAATGCATCGGAAG-1-10:J3:122-2	10	INCOV122	T2	4		4.95567	2.51595
GATCGCGCACCATCCT-1-10:J3:126-2	10	INCOV126	T2	5		2.09165	8.68544
CTGCGGAGTCAGCTAT-1-10:J4:113-2	10	INCOV113	T2	8		5.82131	4.11396
CGGACGTAGGGAAACA-1-10:J4:117-2	10	INCOV117	T2	0		3.47133	1.80624
CATCAAGTCTTCATGT-1-10:J4:123-2	10	INCOV123	T2	2		3.54802	8.51596
TGGCCAGAGAGGGCTT-1-10:J6:129-1	10	INCOV129	T1	4		4.27056	7.53132
ACTGATGCATGTTGAC-1-10:J6:131-1	10	INCOV131	T1	3		2.36467	-0.608464
AGCATACTCTGTACGA-1-10:J6:131-1	10	INCOV131	T1	3		-0.0678619	-0.719287
CAGCTAAAGCCAGGAT-1-10:J6:131-1	10	INCOV131	T1	3		0.538421	0.497681
CCATGTCAGTAATCCC-1-10:J6:131-1	10	INCOV131	T1	3		0.602752	-0.710629
ATAAGAGAGAAACCAT-1-10:J6:135-1	10	INCOV135	T1	3		0.756341	1.18846
TTCTCAACAACTGCTA-1-10:J6:135-1	10	INCOV135	T1	7		-0.955219	3.15387
CTTACCGAGCTAAGAT-1-10:J7:128-2	10	INCOV128	T2	8		0.796395	2.21071
ACTGTCCTCTTGTACT-1-10:J7:131-2	10	INCOV131	T2	3		-0.657062	1.15756
CAGCATATCTGGTTCC-1-10:J7:131-2	10	INCOV131	T2	3		-0.0848068	0.79125
GAACGGATCCAAATGC-1-10:J7:131-2	10	INCOV131	T2	3		0.939237	-0.127425
GTGAAGGTCACCTTAT-1-10:J7:131-2	10	INCOV131	T2	1		6.14159	4.53431
TAGTTGGCAAACGTGG-1-10:J7:131-2	10	INCOV131	T2	3		0.0306333	0.749754
TCAGATGCAGCGAACA-1-10:J7:131-2	10	INCOV131	T2	3		0.704708	2.25361
GTTCGGGGTTCACGGC-1-10:J8:131-2	10	INCOV131	T2	1		3.69405	2.90296
ACGGCCACACGGATAG-1-11:K1:108-3	11	INCOV108	T3	1		2.7765	7.98709
CAGCTAAAGGTGACCA-1-11:K1:108-3	11	INCOV108	T3	7		-0.803774	3.99343
TGGTTAGGTCGAAAGC-1-11:K1:19-3	11	INCOV019	T3	3		5.25823	7.46126
CCACCTAAGCGCCTTG-1-11:K1:81-3	11	INCOV081	T3	0		3.84354	7.0911
GATCTAGTCTGATACG-1-11:K1:92-3	11	INCOV092	T3	0		1.505	1.73595
GGGCACTTCCTCAACC-1-11:K2:108-3	11	INCOV108	T3	4		3.56001	5.93168
TATTACCCAAGCGCTC-1-11:K2:88-3	11	INCOV088	T3	2		2.14198	7.33034
CGCTTCACAGGCAGTA-1-11:K2:92-3	11	INCOV092	T3	0		1.9648	2.74555
CGTGTCTTCTTTACGT-1-11:K3:129-3	11	INCOV129	T3	3		3.88588	7.02203
ACAGCTACAGTCTTCC-1-11:K3:131-3	11	INCOV131	T3	0		3.2157	7.17458
ACCAGTACACTCAGGC-1-11:K3:131-3	11	INCOV131	T3	3		-0.239227	1.77213
AGAATAGAGAAACCGC-1-11:K3:131-3	11	INCOV131	T3	3		-0.199627	0.196403
ATAAGAGGTGGTCCGT-1-11:K3:131-3	11	INCOV131	T3	2		2.40757	1.58796
CAACCTCCACAGGCCT-1-11:K3:131-3	11	INCOV131	T3	3		1.09556	-0.442507
CTCTACGCAGTCGATT-1-11:K3:131-3	11	INCOV131	T3	3		-0.119353	-0.072454
GACGGCTGTTGGTAAA-1-11:K3:131-3	11	INCOV131	T3	3		0.93168	3.08595
TCGAGGCGTAAAGTCA-1-11:K3:131-3	11	INCOV131	T3	3		0.0958883	1.04138
CTACACCGTAAGTTCC-1-11:K3:135-3	11	INCOV135	T3	0		4.44866	5.36663
GCAGCCATCATTATCC-1-11:K4:126-3	11	INCOV126	T3	5		3.88373	8.49117
GAATGAAGTACATGTC-1-11:K4:128-3	11	INCOV128	T3	4		3.11897	9.32053
TCCACACAGTGTACTC-1-11:K4:128-3	11	INCOV128	T3	6		2.26235	9.26009
ACATACGCAGCATACT-1-11:K4:131-3	11	INCOV131	T3	3		0.0312172	-0.465183
ACGTCAATCCAAGCCG-1-11:K4:131-3	11	INCOV131	T3	3		0.523628	-0.886642
AGTCTTTAGATCCTGT-1-11:K4:131-3	11	INCOV131	T3	3		-0.470812	0.996465
ATCACGATCTTTACAC-1-11:K4:131-3	11	INCOV131	T3	6		3.45218	8.18245
CAAGATCAGTACGATA-1-11:K4:131-3	11	INCOV131	T3	5		1.7893	7.20004
CACATAGAGTTAGCGG-1-11:K4:131-3	11	INCOV131	T3	2		2.92531	6.98224
CCGTACTGTTGACGTT-1-11:K4:131-3	11	INCOV131	T3	3		0.766009	-0.0605762
CGTTCTGGTGTGAAAT-1-11:K4:131-3	11	INCOV131	T3	3		-0.523173	0.936977
CTGCGGACACAGAGGT-1-11:K4:131-3	11	INCOV131	T3	3		0.704335	0.396688
GTCATTTGTCCGAACC-1-11:K4:131-3	11	INCOV131	T3	3		0.00890988	-0.868245
TTCTTAGTCACATGCA-1-11:K4:131-3	11	INCOV131	T3	3		0.487838	0.524139
TACTTACGTATTCGTG-1-11:K4:154-3	11	INCOV154	T3	1		2.39754	1.61725
TATCAGGGTTTGACAC-1-11:K5:113-3	11	INCOV113	T3	5		3.79629	5.21551
TGACTTTAGAGCTATA-1-11:K5:113-3	11	INCOV113	T3	3		2.96548	8.11276
GTGCGGTCAAAGCGGT-1-11:K5:154-1	11	INCOV154	T1	1		2.85186	3.07195
GAACGGAAGTTCGCGC-1-11:K7:154-2	11	INCOV154	T2	1		1.9185	0.98601
GTTCATTTCCCTAACC-1-11:K9:108-3	11	INCOV108	T3	3		3.08317	8.02103
TACCTATGTGTAACGG-1-11:K9:108-3	11	INCOV108	T3	8		5.88247	3.78295
CGAATGTGTCGCGGTT-1-11:K9:88-3	11	INCOV088	T3	5		2.71733	5.78338
GCAGCCAGTGTTAAGA-1-11:K9:88-3	11	INCOV088	T3	3		2.61097	8.65835
GGCAATTCACTGAAGG-1-11:K9:88-3	11	INCOV088	T3	7		-1.35766	3.54272
ACTGCTCAGTGGCACA-1-11:K9:92-3	11	INCOV092	T3	0		1.79112	1.15642
AGTGTCAGTGTCGCTG-1-11:K9:92-3	11	INCOV092	T3	0		2.25032	0.228509
CCATTCGCACGTGAGA-1-11:K9:92-3	11	INCOV092	T3	0		2.67013	1.20307
AAGGTTCAGTGACTCT-1-14:N8:182-2	14	INCOV182	T2	0		3.65591	6.39125
ACTGATGCAAGGACTG-1-14:N8:182-2	14	INCOV182	T2	5		5.50737	6.58386
ATGTGTGGTGTTGAGG-1-14:N8:182-2	14	INCOV182	T2	2		1.45638	4.56195
GGCTCGACACCTCGGA-1-14:N8:182-2	14	INCOV182	T2	2		4.51662	8.10646
AACTGGTCATAGTAAG-1-14:N8:169-2	14	INCOV169	T2	0		2.68874	3.61813
TGGGCGTAGTCTCAAC-1-14:N8:169-2	14	INCOV169	T2	0		0.65013	2.34935
CGGAGCTGTAGCGCAA-1-14:N7:182-2	14	INCOV182	T2	0		3.35576	6.47619
AGGGAGTCATGAGCGA-1-14:N7:156-2	14	INCOV156	T2	1		4.42309	1.32366
AATCCAGTCACGAAGG-1-14:N6:184-1	14	INCOV184	T1	2		1.72148	0.682501
ACGCCAGGTAAGGGCT-1-14:N6:172-1	14	INCOV172	T1	7		0.358237	1.61308
AACTCTTTCGAGCCCA-1-14:N5:184-1	14	INCOV184	T1	6		1.63776	8.20419
AATCCAGAGCTGAACG-1-14:N5:182-1	14	INCOV182	T1	7		4.59327	6.12506
GACACGCCAAATACAG-1-14:N5:182-1	14	INCOV182	T1	2		2.93651	6.22406
GATCGATGTCGACTGC-1-14:N5:182-1	14	INCOV182	T1	2		1.53705	5.12624
CTAGCCTTCGCACTCT-1-14:N3:184-2	14	INCOV184	T2	1		2.5112	2.94109
GCTCCTATCTCCCTGA-1-14:N3:184-2	14	INCOV184	T2	0		3.06038	0.724027
CGTGAGCCATAGACTC-1-14:N3:172-2	14	INCOV172	T2	4		2.13492	5.95448
CTTCTCTGTCCGACGT-1-14:N3:164-2	14	INCOV164	T2	5		4.08458	4.80296
GACGTTATCGGGAGTA-1-14:N2:184-3	14	INCOV184	T3	3		2.17549	6.87633
AACTCTTAGAGAGCTC-1-14:N2:182-3	14	INCOV182	T3	2		2.82396	7.14951
CCACTACTCCTGTACC-1-14:N2:182-3	14	INCOV182	T3	0		2.24764	6.0533
AACTTTCCATACAGCT-1-14:N2:172-3	14	INCOV172	T3	5		3.05232	8.92347
GATCTAGGTCTAGGTT-1-14:N2:172-3	14	INCOV172	T3	7		0.753465	1.62834
TGAGAGGCACTTAAGC-1-14:N2:172-3	14	INCOV172	T3	3		2.49725	7.67206
AGTGTCACAGCCTTGG-1-14:N1:172-3	14	INCOV172	T3	0		2.07868	6.52938
TCTGGAATCTTTACAC-1-14:N1:172-3	14	INCOV172	T3	3		5.59227	4.12535
GATTCAGCAACACGCC-1-14:N1:156-3	14	INCOV156	T3	4		0.144286	2.94115
CATGACACACCAGGTC-1-15:O8:194-3	15	INCOV194	T3	3		5.45962	4.28428
TGCCCTACAGGGTATG-1-15:O8:194-3	15	INCOV194	T3	3		0.539334	-1.01268
AAACCTGCATCACGAT-1-15:O8:194-2	15	INCOV194	T2	1		2.62667	2.8736
AACTCTTTCCGGGTGT-1-15:O8:194-2	15	INCOV194	T2	4		2.03632	3.24735
AGGTCCGTCTTATCTG-1-15:O8:194-2	15	INCOV194	T2	1		3.93658	2.46988
CCAGCGAGTCCAACTA-1-15:O8:194-2	15	INCOV194	T2	1		2.12804	2.1343
CCTTTCTGTGCAACTT-1-15:O8:194-2	15	INCOV194	T2	1		5.43468	2.15572
GAATAAGCAGTGGAGT-1-15:O8:194-2	15	INCOV194	T2	1		1.6593	1.55185
GGGATGAGTCGCCATG-1-15:O8:194-2	15	INCOV194	T2	1		-0.0761468	0.578557
GGTGAAGGTTGAGTTC-1-15:O8:194-2	15	INCOV194	T2	1		4.98174	1.83019
TCATTACAGCTAGTCT-1-15:O8:194-2	15	INCOV194	T2	1		2.77094	3.80309
TGTCCCAAGTCATCCA-1-15:O7:194-3	15	INCOV194	T3	1		2.61648	-0.104684
AAAGCAACATTACCTT-1-15:O7:194-2	15	INCOV194	T2	3		4.75762	0.0674085
ACCGTAATCACCTTAT-1-15:O7:194-2	15	INCOV194	T2	1		4.34518	0.360557
ACTGAACGTCCGACGT-1-15:O7:194-2	15	INCOV194	T2	1		-0.709566	3.30875
CAGCATAAGGTGATAT-1-15:O7:194-2	15	INCOV194	T2	1		4.92899	2.99587
CATTCGCTCATAAAGG-1-15:O7:194-2	15	INCOV194	T2	1		4.33691	3.12352
CTCACACAGGGCTTGA-1-15:O7:194-2	15	INCOV194	T2	1		3.8507	2.33525
GGCAATTTCCCTAACC-1-15:O7:194-2	15	INCOV194	T2	3		3.56017	0.527189
GTAGGCCTCCGCAGTG-1-15:O7:194-2	15	INCOV194	T2	1		3.82033	2.04196
TGTCCCACACAGTCGC-1-15:O7:194-2	15	INCOV194	T2	1		2.15582	0.978013
TATCTCACAAAGCGGT-1-16:P3:190-3	16	INCOV190	T3	5		3.2655	5.11889
CCTTTCTGTACCGAGA-1-16:P3:187-3	16	INCOV187	T3	0		2.6551	6.80487
GCGAGAACATTCACTT-1-16:P3:187-3	16	INCOV187	T3	1		5.61354	5.00634
TGTATTCTCTAAGCCA-1-16:P2:202-1	16	INCOV202	T1	3		5.19077	6.0281
TACGGATGTATCGCAT-1-16:P2:190-2	16	INCOV190	T2	5		-0.562564	2.70995
TTAGGACCAATGAATG-1-16:P2:190-2	16	INCOV190	T2	2		3.86844	8.0485
TAGCCGGAGCTAAGAT-1-16:P2:187-2	16	INCOV187	T2	5		3.16777	8.75948
GATGAAAAGGTGACCA-1-16:P2:179-2	16	INCOV179	T2	4		1.42871	1.66803
ATAACGCCAAGCCATT-1-16:P2:145-3	16	INCOV145	T3	3		1.53182	0.398057
GACTACAAGAGTTGGC-1-16:P2:145-3	16	INCOV145	T3	8		5.03119	8.2495
TGCGGGTCAGGATTGG-1-16:P1:190-2	16	INCOV190	T2	3		4.101	5.8669

## Sheet: S2.2
	r	p-value
A1BG	0.39207	0.0525737
AAGAB	0.234502	0.259191
AAK1	0.0201653	0.92378
AAMP	0.214914	0.302224
AATF	-0.136768	0.514464
ABCF1	-0.0106199	0.959818
ABHD14B	-0.0701243	0.739073
ABHD17A	-0.253655	0.22115
ABI1	-0.133579	0.52441
ABI3	-0.482105	0.0146667
ABLIM1	0.626387	0.000808336
ABRACL	-0.0292556	0.889594
ABT1	0.333017	0.10381
ABTB1	-0.186421	0.372263
AC004687.1	-0.466254	0.0188093
AC007952.4	0.258423	0.212294
AC012615.1	0.226066	0.277211
AC016831.7	-0.346616	0.089614
AC022706.1	-0.0248729	0.906056
AC026979.2	-0.257798	0.213441
AC087239.1	0.00869958	0.967079
AC116366.3	-0.40756	0.0431514
AC119396.1	0.589351	0.00193471
AC243960.1	0.511677	0.00893588
AC245014.3	0.449984	0.024007
ACAA1	-0.388929	0.0546662
ACADVL	-0.188543	0.366747
ACAP1	0.353524	0.0829871
ACAP2	-0.0293681	0.889172
ACAT2	0.188186	0.367671
ACBD6	-0.159701	0.445738
ACD	0.188716	0.366299
ACIN1	0.273816	0.185347
ACO2	-0.135714	0.51774
ACP1	0.0991651	0.637208
ACP5	-0.198212	0.342219
ACTB	-0.603079	0.00141738
ACTG1	-0.136013	0.516811
ACTN1	0.509547	0.00927395
ACTN4	-0.502348	0.0104961
ACTR10	0.256217	0.216361
ACTR1A	0.170697	0.414612
ACTR2	-0.0588377	0.779962
ACTR3	-0.0633622	0.763495
ACYP1	-0.255818	0.217101
ADA	-0.457429	0.0215006
ADAM10	0.0267704	0.898923
ADAM8	-0.272576	0.187426
ADAR	0.035699	0.865474
ADD1	0.01714	0.935189
ADD3	0.274962	0.183441
ADGRE5	-0.405133	0.0445328
ADGRG1	-0.625065	0.000835504
ADH5	-0.169871	0.41691
ADI1	0.355626	0.0810463
ADIPOR1	0.169254	0.418627
ADIPOR2	-0.070384	0.73814
ADRM1	-0.209507	0.314841
ADSL	0.000609303	0.997694
ADSS	0.291646	0.157202
AES	0.0565699	0.78825
AFF4	0.291767	0.157022
AGGF1	-0.0970942	0.644289
AGTPBP1	0.241501	0.24483
AGTRAP	-0.174702	0.403583
AHCY	0.137733	0.511471
AHNAK	-0.665797	0.000280579
AHSA1	0.00232985	0.991181
AIF1	0.549319	0.00445367
AIMP1	0.109466	0.602451
AIP	0.0930082	0.658349
AK2	0.0650784	0.757275
AK3	0.0454915	0.829047
AKAP13	-0.271707	0.188892
AKAP9	-0.230155	0.26838
AKIRIN1	0.08443	0.688232
AKIRIN2	-0.446513	0.0252534
AKNA	-0.332723	0.104134
AKR1A1	-0.0891759	0.67164
AKR1B1	-0.0425306	0.840029
AKR7A2	-0.0253223	0.904366
AKT2	0.110879	0.597748
AL118516.1	-0.011417	0.956804
AL138963.3	0.141448	0.500034
AL139246.5	-0.0627795	0.765611
ALDH9A1	-0.0151399	0.942739
ALDOA	0.198129	0.342424
ALG13	0.352367	0.0840705
ALKBH7	0.528525	0.0066065
ALOX5AP	0.143731	0.493068
AMD1	0.140708	0.502304
AMZ2	-0.377726	0.0626613
ANAPC11	-0.163818	0.433941
ANAPC15	0.0389573	0.85332
ANAPC16	0.162721	0.43707
ANAPC5	-0.0590039	0.779355
ANKLE2	-0.0504469	0.810739
ANKRD10	0.157218	0.452934
ANKRD11	-0.428827	0.0324406
ANKRD12	-0.315146	0.124916
ANKRD44	0.327097	0.110485
ANKZF1	0.149958	0.474321
ANP32A	0.0465159	0.825255
ANP32B	0.539579	0.00537367
ANP32E	0.0305056	0.884906
ANXA1	-0.590251	0.00189645
ANXA11	-0.0400607	0.849211
ANXA2	-0.384846	0.0574823
ANXA2R	-0.0281791	0.893633
ANXA4	-0.142771	0.495993
ANXA5	-0.734034	2.96111e-05
ANXA6	-0.413646	0.0398365
ANXA7	0.0675166	0.748463
AOAH	-0.224212	0.281276
AP002387.2	0.0714792	0.734208
AP1G2	-0.22661	0.276026
AP1M1	0.307898	0.134308
AP1S2	0.471546	0.0173319
AP2A1	-0.043651	0.83587
AP2B1	-0.136941	0.513925
AP2M1	-0.143593	0.493489
AP2S1	-0.222729	0.284553
AP3B1	0.000834136	0.996843
AP3S1	-0.0574352	0.785085
APBB1	0.36195	0.0754133
APBB1IP	-0.437517	0.0287289
APEH	0.216526	0.298526
APEX1	0.108397	0.606022
APH1A	0.01799	0.931982
API5	-0.185732	0.374065
APMAP	-0.604583	0.00136869
APOBEC3C	-0.547142	0.00464683
APOBEC3G	-0.630237	0.000733575
APOL6	-0.382529	0.0591301
APPL1	0.0867952	0.679945
APRT	0.155332	0.458442
AQP3	0.413752	0.0397802
ARAP2	-0.317034	0.12255
ARCN1	0.308415	0.133622
ARF1	-0.134752	0.520741
ARF4	0.0526076	0.802785
ARF5	-0.0988163	0.638398
ARF6	-0.261321	0.207029
ARFGAP3	0.0522329	0.804163
ARFIP2	0.0970369	0.644485
ARFRP1	-0.215334	0.301258
ARGLU1	0.49514	0.0118507
ARHGAP15	0.364993	0.0728115
ARHGAP25	-0.384547	0.0576933
ARHGAP30	0.0247706	0.90644
ARHGAP4	-0.224193	0.281318
ARHGAP45	-0.282435	0.171338
ARHGAP9	0.201709	0.333596
ARHGDIA	-0.277659	0.179007
ARHGDIB	-0.347761	0.0884891
ARHGEF1	0.209638	0.314531
ARHGEF3	-0.504844	0.0100581
ARID1A	-0.371953	0.0671188
ARID4A	0.0481269	0.819299
ARID4B	0.135179	0.519407
ARID5A	0.353661	0.0828595
ARID5B	0.0348425	0.868674
ARIH2	-0.312471	0.128325
ARL16	0.109386	0.602719
ARL2BP	-0.0315379	0.881038
ARL4A	-0.163851	0.43385
ARL4C	-0.279282	0.176374
ARL5A	-0.0999699	0.634464
ARL6IP1	-0.241819	0.24419
ARL6IP4	0.0151403	0.942737
ARL6IP5	-0.23448	0.259238
ARL6IP6	-0.020291	0.923306
ARL8B	0.040887	0.846137
ARMC8	0.362128	0.0752597
ARPC1B	-0.0377878	0.857679
ARPC2	-0.484615	0.0140855
ARPC3	-0.420892	0.0361557
ARPC4	-0.00199471	0.99245
ARPC5	-0.10944	0.602537
ARPC5L	-0.575608	0.00260661
ARPP19	-0.00726011	0.972524
ARRB2	-0.0591547	0.778805
ARRDC1	-0.258784	0.211634
ASAH1	0.0245346	0.907328
ASB8	-0.108752	0.604833
ASCC2	-0.050748	0.809629
ASCC3	-0.207175	0.320381
ASCL2	-0.535997	0.00574998
ASF1A	0.427669	0.0329631
ASH1L	0.204077	0.327831
ASNA1	-0.232875	0.262605
ASXL1	-0.285314	0.166827
ATAD2B	-0.0308245	0.883711
ATF4	0.142337	0.497318
ATF6B	-0.252849	0.222671
ATF7IP	-0.127976	0.542103
ATF7IP2	0.524745	0.00707894
ATG12	-0.308423	0.133612
ATG3	-0.0782048	0.710209
ATG4B	0.0095203	0.963976
ATG5	0.0799489	0.704029
ATIC	-0.380905	0.0603067
ATM	0.307507	0.13483
ATOX1	-0.0503466	0.811108
ATP1A1	0.105387	0.61612
ATP1B3	-0.234555	0.259081
ATP2B1	-0.33756	0.0988941
ATP2B1-AS1	0.366743	0.0713472
ATP2B4	0.110782	0.598071
ATP5F1A	0.120458	0.566274
ATP5F1B	0.0331923	0.874845
ATP5F1C	-0.00539633	0.979576
ATP5F1D	-0.328724	0.10862
ATP5F1E	0.178119	0.394303
ATP5IF1	-0.107326	0.609606
ATP5MC1	0.443096	0.0265311
ATP5MC2	0.15409	0.462085
ATP5MC3	0.0502355	0.811518
ATP5MD	0.166685	0.425827
ATP5ME	-0.0583188	0.781856
ATP5MF	0.0517231	0.806039
ATP5MG	0.403212	0.0456503
ATP5MPL	0.255536	0.217627
ATP5PB	0.130419	0.534354
ATP5PD	-0.0704746	0.737814
ATP5PF	0.128575	0.540198
ATP6AP1	0.0180674	0.93169
ATP6AP2	0.0207213	0.921684
ATP6V0B	0.113357	0.589535
ATP6V0C	0.256149	0.216487
ATP6V0D1	-0.514417	0.00851621
ATP6V0E1	-0.060413	0.774218
ATP6V0E2	0.174065	0.405326
ATP6V1D	-0.23991	0.248048
ATP6V1F	0.029577	0.888388
ATP6V1G1	0.0983078	0.640135
ATP8A1	-0.0882114	0.675
ATPAF1	0.170978	0.413834
ATRAID	0.234142	0.259945
ATRX	-0.105942	0.614253
ATXN10	0.168902	0.419609
ATXN7L3B	0.321459	0.117131
AUP1	-0.176103	0.399762
AURKAIP1	0.195787	0.348276
B2M	-0.760499	1.02377e-05
B3GAT3	-0.0627719	0.765638
B3GNT2	-0.110756	0.598156
B4GALT3	-0.159651	0.445884
BAD	-0.100742	0.631838
BAG1	0.0309736	0.883152
BAG5	0.299286	0.14612
BAG6	0.119473	0.569474
BANF1	0.16133	0.44105
BATF	-0.231033	0.266507
BAX	-0.424188	0.0345733
BAZ1A	0.0941281	0.654484
BAZ1B	-0.220927	0.288568
BAZ2A	0.202269	0.332227
BBX	-0.221479	0.287336
BCAP29	0.103178	0.623575
BCAP31	0.1236	0.556112
BCAS2	0.235466	0.257182
BCCIP	0.357069	0.0797337
BCL11B	0.405719	0.0441959
BCL2	0.549162	0.00446738
BCL2A1	-0.114906	0.584426
BCL7B	-0.253499	0.221444
BCLAF1	-0.061357	0.770781
BDP1	0.106224	0.613305
BECN1	0.0775745	0.712447
BET1L	0.0916329	0.663107
BEX4	0.205482	0.324439
BFAR	-0.196982	0.345283
BHLHE40	-0.56954	0.00296119
BID	0.0934326	0.656883
BIN1	0.466111	0.0188507
BIN2	-0.482076	0.0146736
BIRC2	-0.216189	0.299297
BIRC6	0.159796	0.445465
BLOC1S1	0.0810755	0.700046
BLOC1S2	-0.363916	0.073725
BLOC1S4	-0.124733	0.552469
BNIP2	-0.379782	0.0611302
BNIP3L	0.270283	0.191313
BOD1L1	-0.181135	0.386211
BOLA3	-0.198436	0.341662
BPTF	-0.180053	0.389104
BRD2	-0.0131333	0.950318
BRD4	-0.0363373	0.863091
BRD7	0.0183406	0.930659
BRIX1	-0.0402002	0.848692
BRK1	-0.561462	0.00349631
BRMS1	0.157169	0.453078
BRWD1	-0.193654	0.353657
BSDC1	-0.186185	0.372879
BSG	-0.213833	0.304722
BST2	0.282654	0.170991
BTF3	0.52383	0.0071975
BTF3L4	0.41091	0.0413009
BTG1	0.588808	0.00195813
BTG2	0.268548	0.194288
BTG3	-0.293534	0.154409
BTN3A2	-0.38255	0.0591151
BTN3A3	0.0553961	0.792549
BUB3	-0.036645	0.861942
BUD23	0.145019	0.489161
BUD31	-0.114321	0.586351
BZW1	-0.235719	0.256657
C11orf58	0.223546	0.282744
C12orf10	0.437597	0.0286964
C12orf57	0.457501	0.0214776
C12orf75	-0.697136	0.000107714
C15orf40	-0.0379072	0.857234
C15orf61	-0.420096	0.0365461
C16orf54	0.116051	0.58066
C17orf49	-0.0428383	0.838886
C19orf24	-0.00213942	0.991902
C19orf25	0.190814	0.360895
C19orf53	0.0455102	0.828978
C19orf66	-0.00648665	0.975451
C19orf70	0.378667	0.0619568
C1D	0.13424	0.522339
C1GALT1	0.214687	0.302748
C1QBP	0.366483	0.0715629
C1orf123	-0.263845	0.202517
C1orf131	0.105048	0.617262
C1orf162	0.767746	7.4755e-06
C1orf21	-0.411808	0.0408153
C1orf43	0.122099	0.560957
C22orf39	0.139487	0.506055
C4orf3	0.2477	0.232553
C4orf48	-0.446622	0.0252137
C6orf48	0.444822	0.0258795
C6orf62	-0.257749	0.213532
C7orf26	-0.0807123	0.701329
C7orf50	-0.144678	0.490196
C8orf59	0.120102	0.56743
C9orf16	0.0658761	0.754389
C9orf78	0.0836641	0.690923
CA5B	-0.0353664	0.866716
CACUL1	0.172931	0.40844
CACYBP	0.114628	0.585339
CALCOCO2	0.000849944	0.996783
CALHM2	-0.0803365	0.702657
CALM1	-0.67272	0.000229296
CALM2	-0.583391	0.00220523
CALM3	0.421116	0.0360463
CALR	-0.385742	0.0568553
CAMK2G	0.119741	0.568602
CAMK4	0.622801	0.000883826
CAMLG	0.28201	0.172011
CAMTA1	0.374725	0.0649493
CAND1	0.0521377	0.804513
CANX	-0.346109	0.090116
CAP1	-0.465425	0.0190498
CAPN1	0.0658914	0.754334
CAPN2	-0.396713	0.0495957
CAPNS1	-0.166324	0.426846
CAPZA1	-0.0517793	0.805832
CAPZA2	0.313449	0.127071
CAPZB	0.101916	0.627848
CARD16	-0.264341	0.201639
CARD8	-0.155137	0.459012
CARHSP1	-0.0602215	0.774915
CARS	0.266004	0.198711
CASC3	-0.0931457	0.657874
CASP1	-0.263036	0.203956
CASP4	0.101979	0.627637
CASP8	-0.0748901	0.722005
CASP8AP2	0.481583	0.0147901
CAST	-0.240781	0.246282
CAT	0.411235	0.0411246
CBLB	-0.289213	0.160853
CBR1	0.179692	0.39007
CBX3	-0.18873	0.366263
CCAR1	-0.195495	0.349011
CCDC107	-0.224136	0.281443
CCDC115	-0.188584	0.36664
CCDC12	-0.269692	0.192322
CCDC124	0.28102	0.173586
CCDC130	0.420423	0.0363855
CCDC137	0.0447557	0.831773
CCDC167	-0.100947	0.63114
CCDC174	-0.0466391	0.824799
CCDC186	-0.0829287	0.693511
CCDC25	0.170297	0.415725
CCDC57	0.314331	0.125947
CCDC59	0.0779427	0.71114
CCDC66	0.20749	0.319629
CCDC69	-0.0740134	0.725135
CCDC82	0.177798	0.395167
CCDC85B	0.431019	0.0314702
CCDC88C	-0.243893	0.240043
CCDC90B	-0.345109	0.0911109
CCDC91	-0.0188606	0.928698
CCL4	-0.567331	0.0031001
CCL5	-0.748244	1.70107e-05
CCM2	0.100284	0.633393
CCNB1IP1	0.181174	0.386107
CCND2	0.412837	0.040265
CCND3	0.195407	0.349231
CCNDBP1	-0.0901601	0.668217
CCNG1	0.210319	0.312925
CCNH	-0.355652	0.081022
CCNI	0.34262	0.0936246
CCNK	0.277349	0.179513
CCNL1	0.147345	0.482145
CCNL2	-0.000155318	0.999412
CCNT1	0.110037	0.600547
CCR7	0.652648	0.000406036
CCS	-0.146727	0.484002
CCSER2	0.156623	0.454668
CCT2	0.220847	0.288749
CCT3	0.279309	0.17633
CCT4	0.424906	0.0342363
CCT5	-0.0375577	0.858537
CCT6A	0.201098	0.335093
CCT7	-0.107797	0.608028
CCT8	0.178177	0.394146
CD164	-0.279244	0.176435
CD2	-0.309501	0.132189
CD247	0.134167	0.522567
CD27	0.44053	0.0275246
CD2AP	0.048138	0.819258
CD2BP2	-0.380648	0.0604942
CD320	-0.128675	0.539881
CD37	-0.0659349	0.754176
CD3D	-0.167075	0.424729
CD3E	-0.316395	0.123346
CD3G	-0.00555338	0.978982
CD44	0.176289	0.399257
CD46	0.251059	0.226074
CD47	0.22019	0.290221
CD48	0.536957	0.00564698
CD5	-0.253135	0.22213
CD52	-0.687834	0.000144851
CD53	-0.342042	0.0942158
CD55	0.644661	0.000504003
CD58	-0.0184882	0.930103
CD6	-0.0908678	0.66576
CD63	-0.442148	0.0268948
CD69	0.100554	0.632475
CD7	0.419357	0.0369121
CD74	-0.506952	0.00970014
CD8A	-0.595072	0.00170229
CD8B	0.178217	0.394036
CD96	0.136517	0.515242
CD99	-0.711889	6.58029e-05
CDC123	0.0365724	0.862213
CDC25B	0.0174446	0.934039
CDC26	0.0197358	0.925398
CDC37	0.0704043	0.738067
CDC40	0.127921	0.542279
CDC42	-0.285072	0.167203
CDC42EP3	-0.0193547	0.926835
CDC42SE1	0.0894901	0.670546
CDC42SE2	0.115672	0.581905
CDC73	0.021809	0.917587
CDIPT	-0.0329138	0.875887
CDK10	0.0460058	0.827143
CDK11A	-0.0621663	0.767838
CDK11B	-0.261259	0.207141
CDK12	-0.168863	0.419718
CDK17	0.0698618	0.740017
CDK2AP2	-0.397941	0.0488303
CDK4	-0.248946	0.230136
CDK5RAP3	0.103222	0.623423
CDK6	0.150318	0.47325
CDKN1B	0.317603	0.121843
CDKN2AIP	0.321407	0.117194
CDKN2D	-0.0736564	0.726411
CDS2	0.125428	0.550241
CEACAM21	0.235491	0.257129
CEBPZ	0.108887	0.604384
CELF2	-0.0847473	0.687118
CENPC	0.304427	0.138983
CENPK	0.113784	0.588124
CENPX	-0.128987	0.53889
CEP290	-0.0647172	0.758583
CEP350	-0.0922068	0.66112
CEP57	0.14258	0.496575
CEP63	0.32941	0.10784
CEP78	-0.41006	0.0417644
CEP85L	-0.0721773	0.731705
CFAP298	0.204501	0.326804
CFAP97	0.232175	0.264084
CFDP1	-0.334889	0.101763
CFL1	-0.265258	0.200021
CFLAR	-0.30899	0.132862
CGGBP1	-0.31973	0.119228
CGRRF1	0.234521	0.259153
CHCHD10	0.60256	0.00143449
CHCHD2	-0.208296	0.31771
CHCHD3	-0.296122	0.15064
CHCHD5	-0.0398401	0.850032
CHD1	-0.115453	0.582626
CHD2	0.207041	0.320701
CHD3	-0.114671	0.585199
CHD4	0.258121	0.212848
CHD6	-0.453873	0.0226698
CHD9	-0.0735439	0.726814
CHIC2	0.126348	0.547297
CHMP1A	0.00142384	0.994611
CHMP2A	0.191126	0.360096
CHMP2B	0.117766	0.575041
CHMP5	-0.0751787	0.720976
CHORDC1	-0.215569	0.300719
CHRAC1	0.110786	0.598057
CHST12	-0.11385	0.587907
CHTF8	0.0415929	0.843513
CHTOP	0.0982328	0.640392
CHURC1	0.034528	0.869849
CIAO1	-0.125204	0.550959
CIB1	-0.0549254	0.794275
CIR1	-0.217712	0.29582
CIRBP	0.364113	0.0735573
CISD1	0.0466068	0.824919
CISD2	0.110529	0.598911
CISD3	-0.553432	0.00410727
CISH	0.40891	0.0423979
CITED2	0.417118	0.0380376
CKLF	0.283056	0.170358
CLDND1	-0.180402	0.388168
CLEC11A	0.608075	0.0012612
CLEC2B	-0.191778	0.35843
CLEC2D	-0.0374484	0.858945
CLIC1	-0.572834	0.00276393
CLIC3	-0.682634	0.000170158
CLINT1	0.198031	0.342668
CLK1	0.0255731	0.903423
CLNS1A	0.450802	0.0237207
CLPP	0.393209	0.0518308
CLPTM1	0.104233	0.620008
CLSTN1	-0.235587	0.256931
CLTA	-0.377811	0.0625975
CLTB	-0.0145023	0.945147
CMC1	0.0172464	0.934787
CMC2	-0.134092	0.522803
CMPK1	0.297898	0.14809
CMTM3	-0.00790488	0.970085
CMTM6	-0.204812	0.326054
CMTM7	-0.376522	0.0635717
CNBP	0.154285	0.461514
CNDP2	-0.204316	0.327252
CNIH1	-0.150682	0.472166
CNIH4	-0.144401	0.491034
CNN2	-0.00955339	0.96385
CNOT2	0.295998	0.150819
CNOT4	0.0915672	0.663335
CNOT6L	0.102235	0.626768
CNOT7	0.272591	0.187402
CNPPD1	-0.148047	0.480037
CNPY3	0.0165659	0.937355
CNST	-0.0134837	0.948994
CNTRL	0.00675936	0.974419
COA1	0.290737	0.158559
COA3	0.129889	0.536031
COA4	0.156391	0.455345
COA5	0.318107	0.12122
COA6	0.0870115	0.679189
COMMD1	0.169274	0.418572
COMMD5	-0.12797	0.542123
COMMD6	0.349832	0.086481
COMMD8	-0.0940351	0.654805
COMMD9	0.0322951	0.878202
COMT	-0.0151155	0.942831
COMTD1	-0.177681	0.395485
COPB2	0.0622644	0.767482
COPE	-0.154318	0.461415
COPS2	0.190112	0.362698
COPS3	-0.020049	0.924218
COPS5	0.108361	0.60614
COPS6	-0.287316	0.163741
COPS7A	0.0710796	0.735642
COPS8	-0.51636	0.00822872
COPS9	-0.116571	0.578956
COPZ1	-0.430531	0.0316841
COQ10B	0.247679	0.232594
COQ4	-0.0409154	0.846032
CORO1A	-0.478057	0.0156456
CORO1B	0.0971896	0.643962
COTL1	0.231902	0.264662
COX14	0.281751	0.172422
COX16	0.56804	0.00305495
COX17	0.288442	0.162023
COX19	0.173771	0.406131
COX20	0.106967	0.610811
COX4I1	0.00073532	0.997217
COX5A	-0.283669	0.169394
COX5B	-0.153964	0.462458
COX6A1	-0.201787	0.333405
COX6B1	-0.128358	0.540889
COX6C	0.323377	0.114838
COX7A2	0.250246	0.22763
COX7A2L	-0.190251	0.36234
COX7B	-0.0528852	0.801765
COX7C	0.447809	0.0247822
COX8A	-0.254321	0.219898
CPNE1	-0.0523984	0.803555
CPNE3	-0.257062	0.214796
CPSF6	0.0259937	0.901842
CPT1A	-0.20781	0.318865
CRBN	0.258671	0.21184
CRELD2	-0.147748	0.480933
CRIP1	-0.46933	0.0179384
CRLF3	-0.0234362	0.91146
CRTAP	0.290955	0.158233
CRY1	-0.120822	0.565092
CSDE1	0.232894	0.262567
CSK	-0.191371	0.359468
CSKMT	0.206551	0.321871
CSNK1A1	0.112667	0.591814
CSNK1D	0.0419965	0.842013
CSRNP1	0.0381725	0.856245
CSRP1	0.0646314	0.758894
CST3	-0.289641	0.160207
CST7	-0.736278	2.71916e-05
CSTB	0.352233	0.0841965
CTDSP1	-0.132469	0.527891
CTNNBL1	0.120711	0.565452
CTR9	-0.106852	0.611195
CTSA	0.472345	0.0171173
CTSB	-0.610689	0.00118557
CTSC	-0.652592	0.000406662
CTSS	-0.361871	0.0754816
CTSW	-0.665079	0.000286429
CUEDC2	-0.118741	0.571858
CUL5	0.284915	0.167448
CUTA	0.343821	0.0924056
CWC15	-0.0207718	0.921494
CWC22	0.149465	0.475793
CWC25	0.240217	0.247425
CX3CR1	-0.501227	0.010698
CXCR3	-0.239358	0.24917
CXCR4	-0.35932	0.0777184
CYB561D2	0.15583	0.456983
CYB5B	-0.053473	0.799605
CYB5R3	0.0296682	0.888046
CYBA	-0.535646	0.00578793
CYBC1	-0.147881	0.480534
CYC1	-0.124637	0.552779
CYCS	0.223818	0.282144
CYFIP2	-0.0302644	0.885811
CYLD	0.124406	0.553519
CYTH1	0.570168	0.0029227
CYTH4	-0.00356437	0.986509
CYTIP	0.25224	0.223825
CYTOR	-0.5937	0.0017557
DAD1	0.435212	0.0296784
DALRD3	0.0548613	0.79451
DAP	-0.15802	0.450602
DAP3	0.0355325	0.866096
DARS	0.43429	0.0300654
DAZAP1	-0.391668	0.0528383
DAZAP2	-0.275469	0.182601
DBF4	-0.351948	0.0844655
DBI	-0.302093	0.142192
DBNL	0.0265147	0.899884
DCAF11	-0.113686	0.588447
DCAF5	-0.327725	0.109762
DCAF7	-0.08954	0.670373
DCAF8	0.437879	0.0285818
DCP1A	0.278436	0.177742
DCP2	-0.0710778	0.735648
DCTD	0.156027	0.456409
DCTN1	0.0829112	0.693572
DCTN2	-0.0347723	0.868936
DCTN3	-0.40183	0.0464677
DCTPP1	-0.0544264	0.796105
DCXR	0.148007	0.480156
DDA1	-0.397709	0.0489744
DDB1	0.104396	0.619458
DDHD1	0.0845635	0.687764
DDIT4	-0.303798	0.139843
DDOST	-0.129843	0.536175
DDRGK1	0.19864	0.341155
DDT	-0.0629584	0.764961
DDX17	0.397243	0.0492638
DDX18	0.183442	0.380088
DDX21	0.0871873	0.678575
DDX24	0.444488	0.0260047
DDX27	0.263832	0.202541
DDX39A	-0.114471	0.585856
DDX3X	0.373766	0.0656939
DDX46	-0.0790645	0.707161
DDX49	0.255267	0.218129
DDX5	0.302589	0.141505
DDX54	0.134696	0.520916
DDX6	0.154728	0.460213
DECR1	-0.0981691	0.64061
DEDD2	0.192236	0.357261
DEF6	0.0170585	0.935497
DEGS1	0.0601987	0.774998
DEK	-0.0509095	0.809034
DELE1	-0.236937	0.254135
DENND1C	0.112946	0.590892
DENND2D	0.572108	0.00280641
DENR	0.199682	0.338577
DERL1	-0.242947	0.24193
DERL2	-0.0388574	0.853692
DGCR6L	-0.0320458	0.879136
DGKA	0.572923	0.00275874
DGKD	0.14151	0.499845
DGKZ	-0.10279	0.624887
DGLUCY	0.107735	0.608238
DGUOK	0.022463	0.915124
DHPS	0.219009	0.292881
DHRS4	-0.357467	0.079375
DHRS7	-0.204749	0.326206
DHX29	-0.0755762	0.719558
DHX30	0.125327	0.550563
DHX36	-0.0595069	0.77752
DHX9	0.157539	0.452001
DIAPH1	-0.168931	0.419529
DIP2A	-0.296093	0.150681
DIS3L2	-0.0617099	0.769498
DLD	0.179113	0.391626
DMAC1	0.250438	0.227263
DNAJA1	0.130026	0.535598
DNAJA2	0.0907405	0.666202
DNAJB1	0.407096	0.043413
DNAJB11	-0.172654	0.409202
DNAJB14	-0.029151	0.889986
DNAJB6	-0.0800213	0.703772
DNAJC1	-0.464077	0.0194462
DNAJC15	0.200538	0.336469
DNAJC19	0.48826	0.0132753
DNAJC2	0.267376	0.196319
DNAJC3	-0.0863628	0.681458
DNAJC4	0.323885	0.114237
DNAJC7	0.188474	0.366926
DNAJC8	-0.243832	0.240165
DNMT1	-0.00305033	0.988454
DNPEP	-0.0480608	0.819543
DNPH1	0.445957	0.0254581
DNTTIP2	0.273774	0.185417
DOCK10	0.497943	0.0113076
DOCK2	-0.16238	0.438042
DOCK8	-0.268735	0.193967
DOK2	-0.406013	0.0440277
DPF2	-0.102789	0.62489
DPM2	-0.237116	0.253766
DPM3	-0.212715	0.307317
DPP7	0.375372	0.0644505
DPP8	0.011218	0.957557
DPY30	-0.395417	0.0504134
DPYD	0.174755	0.403437
DR1	0.193071	0.355134
DRAM2	0.15349	0.463853
DRAP1	-0.019319	0.92697
DRG1	0.364824	0.0729542
DRG2	-0.164183	0.432906
DSTN	-0.451483	0.0234841
DUSP1	0.0804119	0.702391
DUSP12	0.0823731	0.695468
DUSP2	0.0594249	0.777819
DUSP23	-0.187286	0.370009
DUT	0.135785	0.517518
DYM	-0.131903	0.529672
DYNC1H1	-0.0889941	0.672273
DYNC1LI1	0.0335249	0.8736
DYNLL1	-0.179829	0.389703
DYNLRB1	0.026424	0.900225
DYNLT1	0.109629	0.601906
EAPP	0.081075	0.700047
EBAG9	0.0402852	0.848376
EBLN3P	0.318855	0.120298
EBP	-0.453629	0.0227521
ECHDC1	0.630911	0.000721113
ECHDC2	0.230852	0.266893
ECHS1	0.230386	0.267887
ECSIT	0.240717	0.246411
EDEM2	0.10922	0.603272
EDEM3	0.187393	0.36973
EDF1	0.207257	0.320183
EEF1A1	0.657057	0.00035941
EEF1B2	0.460084	0.0206599
EEF1D	-7.53024e-05	0.999715
EEF2	0.196468	0.346569
EFCAB14	-0.0800843	0.703549
EFHD2	-0.45647	0.021811
EGR1	-0.0134789	0.949013
EHD1	-0.392283	0.0524343
EHMT1	0.510685	0.00909204
EHMT2	0.2309	0.266791
EI24	0.256699	0.215469
EID1	-0.255293	0.21808
EIF1	-0.185236	0.375365
EIF1AX	-0.0294812	0.888748
EIF1B	0.00366281	0.986136
EIF2A	0.0660101	0.753904
EIF2AK1	0.182886	0.381558
EIF2AK2	0.2543	0.219938
EIF2B1	0.018539	0.929911
EIF2S2	0.213929	0.304498
EIF2S3	0.450838	0.0237081
EIF3A	0.368498	0.0699004
EIF3D	-0.113415	0.589342
EIF3E	0.521467	0.00751135
EIF3F	0.293487	0.154479
EIF3G	0.201633	0.33378
EIF3H	0.325919	0.11185
EIF3I	0.255086	0.218467
EIF3J	-0.256933	0.215036
EIF3K	0.146666	0.484188
EIF3L	0.318901	0.120242
EIF3M	0.328956	0.108356
EIF4A1	0.316865	0.12276
EIF4A2	0.513048	0.00872392
EIF4A3	0.418145	0.0375179
EIF4B	0.655252	0.000377899
EIF4E2	-0.186919	0.370965
EIF4EBP2	-0.261182	0.207281
EIF4G2	0.15627	0.455698
EIF4H	0.363828	0.0737993
EIF5	0.445902	0.0254782
EIF5A	0.0840307	0.689635
EIF5B	-0.207022	0.320745
EIF6	0.146801	0.483781
ELAVL1	0.0986739	0.638884
ELF1	0.165047	0.430454
ELF2	0.133851	0.523557
ELOB	-0.333166	0.103646
ELOC	-0.200982	0.335378
ELOF1	-0.0594731	0.777643
ELOVL1	-0.364816	0.0729614
ELOVL5	0.067652	0.747975
ELP2	0.341997	0.0942614
ELP5	-0.134325	0.522074
ELP6	0.0634772	0.763078
EMB	-0.0199089	0.924746
EMC10	0.0109859	0.958434
EMC3	-0.10847	0.605776
EMC4	-0.00655851	0.975179
EMC6	0.0241738	0.908685
EMC7	-0.187985	0.368192
EMC8	0.212512	0.30779
EMD	0.423358	0.0349666
EML4	0.127902	0.542338
EMP3	-0.439607	0.0278892
ENO1	-0.277893	0.178625
ENO2	-0.0233692	0.911713
ENOPH1	0.264429	0.201484
ENOSF1	0.246151	0.235581
ENSA	-0.552598	0.00417559
ENY2	-0.164154	0.432986
EP400	0.0212416	0.919724
EPB41	0.393539	0.0516167
EPB41L4A-AS1	0.125227	0.550886
EPC1	0.23029	0.268091
EPN1	-0.0646165	0.758948
EPRS	0.212658	0.307451
ERAP2	-0.417193	0.0379993
ERBIN	0.093384	0.657051
ERCC1	0.00218893	0.991715
ERG28	-0.0816634	0.69797
ERGIC2	0.314081	0.126264
ERGIC3	-0.328907	0.108412
ERH	-0.0260637	0.901579
ERI3	-0.120071	0.56753
ERICH1	0.106891	0.611065
ERLEC1	-0.0391451	0.85262
ERP29	0.288772	0.161521
ERP44	-0.286674	0.164726
ESCO1	0.284108	0.168706
ESD	0.203531	0.329154
ESYT1	0.0783371	0.70974
ETFA	-0.312155	0.128732
ETHE1	-0.185057	0.375833
ETS1	-0.219964	0.29073
EVL	0.392723	0.0521467
EWSR1	-0.00370009	0.985995
EXOC4	0.366626	0.0714442
EXOC7	0.400203	0.0474452
EXOSC1	0.176784	0.397913
EXOSC5	0.291975	0.156713
EXOSC8	0.522688	0.00734781
EXOSC9	-0.312564	0.128206
EZR	-0.329298	0.107968
F2R	-0.41461	0.0393302
FAAP20	-0.038101	0.856511
FAM104A	0.221061	0.28827
FAM107B	-0.0845385	0.687851
FAM111A	-0.200584	0.336355
FAM129A	-0.280459	0.174482
FAM133B	0.205194	0.325133
FAM136A	0.117494	0.575932
FAM13B	-0.215696	0.300426
FAM162A	0.513859	0.00860035
FAM173A	0.120385	0.56651
FAM177A1	0.333048	0.103776
FAM192A	0.159316	0.446849
FAM200B	0.00145599	0.994489
FAM204A	-0.163237	0.435595
FAM208A	-0.0957009	0.64907
FAM32A	0.233527	0.261235
FAM49B	0.0248036	0.906316
FAM50A	-0.299098	0.146385
FAM96A	0.396898	0.0494793
FAM96B	0.0290587	0.890332
FARSA	0.269197	0.193173
FAU	0.234012	0.260217
FBL	0.297157	0.14915
FBXL5	0.091783	0.662588
FBXO7	-0.0850603	0.68602
FBXO9	-0.159587	0.446069
FBXW5	-0.461538	0.0202112
FCGR3A	-0.32333	0.114894
FCMR	0.452455	0.02315
FCRL6	-0.240754	0.246337
FDFT1	-0.0274939	0.896206
FDPS	-0.0925732	0.659853
FDX1	-0.304719	0.138586
FERMT3	-0.160845	0.442443
FGD3	0.125849	0.548893
FGFBP2	-0.827441	3.36449e-07
FGFR1OP2	0.507101	0.00967515
FGR	-0.311076	0.130129
FIBP	-0.0502692	0.811394
FIP1L1	-0.106943	0.610889
FIS1	-0.0163394	0.93821
FKBP11	-0.128145	0.541565
FKBP1A	0.336103	0.100451
FKBP2	0.0945155	0.653149
FKBP3	-0.158251	0.449932
FKBP5	0.398672	0.0483789
FKBP8	-0.0878373	0.676305
FLI1	0.0837219	0.69072
FLNA	-0.602119	0.0014492
FLOT1	0.0193665	0.926791
FLOT2	0.0284101	0.892766
FLT3LG	0.413758	0.0397771
FLYWCH2	0.245929	0.236017
FMNL1	-0.351236	0.0851394
FNBP1	0.430339	0.0317687
FNBP4	0.0709755	0.736015
FNTA	0.0694172	0.741616
FOS	0.698136	0.000104269
FOSB	0.391916	0.0526745
FOXN2	0.00158468	0.994002
FOXN3	0.110554	0.598828
FOXP1	0.698777	0.000102113
FPGS	0.0177205	0.932998
FRG1	-0.128023	0.541955
FTH1	-0.24677	0.234369
FTL	0.166757	0.425625
FTSJ1	-0.144014	0.492209
FUBP1	-0.0427805	0.839101
FUNDC2	-0.190526	0.361634
FUS	-0.170339	0.415606
FXR1	-0.0536036	0.799125
FXYD5	0.473136	0.0169069
FYB1	0.381219	0.0600775
FYN	-0.363582	0.0740097
G3BP1	0.418446	0.0373667
G3BP2	0.426698	0.033406
G6PD	0.0241152	0.908905
GABARAP	-0.178895	0.392211
GABARAPL1	0.139264	0.506744
GABARAPL2	0.0840626	0.689523
GABPB1-AS1	0.15654	0.454911
GADD45B	0.513756	0.00861593
GADD45GIP1	-0.232778	0.26281
GAPDH	-0.527116	0.00677946
GATA3	-0.232491	0.263416
GBP1	-0.082743	0.694164
GBP2	0.179241	0.391282
GBP4	-0.184327	0.377754
GBP5	-0.218792	0.293373
GCC2	0.314847	0.125293
GCLM	-0.277563	0.179163
GDI1	0.305952	0.136915
GDI2	-0.287088	0.164091
GEMIN7	-0.179037	0.391831
GET4	0.164676	0.431505
GFER	0.199415	0.339237
GGA1	0.187563	0.369287
GGCT	0.058924	0.779646
GGNBP2	0.330825	0.106246
GHITM	0.185391	0.374959
GID8	0.122528	0.559571
GIMAP2	0.172603	0.409342
GIMAP4	-0.0613959	0.77064
GIMAP7	0.144935	0.489415
GINM1	0.181827	0.384368
GIT2	0.0270798	0.897761
GLG1	-0.141026	0.501326
GLIPR1	-0.288427	0.162045
GLIPR2	-0.535036	0.00585462
GLO1	-0.278427	0.177758
GLOD4	0.0721279	0.731882
GLRX	-0.115189	0.583494
GLT8D1	0.238332	0.251266
GLTP	-0.197003	0.345232
GLUD1	0.128549	0.54028
GMFG	-0.0925286	0.660007
GMPR2	0.148019	0.48012
GMPS	-0.27069	0.190618
GNAI2	-0.369489	0.0690935
GNAI3	-0.0257524	0.902749
GNAS	-0.333593	0.103177
GNB1	-0.394051	0.0512862
GNB2	-0.432806	0.0306962
GNG2	-0.627004	0.000795932
GNG5	0.156174	0.455979
GNL1	0.00389835	0.985245
GNLY	-0.591627	0.00183917
GNPAT	0.158578	0.448987
GNPTAB	-0.534921	0.0058672
GNPTG	0.279452	0.1761
GOLGA2	-0.11809	0.573985
GOLGA4	-0.367364	0.0708326
GOLGA7	-0.124947	0.551782
GOLGB1	-0.0661913	0.753249
GOLPH3	-0.119097	0.570699
GOPC	0.196145	0.347379
GOSR1	-0.0020203	0.992353
GPAA1	-0.220081	0.290466
GPATCH8	0.457011	0.0216356
GPBP1	0.226598	0.276051
GPI	0.152016	0.468207
GPR108	-0.096636	0.64586
GPR174	0.0418543	0.842541
GPRIN3	-0.155778	0.457136
GPS1	-0.422562	0.0353471
GPSM3	-0.025734	0.902818
GPX4	0.207016	0.320761
GPX7	-0.2586	0.211969
GRAMD1A	-0.00144199	0.994542
GRAP2	0.373309	0.0660508
GRB2	0.378346	0.0621967
GRHPR	0.350828	0.0855278
GRINA	0.124043	0.554686
GRK2	-0.327	0.110597
GRK6	0.40039	0.0473317
GRPEL1	0.504093	0.0101883
GRSF1	0.353728	0.0827973
GSDMD	-0.24414	0.239553
GSK3B	-0.113241	0.589917
GSS	0.441011	0.0273361
GSTK1	-0.0919943	0.661856
GSTO1	-0.127871	0.542436
GSTP1	-0.580416	0.00235189
GTF2A2	0.232773	0.262821
GTF2B	-0.350698	0.0856518
GTF2F1	0.385664	0.0569093
GTF2H5	0.00691431	0.973833
GTF2I	0.130492	0.534123
GTF3A	0.35806	0.0788421
GTF3C6	-0.422913	0.0351791
GUK1	-0.0757292	0.719013
GUSB	-0.193901	0.353032
GYG1	-0.211037	0.311238
GYPC	0.127402	0.543931
GZMA	-0.753734	1.35983e-05
GZMB	-0.709575	7.12303e-05
GZMH	-0.78867	2.82221e-06
GZMK	-0.227084	0.274995
GZMM	-0.402065	0.0463277
H1FX	0.200861	0.335675
H2AFJ	0.219233	0.292377
H2AFV	-0.106971	0.610795
H2AFX	-0.0189162	0.928488
H2AFY	-0.128539	0.540311
H2AFZ	0.213836	0.304714
H3F3A	0.00479584	0.981848
H3F3B	-0.353358	0.0831418
HACD4	0.0576421	0.784328
HADHA	0.272266	0.187948
HADHB	0.10103	0.630856
HAGH	-0.297092	0.149243
HARS	0.023441	0.911442
HAUS1	0.13822	0.509966
HAX1	0.189164	0.365142
HBP1	-0.197293	0.344506
HCFC1R1	-0.0388082	0.853876
HCG18	-0.207392	0.319862
HCLS1	0.277049	0.180002
HCST	-0.16502	0.430531
HDAC1	-0.164921	0.430811
HDAC2	0.357246	0.0795737
HDAC3	-0.0154978	0.941387
HDDC2	0.219437	0.291917
HECTD1	0.219352	0.292107
HELZ	0.00167152	0.993673
HERC1	-0.427078	0.033232
HERC2	0.440022	0.0277245
HERPUD1	-0.28337	0.169864
HERPUD2	-0.227974	0.273069
HEXB	0.16661	0.42604
HIF1A	0.18462	0.376982
HIGD2A	0.301099	0.143573
HIKESHI	-0.0630036	0.764797
HINT1	0.486822	0.0135903
HINT2	0.297909	0.148075
HIST1H1C	-0.00554653	0.979008
HIST1H1D	0.245127	0.237598
HIST1H1E	-0.460959	0.0203889
HIST1H4C	0.37848	0.0620968
HLA-A	-0.739414	2.41049e-05
HLA-B	-0.731187	3.29528e-05
HLA-C	-0.621088	0.000921992
HLA-DMA	-0.454991	0.0222968
HLA-DPA1	-0.621326	0.000916602
HLA-DPB1	-0.621547	0.000911629
HLA-DQA1	-0.299372	0.145998
HLA-DQA2	-0.515692	0.00832658
HLA-DQB1	0.0463695	0.825796
HLA-DRA	-0.578681	0.00244124
HLA-DRB1	-0.633458	0.00067568
HLA-DRB5	-0.715757	5.75409e-05
HLA-E	0.163072	0.436067
HLA-F	-0.190459	0.361806
HM13	-0.248643	0.230723
HMG20B	0.0327416	0.876531
HMGA1	-0.250758	0.22665
HMGB1	-0.387777	0.05545
HMGB2	-0.34014	0.0961799
HMGN1	0.353767	0.082761
HMGN2	-0.0777821	0.71171
HMGN3	-0.224436	0.280783
HMGN4	0.0917808	0.662595
HMGXB3	0.0837665	0.690563
HMOX2	0.0584844	0.781251
HNRNPA0	0.212912	0.306858
HNRNPA1	0.281543	0.172752
HNRNPA2B1	0.343222	0.0930124
HNRNPA3	0.254428	0.219697
HNRNPAB	0.3602	0.0769414
HNRNPC	0.184173	0.378159
HNRNPD	0.292661	0.155697
HNRNPDL	-0.0225184	0.914915
HNRNPF	0.265135	0.200238
HNRNPH1	0.195205	0.34974
HNRNPH3	0.208823	0.316458
HNRNPK	-0.0414958	0.843874
HNRNPL	0.343512	0.0927184
HNRNPM	0.366101	0.0718814
HNRNPR	0.0446773	0.832064
HNRNPU	-0.0192581	0.927199
HNRNPUL1	-0.163469	0.434935
HOPX	-0.50252	0.0104654
HP1BP3	0.0312823	0.881996
HPCAL1	0.483579	0.014323
HPRT1	0.0804547	0.702239
HPS1	-0.252736	0.222885
HSBP1	-0.295698	0.151253
HSD17B10	0.0612537	0.771157
HSD17B11	-0.0111473	0.957824
HSD17B8	-0.0425238	0.840054
HSF1	0.0865043	0.680962
HSP90AA1	-0.37777	0.0626282
HSP90AB1	0.449289	0.0242525
HSP90B1	-0.267403	0.19627
HSPA1A	-0.134457	0.521662
HSPA4	0.43462	0.0299263
HSPA5	-0.463068	0.0197472
HSPA8	0.603039	0.00141868
HSPA9	-0.0365218	0.862402
HSPB1	0.475473	0.0162978
HSPB11	-0.148139	0.479761
HSPD1	0.294561	0.152905
HSPE1	0.0387757	0.853997
HSPH1	-0.157897	0.450961
HTATSF1	0.0402654	0.84845
HUS1	-0.431029	0.0314658
IAH1	-0.126875	0.545612
IARS2	0.323339	0.114884
ICAM2	0.0830424	0.69311
ICAM3	0.0822744	0.695815
ICE1	0.0903743	0.667473
ID2	-0.290177	0.1594
IDH2	-0.22487	0.279829
IDH3B	0.238899	0.250107
IDH3G	-0.197667	0.343574
IDI1	-0.207376	0.319899
IDS	-0.615285	0.00106202
IER2	0.180573	0.387713
IFI16	-0.13495	0.520121
IFI27L2	-0.240632	0.246583
IFI35	0.27911	0.176651
IFI6	0.166374	0.426703
IFITM1	-0.500392	0.0108503
IFITM2	-0.376824	0.0633428
IFITM3	-0.179278	0.391182
IFNAR1	0.22605	0.277247
IFNG	-0.253269	0.221877
IFRD1	0.234166	0.259894
IFRD2	0.0157487	0.94044
IFT20	0.372608	0.0666012
IFT57	-0.33828	0.0981314
IGBP1	0.0248652	0.906084
IGF2R	-0.101129	0.630522
IGSF8	-0.0250299	0.905465
IK	-0.393359	0.0517333
IKBKE	-0.00587922	0.977749
IKBKG	-0.441177	0.0272713
IKZF1	0.0181298	0.931455
IKZF3	-0.277899	0.178616
IL10RA	-0.198197	0.342256
IL12RB1	-0.393458	0.0516694
IL16	0.326631	0.111024
IL17RA	0.487554	0.0134292
IL27RA	0.105308	0.616386
IL2RG	-0.0663999	0.752495
IL32	-0.277357	0.1795
IL6ST	0.539284	0.00540389
IL7R	0.754464	1.31935e-05
ILF2	0.0876286	0.677033
ILF3	0.28297	0.170493
ILF3-DT	0.572037	0.0028106
ILK	0.164383	0.432337
ILKAP	-0.281242	0.173232
IMMT	0.0604694	0.774012
IMP3	0.00853201	0.967713
IMP4	0.17995	0.389379
IMPDH1	-0.14669	0.484116
IMPDH2	0.35207	0.0843506
ING4	-0.0884425	0.674194
INO80E	-0.0133603	0.949461
INPP4A	-0.156225	0.455829
INPP4B	-0.11307	0.590483
INPP5D	-0.249154	0.229733
INPP5K	0.134818	0.520533
INSIG1	-0.0512468	0.807792
INTS10	0.410765	0.0413795
INTS11	0.135399	0.518723
IQCB1	-0.0895669	0.670279
IQGAP1	-0.321124	0.117535
IQGAP2	-0.501925	0.0105719
IRAK4	0.174778	0.403373
IRF1	-0.467154	0.0185511
IRF2	-0.286385	0.165172
IRF2BP2	-0.166585	0.426109
IRF3	0.14292	0.495538
IRF7	0.00988983	0.962578
ISCA1	0.344711	0.0915096
ISCU	0.183875	0.378943
ISG15	-0.457695	0.0214153
ISG20	0.208826	0.316452
ISG20L2	-0.188495	0.366871
IST1	0.0660776	0.75366
ITCH	0.0545122	0.79579
ITFG2	-0.0809161	0.700609
ITGA4	-0.576352	0.00256569
ITGAL	-0.288397	0.16209
ITGB1	-0.657063	0.00035935
ITGB1BP1	0.129403	0.537569
ITGB2	-0.620825	0.00092798
ITGB2-AS1	-0.354393	0.0821806
ITGB7	-0.115731	0.581712
ITK	0.332801	0.104048
ITM2A	-0.0488351	0.816683
ITM2B	0.379912	0.0610348
ITPA	-0.0516732	0.806223
ITSN2	-0.0453854	0.82944
IVD	0.144466	0.490838
IVNS1ABP	-0.231204	0.266143
IWS1	0.189899	0.363247
JAK1	0.248286	0.231413
JAK3	0.272722	0.18718
JAZF1	-0.251316	0.225583
JKAMP	0.381802	0.0596546
JMJD1C	0.304364	0.139069
JMJD6	-0.277768	0.178829
JOSD2	0.0431581	0.837699
JPT1	-0.210548	0.312387
JPX	0.0139227	0.947336
JTB	-0.0482237	0.818941
JUN	0.266662	0.197561
JUNB	0.43095	0.0315003
JUND	0.0893268	0.671115
KANSL1-AS1	-0.194933	0.350424
KANSL2	0.216236	0.299188
KARS	-0.167711	0.422944
KAT8	0.670642	0.000243749
KCNA3	0.318013	0.121335
KCNAB2	-0.091775	0.662615
KDELR1	-0.00845811	0.967993
KDELR2	0.320658	0.118099
KDM2A	0.144144	0.491815
KDM4C	0.0926036	0.659748
KDM5A	-0.138307	0.509696
KDM6A	0.198617	0.341213
KEAP1	0.0228232	0.913768
KHDRBS1	-0.0971533	0.644087
KIAA0040	0.195429	0.349176
KIAA1551	0.0746577	0.722835
KIF22	0.193785	0.353325
KIF2A	0.225404	0.278657
KIF5B	-0.230746	0.267118
KLF12	0.365346	0.0725148
KLF13	-0.16005	0.444733
KLF2	-0.525219	0.00701819
KLF3	-0.0796287	0.705162
KLF6	-0.562716	0.00340819
KLF9	0.310719	0.130595
KLHDC2	-0.191439	0.359296
KLHDC3	0.0990669	0.637543
KLHDC4	-0.216345	0.29894
KLHL24	-0.0405919	0.847235
KLHL28	-0.392935	0.0520086
KLRD1	-0.522044	0.00743365
KLRG1	-0.238434	0.251058
KMT2C	0.279453	0.176098
KMT2E	-0.281853	0.172259
KPNB1	0.19997	0.337868
KRAS	-0.16074	0.442746
KRI1	-0.0136435	0.948391
KRR1	-0.0414748	0.843952
KRT10	0.303342	0.140467
KRTCAP2	-0.20349	0.329252
KTN1	-0.142399	0.497127
KXD1	0.272555	0.187461
LAG3	-0.580484	0.00234849
LAGE3	0.15728	0.452755
LAIR1	-0.282809	0.170748
LAIR2	-0.686143	0.000152689
LAMP1	-0.00467881	0.982291
LAMTOR1	-0.071193	0.735235
LAMTOR2	-0.372151	0.0669618
LAMTOR4	0.169378	0.418282
LAMTOR5	0.0245677	0.907203
LAPTM4A	-0.0886606	0.673434
LAPTM5	0.141464	0.499985
LARP7	0.00543953	0.979413
LARS	0.0501294	0.811909
LASP1	-0.191584	0.358925
LAT	-0.16592	0.427984
LATS1	-0.0910665	0.665071
LBH	0.63035	0.000731473
LBR	0.00994237	0.96238
LCK	0.023741	0.910313
LCMT1	0.0983177	0.640102
LCP1	-0.231284	0.265973
LCP2	0.294999	0.152268
LDHA	-0.0441198	0.834131
LDHB	0.702602	9.00425e-05
LDLRAP1	0.743484	2.05623e-05
LEF1	0.705404	8.20144e-05
LENG1	-0.177248	0.396655
LEPROTL1	0.382879	0.0588786
LETMD1	0.309424	0.13229
LGALS1	-0.714007	6.11584e-05
LIMD2	0.0927489	0.659245
LIME1	0.107514	0.608977
LINC00861	0.194465	0.351604
LINC01550	0.357039	0.0797606
LINC01871	0.259506	0.210316
LINC02446	0.533051	0.00607575
LITAF	-0.397663	0.0490024
LMAN1	-0.399717	0.0477399
LMAN2	-0.307302	0.135103
LMBRD1	0.412758	0.040307
LMF2	-0.17035	0.415577
LMO4	-0.311285	0.129858
LNPEP	-0.021649	0.918189
LONP2	-0.323563	0.114617
LPCAT1	0.0358032	0.865085
LPXN	-0.234818	0.258532
LRBA	-0.164147	0.433006
LRCH4	-0.0978317	0.641764
LRP10	0.25852	0.212116
LRPAP1	-0.0230824	0.912792
LRRC59	0.401672	0.0465621
LRRFIP1	-0.0362358	0.86347
LSM1	-0.159343	0.446772
LSM10	-0.0204619	0.922662
LSM12	-0.15888	0.448112
LSM14A	-0.085577	0.684209
LSM2	0.0952577	0.650594
LSM3	0.0298146	0.887497
LSM4	0.266533	0.197786
LSM5	0.154299	0.461471
LSM6	0.49007	0.0128875
LSM7	0.378565	0.062033
LSM8	0.291952	0.156747
LSP1	-0.624988	0.000837103
LTB	0.736087	2.73905e-05
LUC7L	-0.0697981	0.740246
LUC7L2	0.0712145	0.735158
LUC7L3	-0.00615014	0.976724
LY6E	-0.543297	0.00500524
LY9	0.397905	0.0488525
LYAR	-0.389382	0.0543607
LYPLA1	0.095757	0.648878
LYPLA2	-0.389198	0.0544845
LYRM1	-0.203917	0.328216
LYSMD2	0.258718	0.211755
LYST	0.0360265	0.864251
LYZ	0.203178	0.33001
M6PR	0.432353	0.0308909
MACF1	-0.496442	0.0115959
MAD1L1	-0.184589	0.377065
MAD2L2	-0.0683714	0.745381
MAEA	-0.138779	0.50824
MAF1	0.265305	0.199938
MAGED2	0.245641	0.236584
MAGOH	0.0902874	0.667775
MAL	0.661253	0.000319439
MALAT1	0.195389	0.349275
MAN1A2	0.202629	0.331348
MAN1B1	0.0402923	0.848349
MAN2B1	0.662711	0.000306486
MANF	0.0219562	0.917032
MAP1LC3B	-0.235344	0.257435
MAP2K3	-0.112557	0.592181
MAP2K5	0.139	0.507556
MAP4K1	-0.208614	0.316954
MAP4K5	-0.077665	0.712126
MAP7D1	-0.243274	0.241276
MAPK1	-0.200896	0.335587
MAPK1IP1L	0.0508804	0.809141
MAPKAP1	-0.163363	0.435238
MAPKAPK5-AS1	0.522313	0.00739761
MAPRE1	0.0668742	0.750782
MAPRE2	0.0594769	0.77763
2023-03-06	-0.164476	0.432074
MARCKSL1	-0.0367907	0.861398
MARS	0.214987	0.302056
MAT2B	0.384155	0.0579699
MATK	-0.49696	0.0114957
MAX	0.494656	0.0119466
MAZ	-0.0731861	0.728093
MBD4	0.0927736	0.65916
MBNL1	0.139632	0.505608
MBP	-0.395937	0.050084
MCL1	0.172914	0.408486
MCRIP1	-0.239131	0.249633
MCRS1	-0.405852	0.0441197
MCTS1	0.209827	0.314085
MCUB	0.215922	0.299907
MDH1	0.0417744	0.842838
MDH2	0.514651	0.00848118
MEA1	0.0809638	0.70044
MEAF6	0.0544388	0.79606
MECP2	0.065386	0.756162
MED10	-0.226255	0.276799
MED15	0.343768	0.0924595
MED27	-0.0898345	0.669349
MED28	0.184303	0.377816
MED30	0.337798	0.0986407
MED4	-0.0742058	0.724448
MEI1	0.0605557	0.773698
MESD	-0.11207	0.593795
METAP2	0.349461	0.0868387
METTL23	-0.189217	0.365004
METTL26	0.406252	0.0438915
METTL5	0.351023	0.0853422
METTL9	-0.318756	0.12042
MFF	-0.0174456	0.934036
MFNG	0.208897	0.316283
MFSD1	0.0830853	0.69296
MFSD10	-0.190146	0.362611
MGAT1	0.336239	0.100305
MGAT4A	0.390967	0.0533015
MGMT	0.0181878	0.931236
MGST3	0.0467381	0.824433
MIA3	0.082735	0.694193
MIB2	-0.307288	0.135122
MICU2	0.214756	0.302588
MIDN	-0.0138566	0.947586
MIEN1	-0.390897	0.0533479
MIER1	-0.153625	0.463454
MIF	0.171834	0.411464
MIF4GD	-0.0605129	0.773854
MINOS1	0.0678608	0.747222
MIR4435-2HG	-0.512686	0.00877951
MIS18BP1	-0.227221	0.274698
MITD1	-0.0752959	0.720558
MKRN1	0.0616029	0.769887
MLEC	-0.225206	0.279093
MLF2	-0.362758	0.074716
MLLT10	0.183076	0.381055
MLLT3	0.149217	0.476533
MLLT6	0.147612	0.481341
MLST8	0.185097	0.37573
MLX	0.0348331	0.868709
MMAB	0.299571	0.145718
MMADHC	-0.174325	0.404613
MMP24OS	-0.174659	0.4037
MNAT1	0.145334	0.488208
MOAP1	0.0757075	0.719091
MOB1A	-0.10684	0.611235
MOB2	0.0785124	0.709118
MOB3A	-0.283489	0.169677
MON2	0.0605092	0.773867
MORC3	0.137661	0.511695
MORF4L1	0.107831	0.607913
MPC1	-0.20054	0.336462
MPC2	-0.309053	0.132779
MPG	0.245642	0.236583
MPHOSPH10	-0.344492	0.0917294
MPHOSPH6	0.187747	0.368811
MPHOSPH8	0.222491	0.285082
MPI	0.220836	0.288773
MPLKIP	0.330945	0.106111
MPPE1	-0.239492	0.248898
MPV17	-0.0629366	0.76504
MRFAP1	0.409267	0.0422007
MRFAP1L1	-0.135493	0.518429
MSL3	0.673954	0.000221069
MSN	-0.550976	0.00431132
MT1F	-0.0934326	0.656883
MT1X	0.0117127	0.955687
MT2A	-0.213062	0.306511
MTA2	0.212718	0.307311
MTCH1	-0.110797	0.59802
MTDH	0.106138	0.613595
MTG1	-0.198597	0.341262
MTIF3	0.0996009	0.635721
MTMR14	-0.137835	0.511156
MTPN	-0.275737	0.182158
MTRNR2L12	0.594048	0.00174202
MTRNR2L8	-0.0493499	0.814784
MUC20-OT1	-0.0354542	0.866388
MVP	0.202208	0.332374
MX1	0.186431	0.372238
MYADM	-0.551938	0.00423039
MYC	0.4362	0.0292683
MYCBP2	0.461578	0.0201989
MYD88	-0.146042	0.486067
MYDGF	-0.326554	0.111113
MYH9	0.0268093	0.898777
MYL12A	-0.404442	0.0449323
MYL12B	-0.321305	0.117317
MYL6	-0.61948	0.000959088
MYLIP	0.196475	0.34655
MYO1F	-0.69515	0.000114849
MYO1G	-0.345297	0.0909234
MYO9B	-0.464283	0.0193852
MZT1	0.162949	0.436417
MZT2A	0.0897845	0.669523
MZT2B	0.428603	0.0325413
N4BP2L2	-0.00749052	0.971653
NAA15	0.0896214	0.67009
NAA16	0.153815	0.462895
NAA20	-0.00796265	0.969867
NAA38	0.0399748	0.849531
NAA50	-0.314111	0.126227
NAAA	0.155973	0.456565
NABP2	-0.0735595	0.726758
NACA	0.730085	3.43336e-05
NADSYN1	-0.144489	0.490767
NAE1	0.0116282	0.956006
NAP1L1	0.427179	0.0331858
NAP1L4	0.116847	0.57805
NAPA	0.18198	0.383963
NARF	0.0960984	0.647705
NASP	0.116886	0.577922
NAXE	-0.396182	0.0499294
NBAS	0.0725968	0.730203
NBDY	0.133277	0.525355
NCBP2-AS2	-0.102957	0.624322
NCF1	0.373239	0.0661058
NCK1	0.154071	0.462142
NCKAP1L	-0.210394	0.312748
NCL	0.617063	0.00101728
NCOR1	0.160488	0.44347
NDE1	-0.187744	0.368818
NDFIP1	0.732354	3.15453e-05
NDUFA1	0.335699	0.100887
NDUFA10	0.171132	0.413406
NDUFA11	0.229324	0.27016
NDUFA12	-0.446749	0.0251671
NDUFA2	0.123981	0.554888
NDUFA3	0.218912	0.293102
NDUFA4	0.446355	0.0253114
NDUFA5	0.31504	0.125049
NDUFA6	-0.0898554	0.669276
NDUFAB1	-0.0309135	0.883378
NDUFAF3	0.357452	0.0793878
NDUFAF8	0.169595	0.417677
NDUFB1	0.252465	0.223398
NDUFB10	-0.189281	0.364839
NDUFB11	0.289313	0.160701
NDUFB2	0.00143854	0.994555
NDUFB3	0.0471614	0.822867
NDUFB4	-0.276906	0.180237
NDUFB5	0.305509	0.137514
NDUFB6	-0.0964781	0.646402
NDUFB7	-0.685836	0.000154152
NDUFB9	-0.00702682	0.973407
NDUFC1	0.0850257	0.686142
NDUFS2	0.363719	0.0738926
NDUFS3	-0.295184	0.151998
NDUFS4	-0.081165	0.69973
NDUFS5	0.299827	0.145356
NDUFS6	0.0867276	0.680182
NDUFS7	0.075321	0.720468
NDUFS8	-0.0804195	0.702364
NDUFV1	0.162354	0.438119
NDUFV2	0.297993	0.147955
NEAT1	-0.40997	0.0418136
NECAP2	0.182846	0.381665
NEDD8	-0.0245694	0.907197
NELFCD	0.182852	0.381647
NELFE	0.246757	0.234393
NELL2	0.620439	0.000936805
NEMF	0.116825	0.578121
NENF	0.275717	0.182192
NFATC2	-0.363429	0.0741402
NFATC3	0.00264396	0.989992
NFE2L2	0.202836	0.330843
NFKBIA	0.0769423	0.714695
NFKBIB	-0.195719	0.348448
NFKBIZ	0.230986	0.266607
NGDN	0.124361	0.553663
NGRN	0.123895	0.555163
NHP2	0.620615	0.000932778
NIFK	0.0810817	0.700024
NIN	0.168767	0.419987
NINJ1	0.115013	0.584073
NIP7	-0.012274	0.953565
NIPA2	-0.192665	0.356166
NIPBL	-0.211552	0.310031
NIPSNAP1	0.254694	0.219199
NIPSNAP2	0.212207	0.308502
NKAP	-0.0935975	0.656314
NKAPD1	0.158801	0.448339
NKG7	-0.733043	3.07383e-05
NKTR	-0.059063	0.77914
NLRC3	0.0517849	0.805811
NLRC5	-0.0965957	0.645998
NME2	0.461443	0.0202403
NME3	0.342401	0.0938487
NMI	-0.0868284	0.679829
NMRAL1	0.286571	0.164885
NMRK1	-0.251752	0.224752
NOB1	0.172015	0.410963
NOC2L	0.533217	0.00605705
NOL7	0.104811	0.618058
NONO	0.0965599	0.646121
NOP10	0.163066	0.436083
NOP14	0.211722	0.309635
NOP53	0.297064	0.149283
NOP56	-0.0844896	0.688023
NOP58	0.14198	0.498407
NORAD	0.134682	0.520957
NOSIP	0.750802	1.53364e-05
NPC2	-0.137148	0.513285
NPEPPS	0.228028	0.272952
NPM1	0.471755	0.0172756
NPRL2	-0.178528	0.3932
NPRL3	0.269368	0.192879
NR1H2	0.341984	0.094275
NR3C1	-0.10571	0.615033
NR4A2	0.0590006	0.779367
NRBP1	0.205905	0.323421
NRDC	-0.0654704	0.755856
NSA2	0.274287	0.184562
NSD1	-0.130756	0.53329
NSD3	0.0437567	0.835478
NSFL1C	0.317882	0.121497
NSL1	-0.251026	0.226136
NSMCE1	0.473555	0.0167963
NSMCE4A	0.0483854	0.818344
NSUN5	0.47076	0.0175449
NSUN6	0.00900522	0.965923
NT5C	-0.159901	0.445161
NT5C3A	-0.339869	0.0964623
NT5DC1	0.238544	0.250832
NUB1	-0.0583974	0.781569
NUBP2	0.074269	0.724222
NUCB1	0.0494439	0.814437
NUCB2	0.722205	4.57863e-05
NUCKS1	0.405304	0.0444339
NUDC	0.011668	0.955856
NUDCD2	0.517256	0.00809891
NUDCD3	0.341933	0.0943279
NUDT1	0.384672	0.0576053
NUDT16L1	-0.133513	0.524614
NUDT21	-0.51393	0.00858957
NUDT22	-0.0264394	0.900167
NUDT4	0.0443	0.833463
NUDT5	0.0531553	0.800772
NUFIP2	0.0648465	0.758115
NUP107	0.495604	0.0117594
NUP153	-0.140593	0.502655
NUP210	-0.136972	0.513829
NUP58	0.203618	0.328943
NUTF2	0.17292	0.408469
NXT1	-0.0700996	0.739162
OARD1	-0.0831744	0.692646
OAZ1	-0.223899	0.281965
OCIAD1	0.374306	0.0652733
OCIAD2	0.230788	0.267029
ODC1	-0.204114	0.327741
ODF2L	-0.247466	0.233009
OFD1	-0.100135	0.6339
OGA	0.354568	0.0820188
OGT	0.164078	0.433203
OLA1	-0.0111948	0.957644
OPTN	-0.423062	0.0351079
ORAI1	-0.18552	0.374619
ORMDL1	-0.103014	0.624129
ORMDL2	-0.236745	0.254531
ORMDL3	0.372513	0.066676
OS9	0.086364	0.681453
OSBPL8	-0.0495624	0.814
OSGEP	-0.0220603	0.91664
OST4	0.35712	0.0796878
OSTC	0.205298	0.324882
OSTF1	0.0873887	0.677871
OTUB1	-0.252039	0.224206
OTUD6B-AS1	0.416597	0.0383029
OXA1L	0.279655	0.175774
OXLD1	0.298922	0.146634
OXNAD1	0.590252	0.00189638
P2RY8	-0.471285	0.0174023
P4HB	0.114408	0.586066
PA2G4	-0.26633	0.19814
PABPC1	0.363713	0.0738975
PABPC4	0.110259	0.599809
PABPN1	0.0940517	0.654747
PAFAH1B1	-0.0293787	0.889132
PAG1	0.334566	0.102114
PAIP2	-0.0164024	0.937972
PAK2	0.0380181	0.85682
PAPOLA	-0.417937	0.0376228
PARK7	0.185818	0.373839
PARP1	0.36986	0.0687937
PARP8	-0.276863	0.180307
PARVG	-0.178977	0.39199
PASK	0.696868	0.000108654
PATL2	-0.317108	0.122458
PAXX	-0.274433	0.18432
PBDC1	-0.232386	0.263638
PBRM1	-0.0805033	0.702067
PBXIP1	0.463296	0.0196789
PCBD1	-0.331227	0.105796
PCBP1	0.432977	0.0306229
PCBP2	0.395392	0.0504289
PCED1B	0.497262	0.0114377
PCF11	0.231523	0.265466
PCGF5	-0.0427146	0.839345
PCIF1	-0.327327	0.11022
PCM1	-0.0758124	0.718717
PCMT1	-0.0175009	0.933827
PCMTD1	0.117012	0.577508
PCNP	0.18955	0.364145
PDAP1	-0.281388	0.172999
PDCD10	0.18954	0.36417
PDCD2	0.23806	0.251823
PDCD4	0.451551	0.0234607
PDCD5	0.118541	0.572511
PDCD6	0.208595	0.317
PDCD6IP	0.085513	0.684433
PDCL3	0.0727372	0.7297
PDE3B	0.59429	0.00173256
PDE4B	-0.0506292	0.810067
PDE6D	-0.133417	0.524918
PDHA1	0.126029	0.548316
PDHB	-0.00179537	0.993204
PDIA3	-0.380005	0.0609661
PDIA4	0.16777	0.422778
PDIA6	-0.112191	0.593391
PDLIM2	0.205678	0.323967
PDRG1	-0.495355	0.0118084
PEBP1	0.407609	0.0431242
PECAM1	0.450222	0.0239232
PEF1	0.00246835	0.990657
PEPD	0.158189	0.450114
PET100	-0.356326	0.0804074
PEX16	-0.0610474	0.771908
PFDN1	0.244499	0.238841
PFDN2	0.374899	0.0648146
PFDN4	-0.0134221	0.949227
PFDN5	0.147967	0.480275
PFDN6	0.144958	0.489347
PFKL	-0.264906	0.200641
PFN1	-0.625722	0.000821897
PGAM1	-0.252028	0.224228
PGK1	0.210506	0.312485
PGLS	0.446826	0.0251391
PGM1	0.0156851	0.94068
PHB	0.149974	0.474274
PHB2	0.157305	0.452681
PHC3	-0.0954697	0.649865
PHF1	0.275039	0.183312
PHF11	0.335693	0.100893
PHF14	0.142897	0.495607
PHF20	-0.00731894	0.972302
PHF20L1	-0.088738	0.673165
PHF3	0.104188	0.62016
PHF5A	0.0605391	0.773758
PHIP	0.313691	0.126762
PHPT1	-0.057152	0.786121
PHYKPL	0.352676	0.0837806
PIAS1	0.0347795	0.868909
PIGC	-0.227113	0.274932
PIGH	0.178198	0.39409
PIGT	-0.157187	0.453024
PIH1D1	0.12441	0.553507
PIK3CD	-0.0696284	0.740856
PIK3IP1	0.476969	0.0159176
PIK3R1	0.174116	0.405185
PIM1	-0.108894	0.604359
PIM2	0.375441	0.0643977
PIM3	-0.180196	0.38872
PIN1	-0.179634	0.390227
PIN4	0.251906	0.22446
PITHD1	-0.380664	0.0604828
PITPNB	-0.0412985	0.844607
PITPNC1	-0.0858028	0.683418
PKM	0.309065	0.132763
PKN2	0.168392	0.421036
PLA2G16	-0.269226	0.193123
PLAA	-0.0921203	0.66142
PLAC8	0.570667	0.00289238
PLCG1	0.126507	0.546789
PLD3	-0.104348	0.619622
PLEK	-0.651967	0.000413687
PLEKHA1	-0.00390812	0.985208
PLEKHF1	-0.476544	0.0160248
PLEKHJ1	0.215575	0.300703
PLGRKT	0.00712959	0.973018
PLIN2	-0.349447	0.0868517
PLP2	0.410958	0.041275
PLRG1	-0.170669	0.41469
PLSCR1	-0.0958346	0.648611
PMAIP1	-0.207658	0.319227
PMM1	0.17749	0.396002
PMPCB	0.391297	0.0530826
PMS1	-0.221451	0.287397
PMVK	0.160434	0.443626
PNISR	0.030826	0.883705
PNKD	-0.0545423	0.79568
PNKP	-0.175434	0.401584
PNN	0.322078	0.116388
PNP	0.121076	0.564268
PNPLA2	0.180932	0.386753
PNRC1	0.342188	0.0940659
PNRC2	0.407452	0.0432119
POGZ	0.00501225	0.981029
POLD2	0.0537851	0.798459
POLD4	-0.0165561	0.937393
POLDIP2	-0.18954	0.36417
POLE3	-0.208938	0.316187
POLE4	-0.301797	0.142602
POLR1D	0.0734398	0.727186
POLR2A	0.27284	0.186983
POLR2B	0.0147309	0.944284
POLR2C	0.235164	0.25781
POLR2E	-0.203004	0.330434
POLR2F	-0.114848	0.584616
POLR2G	-0.192254	0.357214
POLR2H	0.175781	0.400638
POLR2I	-0.187153	0.370355
POLR2J	0.243343	0.241139
POLR2K	-0.452589	0.0231043
POLR2L	0.213064	0.306506
POLR3GL	-0.18399	0.378641
POMP	-0.447471	0.0249044
POP4	-0.0346613	0.869351
POP5	0.0662656	0.752981
POP7	-0.135473	0.51849
PPA1	0.425352	0.0340281
PPCS	-0.251366	0.225488
PPDPF	0.0327065	0.876663
PPHLN1	0.187566	0.36928
PPIA	-0.162142	0.438725
PPIB	-0.323994	0.114107
PPID	0.432279	0.0309231
PPIG	0.0646105	0.75897
PPIH	-0.00686006	0.974038
PPM1G	-0.249051	0.229933
PPM1K	-0.00107246	0.995941
PPM1M	0.278334	0.177908
PPP1CA	-0.494814	0.0119151
PPP1CC	0.394181	0.0512031
PPP1R10	0.0904149	0.667332
PPP1R11	0.121758	0.562058
PPP1R12A	-0.197623	0.343685
PPP1R15A	0.402933	0.0458141
PPP1R15B	0.0435126	0.836383
PPP1R18	-0.657186	0.00035812
PPP1R2	0.494004	0.0120768
PPP1R7	0.134934	0.520173
PPP2CA	-0.0327803	0.876386
PPP2R1A	0.0817452	0.697682
PPP2R2B	-0.282481	0.171265
PPP2R3C	-0.226652	0.275933
PPP2R5C	-0.17802	0.394568
PPP2R5E	-0.342142	0.0941129
PPP3CC	-0.33821	0.0982052
PPP4C	0.0992699	0.63685
PPP4R2	0.0104634	0.960409
PPP4R3A	0.126883	0.545586
PPP4R3B	-0.0870937	0.678902
PPP6C	0.0958383	0.648598
PPT1	0.0647538	0.758451
PQBP1	0.387501	0.0556389
PQLC3	-0.236493	0.255051
PRDM1	-0.21265	0.30747
PRDM2	-0.0742024	0.72446
PRDX1	-0.206	0.323192
PRDX2	0.315519	0.124445
PRDX3	-0.110211	0.599969
PRDX5	-0.0108059	0.959114
PRDX6	0.10023	0.633579
PRELID1	-0.115513	0.582428
PRELID3B	0.155291	0.458562
PRF1	-0.686997	0.000148688
PRKACB	0.125995	0.548425
PRKAR1A	-0.0616157	0.76984
PRKCB	-0.39285	0.0520639
PRKCH	-0.0067642	0.9744
PRKCQ	-0.0342932	0.870727
PRKCSH	-0.04681	0.824167
PRKDC	0.0316661	0.880558
PRMT1	0.433168	0.0305413
PRMT2	0.200833	0.335743
PRNP	0.139158	0.507071
PRPF19	-0.116409	0.579486
PRPF31	0.255568	0.217567
PRPF38B	-0.0760713	0.717794
PRPF40A	-0.163447	0.435
PRPF4B	-0.101253	0.630098
PRPF6	0.17373	0.406243
PRPF8	-0.0952802	0.650517
PRPS1	0.179536	0.390489
PRPSAP2	0.260395	0.208702
PRR13	0.146733	0.483985
PRRC2A	-0.0737895	0.725936
PRRC2B	0.0733967	0.72734
PRRC2C	-0.0177022	0.933067
PRSS23	-0.572833	0.00276398
PSAP	0.110107	0.600314
PSENEN	0.141472	0.499961
PSIP1	0.378168	0.0623296
PSMA1	0.250113	0.227887
PSMA3	0.00526998	0.980054
PSMA3-AS1	0.249777	0.228532
PSMA4	-0.0207637	0.921525
PSMA5	-0.319375	0.11966
PSMA6	-0.0770629	0.714266
PSMA7	-0.387999	0.0552984
PSMB1	0.103653	0.621967
PSMB10	-0.253303	0.221814
PSMB2	-0.254244	0.220042
PSMB3	-0.224579	0.280469
PSMB4	-0.153903	0.462638
PSMB6	-0.418306	0.0374367
PSMB7	-0.037311	0.859457
PSMB8	-0.221656	0.286941
PSMB8-AS1	0.13112	0.53214
PSMB9	-0.700603	9.61842e-05
PSMC1	-0.205112	0.325331
PSMC2	-0.296186	0.150546
PSMC3	-0.222922	0.284126
PSMC4	-0.112173	0.593453
PSMC5	0.170716	0.414561
PSMD1	0.00967359	0.963396
PSMD11	0.0888072	0.672924
PSMD13	0.0254636	0.903834
PSMD14	-0.26521	0.200106
PSMD2	-0.0282367	0.893417
PSMD3	0.0545238	0.795748
PSMD4	-0.0767876	0.715245
PSMD6	-0.159326	0.446823
PSMD7	0.0130909	0.950478
PSMD8	-0.388726	0.0548037
PSMD9	-0.32307	0.115203
PSME1	-0.479189	0.0153666
PSME2	-0.451492	0.0234809
PSMF1	0.254122	0.220272
PSMG2	0.0496483	0.813683
PSMG4	-0.0399725	0.84954
PSPC1	0.350723	0.0856277
PSTPIP1	-0.146319	0.485233
PTBP1	-0.13788	0.511016
PTBP3	-0.276741	0.180507
PTDSS1	0.620216	0.000941958
PTGDR	-0.179281	0.391174
PTGER2	0.097037	0.644485
PTGER4	0.233011	0.262321
PTGES2	0.0534933	0.799531
PTGES3	-0.0942613	0.654025
PTK2B	-0.157466	0.452214
PTMA	0.085501	0.684475
PTMS	-0.675913	0.000208546
PTOV1	0.272195	0.188068
PTP4A1	-0.0334574	0.873853
PTP4A2	-0.29876	0.146865
PTPMT1	-0.0164905	0.93764
PTPN1	0.392248	0.0524571
PTPN18	0.0325195	0.877362
PTPN2	0.214087	0.304133
PTPN22	-0.110257	0.599815
PTPN4	0.199287	0.339552
PTPN6	0.00581157	0.978005
PTPN7	-0.22033	0.289907
PTPRA	0.17353	0.406792
PTPRC	-0.426474	0.0335091
PTPRCAP	0.391987	0.0526283
PTPRE	-0.419187	0.0369962
PTRHD1	-0.205047	0.325487
PUF60	-0.305435	0.137613
[truncated: 1,007 more rows]

## Sheet: S2.3
	r	p-value
A1BG	0.28555	0.166461
AAK1	-0.125034	0.551504
AASDHPPT	0.0118907	0.955014
AATF	-0.216595	0.298368
ABCF1	0.156239	0.455788
ABHD14B	0.0408907	0.846123
ABHD17A	-0.569387	0.00297067
ABI1	0.0375216	0.858672
ABI3	-0.458168	0.0212639
ABLIM1	0.392253	0.0524539
ABRACL	0.24655	0.2348
ABTB1	-0.15331	0.464385
AC004687.1	-0.440887	0.0273846
AC007952.4	0.149147	0.476743
AC008555.5	0.338315	0.0980939
AC016831.7	-0.331476	0.105519
AC022706.1	-0.204827	0.326017
AC025164.1	0.294208	0.153421
AC026979.2	-0.20226	0.332247
AC087239.1	-0.0306642	0.884312
AC116366.3	-0.471496	0.0173452
AC119396.1	0.667203	0.00026942
AC243960.1	0.374258	0.065311
AC245014.3	0.303038	0.140886
ACAA1	0.0348817	0.868527
ACADM	0.433199	0.0305279
ACADVL	-0.345344	0.0908762
ACAP1	0.253569	0.221312
ACAP2	0.177865	0.394987
ACBD6	-0.133443	0.524836
ACD	0.0511593	0.808114
ACIN1	0.355163	0.0814708
ACLY	-0.137564	0.511994
ACO2	0.0110407	0.958227
ACP1	0.00380731	0.985589
ACP5	-0.231703	0.265085
ACTB	-0.473646	0.0167723
ACTG1	0.119372	0.569803
ACTN4	-0.494117	0.0120542
ACTR10	0.163532	0.434757
ACTR1A	-0.229104	0.270634
ACTR1B	0.172081	0.410782
ACTR2	0.130858	0.532968
ACTR3	0.294987	0.152285
ACYP1	-0.293697	0.154171
ACYP2	-0.065043	0.757403
ADA	-0.581529	0.00229611
ADAM10	0.0376756	0.858097
ADAM8	-0.309263	0.132502
ADAR	0.0314026	0.881545
ADCY7	-0.225057	0.279418
ADD3	0.222414	0.285253
ADGRE5	-0.537	0.00564239
ADGRG1	-0.75505	1.28767e-05
ADH5	-0.296382	0.150264
ADI1	0.249466	0.229132
ADIPOR1	0.186784	0.371316
ADK	0.338192	0.0982241
ADRB2	-0.0760342	0.717927
ADRM1	-0.204505	0.326793
ADSL	0.143436	0.493968
ADSS	0.262982	0.204053
AES	-0.166004	0.427749
AFF4	0.534815	0.0058789
AGGF1	-0.0280092	0.894271
AGO3	0.521053	0.00756738
AGTPBP1	0.16368	0.434334
AGTRAP	0.08628	0.681747
AHCY	0.1106	0.598673
AHNAK	-0.322542	0.115833
AHSA1	-0.102895	0.624531
AIF1	0.597142	0.00162428
AIMP1	0.159066	0.447572
AIP	-0.118895	0.571358
AK2	0.225644	0.278133
AK3	0.44064	0.0274813
AKAP10	-0.0619595	0.76859
AKAP13	-0.0831209	0.692834
AKAP9	-0.0384445	0.855231
AKIRIN1	0.180757	0.38722
AKIRIN2	-0.441914	0.0269852
AKNA	-0.00139528	0.994719
AKR1A1	-0.0310067	0.883028
AKR1B1	-0.233429	0.26144
AKR7A2	-0.0194288	0.926556
AKT2	0.00364692	0.986196
AL118516.1	-0.0736432	0.726458
AL138963.3	0.402049	0.0463372
AL139246.5	-0.236219	0.25562
ALDH9A1	-0.181381	0.385555
ALDOA	-0.11206	0.593826
ALG3	0.0601326	0.775239
ALG5	0.212486	0.30785
ALKBH7	0.550957	0.0043129
ALOX5AP	0.030117	0.886363
AMD1	-0.0356771	0.865556
AMZ2	-0.235592	0.25692
ANAPC11	-0.345113	0.0911074
ANAPC15	0.222271	0.285571
ANAPC16	0.134833	0.520487
ANAPC5	-0.0955047	0.649745
ANKLE2	-0.0597086	0.776785
ANKRD10	-0.0586569	0.780622
ANKRD11	-0.302538	0.141576
ANKRD12	-0.220874	0.288689
ANKRD44	0.658857	0.000341765
ANKZF1	0.04536	0.829534
ANP32A	-0.031785	0.880113
ANP32B	0.373803	0.0656648
ANP32E	-0.357208	0.0796084
ANXA1	-0.463278	0.0196844
ANXA11	0.092361	0.660587
ANXA2	-0.332273	0.104632
ANXA2R	-0.219215	0.292418
ANXA4	-0.408364	0.0427012
ANXA5	-0.352006	0.0844103
ANXA6	-0.183088	0.381023
ANXA7	0.0765531	0.716079
AOAH	0.0166424	0.937067
AP002387.2	0.0501823	0.811714
AP1G2	0.103924	0.621052
AP1M1	-0.158176	0.450151
AP1S2	0.421344	0.0359356
AP2A1	-0.038514	0.854972
AP2M1	0.0102982	0.961034
AP2S1	-0.333777	0.102976
AP3B1	-0.105962	0.614185
AP3S1	0.112593	0.592059
APBB1	0.489864	0.0129312
APBB1IP	0.0660799	0.753652
APEH	0.329536	0.107698
APEX1	0.0931583	0.657831
APH1A	0.281853	0.172259
API5	-0.0709138	0.736237
APMAP	-0.548196	0.00455247
APOBEC3C	-0.482992	0.0144592
APOBEC3G	-0.509529	0.00927684
APOL6	-0.179241	0.39128
APPL1	-0.120524	0.566057
APRT	0.370916	0.0679448
AQP3	0.656279	0.000367283
ARAP2	-0.254745	0.219104
ARCN1	0.166797	0.425514
ARF1	-0.353802	0.0827282
ARF4	0.144609	0.490405
ARF5	0.0296925	0.887955
ARF6	-0.184109	0.378328
ARFGAP3	-0.274746	0.183799
ARFRP1	0.0954609	0.649896
ARGLU1	0.404179	0.0450848
ARHGAP15	0.433413	0.0304369
ARHGAP25	0.0552937	0.792924
ARHGAP30	0.0320611	0.879079
ARHGAP4	-0.0170883	0.935384
ARHGAP45	-0.0446167	0.832288
ARHGAP9	-0.0468587	0.823987
ARHGDIA	-0.410281	0.0416435
ARHGDIB	-0.305657	0.137313
ARHGEF1	0.452208	0.0232346
ARHGEF3	-0.335727	0.100856
ARHGEF9	0.297724	0.148339
ARID4A	0.0387979	0.853914
ARID4B	0.253746	0.220979
ARID5A	0.110134	0.600225
ARID5B	-0.0792429	0.706528
ARIH2	-0.502089	0.0105424
ARL14EP	0.275071	0.183259
ARL16	0.28066	0.174161
ARL2BP	0.278922	0.176955
ARL4A	-0.209176	0.315624
ARL4C	-0.152979	0.465361
ARL5A	-0.176174	0.399569
ARL6IP1	-0.307609	0.134694
ARL6IP4	-0.305825	0.137087
ARL6IP5	-0.0422909	0.840919
ARL6IP6	0.187515	0.369413
ARL8B	-0.0798852	0.704254
ARPC1B	0.11859	0.572351
ARPC2	-0.427962	0.0328303
ARPC3	-0.202311	0.332123
ARPC5	0.0985681	0.639246
ARPC5L	-0.600336	0.00150997
ARRB2	0.150674	0.47219
ARRDC1	-0.164415	0.432246
ASAH1	-0.164841	0.431037
ASB8	-0.405954	0.0440614
ASCC2	0.168531	0.420648
ASCL2	-0.632544	0.000691688
ASF1A	0.348693	0.0875816
ASH1L	-0.014594	0.9448
ASMTL	-0.194266	0.352107
ASNA1	-0.219321	0.292178
ASXL1	-0.271361	0.189478
ATAD1	0.411367	0.0410531
ATAD2B	-0.18067	0.387452
ATF1	-0.0621461	0.767912
ATF4	0.145088	0.488954
ATF6B	0.138802	0.508167
ATF7IP	-0.228715	0.27147
ATF7IP2	0.572855	0.00276273
ATG12	0.0451497	0.830313
ATG16L2	-0.019467	0.926412
ATG2A	-0.19694	0.345388
ATG3	-0.0177626	0.93284
ATG4B	0.164833	0.431059
ATG5	0.268978	0.193549
ATIC	-0.190497	0.36171
ATL3	-0.262382	0.205124
ATM	0.261181	0.207283
ATOX1	0.115878	0.581228
ATP1A1	0.245871	0.236133
ATP1B3	0.0127974	0.951588
ATP2A3	-0.173844	0.405931
ATP2B1	-0.358252	0.0786697
ATP2B1-AS1	0.360842	0.0763779
ATP2B4	0.124542	0.553083
ATP5F1A	0.372283	0.0668579
ATP5F1B	0.165483	0.42922
ATP5F1C	0.297857	0.148149
ATP5F1D	-0.482292	0.0146227
ATP5F1E	-0.0366565	0.861899
ATP5IF1	0.0866846	0.680332
ATP5MC1	0.402516	0.0460605
ATP5MC2	0.10133	0.629839
ATP5MC3	-0.374518	0.0651096
ATP5MD	0.0011138	0.995784
ATP5ME	0.0733174	0.727624
ATP5MF	0.0871952	0.678547
ATP5MG	0.329704	0.107507
ATP5MPL	-0.00368491	0.986053
ATP5PB	-0.088475	0.674081
ATP5PD	-0.258779	0.211642
ATP5PF	0.0290621	0.890319
ATP6AP1	-0.125188	0.551009
ATP6AP2	0.365535	0.0723557
ATP6V0B	-0.0609259	0.77235
ATP6V0C	0.456038	0.021952
ATP6V0D1	-0.00933316	0.964683
ATP6V0E1	0.0757261	0.719024
ATP6V0E2	0.253189	0.222029
ATP6V1D	-0.353412	0.0830914
ATP6V1F	-0.187115	0.370453
ATP6V1G1	-0.122914	0.558325
ATP8A1	0.157441	0.452286
ATRAID	0.0100243	0.96207
ATRX	-0.121629	0.562477
ATXN10	-0.262993	0.204033
ATXN2L	0.0302512	0.88586
ATXN7L3B	0.370485	0.06829
AUP1	0.299763	0.145447
AURKAIP1	0.100577	0.632399
B2M	-0.738328	2.5137e-05
B3GAT3	-0.00303299	0.98852
B3GNT2	-0.202573	0.331484
B4GALT1	0.172749	0.408941
B4GALT3	-0.336902	0.0995948
BAD	-0.0789278	0.707645
BAG1	0.348803	0.0874743
BAG5	0.145361	0.488126
BAG6	-0.10618	0.613453
BANF1	0.204139	0.32768
BATF	-0.294284	0.15331
BAX	-0.174278	0.404742
BAZ1A	0.0727551	0.729636
BAZ1B	0.174829	0.403235
BAZ2A	-0.0889377	0.672469
BBX	-0.0519281	0.805284
BCAP31	-0.196456	0.346597
BCAS2	0.332771	0.104082
BCAS4	-0.0301033	0.886414
BCCIP	0.35898	0.0780205
BCL11B	0.426339	0.033571
BCL2	0.326922	0.110687
BCL2A1	0.0119261	0.95488
BCL7B	-0.239144	0.249606
BCLAF1	-0.0259513	0.902001
BDP1	0.0556915	0.791467
BECN1	0.154516	0.460835
BFAR	-0.00440004	0.983346
BHLHE40	-0.379969	0.0609925
BIN1	0.347545	0.088701
BIN2	-0.259534	0.210265
BIRC2	-0.0609145	0.772391
BIRC6	-3.57814e-05	0.999865
BLOC1S1	-0.171978	0.411067
BLOC1S2	-0.191729	0.358555
BLOC1S4	0.0023638	0.991053
BLVRA	-0.268483	0.194402
BNIP2	-0.178481	0.393325
BNIP3L	0.0645397	0.759226
BOD1L1	-0.410539	0.0415027
BOLA3	-0.321089	0.117578
BPTF	0.210758	0.311893
BRAF	0.220384	0.289787
BRD2	0.115124	0.583708
BRD4	0.0990602	0.637566
BRD7	-0.0826345	0.694547
BRIX1	0.162306	0.438254
BRK1	-0.61178	0.00115516
BRMS1	0.211396	0.310397
BRWD1	0.00773236	0.970738
BSG	-0.276289	0.181249
BST2	0.114705	0.585087
BTF3	0.38962	0.0542006
BTG1	0.752995	1.40187e-05
BTG2	0.429384	0.032192
BTG3	-0.261765	0.20623
BTN3A2	-0.448238	0.0246275
BTN3A3	-0.0107813	0.959208
BUB3	-0.262379	0.205131
BUD23	-0.312836	0.127856
BUD31	0.11066	0.598476
BZW1	-0.26732	0.196416
C11orf58	0.185379	0.374988
C12orf10	0.315825	0.12406
C12orf57	0.360459	0.0767139
C12orf75	-0.596256	0.00165727
C12orf76	0.25182	0.224624
C15orf40	-0.11736	0.576369
C15orf61	-0.196375	0.346802
C16orf54	0.0521411	0.804501
C16orf87	-0.106997	0.610709
C17orf49	0.0726931	0.729858
C18orf32	0.250062	0.227984
C19orf12	-0.0510553	0.808497
C19orf24	0.0247809	0.906401
C19orf25	0.137757	0.511396
C19orf53	-0.150429	0.472918
C19orf66	-0.248281	0.231425
C19orf70	0.110747	0.598187
C1D	0.213819	0.304754
C1GALT1	0.0805646	0.701851
C1QBP	0.039443	0.851511
C1orf123	-0.165484	0.429218
C1orf162	0.719464	5.04955e-05
C1orf21	-0.442928	0.0265954
C1orf35	0.353367	0.0831338
C1orf43	0.334701	0.101967
C22orf39	-0.0611314	0.771602
C4orf3	0.113799	0.588074
C4orf48	-0.152093	0.467979
C6orf226	0.207746	0.319017
C6orf48	0.449009	0.0243521
C6orf62	-0.285017	0.167288
C7orf26	-0.0741181	0.724761
C7orf50	-0.080856	0.700821
C8orf59	0.185445	0.374817
C9orf16	0.189467	0.364359
C9orf78	0.257771	0.21349
CA5B	-0.137803	0.511256
CACYBP	0.000599406	0.997731
CALCOCO2	0.305824	0.137088
CALM1	-0.635759	0.000636792
CALM2	-0.397301	0.049228
CALM3	0.429602	0.0320948
CALR	-0.0780821	0.710645
CAMK2D	0.399875	0.0476438
CAMK2G	0.515696	0.00832613
CAMK4	0.423089	0.0350948
CAMLG	0.070311	0.738402
CAMTA1	0.62098	0.00092444
CAND1	0.0176094	0.933418
CANX	-0.175382	0.401724
CAP1	-0.225906	0.277561
CAPN1	0.0991728	0.637182
CAPN2	-0.195849	0.34812
CAPN7	0.399768	0.0477092
CAPNS1	-0.17166	0.411946
CAPZA1	-0.135806	0.517455
CAPZA2	-0.0166997	0.936851
CAPZB	-0.0881414	0.675244
CARD11	-0.192315	0.357059
CARD16	-0.154484	0.460928
CARD8	-0.361022	0.0762213
CARHSP1	-0.219172	0.292515
CARS	0.0761152	0.717638
CASC3	0.184516	0.377256
CASP1	-0.368729	0.0697122
CASP4	-0.0085227	0.967748
CASP8	-0.229258	0.270301
CAST	-0.0912074	0.664582
CAT	0.478666	0.0154949
CBLB	-0.081568	0.698307
CBLL1	-0.140158	0.50399
CBR1	0.0120049	0.954582
CBX3	0.0821443	0.696274
CCAR1	-0.13303	0.526129
CCDC107	0.0335786	0.8734
CCDC115	-0.329945	0.107236
CCDC12	-0.181505	0.385226
CCDC124	0.0629368	0.765039
CCDC130	0.102766	0.624969
CCDC167	-0.219673	0.291384
CCDC186	-0.0468077	0.824175
CCDC25	-0.0976429	0.64241
CCDC32	-0.215632	0.300574
CCDC57	-0.101672	0.628678
CCDC59	0.33059	0.106509
CCDC69	-0.00374629	0.98582
CCDC85B	0.330962	0.106092
CCDC88C	-0.0644917	0.7594
CCDC90B	-0.0824459	0.695211
CCDC91	0.0125708	0.952444
CCL4	-0.453987	0.0226315
CCL5	-0.708675	7.34461e-05
CCM2	-0.0923981	0.660459
CCND2	0.348258	0.0880039
CCND3	0.166373	0.426707
CCNDBP1	0.0526503	0.802628
CCNG1	0.42913	0.0323051
CCNH	-0.385034	0.0573503
CCNI	0.203596	0.328995
CCNL1	0.140034	0.504374
CCNT1	0.0102323	0.961283
CCR7	0.667587	0.000266446
CCS	-0.341721	0.0945449
CCSER2	0.230678	0.267263
CCT2	0.141909	0.498626
CCT3	0.235626	0.256849
CCT4	0.392178	0.052503
CCT5	-0.203041	0.330343
CCT6A	0.211037	0.311238
CCT7	0.0749205	0.721897
CCT8	0.0681272	0.746261
CD164	-0.126997	0.545222
CD2	-0.213284	0.305995
CD247	-0.010866	0.958887
CD27	0.542523	0.00508012
CD2BP2	-0.436343	0.0292095
CD320	0.0305019	0.88492
CD37	0.27028	0.191318
CD3D	0.0865415	0.680832
CD3E	-0.149075	0.476957
CD3G	-0.00131203	0.995034
CD44	0.133958	0.523222
CD46	0.146354	0.485128
CD47	0.216559	0.29845
CD48	0.602543	0.00143508
CD5	-0.0545651	0.795596
CD52	-0.485418	0.0139037
CD53	0.0808082	0.70099
CD55	0.529723	0.00646234
CD6	-0.182299	0.383115
CD63	-0.369269	0.0692726
CD69	0.336411	0.10012
CD7	0.333045	0.10378
CD74	-0.356494	0.0802551
CD82	0.470654	0.017574
CD8A	-0.399395	0.0479362
CD8B	0.318662	0.120535
CD96	0.28525	0.166927
CD99	-0.612744	0.00112887
CDC123	-0.0517501	0.805939
CDC25B	-0.0609249	0.772354
CDC26	-0.264311	0.201692
CDC37	0.181259	0.385881
CDC40	-0.146517	0.484635
CDC42	-0.0136901	0.948215
CDC42EP3	-0.0684842	0.744975
CDC42SE1	0.186908	0.370992
CDC42SE2	0.225916	0.277539
CDC5L	-0.0130291	0.950712
CDC73	0.30657	0.136083
CDIPT	0.154989	0.459446
CDK10	0.0641579	0.76061
CDK11A	0.160238	0.44419
CDK11B	-0.130139	0.535238
CDK12	-0.0790291	0.707286
CDK13	0.149645	0.475254
CDK17	-0.0723483	0.731093
CDK2AP2	-0.0825766	0.694751
CDK4	-0.376944	0.0632516
CDK5RAP3	0.332149	0.10477
CDK6	0.243925	0.239979
CDKN1B	0.416673	0.0382644
CDKN2AIP	0.256235	0.216328
CDKN2D	-0.299197	0.146245
CDV3	0.219695	0.291335
CEACAM21	0.136704	0.514661
CEBPZ	0.154746	0.460159
CEBPZOS	-0.0299719	0.886907
CELF2	-0.358835	0.0781493
CENPC	0.0835897	0.691185
CENPX	0.0127902	0.951615
CEP350	0.103756	0.621621
CEP57	0.246676	0.234553
CEP78	-0.254978	0.218669
CEP85L	0.0458708	0.827642
CFAP298	-0.0769657	0.714612
CFAP97	0.256503	0.21583
CFDP1	-0.404187	0.0450804
CFL1	-0.383947	0.0581176
CFLAR	-0.364456	0.073266
CGGBP1	-0.246016	0.235848
CHCHD10	0.524267	0.00714065
CHCHD2	-0.0865014	0.680973
CHCHD3	-0.137853	0.511101
CHCHD5	-0.163797	0.434001
CHCHD7	0.189735	0.363668
CHD1	-0.0718704	0.732805
CHD2	0.166438	0.426525
CHD3	-0.150829	0.471728
CHD6	-0.262184	0.205479
CHIC2	0.0211477	0.920078
CHMP1A	-0.0813628	0.699031
CHMP2A	0.272979	0.186749
CHMP2B	0.236907	0.254195
CHMP5	0.103658	0.621952
CHORDC1	-0.172976	0.408316
CHRAC1	0.0202814	0.923342
CHST12	0.100651	0.632145
CHTF8	0.0473457	0.822186
CHTOP	0.108141	0.606878
CHURC1	0.162015	0.439088
CIAO1	0.163963	0.43353
CIAPIN1	0.182356	0.382964
CIB1	-0.158732	0.448541
CINP	0.0888198	0.67288
CIR1	-0.129697	0.536639
CIRBP	0.295031	0.152221
CISD1	0.0284875	0.892476
CISD3	-0.358828	0.0781555
CITED2	0.179684	0.390092
CKLF	0.184234	0.377999
CLDND1	0.301996	0.142325
CLEC2B	-0.434689	0.0298973
CLEC2D	-0.203903	0.328251
CLIC1	-0.49738	0.0114151
CLIC3	-0.587405	0.00201974
CLINT1	0.0424981	0.840149
CLK1	-0.20911	0.315779
CLNS1A	0.163124	0.43592
CLPP	0.304462	0.138936
CLPTM1	-0.16275	0.436985
CLSTN1	-0.273724	0.185502
CLTA	-0.492414	0.0123993
CLTB	-0.123931	0.555048
CMC1	-0.155839	0.456957
CMC2	0.219367	0.292074
CMPK1	0.516986	0.00813777
CMTM3	0.212135	0.308669
CMTM6	0.0794761	0.705702
CMTM7	-0.266968	0.197027
CNBP	0.187719	0.368884
CNDP2	-0.137163	0.513238
CNIH1	0.0846932	0.687308
CNIH4	-0.00280033	0.989401
CNN2	0.0803025	0.702777
CNOT1	-0.124019	0.554766
CNOT2	0.542321	0.00509982
CNOT4	0.219086	0.292709
CNOT6L	0.197314	0.344454
CNOT7	0.0464631	0.82545
CNOT8	0.492153	0.0124528
CNPPD1	-0.282123	0.171832
CNPY3	0.132617	0.527426
CNST	0.203595	0.328998
CNTRL	-0.163536	0.434746
COA3	-0.0745738	0.723134
COA4	-0.212557	0.307685
COA5	-0.184831	0.376428
COA6	0.219184	0.292487
COASY	0.0293468	0.889252
COMMD1	0.151332	0.470234
COMMD4	0.111954	0.594178
COMMD6	0.382342	0.0592644
COMMD8	-0.216187	0.299302
COMMD9	-0.0141978	0.946297
COMT	-0.305828	0.137083
COMTD1	0.0218319	0.9175
COPE	-0.367554	0.0706756
COPS2	-0.232434	0.263537
COPS3	-0.0324428	0.87765
COPS4	-0.199622	0.338725
COPS5	0.195783	0.348286
COPS6	-0.28209	0.171883
COPS8	-0.248126	0.231725
COPS9	-0.38236	0.0592518
COPZ1	-0.113661	0.58853
COQ10B	0.312458	0.128342
COQ4	0.0338062	0.872548
CORO1A	-0.192162	0.357448
CORO1B	0.152844	0.465758
COTL1	0.282971	0.170491
COX14	0.23067	0.267282
COX16	0.139303	0.506623
COX17	0.252344	0.223628
COX19	0.267484	0.196131
COX20	0.233071	0.262194
COX4I1	0.0687149	0.744144
COX5A	-0.0318978	0.87969
COX5B	0.192034	0.357774
COX6A1	-0.239611	0.248656
COX6B1	-0.148843	0.477651
COX6C	0.279161	0.17657
COX7A2	0.151144	0.470794
COX7A2L	-0.128253	0.541223
COX7B	-0.271685	0.18893
COX7C	0.296754	0.149729
COX8A	-0.373525	0.065882
CPNE1	0.181277	0.385834
CPNE3	-0.0308602	0.883577
CPSF6	0.0816474	0.698027
CPT1A	-0.285674	0.16627
CRBN	0.370571	0.068221
CREB1	0.321958	0.116531
CREBRF	0.028946	0.890755
CREBZF	0.407402	0.0432403
CRELD2	0.105794	0.614748
CRIP1	-0.561213	0.00351403
CRLF3	0.276835	0.180354
CRTAP	0.147493	0.4817
CRYBG1	0.176154	0.399624
CSDE1	0.12081	0.565129
CSK	-0.0415037	0.843844
CSKMT	0.222275	0.285563
CSNK1A1	-0.0792439	0.706525
CSRNP1	0.194606	0.351249
CSRP1	-0.0443273	0.833361
CST3	-0.435421	0.0295913
CST7	-0.740303	2.32874e-05
CSTB	0.0580995	0.782657
CTBS	0.461338	0.0202723
CTDSP1	0.0604387	0.774124
CTNNB1	-0.0281887	0.893597
CTR9	0.0707639	0.736775
CTSA	0.620525	0.000934834
CTSB	-0.366763	0.0713305
CTSC	-0.511937	0.00889545
CTSS	-0.0935536	0.656466
CTSW	-0.703398	8.76943e-05
CUEDC2	-0.133365	0.525081
CUL1	-0.00431836	0.983655
CUL4A	-0.0724958	0.730564
CUL5	0.377638	0.0627281
CUTA	0.0608423	0.772654
CUTC	-0.0791247	0.706947
CWC15	-0.117061	0.577349
CX3CR1	-0.563426	0.00335918
CXCR3	-0.25672	0.215429
CXCR4	-0.124171	0.554276
CXorf38	0.172155	0.410578
CYB561D2	-0.0622848	0.767408
CYB5B	-0.272204	0.188053
CYB5R3	-0.0840995	0.689393
CYB5R4	-0.28889	0.161342
CYBA	-0.440781	0.0274261
CYBC1	-0.0370624	0.860385
CYC1	-0.14221	0.497704
CYCS	-0.259333	0.210631
CYFIP2	-0.0539432	0.797878
CYLD	0.26401	0.202224
CYTH1	0.494419	0.0119937
CYTH4	-0.182874	0.381591
CYTIP	0.168963	0.41944
CYTOR	-0.625722	0.000821908
DAD1	-0.0591136	0.778955
DAP3	0.135579	0.51816
DARS	0.504754	0.0100736
DAZAP1	0.0978777	0.641606
DAZAP2	-0.235189	0.257758
DBF4	-0.140161	0.503982
DBI	-0.273951	0.185123
DBNL	-0.143956	0.492386
DCAF11	-0.0107455	0.959343
DCAF5	-0.171093	0.413514
DCAF7	-0.0516878	0.806169
DCP1A	0.47369	0.0167607
DCP2	0.02931	0.88939
DCPS	-0.21807	0.295008
DCTD	0.37286	0.0664033
DCTN2	-0.313035	0.127601
DCTN3	-0.454025	0.0226189
DCXR	-0.160299	0.444016
DDA1	-0.277474	0.179308
DDB2	-0.089411	0.670822
DDIT4	0.128891	0.539194
DDOST	-0.0122732	0.953568
DDRGK1	0.344315	0.0919078
DDT	0.260304	0.208867
DDX17	0.0580074	0.782994
DDX18	0.327928	0.109529
DDX21	0.0634006	0.763356
DDX24	0.368097	0.070229
DDX27	0.237501	0.252971
DDX39A	-0.015956	0.939658
DDX3X	0.106089	0.613758
DDX46	-0.32633	0.111373
DDX49	0.001711	0.993524
DDX5	0.433136	0.0305552
DDX54	0.45769	0.0214169
DDX6	0.15586	0.456897
DECR1	-0.0387465	0.854105
DEDD2	0.461494	0.0202245
DEF6	0.08981	0.669434
DEGS1	0.233316	0.261678
DEK	-0.0790975	0.707043
DELE1	-0.191301	0.359648
DENND1C	0.143187	0.494724
DENND2D	0.443107	0.0265271
DENR	0.226663	0.27591
DERL1	-0.294858	0.152472
DERL2	0.0144592	0.945309
DGCR6L	-0.170324	0.415648
DGKA	0.322888	0.11542
DGKD	-0.0998056	0.635024
DGKZ	-0.0611823	0.771417
DGLUCY	0.066201	0.753214
DGUOK	0.203212	0.329929
DHPS	0.122639	0.559212
DHRS4	-0.414426	0.0394262
DHRS7	-0.1157	0.581813
DHX29	0.122268	0.560411
DHX36	-0.0038025	0.985608
DHX9	0.0116069	0.956087
DIAPH1	0.110177	0.600081
DIDO1	0.46149	0.0202258
DIP2A	-0.33901	0.097362
DMAC1	0.0966386	0.645851
DNAAF2	-0.0518545	0.805555
DNAJA1	0.225636	0.27815
DNAJA2	-0.0673694	0.748994
DNAJB1	0.556945	0.00382969
DNAJB11	0.0682677	0.745755
DNAJB12	0.0365709	0.862219
DNAJB14	-0.0471579	0.82288
DNAJB6	-0.197716	0.343453
DNAJC1	-0.180747	0.387248
DNAJC10	0.337284	0.0991871
DNAJC15	0.154441	0.461056
DNAJC19	0.330689	0.106398
DNAJC2	0.0155428	0.941218
DNAJC3	-0.00886437	0.966456
DNAJC4	0.330984	0.106068
DNAJC7	0.478691	0.0154889
DNAJC8	-0.1071	0.610364
DNAJC9	0.360263	0.0768856
DNMT1	0.180732	0.387286
DNPH1	0.455398	0.0221623
DNTTIP2	-0.260837	0.207902
DOCK10	0.11983	0.568312
DOCK2	0.102075	0.627308
DOCK8	-0.0585575	0.780984
DOK2	-0.206802	0.32127
DPF2	0.0825955	0.694684
DPH5	0.297927	0.148049
DPM2	0.130537	0.53398
DPM3	-0.092414	0.660404
DPP7	0.165683	0.428654
DPY30	-0.366906	0.0712115
DPYD	0.31133	0.129799
DR1	-0.0614814	0.770329
DRAM2	-0.0175915	0.933485
DRAP1	-0.0258157	0.902511
DRG1	0.319584	0.119406
DSTN	-0.0515796	0.806567
DUSP1	0.422475	0.0353886
DUSP2	0.107559	0.608826
DUSP23	0.124822	0.552185
DUT	0.500338	0.0108603
DYM	-0.231943	0.264576
DYNC1H1	-0.323463	0.114737
DYNC1LI1	0.0956762	0.649155
DYNLL1	-0.103884	0.621188
DYNLRB1	-0.030445	0.885133
DYNLT3	0.0977146	0.642164
EAPP	0.442554	0.0267387
EBAG9	0.077362	0.713202
EBLN3P	0.163926	0.433635
EBP	-0.406148	0.0439506
ECHS1	0.0258976	0.902203
ECI2	0.450719	0.0237496
EDEM3	0.0919013	0.662178
EDF1	0.115826	0.581398
EEF1A1	0.633422	0.000676297
EEF1B2	0.550996	0.00430956
EEF1D	0.236768	0.254484
EEF2	0.262212	0.205429
EFCAB14	-0.00434632	0.98355
EFHD2	-0.584126	0.00217021
EGR1	-0.0056918	0.978458
EHD1	-0.155036	0.459309
EI24	0.298012	0.147928
EID1	-0.383372	0.0585268
EIF1	-0.166333	0.426818
EIF1AX	0.332657	0.104207
EIF1B	-0.266846	0.19724
EIF2A	0.0590044	0.779353
EIF2AK1	0.310176	0.131303
EIF2AK2	0.221765	0.286697
EIF2B1	0.278637	0.177418
EIF2D	0.352763	0.0836984
EIF2S2	-0.00972077	0.963217
EIF2S3	0.553476	0.00410368
EIF3A	0.308539	0.133458
EIF3D	-0.077758	0.711796
EIF3E	0.540603	0.00526999
EIF3F	0.312779	0.127928
EIF3G	0.0991858	0.637137
EIF3H	0.28477	0.167673
EIF3I	0.0315266	0.88108
EIF3J	0.218306	0.294473
EIF3K	0.241415	0.245002
EIF3L	0.477128	0.0158776
EIF3M	0.375171	0.0646056
EIF4A1	0.296138	0.150616
EIF4A2	0.347755	0.088495
EIF4A3	0.49962	0.0109928
EIF4B	0.542269	0.00510486
EIF4E2	-0.206822	0.321223
EIF4EBP2	-0.119234	0.570253
EIF4G2	0.0253994	0.904076
EIF4H	0.534827	0.00587751
EIF5	0.293258	0.154815
EIF5A	0.30809	0.134053
EIF5B	0.0558715	0.790807
EIF6	-0.310683	0.130641
ELAVL1	-0.0996317	0.635616
ELF1	-0.0867783	0.680004
ELF2	0.182414	0.382808
ELOA	0.032868	0.876058
ELOB	-0.24671	0.234485
ELOC	-0.327151	0.110423
ELOF1	-0.0412724	0.844704
ELOVL1	0.0649687	0.757672
ELOVL5	0.250827	0.226517
ELP5	-0.114131	0.586978
ELP6	-0.30599	0.136864
EMB	0.0460609	0.826939
EMC10	-0.279368	0.176235
EMC3	-0.165227	0.429944
EMC4	0.23136	0.265813
EMC6	0.0391837	0.852477
EMC7	-0.126283	0.547505
EMD	0.25504	0.218553
EML4	0.177653	0.395561
EMP3	-0.0949339	0.651708
ENO1	-0.251812	0.224639
ENOPH1	0.327492	0.11003
ENSA	-0.344082	0.0921416
ENY2	-0.159103	0.447467
EP400	-0.156072	0.456276
EPB41	0.329266	0.108004
EPB41L4A-AS1	0.0367544	0.861534
EPC1	0.140371	0.503336
EPN1	-0.173442	0.407033
EPRS	0.171049	0.413636
EPS15	0.0383955	0.855413
ERAP2	-0.174592	0.403883
ERBIN	0.169877	0.416892
ERCC1	-0.0134721	0.949038
ERCC5	0.296734	0.149758
ERG28	-0.0740254	0.725093
ERGIC3	-0.103246	0.623343
ERH	-0.252067	0.224153
ERI3	0.0426332	0.839648
ERICH1	-0.0322576	0.878343
ERLEC1	0.333897	0.102844
ERP29	0.14087	0.501806
ERP44	-0.222866	0.284251
ESCO1	0.186346	0.372459
ESD	0.0375971	0.85839
ESYT1	0.0369731	0.860718
ETF1	0.199153	0.339885
ETFA	-0.117319	0.576504
ETFB	0.251188	0.225828
ETHE1	-0.356686	0.0800808
ETS1	0.0136934	0.948202
EVL	0.336839	0.0996621
EWSR1	0.097365	0.643361
EXOSC1	0.246703	0.234499
EZR	-0.217195	0.296997
F2R	-0.47759	0.0157618
FAAP20	-0.227995	0.273022
FABP5	0.0415039	0.843843
FAM102A	0.460028	0.0206776
FAM104A	0.346315	0.0899116
FAM107B	0.125813	0.549007
FAM111A	-0.175804	0.400575
FAM118A	0.0336419	0.873163
FAM120AOS	0.509129	0.00934149
FAM129A	-0.340025	0.0963003
FAM133B	0.259863	0.209666
FAM136A	-0.0486646	0.817313
FAM13B	-0.157635	0.451721
FAM162A	0.647763	0.000463762
FAM172A	0.126067	0.548195
FAM173A	-0.00351433	0.986698
FAM177A1	0.28498	0.167347
FAM192A	-0.0101438	0.961618
FAM200B	-0.375966	0.0639953
FAM204A	-0.280166	0.174952
FAM207A	-0.173824	0.405985
FAM208A	0.172902	0.40852
FAM32A	0.30091	0.143837
FAM49B	-0.0386663	0.854404
FAM50A	-0.500301	0.0108671
FAM96A	0.498102	0.0112775
FAM96B	0.308205	0.133901
FASTK	0.164472	0.432084
FAU	0.138701	0.508478
FBL	0.00137806	0.994784
FBXL5	0.246739	0.234429
FBXO32	0.355003	0.081618
FBXO7	0.0596421	0.777027
FBXO9	0.0821379	0.696297
FBXW2	0.0827617	0.694099
FBXW5	-0.301213	0.143414
FCGR3A	-0.474884	0.0164496
FCMR	0.0791302	0.706928
FCRL6	-0.114715	0.585055
FDFT1	0.0224229	0.915275
FDPS	0.116918	0.577819
FDX1	-0.291459	0.15748
FERMT3	-0.0856818	0.683842
FGD3	0.0771981	0.713785
FGFBP2	-0.774638	5.48543e-06
FGFR1OP2	0.356442	0.0803016
FGR	-0.352425	0.0840157
FIBP	-0.00173943	0.993416
FIP1L1	0.0290018	0.890546
FIS1	-0.136314	0.515873
FKBP11	0.200833	0.335742
FKBP1A	0.511418	0.00897648
FKBP2	0.216858	0.297766
FKBP3	-0.10291	0.624482
FKBP5	0.200979	0.335385
FKBP8	-0.427664	0.0329651
FLI1	-0.04028	0.848395
FLNA	-0.486655	0.0136271
FLOT1	-0.295117	0.152096
FLOT2	0.265996	0.198726
FLT3LG	0.415265	0.0389894
FMNL1	-0.150914	0.471477
FNBP1	0.406062	0.0439999
FNBP4	-0.00690167	0.97388
FNTA	0.212053	0.308859
FOPNL	0.189604	0.364006
FOS	0.675532	0.000210932
FOSB	0.622142	0.000898356
FOXN2	0.134131	0.522681
FOXN3	-0.0537146	0.798718
FOXP1	0.517466	0.00806875
FPGS	-0.113474	0.589147
FRG1	-0.104924	0.617679
FTH1	-0.0843322	0.688576
FTL	-0.242505	0.242813
FTSJ1	-0.276621	0.180704
FUBP1	-0.12754	0.543491
FUNDC2	0.0093451	0.964638
FUS	-0.240184	0.247492
FXR1	0.0353935	0.866615
FXYD5	0.465992	0.018885
FYB1	0.262089	0.205649
FYN	-0.0704607	0.737864
FYTTD1	0.558339	0.00372402
G3BP1	0.351355	0.085027
G3BP2	0.320371	0.118447
G6PD	0.162532	0.437607
GABARAP	-0.240303	0.247249
GABARAPL1	-0.0107205	0.959437
GABARAPL2	0.477491	0.0157866
GABPB1-AS1	-0.057106	0.786289
GADD45B	0.417052	0.038071
GADD45GIP1	-0.26357	0.203006
GAPDH	-0.56367	0.00334246
GARS	0.211735	0.309605
GATA3	0.0769892	0.714528
GATAD2B	0.114285	0.58647
GBP1	0.178584	0.393049
GBP2	0.0753707	0.720291
GBP4	0.0426119	0.839727
GBP5	-0.361434	0.0758614
GCC2	0.20043	0.336733
GCH1	-0.173294	0.40744
GDI1	-0.0163581	0.93814
GDI2	0.138309	0.50969
GEMIN7	-0.0332856	0.874496
GET4	0.101694	0.628601
GFER	-0.285016	0.167291
GGA1	0.215283	0.301374
GGNBP2	0.201734	0.333533
GHITM	0.236629	0.254771
GID8	0.0761388	0.717554
GIMAP2	0.50677	0.00973051
GIMAP4	-0.0370927	0.860271
GIMAP6	0.209763	0.314236
GIMAP7	-0.0285594	0.892206
GINM1	0.193626	0.353727
GIT2	0.145409	0.487982
GK5	-0.190458	0.36181
GLG1	0.384453	0.0577592
GLIPR1	-0.0210957	0.920274
GLIPR2	-0.345833	0.0903896
GLO1	-0.101636	0.628798
GLOD4	-0.230227	0.268225
GLRX	0.134657	0.521037
GLS	0.134388	0.521877
GLT8D1	-0.0445948	0.83237
GLTP	-0.140513	0.502901
GLUD1	-0.292697	0.155643
GMFG	-0.0861186	0.682312
GMPR2	0.00141152	0.994657
GMPS	-0.00791073	0.970063
GNAI2	-0.129977	0.535751
GNAI3	0.213468	0.305568
GNAS	-0.107117	0.610307
GNB1	-0.252405	0.223511
GNB2	-0.300622	0.14424
GNG2	-0.454466	0.0224714
GNG5	0.0693848	0.741732
GNLY	-0.542213	0.00511035
GNPAT	-0.113569	0.588835
GNPDA1	0.0936172	0.656247
GNPTAB	-0.315218	0.124825
GNPTG	-0.235463	0.257189
GOLGA2	0.00933484	0.964677
GOLGA4	-0.0746522	0.722854
GOLGA7	-0.241694	0.24444
GOLGB1	0.10636	0.612847
GOLPH3	-0.181783	0.384487
GON4L	0.536539	0.00569164
GOPC	0.0739851	0.725236
GORASP2	0.626543	0.000805182
GOSR1	-0.147621	0.481314
GOT2	0.199713	0.3385
GPAA1	0.0400066	0.849413
GPATCH8	0.282151	0.171788
GPBP1	0.354113	0.0824399
GPI	0.31037	0.13105
GPR108	0.0515995	0.806494
GPR174	0.183485	0.379975
GPRIN3	0.135924	0.517087
GPS1	-0.109045	0.603856
GPSM3	-0.472466	0.017085
GPX4	0.427865	0.0328739
GRAMD1A	0.200483	0.336604
GRAP2	0.185515	0.374633
GRB2	0.493211	0.0122367
GRHPR	0.0291733	0.889903
GRINA	0.462701	0.0198577
GRK2	-0.336371	0.100163
GRK6	0.352678	0.0837784
GRSF1	0.213381	0.30577
GSDMD	0.104155	0.620272
GSK3B	0.279613	0.175841
GSTK1	-0.110262	0.5998
GSTO1	0.219654	0.291428
GSTP1	-0.563783	0.00333472
GTF2A2	0.0478501	0.820322
GTF2B	-0.631179	0.000716209
GTF2E2	0.184248	0.37796
GTF2F1	0.3244	0.113629
GTF2H5	0.00523392	0.980191
GTF2I	-0.153447	0.46398
GTF3A	0.408264	0.0427575
GTF3C6	-0.509031	0.00935749
GUK1	-0.160657	0.442985
GUSB	-0.185997	0.373371
GYG1	-0.262085	0.205657
GYPC	-0.0181645	0.931324
GZMA	-0.703083	8.86173e-05
GZMB	-0.682072	0.000173111
GZMH	-0.813153	7.79399e-07
GZMK	0.157715	0.45149
GZMM	-0.464299	0.0193805
H1FX	0.0346794	0.869283
H2AFJ	0.195533	0.348915
H2AFV	-0.0581752	0.78238
H2AFX	-0.105586	0.61545
H2AFY	-0.220115	0.29039
H2AFZ	0.0238159	0.910032
H3F3A	0.217165	0.297067
H3F3B	-0.304002	0.139564
HACD4	-0.0393452	0.851875
HADHA	-0.0215777	0.918458
HADHB	-0.0334752	0.873786
HAGH	-0.12476	0.552384
HARS	0.0110747	0.958098
HAUS3	0.17874	0.392629
HAX1	-0.142741	0.496083
HBP1	-0.290789	0.158482
HCFC1R1	-0.0815325	0.698432
HCG18	-0.156937	0.453752
HCLS1	0.0871004	0.678878
HCST	-0.171068	0.413583
HDAC1	-0.0404546	0.847746
HDAC2	0.182695	0.382064
HDAC3	-0.243359	0.241107
HDDC2	0.202512	0.331632
HDDC3	0.167832	0.422605
HECTD1	0.256792	0.215296
HELQ	0.467646	0.0184111
HELZ	-0.152589	0.466512
HENMT1	-0.0413136	0.844551
HERC1	0.0323141	0.878132
HERPUD1	-0.149522	0.475624
HERPUD2	-0.124233	0.554076
HEXB	0.13817	0.510119
HEXIM1	0.339874	0.0964571
HGS	0.112868	0.59115
HIF1A	0.11874	0.571864
HIGD2A	0.27068	0.190636
HIKESHI	0.163216	0.435656
HINT1	0.277335	0.179536
HINT2	-0.0400507	0.849249
HIST1H1C	-0.13106	0.532329
HIST1H1D	0.184757	0.376623
HIST1H1E	0.0878369	0.676307
HIST1H4C	0.0274354	0.896425
HLA-A	-0.691365	0.000129608
HLA-B	-0.702549	9.01998e-05
HLA-C	-0.678907	0.000190595
HLA-DMA	-0.288162	0.162448
HLA-DPA1	-0.540086	0.00532215
HLA-DPB1	-0.726849	3.86868e-05
HLA-DQA1	-0.31138	0.129734
HLA-DQA2	-0.423786	0.0347636
HLA-DQB1	0.275459	0.182617
HLA-DRA	-0.536021	0.00574732
HLA-DRB1	-0.394473	0.0510152
HLA-DRB5	-0.713615	6.1996e-05
HLA-E	-0.00367567	0.986088
HLA-F	0.251196	0.225812
HM13	-0.181448	0.385377
HMG20B	0.115957	0.58097
HMGA1	-0.163007	0.436252
HMGB1	-0.313339	0.127211
HMGB2	-0.222422	0.285236
HMGN1	0.337523	0.098933
HMGN2	-0.144866	0.489624
HMGN3	-0.15854	0.449097
HMGN4	-0.0293258	0.88933
HMOX2	-0.368145	0.07019
HNRNPA0	0.437951	0.0285529
HNRNPA1	0.297228	0.149048
HNRNPA2B1	0.192494	0.356602
HNRNPA3	0.224412	0.280836
HNRNPAB	0.086362	0.68146
HNRNPC	0.326883	0.110733
HNRNPD	0.0893526	0.671025
HNRNPDL	0.0389825	0.853226
HNRNPF	0.314293	0.125995
HNRNPH1	0.234622	0.258942
HNRNPH3	0.388088	0.0552371
HNRNPK	0.0327248	0.876594
HNRNPL	-0.277003	0.180078
HNRNPM	0.175437	0.401575
HNRNPR	-0.0343474	0.870524
HNRNPU	-0.18653	0.371979
HNRNPUL1	-0.167115	0.424618
HOOK3	-0.0416183	0.843418
HOPX	-0.484823	0.0140382
HP1BP3	-0.0472895	0.822394
HPCAL1	0.577705	0.00249278
HPRT1	0.0807171	0.701312
HPS1	-0.0898602	0.669259
HSBP1	-0.0560695	0.790082
HSD17B10	-0.110096	0.600351
HSD17B11	0.179246	0.391269
HSD17B8	0.12172	0.562182
HSF1	-0.0128562	0.951365
HSP90AA1	-0.130795	0.533166
HSP90AB1	0.227338	0.274444
HSP90B1	-0.276577	0.180777
HSPA1A	-0.0357166	0.865408
HSPA4	0.343428	0.0928031
HSPA5	-0.455882	0.0220032
HSPA8	0.352668	0.0837879
HSPA9	0.269096	0.193346
HSPB1	0.380834	0.0603584
HSPB11	-0.123653	0.555941
HSPD1	0.291808	0.156961
HSPE1	0.167354	0.423945
HSPH1	-0.073656	0.726413
HTATSF1	-0.101115	0.630568
IAH1	-0.17383	0.40597
ICAM2	0.304635	0.138701
ICAM3	0.194917	0.350465
ICE1	0.0944989	0.653206
ID2	0.0295584	0.888458
IDH2	-0.394291	0.051132
IDH3B	0.177752	0.395292
IDH3G	-0.189263	0.364885
IDI1	0.221891	0.286416
IDS	-0.375739	0.0641688
IER2	0.467199	0.0185381
IFI16	0.118739	0.571865
IFI27L2	-0.216802	0.297896
IFI6	0.245578	0.236709
IFITM1	-0.555732	0.00392372
IFITM2	-0.45366	0.0227416
IFITM3	-0.0852611	0.685316
IFNAR1	-0.0136728	0.94828
IFNG	-0.324817	0.113139
IFRD1	-0.276098	0.181564
IFRD2	0.131221	0.531823
IFT57	-0.10002	0.634294
IGBP1	0.129042	0.538716
IK	-0.071584	0.733832
IKBKE	0.116803	0.578194
IKBKG	-0.203835	0.328416
IKZF1	-0.213828	0.304734
IKZF3	-0.320144	0.118723
IL10RA	-0.0643935	0.759756
IL12RB1	-0.446718	0.0251785
IL16	0.436898	0.0289816
IL27RA	0.244211	0.239411
IL2RB	0.278404	0.177795
IL2RG	0.0389026	0.853524
IL32	0.00996665	0.962288
IL7R	0.749796	1.59762e-05
ILF2	0.519967	0.00771638
ILF3	0.378586	0.0620174
ILF3-DT	0.378748	0.0618967
ILK	0.305028	0.138165
ILKAP	0.0278442	0.89489
IMMT	0.295707	0.151239
IMP3	-0.0507831	0.8095
IMP4	0.067254	0.749411
IMPDH1	0.0900905	0.668459
IMPDH2	0.261415	0.20686
ING4	0.00690764	0.973858
ING5	-0.216118	0.299458
INO80E	-0.393249	0.0518046
INPP4B	0.223575	0.28268
INPP5D	0.0259467	0.902019
INPP5K	0.122405	0.559966
INSIG1	-0.0380231	0.856801
INTS10	0.255204	0.218246
INTS11	0.1773	0.396515
IQCB1	0.0147569	0.944185
IQGAP1	-0.0885572	0.673795
IQGAP2	-0.10259	0.625565
IRAK4	0.0487294	0.817074
IRF1	-0.379675	0.0612097
IRF2	0.0118589	0.955134
IRF2BP2	0.0879823	0.675799
IRF3	0.274719	0.183843
ISCA1	-0.0528985	0.801716
ISCU	0.0743189	0.724044
ISG15	-0.382226	0.059348
ISG20	0.0983675	0.639932
ISG20L2	-0.250774	0.226619
ITCH	0.0159462	0.939695
ITFG2	-0.071834	0.732936
ITGA4	-0.485954	0.0137833
ITGAL	-0.433494	0.0304026
ITGB1	-0.360298	0.0768551
ITGB1BP1	-0.154133	0.46196
ITGB2	-0.607805	0.00126924
ITGB2-AS1	-0.212768	0.307194
ITGB7	-0.294554	0.152916
ITK	-0.00250706	0.990511
ITM2A	-0.177609	0.395678
ITM2B	0.419034	0.0370725
ITPA	0.0883244	0.674606
ITPRIP	-0.111739	0.594891
ITSN2	0.183929	0.378803
IVNS1ABP	-0.215548	0.300766
IWS1	0.0042599	0.983877
JAGN1	0.337924	0.0985077
JAK1	0.154712	0.460258
JAK3	0.350343	0.0859911
JAZF1	-0.159493	0.446339
JKAMP	-0.0117295	0.955623
JMJD1C	0.267302	0.196447
JMJD6	-0.255764	0.217203
JOSD2	-0.113095	0.590401
JPT1	-0.105002	0.617417
JPX	-0.0434858	0.836483
JTB	0.0335486	0.873512
JUN	0.37591	0.0640382
JUNB	0.509943	0.00921033
JUND	0.199702	0.338529
KANSL1	0.24515	0.237552
KANSL1-AS1	0.0584601	0.78134
KANSL2	0.30276	0.141269
KARS	-0.281337	0.173079
KAT6B	-0.0323258	0.878088
KCNA3	0.131382	0.531314
KCNAB2	0.0465225	0.82523
KDELR1	0.0578405	0.783604
KDELR2	0.255294	0.218079
KDM2A	0.133277	0.525355
KDM4C	-0.20378	0.32855
KDM5A	-0.0877944	0.676455
KDM6A	-0.0363316	0.863112
KEAP1	-0.0662007	0.753215
KHDRBS1	-0.459	0.021
KIAA1109	0.376112	0.0638843
KIAA1551	0.371833	0.0672143
KIF21A	-0.130193	0.535067
KIF22	0.154199	0.461765
KIF2A	-0.177379	0.396302
KIF5B	-0.215973	0.299792
KLF10	0.41291	0.040226
KLF12	0.320808	0.117918
KLF13	-0.0189701	0.928285
KLF2	-0.298177	0.147693
KLF3	-0.287649	0.163231
KLF6	-0.479246	0.0153526
KLHDC2	-0.163809	0.433968
KLHDC4	-0.224254	0.281184
KLHL24	-0.0958693	0.648492
KLHL28	-0.0530052	0.801324
KLRD1	-0.610059	0.00120342
KLRG1	-0.0892236	0.671474
KMT2A	0.325972	0.111788
KMT2C	0.0851412	0.685737
KMT2E	0.123166	0.557511
KPNB1	-0.144618	0.490377
KRAS	-0.310001	0.131533
KRR1	-0.271991	0.188412
KRT10	0.417792	0.0376957
KRTCAP2	0.0279697	0.894419
KTN1	0.171462	0.412492
KXD1	0.0580143	0.782968
LAG3	-0.614585	0.00108009
LAGE3	-0.020391	0.922929
LAIR1	-0.21404	0.304243
LAIR2	-0.668163	0.000262025
LAMP1	-0.300054	0.145037
LAMTOR1	0.17623	0.399417
LAMTOR2	-0.274104	0.184868
LAMTOR4	0.1773	0.396516
LAMTOR5	-0.289608	0.160256
LAP3	0.136906	0.514034
LAPTM4A	-0.00388389	0.9853
LAPTM5	0.0871399	0.67874
LARP7	-0.0464543	0.825483
LARS	-0.0108349	0.959005
LASP1	-0.263544	0.203051
LAT	-0.164231	0.432768
LATS1	-0.0221171	0.916426
LBH	0.183927	0.378808
LBR	0.143547	0.493629
LCK	0.0960699	0.647803
LCMT1	-0.404774	0.0447396
LCOR	-0.0129082	0.951169
LCP1	-0.344644	0.0915767
LCP2	0.212777	0.307174
LDHA	-0.0231267	0.912625
LDHB	0.741518	2.22114e-05
LDLRAP1	0.59475	0.00171469
LEF1	0.563957	0.00332293
LENG1	-0.427585	0.033001
LEPROTL1	0.40726	0.0433201
LETMD1	-0.000619005	0.997657
LGALS1	-0.738942	2.45481e-05
LIMD2	0.166046	0.427629
LIME1	0.323684	0.114475
LINC00861	0.199984	0.337833
LINC01184	-0.0882603	0.67483
LINC01550	0.253663	0.221134
LINC01871	0.0170975	0.935349
LINC02273	0.583458	0.00220202
LINC02446	0.554743	0.00400178
LIPA	0.00843058	0.968097
LITAF	-0.255048	0.218538
LMAN1	-0.173153	0.407828
LMAN2	0.0653428	0.756318
LMBRD1	0.251253	0.225703
LMF2	-0.0747792	0.722401
LMNA	-0.0685915	0.744588
LMO4	-0.27498	0.183411
LNPEP	-0.145275	0.488386
LONP2	-0.196611	0.346211
LPIN1	0.268013	0.195214
LPIN2	0.354722	0.0818768
LPXN	-0.195627	0.348679
LRBA	0.154111	0.462026
LRCH4	-0.18289	0.381549
LRP10	0.380572	0.0605498
LRPAP1	-0.180791	0.387129
LRRFIP1	-0.113588	0.588771
LRRFIP2	-0.122375	0.560065
LSM1	0.0596489	0.777002
LSM10	0.00188028	0.992883
LSM12	0.0583935	0.781583
LSM14A	0.0995432	0.635918
LSM2	0.236831	0.254354
LSM3	0.0822946	0.695744
LSM4	0.184267	0.377911
LSM5	0.150819	0.471759
LSM6	0.138537	0.508986
LSM7	0.191829	0.358299
LSM8	0.0334546	0.873863
LSP1	-0.486633	0.0136322
LTA4H	0.444057	0.0261666
LTB	0.810797	8.89137e-07
LUC7L	-0.23752	0.252934
LUC7L2	0.161736	0.439887
LUC7L3	-0.0709311	0.736175
LUZP1	0.0417382	0.842973
LY6E	-0.430801	0.0315654
LY9	0.53314	0.00606575
LYAR	-0.109326	0.602918
LYPLA1	-0.11445	0.585928
LYPLA2	-0.003997	0.984872
LYRM1	-0.244352	0.239131
LYRM2	0.32889	0.108431
LYZ	0.133432	0.524869
M6PR	0.184204	0.378077
MACF1	-0.507327	0.00963749
MAD1L1	-0.287318	0.163737
MAD2L2	-0.13733	0.512719
MAEA	-0.0359036	0.86471
MAF1	0.0208894	0.921051
MAGED2	0.0719037	0.732686
MAGOH	0.0109352	0.958626
MAL	0.520055	0.00770419
MALAT1	0.0381459	0.856344
MAN1A2	0.194322	0.351966
MAN1B1	-0.175113	0.40246
MANF	0.154705	0.460279
MAP1LC3B	-0.118738	0.57187
MAP2K3	0.181209	0.386014
MAP4	0.12499	0.551643
MAP4K1	-0.223549	0.282738
MAP4K5	-0.267151	0.196708
MAP7D1	-0.150945	0.471384
MAPK1IP1L	0.213304	0.305948
MAPKAP1	-0.0107912	0.95917
MAPKAPK5-AS1	0.353266	0.0832283
MAPRE1	0.0964502	0.646497
MAPRE2	-0.0158882	0.939914
2023-03-06	-0.0464156	0.825626
2023-03-07	-0.100603	0.632308
MARCKSL1	-0.133287	0.525323
MAT2B	0.14189	0.498681
MATK	-0.383921	0.0581363
MATR3-1	0.0231628	0.912489
MAX	0.029985	0.886858
MAZ	0.116573	0.578948
MBD4	-0.0635011	0.762992
MBNL1	0.172518	0.409578
MBP	-0.249462	0.229139
MCL1	0.205079	0.325409
MCRIP1	-0.410074	0.0417569
MCRS1	0.0951529	0.650955
MCTS1	0.12664	0.546364
MCUB	0.145931	0.486404
MDFIC	-0.0390494	0.852977
MDH1	-0.160816	0.442528
MDH2	0.410067	0.0417602
MDM4	-0.0959646	0.648165
ME2	0.30781	0.134426
MEA1	0.0433663	0.836926
MEAF6	0.091812	0.662487
MECP2	-0.133332	0.525183
MED10	0.0349172	0.868395
MED15	0.122418	0.559926
MED16	-0.0666368	0.75164
MED28	0.0903645	0.667507
MED30	0.202952	0.330562
MED4	0.136172	0.516316
MED8	-0.468053	0.0182961
MEI1	0.196846	0.345624
MESD	-0.0823475	0.695558
METAP2	0.361623	0.0756973
METTL23	-0.0810089	0.700281
METTL26	0.0852366	0.685402
METTL5	0.156934	0.45376
METTL9	-0.253732	0.221005
MFF	0.028589	0.892095
MFNG	0.22695	0.275287
MFSD10	0.0936369	0.656178
MFSD11	0.239933	0.248001
MGAT1	0.214015	0.304299
MGAT2	-0.539182	0.00541429
MGAT4A	0.391342	0.0530532
MGMT	-0.0108001	0.959137
MGST3	0.102951	0.624342
MIA2	-0.0977367	0.642089
MIA3	0.189433	0.364447
MIB2	-0.322657	0.115696
MIDN	0.0310964	0.882692
MIEN1	-0.278448	0.177724
MIER1	-0.177264	0.396614
MIF	0.027063	0.897824
MIF4GD	-0.204428	0.32698
MIIP	0.0717572	0.733211
MINOS1	0.136308	0.515892
MIR4435-2HG	-0.567909	0.00306322
MIS18BP1	-0.289998	0.159669
MITD1	0.202931	0.330613
MKNK1	-0.31862	0.120586
MKRN1	0.135367	0.51882
MLEC	-0.352846	0.0836203
MLF2	-0.373571	0.0658458
MLLT3	0.399602	0.0478101
MLST8	0.0866011	0.680624
MMADHC	-0.025696	0.902961
MMP24OS	0.016875	0.936189
MOAP1	0.197216	0.3447
MOB1A	0.182171	0.383454
MOB2	0.137665	0.511683
MOB3A	-0.00288071	0.989096
MON2	-0.119564	0.569177
MORC3	-0.0390859	0.852841
MORF4L1	-0.120772	0.565252
MPC1	-0.268839	0.193788
MPC2	-0.243329	0.241167
MPDU1	-0.210701	0.312027
MPG	0.339584	0.0967602
MPHOSPH10	-0.297478	0.14869
MPHOSPH8	0.197546	0.343876
MPPE1	-0.139708	0.505377
MPST	-0.477	0.0159098
MPV17	0.0691556	0.742557
MRFAP1	0.291631	0.157225
MRFAP1L1	-0.168278	0.421355
MSN	-0.412353	0.0405235
MT1E	-0.524798	0.0070722
MT1F	-0.201944	0.333019
MT1X	0.0164509	0.93779
MT2A	-0.379997	0.0609722
MTCH1	-0.248693	0.230624
MTDH	0.102711	0.625154
MTERF4	0.139365	0.506433
MTF2	-0.0324757	0.877527
MTFP1	0.0736211	0.726538
MTG1	-0.31742	0.12207
MTIF3	0.464769	0.0192419
MTMR14	-0.0484967	0.817933
MTPN	-0.0543539	0.796371
MTRNR2L12	0.407282	0.0433078
MTRNR2L8	0.0556058	0.791781
MVP	0.183891	0.378903
MX2	0.459472	0.0208515
MYADM	-0.512115	0.00886774
MYC	0.43879	0.028215
MYCBP2	0.0679375	0.746945
MYD88	0.0795976	0.705272
MYDGF	-0.299777	0.145426
MYH9	0.00744074	0.971841
MYL12A	-0.321431	0.117166
MYL12B	-0.27035	0.191197
MYL6	-0.568724	0.00301187
MYLIP	0.0795384	0.705482
MYO1F	-0.450561	0.0238046
MYO1G	-0.477093	0.0158864
MYO9B	-0.703867	8.63378e-05
MZT1	-0.135639	0.517974
MZT2A	0.0349279	0.868355
MZT2B	0.220938	0.288546
N4BP2L1	0.0565288	0.7884
N4BP2L2	-0.00243059	0.9908
NAA15	0.124698	0.552581
NAA16	0.273487	0.185897
NAA20	0.152655	0.466316
NAA38	0.0702614	0.73858
NAA50	-0.129932	0.535893
NAAA	0.155107	0.459102
NABP2	-0.184906	0.37623
NACA	0.39399	0.0513259
NADSYN1	-0.276558	0.180807
NAE1	0.182349	0.382982
NAP1L1	0.421779	0.0357246
NAP1L4	0.0905594	0.66683
NAPA	0.132023	0.529295
NARF	0.0545606	0.795613
NASP	0.312206	0.128667
NAXE	-0.093743	0.655812
NBDY	0.314517	0.125711
NBEAL1	0.218355	0.294362
NBR1	0.260123	0.209196
NCBP2-AS2	-0.326661	0.110989
NCBP3	-0.0176523	0.933256
NCK1	0.0717654	0.733182
NCK2	0.465945	0.0188988
NCKAP1L	-0.18254	0.382474
NCL	0.206607	0.321739
NCOR1	0.034816	0.868773
NCR3	0.174821	0.403256
NDE1	-0.157326	0.452619
NDEL1	-0.18229	0.383139
NDFIP1	0.629144	0.000754158
NDRG3	0.00772222	0.970776
NDUFA1	-0.0417921	0.842772
NDUFA10	0.0614926	0.770288
NDUFA11	0.333973	0.10276
NDUFA12	-0.558875	0.00368412
NDUFA2	0.00730849	0.972341
NDUFA3	0.542051	0.00512626
NDUFA4	0.0969302	0.644851
NDUFA5	-0.00542873	0.979453
NDUFA6	-0.118825	0.571585
NDUFA8	0.201092	0.335106
NDUFAB1	0.0650816	0.757263
NDUFAF3	0.121324	0.563465
NDUFAF8	0.439234	0.0280377
NDUFB1	-0.0375053	0.858732
NDUFB10	-0.232985	0.262374
NDUFB11	-0.0199469	0.924603
NDUFB2	-0.151174	0.470705
NDUFB3	-0.125175	0.551051
NDUFB4	-0.010872	0.958865
NDUFB5	-0.0105875	0.95994
NDUFB6	-0.146342	0.485163
NDUFB7	-0.0681323	0.746243
NDUFB9	-0.038144	0.856351
NDUFC1	0.151262	0.470443
NDUFS2	0.275068	0.183265
NDUFS3	-0.350087	0.0862365
NDUFS4	-0.0309333	0.883304
NDUFS5	0.453587	0.0227661
NDUFS6	0.448232	0.0246297
NDUFS7	-0.131371	0.531348
NDUFS8	0.0785075	0.709135
NDUFV1	0.153171	0.464794
NDUFV2	0.214933	0.302181
NEAT1	-0.144803	0.489817
NECAP2	0.341788	0.0944764
NEDD8	0.150211	0.473569
NELFCD	0.102925	0.624431
NELFE	-0.0528812	0.80178
NELL2	0.561382	0.00350197
NEMF	0.129382	0.537638
NENF	-0.0237698	0.910205
NFATC2	-0.488899	0.0131374
NFATC2IP	0.305155	0.137994
NFATC3	0.0294428	0.888891
NFE2L2	0.399348	0.0479647
NFKBIA	0.0960499	0.647872
NFKBIB	-0.0669624	0.750464
NFKBIZ	0.164678	0.431499
NGDN	-0.11305	0.59055
NGRN	0.0227889	0.913897
NHP2	0.289478	0.160453
NIFK	0.196013	0.34771
NIN	-0.0320037	0.879294
NIP7	-0.090573	0.666783
NIPA2	-0.215338	0.301249
NIPBL	-0.179635	0.390223
NIPSNAP1	0.217556	0.296176
NIPSNAP2	0.25289	0.222593
NKAPD1	0.105615	0.61535
NKG7	-0.721226	4.74219e-05
NKTR	0.205693	0.32393
NLRC3	0.248941	0.230145
NLRC5	-0.144874	0.489601
NLRP1	0.440892	0.0273825
NME2	0.292121	0.156497
NME3	0.354456	0.0821222
NME4	0.238325	0.251281
NMI	-0.0151481	0.942708
NMRAL1	0.162671	0.43721
NMRK1	-0.139152	0.507086
NOA1	0.366087	0.0718936
NOB1	-0.158488	0.449247
NOL7	-0.1717	0.411834
NOLC1	-0.0308645	0.883561
NONO	0.226744	0.275735
NOP10	0.0430559	0.838078
NOP53	0.406819	0.0435692
NOP56	0.159154	0.44732
NOP58	0.21379	0.304821
NORAD	0.164728	0.431358
NOSIP	0.643536	0.000519329
NPC2	-0.306656	0.135968
NPDC1	0.419584	0.0367995
NPEPPS	0.240179	0.247502
NPM1	0.233757	0.260752
NPRL2	-0.351806	0.0845998
NR1H2	0.24504	0.23777
NR3C1	-0.247539	0.232866
NR4A2	0.291154	0.157936
NRBF2	0.182155	0.383496
NRBP1	0.174124	0.405162
NRDC	0.314948	0.125165
NSA2	0.284799	0.167628
NSD1	-0.00466395	0.982348
NSD3	0.0765321	0.716154
NSFL1C	0.205899	0.323435
NSG1	0.419906	0.0366398
NSL1	-0.275448	0.182636
NSMCE1	0.443012	0.0265631
NSMCE3	0.136438	0.515488
NSMCE4A	-0.207294	0.320096
NSRP1	-0.417295	0.0379476
NSUN5	0.239417	0.249051
NT5C	-0.132058	0.529185
NT5C3A	-0.218764	0.293436
NT5DC1	0.0833651	0.691975
NTMT1	0.0529645	0.801473
NUB1	-0.0653121	0.756429
NUBP2	-0.0303335	0.885551
NUCB1	0.106368	0.61282
NUCB2	0.616591	0.001029
NUCKS1	-0.227189	0.274768
NUDC	-0.0287883	0.891347
NUDT1	0.00155815	0.994102
NUDT16L1	-0.0462633	0.82619
NUDT21	-0.295009	0.152252
NUDT22	0.348127	0.0881321
NUDT4	0.185907	0.373606
NUDT5	0.233768	0.260729
NUFIP2	-0.0164005	0.93798
NUMA1	0.600888	0.00149091
NUP58	-0.204395	0.32706
NUTF2	0.309673	0.131963
NUTM2B-AS1	-0.114814	0.584728
NXT1	0.111547	0.595528
OARD1	-0.297026	0.149339
OAZ1	-0.294081	0.153608
OCIAD1	0.388442	0.0549962
OCIAD2	0.150384	0.473054
ODC1	-0.372019	0.0670668
ODF2L	-0.136387	0.515647
OFD1	0.0737471	0.726087
OGA	0.119512	0.569346
OGDH	0.152392	0.467094
OGT	-0.10324	0.623365
OLA1	-0.202737	0.331085
OPTN	-0.257505	0.21398
ORAI1	0.0264577	0.900098
ORC4	0.171668	0.411924
ORMDL1	0.0710317	0.735814
ORMDL2	-0.0681651	0.746125
ORMDL3	0.313834	0.12658
OS9	-0.15038	0.473065
OSBPL8	-0.192622	0.356278
OSGEP	0.160463	0.443544
OST4	0.0314171	0.881491
OSTC	0.261435	0.206825
OSTF1	-0.0585767	0.780914
OTUB1	-0.309061	0.132768
OTUD6B-AS1	0.273068	0.186599
OTULINL	0.246769	0.234371
OXA1L	0.302839	0.14116
OXLD1	-0.0652439	0.756676
OXNAD1	0.438366	0.0283855
P2RY8	-0.115899	0.58116
P4HB	0.0710707	0.735674
PA2G4	0.0349396	0.868311
PABPC1	0.539896	0.00534137
PABPC4	0.103451	0.622651
PAFAH1B1	0.0367521	0.861542
PAFAH1B3	0.149424	0.475914
PAG1	0.326493	0.111184
PAGR1	0.194786	0.350796
PAICS	0.0113799	0.956945
PAIP2	0.103097	0.623848
PAK2	-0.275378	0.182752
PAPOLA	-0.295865	0.151011
PARK7	0.0723661	0.731029
PARP1	0.201281	0.334643
PARP10	0.0830842	0.692963
PARP15	0.0663486	0.752681
PARP8	-0.364078	0.0735867
PARVG	-0.272517	0.187526
PATL2	-0.155324	0.458465
PAXX	-0.0897312	0.669708
PBDC1	-0.278371	0.177848
PBX4	-0.022828	0.91375
PBXIP1	0.415759	0.0387339
PCBD1	-0.198698	0.341011
PCBP1	0.308446	0.133582
PCBP2	0.212788	0.307147
PCED1B	0.157925	0.45088
PCF11	0.529734	0.00646102
PCGF5	-0.0211234	0.920169
PCID2	0.194415	0.351731
PCIF1	-0.286596	0.164846
PCM1	-0.0333936	0.874092
PCMT1	-0.34453	0.0916909
PCMTD1	0.10597	0.614159
PCNP	0.0778329	0.71153
PCNX1	0.27752	0.179233
PCSK7	-0.187724	0.36887
PDAP1	-0.29695	0.149447
PDCD10	0.0568	0.787408
PDCD2	0.0375934	0.858404
PDCD4	0.44592	0.0254716
PDCD5	0.0563511	0.789051
PDCD6	0.301852	0.142526
PDCD6IP	0.27798	0.178483
PDCL3	-0.291926	0.156785
PDE3B	0.355108	0.0815218
PDE4B	-0.12242	0.559919
PDE6D	-0.185493	0.374691
PDHB	-0.146709	0.484057
PDIA3	-0.172615	0.409308
PDIA4	0.193402	0.354295
PDIA6	-0.210264	0.313056
PDLIM2	0.0846098	0.687601
PDRG1	-0.533903	0.00597998
PEBP1	0.376214	0.0638065
PECAM1	0.0584421	0.781406
PEF1	-0.107612	0.608649
PEPD	0.112263	0.593152
PET100	-0.251605	0.225032
PEX16	-0.357675	0.0791877
PFDN1	0.231612	0.265278
PFDN2	0.149973	0.474279
PFDN4	-0.154348	0.461329
PFDN5	0.129854	0.536142
PFDN6	0.202984	0.330483
PFKL	-0.12601	0.548378
PFKP	0.0143858	0.945587
PFN1	-0.731244	3.28823e-05
PGAM1	-0.260754	0.208052
PGK1	0.269867	0.192024
PGLS	0.351836	0.0845709
PGM1	0.00155489	0.994115
PHB	-0.104093	0.620481
PHB2	-0.249646	0.228784
PHC3	0.223438	0.282983
PHF1	0.389944	0.0539831
PHF11	0.341137	0.0951468
PHF14	0.0719457	0.732535
PHF20	-0.197213	0.344707
PHF20L1	-0.145299	0.488315
PHF3	0.184853	0.37637
PHF5A	-0.0982905	0.640195
PHIP	0.149369	0.47608
PHPT1	-0.236522	0.254992
PHYKPL	0.1184	0.572971
PIAS1	0.082977	0.693341
PIBF1	0.205289	0.324903
PIGC	-0.152161	0.467779
PIGH	0.0273949	0.896577
PIGT	-0.442906	0.0266038
PIGX	-0.120994	0.564534
PIH1D1	-0.0359364	0.864587
PIK3CD	-0.0350192	0.868013
PIK3IP1	0.443383	0.0264219
PIK3R1	0.203959	0.328116
PIM1	0.124255	0.554006
PIM2	-0.0184815	0.930128
PIM3	-0.459998	0.0206869
PIN1	-0.146257	0.485421
PITHD1	-0.0859789	0.682801
PITPNC1	-0.0551859	0.79332
PKM	-0.204404	0.327039
PKN1	0.288343	0.162173
PKN2	-0.256186	0.216418
PLA2G16	-0.238848	0.250211
PLAA	-0.149798	0.474799
PLAC8	0.289111	0.161008
PLCG1	0.209528	0.314791
PLD3	-0.36612	0.0718659
PLEK	-0.566273	0.00316852
PLEKHA1	-0.0580351	0.782893
PLEKHF1	-0.481363	0.0148424
PLEKHJ1	-0.130931	0.532736
PLIN2	-0.253539	0.221368
PLOD3	-0.0293804	0.889126
PLP2	0.578192	0.00246693
PLPBP	0.0351415	0.867556
PLRG1	-0.261143	0.207351
PLSCR1	-0.0932997	0.657342
PLSCR3	0.347829	0.0884223
PMAIP1	-0.0342612	0.870847
PMM1	0.060404	0.77425
PMPCA	-0.0329463	0.875765
PMPCB	0.0920938	0.661512
PMS1	0.223382	0.283107
PMVK	0.204037	0.327926
PNISR	0.236156	0.25575
PNKD	-0.0394594	0.85145
PNKP	-0.223337	0.283207
PNN	-0.0475456	0.821447
PNP	-0.251617	0.22501
PNPLA2	0.335459	0.101145
PNRC1	0.481462	0.0148188
PNRC2	0.208746	0.316642
POLD4	-0.235414	0.257291
POLDIP2	-0.0294839	0.888737
POLE3	-0.240765	0.246316
POLE4	-0.263879	0.202457
POLR1D	0.139472	0.506103
POLR2A	0.206123	0.322897
POLR2B	-0.176577	0.398475
POLR2C	0.374687	0.0649789
POLR2D	-0.255338	0.217995
POLR2E	-0.020303	0.923261
POLR2F	0.165896	0.428052
POLR2G	-0.259598	0.210148
POLR2I	-0.0554558	0.79233
POLR2J	0.257436	0.214108
POLR2K	-0.554635	0.00401036
POLR2L	0.342234	0.0940186
POLR3GL	-0.171835	0.411461
POMP	-0.0479163	0.820077
POP5	0.217937	0.295309
POP7	-0.059988	0.775766
PPA1	-0.020922	0.920928
PPCS	0.000978446	0.996296
PPDPF	0.04998	0.81246
PPHLN1	0.347167	0.0890718
PPIA	0.0373647	0.859257
PPIB	-0.105839	0.6146
PPID	0.0742911	0.724143
PPIG	0.0961935	0.647379
PPIH	-0.33357	0.103202
PPM1B	0.332177	0.104739
PPM1G	0.014025	0.946949
PPM1K	0.0439669	0.834698
PPM1M	-0.108645	0.605193
PPP1CA	-0.268644	0.194123
PPP1CB	0.262978	0.204059
PPP1CC	0.209155	0.315672
PPP1R10	0.0653073	0.756447
PPP1R11	-0.162354	0.438118
PPP1R12A	0.0452899	0.829794
PPP1R15A	0.517526	0.00806011
PPP1R15B	-0.0756232	0.719391
PPP1R18	-0.573985	0.00269766
PPP1R2	0.485331	0.0139232
PPP1R21	-0.215167	0.301642
PPP1R7	0.237131	0.253735
PPP2CA	-0.445011	0.0258088
PPP2R1A	0.252758	0.222843
PPP2R2B	-0.124445	0.553393
PPP2R3C	-0.212998	0.306659
PPP2R5C	-0.247902	0.23216
PPP2R5E	-0.174646	0.403734
PPP3CC	-0.350418	0.0859196
PPP4C	0.222645	0.28474
PPP4R2	0.173177	0.407762
PPP4R3B	-0.381466	0.0598978
PPP5C	0.129218	0.538157
PPP6C	-0.129261	0.538022
PPT1	0.177426	0.396174
PQBP1	0.0533355	0.80011
PQLC3	0.204185	0.327567
PRCC	0.0593535	0.77808
PRDM1	-0.146346	0.485152
PRDM2	0.119901	0.568083
PRDX1	-0.320573	0.118202
PRDX2	0.307037	0.135458
PRDX3	-0.155396	0.458255
PRDX5	-0.176989	0.397357
PRDX6	0.215232	0.301493
PREB	0.242852	0.242119
PRELID1	0.0361171	0.863913
PRELID3B	0.0832736	0.692297
PRF1	-0.709861	7.05376e-05
PRKACB	0.24176	0.244308
PRKAG1	0.130127	0.535278
PRKAR1A	-0.202379	0.331959
PRKCB	-0.350867	0.0854905
PRKCH	-0.126172	0.547858
PRKCQ	-0.282928	0.17056
PRKCSH	0.277726	0.178897
PRKD2	0.158535	0.449111
PRKDC	-0.319208	0.119865
PRKX	0.00776783	0.970604
PRMT1	0.276516	0.180876
PRMT2	0.152202	0.467657
PRNP	0.220284	0.290011
PRPF19	0.266323	0.198153
PRPF31	0.124434	0.55343
PRPF38B	-0.257876	0.213297
PRPF40A	-0.296193	0.150537
PRPF4B	-0.198646	0.341141
PRPF6	-0.0612279	0.771251
PRPF8	-0.218141	0.294847
PRPS1	0.577723	0.00249181
PRR13	0.233091	0.262152
PRR7	0.196884	0.345528
PRRC2A	-0.219543	0.291678
PRRC2B	0.282852	0.17068
PRRC2C	0.0630867	0.764495
PRSS23	-0.586675	0.00205243
PSAP	0.20594	0.323336
PSENEN	0.270438	0.191048
PSIP1	-0.00564478	0.978636
PSMA1	0.317635	0.121803
PSMA3	-0.0360212	0.864271
PSMA4	0.246172	0.235539
PSMA5	-0.328845	0.108482
PSMA6	-0.419909	0.0366383
PSMA7	-0.558448	0.00371591
PSMB1	0.100492	0.632687
PSMB10	0.107405	0.60934
PSMB2	-0.00364218	0.986214
PSMB3	-0.19905	0.34014
PSMB4	0.0665713	0.751876
PSMB5	0.344654	0.0915671
PSMB6	-0.293807	0.154009
PSMB7	-0.261571	0.20658
PSMB8	-0.496183	0.0116462
PSMB8-AS1	0.231845	0.264783
PSMB9	-0.365014	0.0727941
PSMC1	-0.168342	0.421176
PSMC2	-0.204595	0.326576
PSMC3	0.0746632	0.722815
PSMC4	0.116453	0.579342
PSMC5	-0.0729846	0.728814
PSMD1	-0.191449	0.359271
PSMD11	-0.0539474	0.797863
PSMD13	0.109715	0.60162
PSMD14	-0.27395	0.185123
PSMD2	0.0913179	0.664199
PSMD3	0.199422	0.33922
[truncated: 1,065 more rows]

## Sheet: S2.4
	r	p-value
A1BG	0.241518	0.244794
AAGAB	0.368332	0.0700362
AAK1	-0.143878	0.492622
AAMP	-0.00548688	0.979233
AASDHPPT	0.295156	0.152039
AATF	0.0620224	0.768361
ABCF1	0.0881388	0.675253
ABHD14B	-0.0672725	0.749344
ABHD17A	0.0745988	0.723045
ABI1	0.0994881	0.636106
ABI3	-0.0698692	0.73999
ABLIM1	-0.0424392	0.840368
ABRACL	0.177339	0.39641
ABT1	-0.197901	0.342991
ABTB1	0.202202	0.332389
AC004687.1	-0.121215	0.563816
AC007952.4	-0.000540292	0.997955
AC008555.5	0.417223	0.0379839
AC016831.7	0.0126995	0.951957
AC022706.1	-0.108366	0.606124
AC026979.2	-0.0562254	0.789511
AC087239.1	0.338541	0.0978554
AC116366.3	-0.0901134	0.66838
AC119396.1	-0.035163	0.867476
AC243960.1	-0.099866	0.634818
AC245014.3	0.0792076	0.706654
ACAA1	-0.18962	0.363965
ACADM	-0.233645	0.260987
ACADVL	-0.0106522	0.959696
ACAP1	-0.210051	0.313557
ACAP2	0.193153	0.354928
ACAT2	-0.422304	0.0354708
ACBD6	-0.342047	0.0942103
ACD	-0.0853652	0.684951
ACIN1	0.0962563	0.647163
ACO2	0.25213	0.224034
ACP1	0.145774	0.486878
ACP5	-0.0237518	0.910273
ACTB	0.280827	0.173893
ACTG1	0.114499	0.585766
ACTN1	-0.254507	0.21955
ACTN4	0.0892983	0.671214
ACTR10	-0.015239	0.942365
ACTR1A	-0.228024	0.27296
ACTR1B	-0.214954	0.302132
ACTR2	0.135045	0.519826
ACTR3	0.0850428	0.686082
ACYP1	-0.276997	0.180089
ADA	-0.144034	0.492148
ADAM10	0.172103	0.410721
ADAM8	0.0442616	0.833605
ADAR	-0.293811	0.154004
ADD3	-0.208381	0.317508
ADGRE5	0.00668324	0.974707
ADGRG1	-0.2362	0.255658
ADH5	-0.170494	0.415177
ADI1	0.453964	0.0226392
ADIPOR1	-0.0566181	0.788074
ADIPOR2	-0.0169654	0.935848
ADK	0.239869	0.248131
ADRB2	0.137459	0.512321
ADRM1	-0.0377286	0.857899
ADSL	0.0861217	0.682301
ADSS	0.124679	0.552644
AES	-0.165495	0.429186
AFF4	0.149092	0.476908
AGGF1	0.194991	0.350278
AGO3	0.118252	0.573456
AGTPBP1	-0.124702	0.55257
AGTRAP	-0.032608	0.877031
AHCY	0.112066	0.593805
AHNAK	0.429119	0.0323102
AHSA1	-0.0863083	0.681648
AIF1	-0.0250127	0.90553
AIMP1	0.2477	0.232553
AIP	0.0234853	0.911276
AK2	0.354435	0.0821419
AK3	0.386346	0.0564352
AKAP13	0.118745	0.571846
AKAP9	0.0550658	0.79376
AKIRIN1	-0.0628933	0.765198
AKIRIN2	-0.0017969	0.993199
AKNA	0.317589	0.12186
AKR1A1	0.118028	0.574186
AKR1B1	-0.147821	0.480713
AKR7A2	-0.0392972	0.852054
AKT2	-0.0218943	0.917265
AL118516.1	0.273202	0.186374
AL138963.3	0.248142	0.231694
AL139246.5	-0.191806	0.358357
ALDH9A1	-0.168788	0.419928
ALDOA	-0.0713606	0.734633
ALG3	0.387552	0.0556041
ALKBH7	0.105661	0.615197
ALOX5AP	0.245337	0.237183
AMD1	-0.201395	0.334363
AMZ2	0.146767	0.483883
ANAPC11	-0.300449	0.144483
ANAPC15	-0.00306389	0.988403
ANAPC16	0.147316	0.48223
ANAPC5	-0.193407	0.354283
ANKLE2	0.16659	0.426096
ANKRD10	0.110749	0.59818
ANKRD11	0.146379	0.485052
ANKRD12	0.250336	0.227458
ANKRD36B	-0.0133079	0.949658
ANKRD44	0.255003	0.218622
ANKZF1	-0.120906	0.564819
ANP32A	-0.00676928	0.974381
ANP32B	-0.203147	0.330086
ANP32E	-0.174253	0.404812
ANXA1	0.271588	0.189095
ANXA11	0.232766	0.262837
ANXA2	0.328773	0.108565
ANXA2R	-0.221407	0.287496
ANXA4	-0.307896	0.134311
ANXA5	0.34699	0.0892454
ANXA6	0.205967	0.323273
ANXA7	-0.0792809	0.706394
AOAH	0.201114	0.335053
AP002387.2	-0.00932204	0.964725
AP1G2	0.102418	0.626147
AP1M1	-0.268558	0.194272
AP1S2	0.260759	0.208044
AP2A1	0.17903	0.391848
AP2M1	0.481681	0.0147668
AP2S1	-0.296962	0.14943
AP3B1	-0.269388	0.192844
AP3S1	0.0367856	0.861417
APBB1	-0.339999	0.0963272
APBB1IP	0.0752035	0.720887
APEH	0.144728	0.490043
APEX1	0.172601	0.409347
APH1A	0.287337	0.163709
API5	0.122199	0.560632
APMAP	0.0724501	0.730728
APOBEC3C	0.0756347	0.71935
APOBEC3G	0.141777	0.499027
APOL3	0.13724	0.512999
APOL6	0.192851	0.355695
APPL1	0.515142	0.00840795
APRT	0.0593796	0.777984
AQP3	0.333439	0.103346
ARAP2	-0.0515852	0.806546
ARCN1	-0.283442	0.16975
ARF1	-0.0371234	0.860157
ARF4	0.349154	0.0871346
ARF5	0.00126848	0.995199
ARF6	0.034819	0.868762
ARFGAP3	0.042955	0.838453
ARFRP1	0.366319	0.0717
ARGLU1	0.272726	0.187174
ARHGAP15	0.0712061	0.735188
ARHGAP25	0.17878	0.392522
ARHGAP30	0.343409	0.0928223
ARHGAP4	-0.0991188	0.637366
ARHGAP45	-0.165887	0.428078
ARHGAP9	-0.313134	0.127474
ARHGDIA	0.252041	0.224203
ARHGDIB	0.388341	0.0550648
ARHGEF1	0.0817154	0.697787
ARHGEF3	0.155085	0.459164
ARHGEF9	0.362571	0.0748769
ARID4A	-0.272707	0.187206
ARID4B	0.0900706	0.668528
ARID5A	-0.0378372	0.857495
ARID5B	0.254966	0.218691
ARIH2	-0.0743476	0.723942
ARL14EP	-0.0466816	0.824642
ARL16	-0.10914	0.60354
ARL2BP	0.0647989	0.758287
ARL4A	0.125548	0.549856
ARL4C	0.299403	0.145955
ARL5A	0.257471	0.214042
ARL6IP1	0.0448535	0.831411
ARL6IP4	-0.34837	0.0878947
ARL6IP5	0.562039	0.0034555
ARL6IP6	0.0539693	0.797783
ARL8B	-0.0955962	0.64943
ARMC8	-0.103794	0.621491
ARMH1	0.0070295	0.973397
ARPC1B	0.0641564	0.760615
ARPC2	0.216583	0.298396
ARPC3	0.117048	0.577393
ARPC5	0.209383	0.315133
ARPC5L	0.10363	0.622044
ARPP19	-0.394469	0.0510178
ARRB2	0.0426975	0.839409
ARRDC1	0.174575	0.403929
ASAH1	-0.215129	0.301729
ASB8	-0.100605	0.632301
ASCC2	0.156532	0.454934
ASCL2	-0.194465	0.351605
ASF1A	0.115197	0.583467
ASH1L	0.207486	0.319639
ASNA1	-0.0759063	0.718382
ASXL1	-0.346255	0.0899714
ATAD2B	-0.200449	0.336686
ATF4	0.12488	0.551996
ATF6B	0.334462	0.102227
ATF7IP	-0.121171	0.563959
ATF7IP2	-0.348631	0.0876417
ATG12	0.298336	0.147467
ATG16L2	0.0785418	0.709014
ATG3	-0.127591	0.54333
ATG4B	-0.152791	0.465916
ATG5	0.113683	0.588458
ATIC	0.0237607	0.910239
ATM	-0.284632	0.167889
ATOX1	0.173068	0.408061
ATP1A1	0.282176	0.171748
ATP1B3	0.178459	0.393385
ATP2A3	0.0290876	0.890224
ATP2B1	0.0221959	0.91613
ATP2B1-AS1	0.246487	0.234923
ATP2B4	-0.12213	0.560857
ATP5F1A	0.196829	0.345664
ATP5F1B	0.0201479	0.923845
ATP5F1C	0.280576	0.174294
ATP5F1D	0.0625011	0.766622
ATP5F1E	0.327272	0.110284
ATP5IF1	0.188571	0.366674
ATP5MC1	-0.0521516	0.804462
ATP5MC2	-0.195008	0.350236
ATP5MC3	-0.2131	0.306421
ATP5MD	0.418499	0.0373398
ATP5ME	0.0620824	0.768143
ATP5MF	-0.0499662	0.812511
ATP5MG	0.179995	0.389259
ATP5MPL	0.076054	0.717856
ATP5PB	-0.332085	0.10484
ATP5PD	-0.00668159	0.974713
ATP5PF	-0.103343	0.623016
ATP6AP1	-0.139985	0.504523
ATP6AP2	0.302422	0.141736
ATP6V0B	0.0445637	0.832485
ATP6V0C	0.218669	0.293651
ATP6V0D1	-0.0639942	0.761203
ATP6V0E1	0.281617	0.172635
ATP6V0E2	0.186538	0.371958
ATP6V1D	0.137197	0.513132
ATP6V1F	0.0954422	0.64996
ATP6V1G1	0.0578047	0.783734
ATP8A1	0.12028	0.566849
ATPAF1	-0.0425152	0.840086
ATRAID	-0.211281	0.310666
ATRX	0.202691	0.331197
ATXN10	-0.363593	0.0740003
ATXN7L3B	-0.0199617	0.924547
AUP1	0.196706	0.345972
AURKAIP1	-0.00100603	0.996192
B2M	0.322065	0.116403
B3GAT3	0.0309354	0.883295
B3GNT2	-0.0891926	0.671582
B4GALT1	0.380777	0.0604
B4GALT3	-0.327687	0.109806
BAD	0.172314	0.410138
BAG1	0.118602	0.572312
BAG5	-0.155673	0.457444
BAG6	-0.26461	0.201163
BANF1	-0.036687	0.861785
BATF	0.108242	0.606539
BAX	0.0596636	0.776949
BAZ1A	-0.00306851	0.988386
BAZ1B	-0.128346	0.540926
BAZ2A	-0.115822	0.581413
BBX	0.113784	0.588125
BCAP29	0.117864	0.574723
BCAP31	-0.0226337	0.914481
BCAS2	-0.0192874	0.927089
BCCIP	-0.111098	0.597019
BCL11B	0.00939561	0.964447
BCL2	0.149094	0.476901
BCL2A1	0.189015	0.365526
BCL7B	-0.0929183	0.65866
BCLAF1	0.163422	0.435069
BDP1	0.226422	0.276435
BECN1	-0.0328201	0.876237
BET1L	-0.165811	0.428292
BFAR	0.371292	0.0676446
BHLHE40	0.163391	0.435158
BID	0.341726	0.0945403
BIN1	-0.105319	0.616347
BIN2	-0.0546903	0.795137
BIRC2	0.0917984	0.662534
BIRC3	-0.0319315	0.879564
BIRC6	0.126201	0.547765
BLOC1S1	0.164363	0.432393
BLOC1S2	0.133872	0.523491
BLOC1S4	0.222374	0.285342
BLOC1S6	0.0450135	0.830818
BNIP2	-0.13704	0.513618
BNIP3L	-0.403481	0.0454925
BOD1L1	-0.105075	0.617169
BOLA3	0.0821468	0.696265
BPTF	0.543585	0.00497765
BRD2	0.106429	0.612617
BRD4	-0.0525971	0.802824
BRD7	0.164836	0.431052
BRIX1	0.0833211	0.69213
BRK1	-0.0021567	0.991837
BRMS1	0.304767	0.13852
BRWD1	0.23885	0.250207
BSDC1	-0.105035	0.617303
BSG	0.180885	0.386879
BST2	0.0379438	0.857097
BTF3	-0.0806914	0.701403
BTF3L4	-0.257654	0.213706
BTG1	0.155137	0.459012
BTG2	0.296795	0.14967
BTG3	0.0820658	0.696551
BTN3A2	-0.43914	0.0280751
BTN3A3	-0.213313	0.305927
BUB3	-0.272145	0.188153
BUD23	-0.19355	0.353921
BUD31	0.191118	0.360116
BZW1	0.0630458	0.764644
C11orf58	-0.022168	0.916235
C12orf10	-0.133599	0.524345
C12orf57	0.00655239	0.975202
C12orf75	0.15918	0.447245
C15orf40	-0.0881735	0.675132
C15orf61	0.193408	0.354281
C16orf54	0.124581	0.552958
C17orf49	0.168395	0.421029
C18orf32	0.359587	0.0774818
C19orf24	-0.259467	0.210387
C19orf25	0.392894	0.0520354
C19orf53	-0.254667	0.21925
C19orf66	0.149044	0.47705
C19orf70	-0.151965	0.468357
C1D	0.313829	0.126586
C1GALT1	-0.290636	0.158711
C1QBP	-0.0887295	0.673194
C1orf123	0.322395	0.116009
C1orf131	-0.533501	0.00602506
C1orf162	0.179777	0.389842
C1orf21	-0.12143	0.56312
C1orf35	0.0252892	0.90449
C1orf43	0.0559471	0.790531
C1orf52	0.189036	0.365471
C20orf27	-0.0330571	0.87535
C22orf39	0.177898	0.394898
C4orf3	0.0665836	0.751832
C4orf48	0.207889	0.318679
C6orf226	0.093047	0.658215
C6orf48	-0.070671	0.737109
C6orf62	0.343314	0.0929189
C7orf26	0.333667	0.103096
C7orf50	0.0215227	0.918665
C8orf59	-0.152635	0.466377
C9orf16	0.14746	0.481799
C9orf78	0.355178	0.0814571
CA5B	0.0586202	0.780755
CACUL1	-0.402904	0.0458312
CACYBP	0.199287	0.339553
CALCOCO2	0.108702	0.605001
CALHM2	-0.0764172	0.716563
CALM1	0.499009	0.0111067
CALM2	0.0332922	0.874471
CALM3	-0.00311953	0.988192
CALR	0.540497	0.00528067
CAMK2D	0.448106	0.024675
CAMK2G	0.0534039	0.799859
CAMK4	-0.250333	0.227463
CAMLG	-0.356123	0.0805927
CAMTA1	0.171733	0.411744
CAND1	0.199751	0.338407
CANX	0.164531	0.431915
CAP1	0.151728	0.469059
CAPN1	-0.070168	0.738916
CAPN2	-0.0593213	0.778197
CAPN7	0.224062	0.281607
CAPNS1	-0.0705963	0.737377
CAPZA1	0.287753	0.163073
CAPZA2	-0.262089	0.20565
CAPZB	-0.0111122	0.957957
CARD16	0.0348058	0.868811
CARHSP1	-0.217731	0.295778
CARS	-0.187282	0.37002
CASC3	0.313319	0.127236
CASP1	0.128729	0.539709
CASP4	-0.11528	0.583193
CASP8	-0.0489073	0.816417
CASP8AP2	-0.0589506	0.77955
CAST	0.121919	0.561537
CAT	0.0362001	0.863603
CBLB	0.075216	0.720843
CBLL1	-0.161881	0.43947
CBR1	-0.228307	0.272349
CBX3	0.445939	0.0254647
CCAR1	0.0243774	0.907919
CCDC107	0.0238548	0.909885
CCDC115	0.0915415	0.663424
CCDC12	0.29335	0.154681
CCDC124	-0.101267	0.630051
CCDC130	-0.0148346	0.943892
CCDC137	-0.249226	0.229595
CCDC167	0.129812	0.536275
CCDC186	0.064421	0.759656
CCDC25	0.163579	0.434623
CCDC32	-0.303343	0.140467
CCDC57	-0.271797	0.18874
CCDC59	0.177311	0.396485
CCDC66	-0.363051	0.0744642
CCDC69	0.0311917	0.882335
CCDC85B	0.00203596	0.992294
CCDC88C	-0.0918954	0.662199
CCDC90B	-0.0077465	0.970684
CCDC91	0.128258	0.541206
CCL4	-0.033652	0.873125
CCL5	0.309621	0.132031
CCM2	-0.349361	0.0869346
CCND2	0.203814	0.328466
CCND3	-0.155618	0.457605
CCNDBP1	-0.189979	0.36304
CCNG1	0.609455	0.00122075
CCNH	0.146404	0.484978
CCNI	-0.123951	0.554984
CCNK	-0.329776	0.107427
CCNL1	0.0536426	0.798982
CCNL2	-0.122075	0.561034
CCNT1	-0.318906	0.120236
CCR7	-0.401457	0.0466903
CCS	-0.166717	0.425737
CCSER2	0.00666049	0.974793
CCT2	-0.0863332	0.681561
CCT3	-0.184531	0.377217
CCT4	-0.285266	0.166902
CCT5	0.0655402	0.755604
CCT6A	0.378802	0.0618568
CCT7	-0.112317	0.592975
CCT8	0.174182	0.405004
CD164	0.214339	0.303552
CD2	0.257314	0.214332
CD247	0.00395342	0.985036
CD27	-0.202728	0.331108
CD2AP	0.0236285	0.910737
CD2BP2	-0.208389	0.317489
CD320	-0.0367038	0.861723
CD37	0.46301	0.0197649
CD3D	0.0138141	0.947746
CD3E	0.350955	0.0854066
CD3G	0.250723	0.226716
CD44	-0.0877287	0.676684
CD46	0.0550403	0.793853
CD47	0.27638	0.1811
CD48	0.124744	0.552433
CD5	-0.202188	0.332424
CD52	0.32984	0.107354
CD53	-0.0379433	0.857099
CD55	-0.103973	0.620888
CD6	0.0319124	0.879635
CD63	0.269026	0.193466
CD69	0.243339	0.241147
CD7	-0.157399	0.452408
CD74	0.138589	0.508825
CD82	0.597755	0.00160179
CD8A	0.241171	0.245495
CD8B	0.0696465	0.740791
CD96	0.0129831	0.950886
CD99	0.347363	0.0888794
CDC123	0.197572	0.343811
CDC25B	-0.00224622	0.991498
CDC26	0.144806	0.489807
CDC37	0.209134	0.315722
CDC40	0.0991375	0.637302
CDC42	0.15202	0.468195
CDC42EP3	-0.0217011	0.917993
CDC42SE1	0.575098	0.00263491
CDC42SE2	-0.264029	0.202191
CDC5L	-0.194805	0.350747
CDC73	0.39463	0.0509147
CDIPT	0.382077	0.0594558
CDK10	0.458255	0.0212361
CDK11A	0.491761	0.0125338
CDK11B	0.0997158	0.63533
CDK12	0.465751	0.018955
CDK13	0.269258	0.193068
CDK17	0.0669552	0.75049
CDK2AP2	0.314938	0.125179
CDK4	-0.396634	0.0496452
CDK5RAP3	0.211444	0.310285
CDK6	0.379497	0.0613406
CDKN1B	-0.119192	0.570388
CDKN2AIP	0.193091	0.355084
CDKN2D	-0.0337349	0.872815
CDS2	0.000769106	0.997089
CDV3	0.190795	0.360945
CEACAM21	-0.117987	0.57432
CEBPB	0.367338	0.0708543
CEBPZ	0.18012	0.388924
CELF2	-0.293564	0.154366
CENPC	-0.248179	0.231621
CENPX	0.360129	0.0770039
CEP290	0.0720895	0.73202
CEP350	-0.10379	0.621503
CEP57	0.235804	0.256478
CEP63	-0.412221	0.0405938
CEP78	-0.0474823	0.821681
CEP85L	-0.202199	0.332397
CFAP298	-0.0759465	0.718239
CFAP97	0.0295612	0.888447
CFDP1	-0.200303	0.337045
CFL1	0.189145	0.36519
CFLAR	-0.0234721	0.911325
CGGBP1	-0.124654	0.552724
CGRRF1	-0.00387396	0.985337
CHCHD10	0.235084	0.257977
CHCHD2	0.20699	0.320823
CHCHD3	0.188359	0.367223
CHCHD5	-0.279549	0.175944
CHCHD7	0.205761	0.323768
CHD1	0.222352	0.285391
CHD2	0.0888433	0.672798
CHD3	-0.0159912	0.939525
CHD4	-0.16552	0.429114
CHD6	0.00607731	0.976999
CHD9	-0.0339219	0.872116
CHIC2	-0.20284	0.330834
CHMP1A	-0.200064	0.337634
CHMP2A	-0.0915415	0.663424
CHMP2B	0.276296	0.181237
CHMP4B	-0.0421504	0.841441
CHMP5	0.37722	0.0630428
CHMP7	-0.108969	0.60411
CHORDC1	0.509748	0.00924162
CHRAC1	0.19064	0.361341
CHST12	0.149016	0.477133
CHTF8	0.296906	0.149511
CHTOP	-0.0152576	0.942294
CHURC1	0.176478	0.398745
CIAO1	0.145321	0.488247
CIB1	0.0315258	0.881084
CINP	-0.107854	0.607838
CIR1	0.352375	0.0840626
CIRBP	-0.0630038	0.764796
CISD1	0.0535543	0.799307
CISD2	-0.177337	0.396416
CISD3	-0.0284876	0.892475
CITED2	0.217929	0.295329
CKLF	0.144197	0.491654
CLDND1	0.108258	0.606485
CLEC2B	-0.10205	0.627393
CLEC2D	-0.335989	0.100574
CLIC1	0.365094	0.0727265
CLIC3	-0.109155	0.60349
CLINT1	-0.0663196	0.752786
CLK1	0.0814409	0.698755
CLNS1A	-0.245789	0.236293
CLPP	-0.176347	0.399098
CLPTM1	-0.293211	0.154885
CLSTN1	0.330907	0.106154
CLTA	-0.0355782	0.865925
CLTB	-0.233346	0.261616
CMC1	0.340021	0.0963043
CMC2	0.166559	0.426182
CMPK1	0.353336	0.0831622
CMTM3	0.420687	0.0362561
CMTM6	0.149902	0.47449
CMTM7	0.072396	0.730922
CNBP	0.0978144	0.641823
CNDP2	-0.30692	0.135614
CNIH1	0.326148	0.111584
CNIH4	0.194829	0.350687
CNN2	-0.261473	0.206755
CNOT2	0.172452	0.409759
CNOT4	0.397471	0.0491218
CNOT6L	0.049344	0.814805
CNOT7	-0.0494781	0.814311
CNOT8	0.0658212	0.754588
CNPPD1	-0.016875	0.936189
CNPY3	0.0348384	0.868689
CNST	0.36313	0.0743961
CNTRL	-0.119655	0.568883
COA1	0.0386475	0.854474
COA3	-0.0192649	0.927174
COA4	0.0669486	0.750514
COA5	-0.432447	0.0308506
COA6	0.229988	0.268737
COASY	-0.243526	0.240773
COMMD1	-0.132099	0.529057
COMMD2	0.416112	0.0385521
COMMD4	0.127152	0.544728
COMMD5	0.211603	0.309912
COMMD6	-0.0512118	0.807921
COMMD8	0.181222	0.385979
COMMD9	-0.0658271	0.754566
COMT	-0.240096	0.247669
COMTD1	0.287927	0.162807
COPB2	0.139587	0.505749
COPE	0.0203279	0.923167
COPS2	-0.180431	0.388092
COPS3	-0.187894	0.368429
COPS5	-0.0658817	0.754369
COPS6	-0.26686	0.197216
COPS7A	-0.0319914	0.87934
COPS8	0.0568558	0.787204
COPS9	-0.222886	0.284204
COPZ1	0.113752	0.588229
COQ10B	0.189041	0.365459
COQ4	0.181969	0.383992
CORO1A	0.152458	0.4669
CORO1B	0.351789	0.0846161
COTL1	0.654176	0.000389317
COX14	0.177618	0.395655
COX16	0.0940449	0.654771
COX17	0.115821	0.581417
COX19	0.0359104	0.864685
COX20	0.168691	0.4202
COX4I1	0.155353	0.458381
COX5A	-0.348387	0.0878789
COX5B	0.0119412	0.954823
COX6A1	-0.134805	0.520573
COX6B1	-0.0683859	0.745329
COX6C	0.500882	0.0107608
COX7A2	0.156158	0.456024
COX7A2L	-0.16165	0.440133
COX7B	-0.185074	0.37579
COX7C	-0.00840454	0.968195
COX8A	-0.187403	0.369705
CPNE1	0.266796	0.197327
CPNE3	0.145677	0.487172
CPSF6	0.0977162	0.642159
CPT1A	-0.345744	0.0904783
CRBN	-0.0448569	0.831398
CREB1	0.149673	0.475171
CREBRF	0.14003	0.504385
CREBZF	0.156348	0.455469
CRELD2	0.221225	0.287902
CRIP1	0.108499	0.60568
CRLF3	0.0923806	0.660519
CRTAP	0.0611213	0.771639
CRY1	-0.223576	0.282679
CRYBG1	0.536633	0.00568157
CSDE1	0.224886	0.279793
CSK	0.0840442	0.689587
CSKMT	0.155973	0.456565
CSNK1A1	-0.0754012	0.720182
CSNK1D	-0.253791	0.220895
CSRNP1	0.131164	0.532001
CSRP1	-0.296512	0.150077
CST3	-0.211536	0.310068
CST7	0.280796	0.173942
CSTB	-0.19201	0.357838
CTDSP1	0.0241409	0.908809
CTNNBL1	-0.0808825	0.700727
CTR9	-0.170321	0.415656
CTSA	0.197391	0.344262
CTSB	0.164247	0.432722
CTSC	0.0628462	0.765369
CTSS	0.222913	0.284145
CTSW	0.177579	0.395761
CUEDC2	0.0310076	0.883025
CUL1	0.018516	0.929998
CUL4A	0.0432763	0.83726
CUL5	0.0544708	0.795942
CUTA	0.173001	0.408247
CWC15	-0.0785915	0.708837
CWC22	-0.275757	0.182126
CX3CR1	-0.196596	0.346248
CXCR3	0.104444	0.619296
CXCR4	0.254568	0.219435
CXorf38	0.0536332	0.799017
CYB561D2	-0.186399	0.372321
CYB5B	-0.0550792	0.793711
CYB5R3	0.00849457	0.967855
CYB5R4	0.20722	0.320272
CYBA	0.537576	0.0055814
CYBC1	0.187557	0.369304
CYC1	0.047712	0.820832
CYCS	-0.135685	0.51783
CYFIP2	0.0240552	0.909131
CYLD	0.0684601	0.745062
CYP20A1	-0.137979	0.510709
CYTH1	-0.154875	0.45978
CYTH4	-0.131016	0.532469
CYTIP	-0.242686	0.242451
CYTOR	0.151832	0.468753
DAD1	-0.101621	0.62885
DAP3	-0.172463	0.409729
DARS	0.427762	0.032921
DAZAP1	0.420452	0.036371
DAZAP2	0.136957	0.513875
DBF4	0.120299	0.566788
DBI	0.0692769	0.74212
DBNL	0.356361	0.080376
DCAF11	-0.264236	0.201824
DCAF5	0.353254	0.083239
DCAF7	0.0321538	0.878732
DCP1A	0.440752	0.0274375
DCP2	0.446165	0.0253813
DCPS	0.228898	0.271076
DCTD	0.151723	0.469075
DCTN1	0.101587	0.628965
DCTN2	-0.0190315	0.928054
DCTN3	-0.13138	0.531322
DCTPP1	-0.404005	0.045186
DCXR	-0.526653	0.00683706
DDA1	0.162856	0.436684
DDB1	-0.259869	0.209655
DDB2	0.113405	0.589374
DDHD1	0.0672377	0.74947
DDIT4	0.255569	0.217566
DDOST	-0.0740224	0.725103
DDRGK1	0.00118684	0.995508
DDT	0.388435	0.0550014
DDX17	-0.0664987	0.752139
DDX18	-0.00479795	0.98184
DDX21	-0.272928	0.186834
DDX23	-0.15438	0.461233
DDX24	0.162402	0.437981
DDX27	0.00549222	0.979213
DDX39A	0.349708	0.0866003
DDX3X	-0.400542	0.0472401
DDX46	-0.128175	0.541469
DDX49	-0.152504	0.466764
DDX5	0.238205	0.251527
DDX50	0.00544126	0.979406
DDX54	0.237014	0.253976
DDX6	0.21863	0.293739
DECR1	0.285531	0.166491
DEDD2	0.350519	0.0858231
DEF6	0.188264	0.367469
DEGS1	0.323783	0.114357
DEK	-0.0242636	0.908347
DELE1	-0.0884691	0.674102
DENND1C	0.182078	0.383701
DENND2D	0.0682529	0.745808
DENR	0.0882562	0.674844
DERL1	-0.136512	0.515258
DERL2	0.254125	0.220267
DGCR6L	0.0111723	0.957729
DGKA	-0.406704	0.0436345
DGKD	-0.0936794	0.656032
DGKZ	0.466129	0.0188454
DGLUCY	0.0345814	0.86965
DGUOK	0.301733	0.142691
DHPS	0.0880322	0.675625
DHRS4	-0.0166845	0.936908
DHRS7	0.196509	0.346465
DHX29	0.315836	0.124047
DHX36	0.296735	0.149756
DHX9	0.120553	0.565964
DIAPH1	0.316773	0.122874
DIP2A	-0.233062	0.262213
DIS3L2	-0.340604	0.0956982
DLD	0.049747	0.813319
DMAC1	-0.360684	0.076517
DMTF1	0.00534269	0.979779
DNAAF2	0.0641494	0.760641
DNAJA1	-0.0138626	0.947563
DNAJA2	-0.0636973	0.76228
DNAJB1	0.220539	0.289439
DNAJB11	-0.0260919	0.901473
DNAJB12	-0.0591217	0.778925
DNAJB14	-0.00441706	0.983282
DNAJB6	-0.154917	0.459658
DNAJC1	-0.139502	0.50601
DNAJC15	0.251429	0.225368
DNAJC19	-0.0420762	0.841717
DNAJC2	-0.389641	0.0541866
DNAJC3	0.128331	0.540974
DNAJC4	-0.0705461	0.737557
DNAJC7	0.191633	0.358799
DNAJC8	0.374412	0.0651914
DNAJC9	-0.0387497	0.854094
DNMT1	-0.201832	0.333294
DNPH1	-0.0749666	0.721732
DNTTIP2	-0.192902	0.355564
DOCK10	-0.238531	0.250859
DOCK2	0.170646	0.414755
DOCK8	0.0350634	0.867848
DOK2	0.299755	0.145458
DPF2	-0.30105	0.143642
DPH5	-0.24311	0.241603
DPM2	0.391289	0.053088
DPM3	0.0420291	0.841891
DPP7	-0.077677	0.712084
DPP8	0.486098	0.0137511
DPY30	0.126231	0.547671
DPYD	0.0845852	0.687687
DR1	0.0454408	0.829235
DRAM2	-0.183114	0.380955
DRAP1	-0.0321213	0.878853
DRG1	-0.3057	0.137256
DRG2	-0.0242752	0.908304
DSTN	0.0523859	0.803601
DUSP1	0.390332	0.0537234
DUSP2	0.473461	0.0168211
DUSP23	0.388617	0.0548778
DUT	0.239851	0.248168
DYM	0.0520481	0.804843
DYNC1H1	-0.142298	0.497435
DYNC1LI1	-0.105782	0.614789
DYNLL1	0.147253	0.482422
DYNLRB1	-0.247708	0.232537
DYNLT1	-0.224542	0.28055
DYNLT3	0.164619	0.431666
EAPP	0.323798	0.114339
EBAG9	0.246973	0.233972
EBLN3P	0.153292	0.464437
EBP	0.0627661	0.765659
ECH1	0.346023	0.0902014
ECHDC1	-0.212692	0.307371
ECHDC2	-0.226323	0.276651
ECHS1	-0.152678	0.46625
ECI2	-0.0302253	0.885957
ECSIT	-0.343935	0.0922903
EDEM2	0.359149	0.07787
EDEM3	-0.199403	0.339266
EDF1	-0.0974477	0.643078
EEF1A1	-0.0101601	0.961556
EEF1B2	-0.0418731	0.842471
EEF1D	0.340186	0.0961324
EEF2	0.233721	0.260828
EFCAB14	-0.0957942	0.64875
EFHD2	0.018907	0.928523
EGR1	0.14524	0.488493
EHD1	0.126211	0.547734
EHMT1	0.102666	0.625308
EHMT2	0.0813563	0.699054
EI24	0.169059	0.419173
EID1	0.222673	0.284677
EIF1	-0.00786908	0.970221
EIF1AX	0.392732	0.0521405
EIF1B	-0.0143934	0.945558
EIF2A	-0.254018	0.220467
EIF2AK1	0.0780109	0.710898
EIF2AK2	0.228333	0.272294
EIF2B1	0.016618	0.937159
EIF2D	-0.0399485	0.849629
EIF2S2	-0.143057	0.495121
EIF2S3	-0.120333	0.566679
EIF3A	0.0723104	0.731228
EIF3D	0.42983	0.0319936
EIF3E	0.104235	0.620001
EIF3F	0.0922217	0.661069
EIF3G	-0.00771042	0.970821
EIF3H	-0.117131	0.577118
EIF3I	-0.0710818	0.735634
EIF3J	0.242866	0.242091
EIF3K	0.441689	0.0270722
EIF3L	-0.0184927	0.930086
EIF3M	-0.368639	0.0697857
EIF4A1	0.109658	0.60181
EIF4A2	-0.0614724	0.770361
EIF4A3	0.0281074	0.893902
EIF4B	0.0565448	0.788342
EIF4E2	-0.0522918	0.803947
EIF4EBP2	0.113688	0.58844
EIF4G1	0.0447261	0.831883
EIF4G2	0.300126	0.144936
EIF4H	0.15609	0.456224
EIF5	0.131921	0.529617
EIF5A	0.254218	0.220091
EIF5B	0.0522404	0.804135
EIF6	0.121469	0.562995
ELAVL1	0.0352031	0.867326
ELF1	-0.169999	0.416551
ELF2	0.452053	0.0232877
ELOA	0.295153	0.152043
ELOB	0.173161	0.407806
ELOC	-0.130819	0.533091
ELOF1	-0.177841	0.395053
ELOVL1	0.369175	0.0693484
ELOVL5	-0.0769867	0.714537
ELP2	-0.318609	0.1206
ELP5	0.0315905	0.880841
ELP6	-0.389257	0.0544446
EMB	0.00106788	0.995958
EMC10	0.229054	0.270741
EMC3	-0.063405	0.76334
EMC4	0.42608	0.0336904
EMC6	-0.0800754	0.703581
EMC7	-0.134013	0.523049
EMC8	-0.171929	0.411203
EMD	0.107591	0.60872
EML4	0.451392	0.0235158
EMP3	0.263216	0.203636
ENO1	-0.0782925	0.709898
ENO2	0.0799984	0.703853
ENOPH1	0.136787	0.514405
ENSA	-0.501057	0.0107288
ENY2	-0.0170396	0.935568
EP400	0.0443342	0.833336
EPB41	-0.27145	0.189328
EPB41L4A-AS1	0.0228045	0.913838
EPC1	-0.058785	0.780154
EPHX2	-0.162825	0.436772
EPN1	-0.116481	0.579248
EPRS	0.0154895	0.941419
EPS15	-0.0381313	0.856398
ERAP2	0.176956	0.397447
ERBIN	-0.0833705	0.691956
ERCC1	0.201647	0.333747
ERCC5	0.375405	0.0644254
ERG28	-0.219482	0.291814
ERGIC2	-0.112436	0.592582
ERGIC3	-0.130021	0.535614
ERH	-0.287394	0.163621
ERI3	0.0284551	0.892597
ERICH1	0.00265051	0.989968
ERLEC1	0.0321626	0.878699
ERP29	-0.0764423	0.716474
ERP44	0.195839	0.348145
ESCO1	0.307532	0.134796
ESD	-0.38195	0.0595474
ESYT1	0.145748	0.486958
ETF1	0.0931649	0.657808
ETFA	0.296425	0.150202
ETFB	-0.062404	0.766974
ETHE1	-0.138176	0.510102
ETS1	-0.159925	0.445092
EVL	0.00183099	0.993069
EWSR1	0.139052	0.507396
EXOC4	-0.0703314	0.738329
EXOSC1	0.221293	0.287751
EXOSC5	-0.261698	0.206351
EXOSC8	0.0235306	0.911105
EZR	0.158949	0.447913
F2R	-0.30051	0.144398
FAAP20	-0.134723	0.520829
FAM102A	0.122831	0.558591
FAM104A	0.104011	0.620758
FAM107B	0.167203	0.424371
FAM111A	0.0675259	0.74843
FAM118A	0.358173	0.0787404
FAM129A	0.075771	0.718864
FAM133B	0.175302	0.401942
FAM136A	-0.0724272	0.73081
FAM13B	0.082945	0.693453
FAM162A	-0.00608072	0.976986
FAM172A	-0.0580188	0.782952
FAM173A	-0.154794	0.460018
FAM177A1	0.10385	0.621303
FAM192A	0.0913672	0.664028
FAM200B	-0.0987949	0.638471
FAM204A	0.0330575	0.875349
FAM208A	0.242103	0.243619
FAM32A	0.273909	0.185193
FAM49B	-0.0296087	0.888269
FAM50A	0.178366	0.393636
FAM96A	0.246572	0.234756
FAM96B	0.22028	0.290021
FARSA	-0.226658	0.275921
FASTK	0.118468	0.572749
FAU	-0.0415379	0.843717
FBL	-0.195276	0.349561
FBXL5	0.204297	0.327297
FBXO32	0.235499	0.257113
FBXO7	-0.0701267	0.739064
FBXO9	-0.100195	0.633698
FBXW5	0.166081	0.42753
FCGR3A	-0.286842	0.164467
FCMR	-0.263791	0.202613
FCRL6	0.173199	0.407703
FDFT1	0.158432	0.449408
FDPS	0.298255	0.147581
FDX1	0.158892	0.448076
FERMT3	0.374152	0.0653928
FGD3	0.074025	0.725094
FGFBP2	-0.0312594	0.882082
FGFR1OP2	0.118591	0.572349
FGR	-0.0486764	0.81727
FIBP	-0.0975164	0.642843
FIP1L1	0.177844	0.395043
FIS1	-0.0145814	0.944848
FKBP11	0.201351	0.334472
FKBP1A	0.322994	0.115293
FKBP2	0.271621	0.189038
FKBP3	0.0609137	0.772395
FKBP5	-0.459572	0.02082
FKBP8	0.00810876	0.969314
FLI1	-0.0907764	0.666077
FLNA	0.0734597	0.727115
FLOT1	0.0879729	0.675832
FLOT2	0.278625	0.177436
FLT3LG	0.210805	0.311783
FLYWCH2	-0.0951344	0.651018
FMNL1	0.163078	0.436049
FNBP1	0.107231	0.609923
FNBP4	0.33677	0.0997366
FNTA	0.127641	0.543169
FOS	0.122788	0.55873
FOSB	0.23334	0.261628
FOXN2	0.340382	0.0959283
FOXN3	-0.214216	0.303835
FOXP1	-0.258279	0.212558
FPGS	0.152301	0.467365
FRG1	0.0379352	0.857129
FTH1	0.0831297	0.692803
FTL	-0.169006	0.419321
FTSJ1	0.040716	0.846773
FUBP1	-0.486881	0.0135772
FUNDC2	0.346611	0.0896188
FUS	-0.295959	0.150875
FXR1	0.100759	0.631777
FXYD5	0.227947	0.273126
FYB1	0.00178838	0.993231
FYN	0.347394	0.088849
FYTTD1	0.114539	0.585635
G3BP1	-0.242516	0.242791
G3BP2	-0.255188	0.218276
G6PD	0.31758	0.12187
GABARAP	-0.0261204	0.901365
GABARAPL1	0.170818	0.414276
GABARAPL2	-0.0391725	0.852519
GABPB1-AS1	-0.232661	0.263057
GADD45B	-0.117586	0.575631
GADD45GIP1	0.15422	0.461704
GAPDH	0.164456	0.43213
GARS	-0.187475	0.369517
GATA3	0.289641	0.160206
GBP1	0.0285085	0.892397
GBP2	-0.153003	0.46529
GBP4	-0.322473	0.115915
GBP5	-0.00454979	0.98278
GCC2	-0.307539	0.134787
GDI1	-0.0678564	0.747238
GDI2	0.112131	0.59359
GEMIN7	-0.0655784	0.755466
GET4	-0.177224	0.396721
GFER	-0.285181	0.167034
GGA1	0.134274	0.522232
GGNBP2	0.113768	0.588175
GHITM	-0.0672604	0.749388
GID8	-0.0462057	0.826403
GIMAP2	0.196074	0.347555
GIMAP4	-0.0447709	0.831717
GIMAP7	-0.264623	0.201141
GINM1	0.0341121	0.871404
GIT2	0.235942	0.256192
GLG1	0.130033	0.535575
GLIPR1	0.289899	0.159818
GLIPR2	0.0688116	0.743795
GLO1	-0.060477	0.773985
GLOD4	-0.336109	0.100444
GLRX	-0.363904	0.0737351
GLTP	0.120353	0.566614
GLUD1	-0.292655	0.155705
GMFG	0.0922572	0.660946
GMPR2	0.162356	0.438113
GMPS	0.269537	0.192588
GNAI2	0.125657	0.549506
GNAI3	-0.0821475	0.696263
GNAS	0.0395659	0.851054
GNB1	0.112337	0.592907
GNB2	0.0858218	0.683351
GNG2	0.261968	0.205867
GNG5	-0.264698	0.201007
GNL1	-0.0019863	0.992482
GNLY	0.132514	0.527752
GNPAT	-0.246095	0.235692
GNPTAB	0.180374	0.388244
GNPTG	-0.378299	0.0622321
GOLGA2	0.224572	0.280484
GOLGA4	0.23292	0.262512
GOLGA7	0.18583	0.373808
GOLGB1	0.307861	0.134357
GOLPH3	-0.226272	0.276761
GON4L	0.518598	0.00790762
GOPC	0.0395136	0.851248
GORASP2	0.224267	0.281156
GOSR1	-0.205766	0.323754
GPAA1	0.0292785	0.889508
GPATCH8	0.0552359	0.793136
GPBP1	0.0261593	0.90122
GPI	0.331527	0.105461
GPR108	0.0341293	0.87134
GPR174	0.274713	0.183853
GPR65	0.292177	0.156414
GPRIN3	0.469961	0.0177641
GPS1	0.22894	0.270986
GPSM3	-0.30346	0.140306
GPX4	0.0550429	0.793844
GRAMD1A	0.352725	0.0837342
GRAP2	-0.278927	0.176948
GRB2	-0.0225715	0.914715
GRHPR	-0.00665694	0.974806
GRINA	0.0637879	0.761951
GRK6	0.183471	0.380012
GRPEL1	-0.131968	0.529467
GRSF1	0.410376	0.0415917
GSDMD	0.182667	0.382138
GSK3B	0.283139	0.170228
GSPT1	0.11015	0.600172
GSTK1	0.312506	0.12828
GSTO1	0.528668	0.0065891
GSTP1	0.0623727	0.767088
GTF2A2	0.312043	0.128876
GTF2B	-0.38917	0.0545032
GTF2E2	-0.291242	0.157804
GTF2F1	0.0121677	0.953967
GTF2H5	0.116372	0.579607
GTF2I	-0.0582657	0.78205
GTF3A	0.368143	0.0701916
GTF3C6	-0.0565358	0.788375
GUK1	0.313349	0.127199
GUSB	0.269195	0.193176
GYG1	0.0260523	0.901621
GYPC	-0.292919	0.155315
GZMA	0.159694	0.445758
GZMB	0.0227416	0.914075
GZMH	0.0182541	0.930986
GZMK	0.481859	0.0147249
GZMM	0.159656	0.445867
H1FX	-0.0578037	0.783738
H2AFJ	0.194209	0.352251
H2AFV	0.158973	0.447842
H2AFX	0.378558	0.0620383
H2AFY	0.180962	0.386673
H2AFZ	0.0864751	0.681065
H3F3A	0.367317	0.070871
H3F3B	-0.102126	0.627138
HACD4	-0.0721131	0.731935
HADHA	-0.107669	0.608458
HADHB	0.265323	0.199906
HAGH	0.0467268	0.824475
HARS	-0.243981	0.239868
HAUS1	0.0118994	0.954981
HAUS3	-0.0992161	0.637034
HAX1	-0.27065	0.190686
HBP1	-0.268762	0.19392
HCFC1R1	0.00577896	0.978128
HCG18	0.0328945	0.875959
HCLS1	0.0366345	0.861981
HCST	0.135059	0.519781
HDAC1	0.198905	0.340498
HDAC2	0.0954465	0.649945
HDAC3	-0.00612496	0.976819
HDDC2	-0.188777	0.366142
HDDC3	0.0066984	0.974649
HDHD5	0.0906581	0.666488
HECTD1	0.0948266	0.652078
HELQ	0.416148	0.0385333
HELZ	-0.0761504	0.717513
HERC1	0.0831731	0.692651
HERC2	-0.0210858	0.920311
HERPUD1	0.380569	0.060552
HERPUD2	0.113052	0.590542
HEXB	-0.236315	0.255419
HEXIM1	0.296525	0.150059
HGS	0.238378	0.251172
HIF1A	0.407066	0.0434299
HIGD2A	0.136183	0.51628
HIKESHI	0.275148	0.183133
HINT1	0.267333	0.196392
HINT2	-0.0826976	0.694324
HIST1H1C	-0.0629616	0.76495
HIST1H1D	-0.27047	0.190994
HIST1H1E	0.517614	0.00804755
HIST1H4C	-0.146675	0.484161
HLA-A	0.393398	0.0517081
HLA-B	0.277997	0.178456
HLA-C	0.407629	0.0431129
HLA-DMA	0.319371	0.119665
HLA-DPA1	0.433575	0.0303681
HLA-DPB1	0.0533499	0.800057
HLA-DQA1	0.146465	0.484793
HLA-DQB1	0.558412	0.00371862
HLA-DRA	0.321231	0.117406
HLA-DRB1	0.436844	0.0290037
HLA-DRB5	0.0300573	0.886587
HLA-E	0.105299	0.616415
HLA-F	0.264562	0.201248
HM13	-0.0974143	0.643193
HMG20B	-0.252924	0.22253
HMGA1	-0.399761	0.0477133
HMGB1	0.26277	0.204432
HMGB2	0.0314373	0.881415
HMGN1	0.0424662	0.840268
HMGN2	-0.104259	0.61992
HMGN3	-0.0123973	0.9531
HMGN4	0.0304019	0.885295
HMGXB3	-0.286732	0.164637
HMOX2	-0.217809	0.2956
HNRNPA0	0.0261874	0.901114
HNRNPA1	0.146161	0.48571
HNRNPA2B1	-0.364998	0.0728078
HNRNPA3	-0.0988899	0.638147
HNRNPAB	-0.00499299	0.981102
HNRNPC	0.311275	0.129871
HNRNPD	-0.301662	0.142789
HNRNPDL	0.0317659	0.880184
HNRNPF	0.054002	0.797663
HNRNPH1	0.0930223	0.658301
HNRNPH3	0.256048	0.216674
HNRNPK	0.164827	0.431078
HNRNPL	-0.239271	0.249348
HNRNPM	0.185169	0.375539
HNRNPR	0.107321	0.609623
HNRNPU	-0.266049	0.198632
HNRNPUL1	-0.0117045	0.955718
HOOK3	0.291253	0.157788
HOPX	0.0873862	0.67788
HP1BP3	-0.127114	0.544848
HPCAL1	0.0663339	0.752734
HPRT1	0.1394	0.506324
HPS1	0.14739	0.482009
HSBP1	0.178501	0.393271
HSD17B10	0.00101309	0.996165
HSD17B11	0.297068	0.149278
HSD17B8	-0.0171878	0.935009
HSF1	-0.0307559	0.883968
HSP90AA1	0.00481722	0.981768
HSP90AB1	0.069395	0.741695
HSP90B1	0.119108	0.570664
HSPA1A	0.130221	0.534979
HSPA4	-0.0112091	0.95759
HSPA5	0.543942	0.00494356
HSPA8	0.0328606	0.876086
HSPA9	0.23344	0.261416
HSPB1	0.306269	0.136489
HSPB11	0.098629	0.639038
HSPD1	-0.335537	0.101061
HSPE1	0.328276	0.109131
HSPH1	0.180816	0.387063
HTATIP2	0.108076	0.607095
HTATSF1	-0.0673709	0.748989
HUS1	-0.17499	0.402796
IAH1	0.0127376	0.951813
IARS2	-0.159258	0.447018
ICAM2	0.301776	0.142631
ICAM3	0.116514	0.579141
ICE1	0.256322	0.216166
ID2	0.473289	0.0168665
IDH2	-0.328301	0.109103
IDH3B	-0.121507	0.56287
IDH3G	-0.100082	0.634082
IDI1	0.349113	0.0871743
IDS	0.212486	0.307851
IER2	0.220703	0.28907
IFI16	0.0355811	0.865914
IFI27L2	0.172164	0.410553
IFI35	-0.215564	0.300729
IFI6	0.294578	0.152882
IFITM1	0.0413023	0.844593
IFITM2	0.291523	0.157385
IFITM3	-0.475305	0.0163412
IFNAR1	0.0326291	0.876952
IFNG	-0.0639437	0.761386
IFRD1	-0.391748	0.0527852
IFRD2	-0.105116	0.617033
IFT20	0.056238	0.789465
IFT57	0.203288	0.329743
IGBP1	0.194173	0.352342
IGSF8	-0.0939674	0.655038
IK	0.0679749	0.74681
IKBKE	0.0192697	0.927156
IKBKG	-0.0513161	0.807537
IKZF1	-0.125922	0.548658
IKZF3	0.320231	0.118616
IL10RA	0.000772612	0.997076
IL12RB1	-0.0364041	0.862841
IL16	-0.0753425	0.720392
IL17RA	-0.184251	0.377954
IL27RA	0.0950003	0.65148
IL2RB	0.247393	0.233152
IL2RG	0.166206	0.427177
IL32	0.388924	0.0546699
IL6ST	-0.0962894	0.647049
IL7R	0.0734523	0.727141
ILF2	0.0362909	0.863264
ILF3	0.0945642	0.652981
ILF3-DT	-0.0669459	0.750523
ILK	0.262922	0.20416
ILKAP	0.233718	0.260834
IMMT	-0.0855006	0.684476
IMP3	-0.158783	0.448392
IMP4	0.237117	0.253764
IMPDH1	-0.0923747	0.66054
IMPDH2	-0.110016	0.600619
ING4	0.00703619	0.973371
INO80E	-0.041064	0.845479
INPP4A	-0.33819	0.0982265
INPP4B	0.422966	0.0351535
INPP5D	0.178422	0.393485
INPP5K	-0.0410506	0.845529
INSIG1	0.295799	0.151107
INTS10	0.21085	0.311677
INTS11	0.403577	0.0454362
IPCEF1	0.162267	0.438365
IQCB1	-0.1742	0.404957
IQGAP1	0.234648	0.258887
IQGAP2	0.0344258	0.870231
IRAK4	0.361515	0.0757914
IRF1	-0.0186613	0.92945
IRF2	0.043574	0.836155
IRF2BP2	0.0634342	0.763234
IRF3	-0.100439	0.632868
IRF7	-0.176269	0.399311
ISCA1	-0.114531	0.585658
ISCU	0.212218	0.308477
ISG15	0.0992236	0.637008
ISG20	0.0417143	0.843061
ISG20L2	0.224705	0.280191
IST1	0.0891685	0.671666
ITCH	0.363673	0.0739321
ITFG2	-0.15606	0.456311
ITGA4	0.310064	0.13145
ITGAL	-0.0177796	0.932776
ITGB1	0.0935345	0.656532
ITGB1BP1	-0.48428	0.014162
ITGB2	0.264163	0.201954
ITGB2-AS1	0.0603618	0.774404
ITGB7	-0.0240417	0.909182
ITK	-0.207641	0.319268
ITM2A	0.0751492	0.721081
ITM2B	0.246475	0.234945
ITPA	-0.000815875	0.996912
ITSN2	-0.0531747	0.800701
IVNS1ABP	0.0873112	0.678142
IWS1	0.149495	0.475704
JAGN1	0.256049	0.216673
JAK1	-0.0485456	0.817752
JAK3	0.00423769	0.983961
JAZF1	0.0460874	0.826841
JKAMP	-0.149904	0.474484
JMJD1C	0.0609158	0.772387
JOSD2	0.0185313	0.92994
JPT1	-0.111286	0.596395
JPX	-0.327785	0.109694
JTB	-0.250741	0.226682
JUN	0.381365	0.0599715
JUNB	0.445509	0.0256236
JUND	0.595376	0.00169061
KANSL1	-0.188982	0.36561
KANSL1-AS1	0.215403	0.301099
KANSL2	0.101455	0.629414
KARS	-0.178253	0.39394
KAT8	-0.0183981	0.930442
KCNA3	-0.0437525	0.835493
KCNAB2	0.124798	0.55226
KDELR1	-0.11385	0.587905
KDELR2	-0.0487063	0.817159
KDM2A	-0.182268	0.383198
KDM4C	-0.163737	0.434173
KDM5A	0.0434723	0.836533
KDM6A	-0.175059	0.402607
KEAP1	0.0789213	0.707668
KHDRBS1	0.194688	0.351043
KIAA0040	-0.154064	0.462163
KIAA1109	0.220154	0.290303
KIAA1551	0.340937	0.095353
KIF21A	0.10489	0.617794
KIF22	0.121641	0.562439
KIF2A	-0.281955	0.172097
KIF5B	-0.0807044	0.701357
KLF10	0.594101	0.00173996
KLF12	-0.0683643	0.745407
KLF13	-0.081282	0.699316
KLF2	0.0149627	0.943408
KLF3	-0.147068	0.482978
KLF6	0.51406	0.00857007
KLHDC2	-0.167708	0.422953
KLHDC3	-0.27641	0.18105
KLHDC4	-0.0779234	0.711208
KLHL24	-0.562748	0.003406
KLHL28	0.216131	0.29943
KLRD1	0.1074	0.609357
KLRG1	0.2854	0.166694
KMT2A	0.458256	0.0212359
KMT2C	-0.147185	0.482626
KMT2E	0.380216	0.0608107
KPNB1	-0.0795966	0.705276
KRAS	-0.209064	0.315889
KRR1	-0.30093	0.143809
KRT10	-0.0557135	0.791386
KRTCAP2	0.283854	0.169104
KTN1	0.128725	0.539721
KXD1	0.107926	0.607595
LAG3	0.0734497	0.72715
LAGE3	0.0511872	0.808012
LAIR1	-0.0530009	0.80134
LAIR2	-0.146243	0.485462
LAMP1	-0.170292	0.415736
LAMTOR1	0.3492	0.0870903
LAMTOR2	0.0380831	0.856578
LAMTOR4	0.344756	0.0914645
LAMTOR5	-0.218752	0.293463
LAPTM4A	0.0541681	0.797053
LAPTM5	0.0410242	0.845627
LARP7	0.30933	0.132414
LARS	-0.140481	0.503
LASP1	-0.255077	0.218484
LAT	0.331929	0.105014
LATS1	0.165167	0.430113
LBH	-0.419894	0.036646
LBR	-0.00273459	0.989649
LCK	0.156924	0.453792
LCMT1	-0.298171	0.147702
LCP1	-0.0636853	0.762323
LCP2	0.0580446	0.782858
LDHA	0.0365154	0.862426
LDHB	0.1328	0.526852
LDLRAP1	-0.314187	0.12613
LEF1	-0.293229	0.154859
LENG1	-0.0647683	0.758398
LENG8	0.255393	0.217893
LEPROTL1	-0.178629	0.392928
LETMD1	0.0215155	0.918692
LGALS1	0.114523	0.585686
LIMD2	-0.210415	0.312701
LIME1	0.200593	0.336332
LINC00623	0.314499	0.125735
LINC00861	-0.0519947	0.80504
LINC01550	0.0280504	0.894116
LINC01871	-0.20158	0.333909
LINC02273	0.315224	0.124817
LINC02446	-0.193624	0.353733
LIPA	-0.0842415	0.688894
LITAF	0.139183	0.506991
LMAN1	0.191326	0.359584
LMAN2	0.148448	0.478834
LMBRD1	0.0190922	0.927825
LMF2	-0.166544	0.426225
LMO4	0.080803	0.701008
LNPEP	-0.147852	0.480622
LONP2	-0.407801	0.0430161
LPCAT1	0.134348	0.522003
LPIN1	-0.0799157	0.704146
LPIN2	0.0794532	0.705783
LPXN	-0.165943	0.427921
LRBA	0.263867	0.202479
LRCH4	0.278344	0.177893
LRIF1	-0.227963	0.273092
LRP10	0.231271	0.266001
LRPAP1	-0.155021	0.459352
LRRC59	-0.2541	0.220313
LRRFIP1	0.100998	0.630965
LRRFIP2	-0.26341	0.20329
LSM1	-0.0692455	0.742234
LSM10	0.0194931	0.926314
LSM12	0.11819	0.573658
LSM14A	-0.200672	0.336139
LSM2	0.194584	0.351305
LSM3	-0.156687	0.45448
LSM4	0.160816	0.442527
LSM5	-0.179395	0.390868
LSM6	0.0391209	0.852711
LSM7	-0.233326	0.261657
LSM8	0.247755	0.232445
LSP1	0.0543208	0.796493
LTA4H	0.393648	0.0515464
LTB	0.097657	0.642362
LTBP4	0.0634378	0.763221
LUC7L	-0.190276	0.362276
LUC7L2	-0.036501	0.862479
LUC7L3	-0.147413	0.48194
LY6E	0.160975	0.442069
LY9	0.293951	0.153798
LYAR	0.243689	0.24045
LYPLA1	-0.278352	0.177879
LYPLA2	0.0336377	0.873178
LYRM1	-0.117771	0.575025
LYRM2	0.43081	0.0315615
LYSMD2	-0.255056	0.218522
LYZ	0.294954	0.152333
M6PR	0.0378645	0.857393
MACF1	0.0687634	0.743969
MAD1L1	-0.254944	0.218731
MAD2L2	0.157911	0.45092
MAEA	0.408697	0.042516
MAF1	-0.129365	0.53769
MAGED2	0.0788588	0.70789
MAGOH	-0.00728202	0.972441
MAL	-0.405856	0.0441174
MALAT1	-0.0686587	0.744346
MAN1A2	0.283474	0.169701
MAN1B1	0.300764	0.144041
MAN2B1	0.0795361	0.70549
MANF	-0.10645	0.612544
MAP1LC3B	0.208552	0.317101
MAP2K3	0.188248	0.367511
MAP3K8	0.151622	0.469374
MAP4	0.235666	0.256765
MAP4K1	-0.0742882	0.724154
MAP4K2	0.0639508	0.761361
MAP4K5	-0.207881	0.318697
MAP7D1	0.0165817	0.937296
MAPK1IP1L	0.133127	0.525825
MAPKAP1	-0.0472632	0.822491
MAPKAPK3	-0.42551	0.0339549
MAPKAPK5-AS1	-0.180574	0.387709
MAPRE1	0.0142283	0.946182
MAPRE2	-0.200639	0.33622
2023-03-05	-0.149147	0.476741
2023-03-06	-0.248435	0.231125
2023-03-07	0.0721663	0.731745
MARCKSL1	-0.215238	0.301479
MARS	0.327793	0.109684
MAT2B	0.027252	0.897114
MATK	-0.069257	0.742192
MAX	0.191837	0.358278
MAZ	0.0379605	0.857035
MBD4	-0.174652	0.403718
MBNL1	-0.0900014	0.668769
MBP	0.376702	0.0634352
MCL1	0.257453	0.214075
MCRIP1	-0.145588	0.48744
MCRS1	-0.0361458	0.863805
MCTS1	-0.236272	0.25551
MCUB	0.113236	0.589932
MDH1	0.138668	0.508582
MDH2	-0.0900421	0.668627
ME2	0.285904	0.165914
MEA1	-0.193517	0.354004
MEAF6	0.0771435	0.713979
MECP2	0.0804332	0.702316
MED10	0.0560513	0.790149
MED15	-0.119873	0.568174
MED16	-0.342768	0.0934737
MED27	-0.1865	0.372058
MED28	-0.123357	0.556894
MED30	-0.0924853	0.660157
MED4	0.416972	0.0381115
MEI1	0.0478682	0.820255
MESD	0.226016	0.27732
METAP2	0.454926	0.0223183
METTL23	0.177775	0.395231
METTL26	-0.232511	0.263374
METTL5	0.345398	0.0908227
METTL9	0.0664547	0.752297
MFF	-0.106064	0.613841
MFNG	-0.145149	0.488769
MFSD10	0.302167	0.142089
MGAT1	-0.166564	0.42617
MGAT4A	-0.129651	0.536783
MGMT	0.127931	0.542247
MGST3	-0.0822305	0.69597
MIA3	-0.0615813	0.769965
MIB2	0.0398707	0.849919
MICU2	0.28022	0.174865
MIDN	-0.0663895	0.752533
MIEN1	-0.0740586	0.724974
MIER1	0.185553	0.374534
MIF	0.0793334	0.706208
MIF4GD	-0.184354	0.377683
MINOS1	-0.180854	0.38696
MIR4435-2HG	0.0955766	0.649498
MIS18BP1	-0.105479	0.615809
MITD1	-0.221827	0.28656
MKRN1	0.130089	0.535399
MLEC	0.0429874	0.838333
MLF2	-0.165614	0.42885
MLLT3	0.428629	0.0325297
MLLT6	0.0226812	0.914302
MLST8	-0.210079	0.313491
MLX	-0.0296467	0.888127
MMADHC	0.266306	0.198183
MMP24OS	-0.0180111	0.931902
MNAT1	0.0783123	0.709828
MOAP1	0.292652	0.15571
MOB1A	0.0978037	0.641859
MOB2	0.122215	0.56058
MOB3A	0.167123	0.424595
MON2	-0.145573	0.487487
MORC3	-0.0772676	0.713538
MORF4L1	-0.0217564	0.917785
MPC1	0.0640807	0.760889
MPC2	0.107474	0.609109
MPG	-0.146437	0.484877
MPHOSPH10	0.0580835	0.782716
MPHOSPH6	-0.00732297	0.972287
MPHOSPH8	-0.0487659	0.816939
MPLKIP	-0.514376	0.00852245
MPPE1	0.217333	0.296683
MPV17	0.0768096	0.715167
MRFAP1	-0.0929733	0.65847
MRFAP1L1	-0.355295	0.08135
MSL3	-0.286224	0.165419
MSN	0.0251676	0.904947
MT1F	0.138297	0.509728
MT1X	-0.07386	0.725683
MT2A	-0.306011	0.136835
MTA2	-0.19366	0.35364
MTCH1	-0.151851	0.468696
MTCH2	-0.174017	0.405456
MTDH	-0.499222	0.0110669
MTFP1	-0.184686	0.376808
MTG1	0.016288	0.938404
MTHFS	0.320738	0.118003
MTIF3	0.129768	0.536414
MTMR14	0.127206	0.544557
MTPN	0.231447	0.265629
MTRNR2L12	0.15711	0.453249
MTRNR2L8	0.0807781	0.701096
MVP	0.438122	0.0284836
MX1	-0.176474	0.398753
MX2	0.246559	0.234781
MYADM	-0.13369	0.524062
MYC	-0.0980059	0.641168
MYCBP2	0.0552808	0.792972
MYD88	0.177428	0.396169
MYDGF	0.121647	0.562418
MYH9	0.0413801	0.844304
MYL12A	0.249615	0.228845
MYL12B	0.367392	0.0708097
MYL6	0.394271	0.0511449
MYLIP	0.140079	0.504233
MYO1F	0.0131869	0.950116
MYO1G	-0.209927	0.313848
MYO9B	-0.00477586	0.981924
MZT1	-0.107813	0.607976
MZT2A	0.137296	0.512825
MZT2B	0.0783664	0.709636
N4BP2L1	0.486673	0.0136233
N4BP2L2	0.198849	0.340638
NAA15	0.057499	0.784852
NAA16	0.0304648	0.885059
NAA20	-0.250132	0.227851
NAA38	-0.0260566	0.901605
NAA50	0.0103344	0.960897
NAAA	0.0863451	0.681519
NABP2	0.100361	0.633132
NACA	0.123785	0.555516
NADSYN1	-0.0255985	0.903327
NAE1	0.133718	0.523975
NAP1L1	-0.124845	0.552109
NAP1L4	0.192342	0.356991
NAPA	0.0841313	0.689281
NARF	0.105151	0.616914
NASP	-0.174033	0.405414
NAXE	0.302796	0.14122
NBAS	0.166061	0.427587
NBDY	0.0535338	0.799382
NBEAL1	-0.201539	0.334012
NBR1	0.41617	0.0385222
NCBP2-AS2	-0.0216715	0.918105
NCBP3	0.116329	0.579748
NCF1	-0.301059	0.14363
NCK1	-0.00287502	0.989118
NCK2	0.377127	0.0631131
NCKAP1L	0.11098	0.597411
NCL	-0.152324	0.467296
NCOR1	-0.21778	0.295668
NCR3	0.312904	0.127769
NDE1	-0.0941418	0.654437
NDFIP1	-0.263109	0.203826
NDRG3	-0.225904	0.277564
NDUFA1	-0.178605	0.392993
NDUFA10	0.201517	0.334065
NDUFA11	-0.00015839	0.9994
NDUFA12	-0.0786266	0.708713
NDUFA13	-0.0855745	0.684218
NDUFA2	0.0102693	0.961143
NDUFA3	0.0622919	0.767382
NDUFA4	0.0212083	0.919849
NDUFA5	0.201098	0.335092
NDUFA6	0.173783	0.406099
NDUFA8	0.0267908	0.898847
NDUFAB1	-0.0626687	0.766013
NDUFAF3	0.0603033	0.774617
NDUFAF8	-0.131145	0.53206
NDUFB1	0.251971	0.224335
NDUFB10	0.38056	0.0605585
NDUFB11	-0.166828	0.425425
NDUFB2	0.0506274	0.810073
NDUFB3	0.0141898	0.946327
NDUFB4	0.257791	0.213453
NDUFB5	-0.0545285	0.795731
NDUFB6	-0.101279	0.630011
NDUFB7	0.485606	0.0138612
NDUFB9	0.123867	0.555252
NDUFC1	0.0092927	0.964836
NDUFS2	0.107796	0.608032
NDUFS3	-0.0695375	0.741183
NDUFS4	0.281827	0.172302
NDUFS5	0.0776644	0.712128
NDUFS6	0.244659	0.238523
NDUFS7	-0.185945	0.373507
NDUFS8	-0.0424362	0.840379
NDUFV1	0.422317	0.0354648
NDUFV2	-0.431463	0.0312764
NEAT1	0.156111	0.456164
NECAP2	0.429853	0.0319834
NEDD8	-0.128727	0.539716
NELFCD	0.117715	0.575209
NELFE	0.1877	0.368934
NELL2	-0.315285	0.12474
NEMF	-0.238426	0.251073
NENF	-0.211342	0.310524
NFATC2	0.211448	0.310274
NFATC2IP	0.162024	0.439061
NFATC3	0.110351	0.599502
NFE2L2	0.17203	0.410924
NFKBIA	0.0610049	0.772062
NFKBIB	-0.0605246	0.773811
NFKBIZ	-0.0535697	0.79925
NFYC	0.398841	0.0482753
NGDN	0.258163	0.212771
NGRN	0.0694248	0.741588
NHP2	-0.275684	0.182246
NIFK	-0.0135946	0.948575
NIN	-0.111219	0.596617
NINJ1	0.101538	0.629131
NIP7	0.139181	0.506997
NIPA2	-0.214029	0.304269
NIPBL	0.176295	0.399241
NIPSNAP1	-0.0473898	0.822023
NIPSNAP2	-0.119221	0.570294
NKAP	0.115531	0.582367
NKAPD1	0.145778	0.486866
NKG7	0.264333	0.201653
NKTR	0.343895	0.0923308
NLRC3	0.101138	0.630489
NLRC5	-0.0127412	0.9518
NLRP1	-0.0816423	0.698045
NME2	-0.0165183	0.937535
NME3	0.274846	0.183634
NME4	0.339331	0.0970255
NMI	0.166412	0.426598
NMRAL1	-0.18181	0.384414
NMRK1	0.00385335	0.985415
NOA1	0.00963508	0.963541
NOB1	0.132049	0.529213
NOC2L	-0.211093	0.311108
NOL7	0.0967923	0.645324
NOL9	0.0448153	0.831552
NOLC1	-0.0302771	0.885763
NONO	0.0254735	0.903797
NOP10	0.0742249	0.72438
NOP53	-0.230021	0.268666
NOP56	-0.110844	0.597863
NOP58	-0.126215	0.54772
NORAD	0.24695	0.234016
NOSIP	0.0407219	0.846751
NPC2	0.186494	0.372072
NPDC1	0.378596	0.0620104
NPEPPS	-0.000822821	0.996885
NPM1	-0.156147	0.456058
NPRL2	0.0309486	0.883246
NPRL3	-0.347302	0.0889389
NR1H2	-0.0428581	0.838812
NR3C1	-0.157917	0.450903
NR4A2	0.445136	0.0257623
NRBF2	0.263482	0.203162
NRBP1	0.00856566	0.967586
NRDC	0.385209	0.057228
NSA2	0.0482004	0.819027
NSD1	-0.135433	0.518614
NSD3	0.0706401	0.73722
NSFL1C	-0.230023	0.268663
NSL1	-0.109336	0.602886
NSMCE1	0.237602	0.252765
NSMCE3	0.366768	0.0713258
NSMCE4A	-0.308446	0.133581
NSUN5	0.148272	0.479363
NT5C	0.0762362	0.717207
NT5C3A	0.27252	0.18752
NT5DC1	-0.0750026	0.721604
NTMT1	0.133179	0.525664
NUB1	-0.0636049	0.762615
NUBP2	0.266954	0.197051
NUCB1	0.0852553	0.685336
NUCB2	-0.347951	0.0883036
NUCKS1	-0.297335	0.148895
NUDC	-0.270485	0.190968
NUDCD2	0.0140319	0.946923
NUDCD3	-0.466453	0.0187519
NUDT1	-0.252721	0.222914
NUDT16L1	0.158689	0.448665
NUDT21	-0.115548	0.582312
NUDT22	0.199876	0.3381
NUDT4	-0.314083	0.126262
NUDT5	0.328859	0.108466
NUFIP2	0.122221	0.560561
NUP210	-0.183368	0.380283
NUP50	0.27021	0.191436
NUP58	-0.226154	0.27702
NUTF2	0.0842712	0.68879
NUTM2B-AS1	0.0346688	0.869323
NXT1	0.183371	0.380274
OARD1	-0.269343	0.192921
OAZ1	-0.0906788	0.666416
OCIAD1	0.30176	0.142653
OCIAD2	-0.156949	0.453719
ODC1	-0.0812974	0.699262
ODF2L	0.0403374	0.848182
OFD1	-0.0182552	0.930982
OGA	-0.0995219	0.635991
OGDH	0.130461	0.534221
OGFR	0.117112	0.577183
OGT	-0.218872	0.293192
OLA1	0.258124	0.212842
OPTN	0.42749	0.0330444
ORAI1	0.30017	0.144875
ORMDL1	0.0686475	0.744387
ORMDL2	0.206733	0.321436
ORMDL3	0.00239716	0.990927
OS9	-0.223955	0.281842
OSBPL8	0.0293022	0.889419
OSGEP	0.161464	0.440666
OST4	-0.238049	0.251847
OSTC	0.0366773	0.861821
OSTF1	-0.0585358	0.781064
OSTM1	0.26003	0.209364
OTUB1	-0.000904979	0.996575
OTUD6B-AS1	0.175717	0.400812
OTULINL	-0.103564	0.62227
OXA1L	0.128794	0.539504
OXCT1	0.0528917	0.801741
OXLD1	-0.254787	0.219026
OXNAD1	-0.558389	0.00372027
P2RY8	0.234367	0.259473
P4HB	0.385188	0.0572427
PA2G4	0.143622	0.493402
PABPC1	-0.151017	0.471172
PABPC4	-0.0987027	0.638786
PABPN1	-0.450873	0.0236959
PAFAH1B1	0.175194	0.402239
PAFAH1B3	-0.198557	0.341363
PAG1	-0.0507528	0.809612
PAGR1	0.175091	0.40252
PAIP2	0.104267	0.619896
PAK2	-0.415224	0.0390105
PAPOLA	0.182397	0.382854
PARK7	0.0939973	0.654935
PARP1	-0.107826	0.607932
PARP10	0.0779154	0.711237
PARP15	0.151606	0.469422
PARP8	0.188182	0.367683
PARVG	-0.155045	0.459281
PASK	-0.241332	0.245169
PATL2	0.452894	0.0230004
PAXX	-0.151036	0.471114
PBDC1	0.00878732	0.966748
PBRM1	0.0656465	0.755219
PBXIP1	-0.00355865	0.986531
PCBD1	0.115006	0.584094
PCBP1	-0.0316932	0.880457
PCBP2	-0.105944	0.614244
PCED1B	-0.435664	0.0294902
PCF11	0.246511	0.234875
PCGF5	0.376626	0.063493
PCID2	0.018548	0.929877
PCIF1	-0.0242865	0.908261
PCM1	0.180088	0.38901
PCMT1	-0.00970479	0.963278
PCMTD1	-0.121693	0.562271
PCNP	0.0198459	0.924983
PCNX1	0.30666	0.135963
PCSK7	0.273639	0.185643
PDAP1	0.193582	0.353838
PDCD10	0.0190962	0.92781
PDCD2	-0.046163	0.826561
PDCD4	0.00535	0.979751
PDCD5	-0.406052	0.0440055
PDCD6	-0.0212898	0.919542
PDCD6IP	-0.0162258	0.938639
PDCL3	-0.135046	0.519821
PDE3B	-0.522243	0.00740708
PDE4B	0.056374	0.788967
PDE6D	0.133779	0.523782
PDHA1	-0.218365	0.29434
PDHB	-0.335709	0.100875
PDIA3	0.320464	0.118334
PDIA4	0.1044	0.619445
PDIA6	0.187069	0.370573
PDLIM2	0.220039	0.290561
PDRG1	-0.156884	0.453907
PEBP1	0.0580919	0.782685
PECAM1	0.08207	0.696536
PEF1	0.103914	0.621086
PEPD	0.0587395	0.78032
PET100	0.271815	0.188709
PEX16	-0.119608	0.569034
PFDN1	-0.0106336	0.959766
PFDN2	0.27425	0.184623
PFDN4	-0.14957	0.475481
PFDN5	0.280961	0.173679
PFDN6	0.506857	0.00971594
PFKL	-0.073829	0.725794
PFN1	0.0530289	0.801237
PGAM1	0.0134234	0.949222
PGK1	0.00826734	0.968714
PGLS	0.0340735	0.871548
PHB	0.166558	0.426185
PHB2	0.236916	0.254177
PHC3	0.001875	0.992903
PHF1	0.208224	0.317882
PHF11	0.235214	0.257706
PHF14	-0.255206	0.218243
PHF20	0.220213	0.290169
PHF20L1	-0.264017	0.202212
PHF3	-0.13688	0.514115
PHF5A	-0.479023	0.0154072
PHIP	-0.107747	0.608195
PHPT1	0.219662	0.291409
PHYKPL	-0.154131	0.461967
PIAS1	0.306578	0.136074
PIBF1	0.0764012	0.71662
PIGC	0.12744	0.543809
PIGH	-0.220799	0.288856
PIGT	0.0954629	0.649889
PIH1D1	0.130292	0.534757
PIK3CD	0.0805312	0.701969
PIK3IP1	-0.272029	0.188348
PIK3R1	0.219694	0.291337
PIM1	-0.0658793	0.754377
PIM2	0.0671912	0.749638
PIM3	-0.00804474	0.969556
PIN1	0.097043	0.644464
PIN4	-0.313065	0.127562
PITHD1	-0.0483093	0.818625
PITPNC1	0.0609019	0.772438
PKM	-0.119018	0.570956
PKN1	0.1995	0.339027
PKN2	-0.180333	0.388354
PLA2G16	-0.0489682	0.816192
PLAA	0.0909977	0.66531
PLAC8	-0.169901	0.416824
PLCG1	-0.0832594	0.692347
PLD3	-0.300974	0.143749
PLEK	0.24926	0.22953
PLEKHA1	0.185975	0.373428
PLEKHF1	0.00509584	0.980713
PLEKHJ1	-0.0102987	0.961032
PLIN2	0.235808	0.256472
PLP2	0.277543	0.179196
PLPBP	-0.105734	0.614952
PLSCR1	-0.126914	0.545489
PMAIP1	0.457892	0.0213521
PMM1	0.0754409	0.720041
PMPCB	0.099392	0.636434
PMS1	0.528337	0.00662933
PMVK	-0.139909	0.504757
PNISR	-0.423973	0.034675
PNKD	-0.0970447	0.644459
PNKP	-0.218237	0.294628
PNN	-0.145402	0.488003
PNP	-0.470721	0.0175558
PNPLA2	0.184137	0.378255
PNRC1	0.209188	0.315596
PNRC2	-0.0163877	0.938028
POGZ	-0.0327934	0.876337
POLD2	0.253731	0.221007
POLD4	-0.0826521	0.694485
POLDIP2	0.0656117	0.755345
POLE3	-0.191014	0.360383
POLE4	-0.203715	0.328708
POLR1D	-0.106436	0.612591
POLR2A	-0.125362	0.550451
POLR2B	-0.207773	0.318954
POLR2C	-0.108237	0.606557
POLR2D	0.134295	0.522169
POLR2E	0.154084	0.462104
POLR2F	0.122015	0.561227
POLR2G	-0.127737	0.542864
POLR2H	-0.369077	0.0694286
POLR2I	0.00594594	0.977496
POLR2J	-0.0388735	0.853632
POLR2K	-0.080828	0.70092
POLR2L	0.212034	0.308905
POLR3GL	0.268965	0.193571
POMP	0.0607461	0.773005
POP4	-0.295025	0.152229
POP5	0.283651	0.169423
POP7	-0.14515	0.488765
PPA1	-0.430509	0.031694
PPCS	0.0117313	0.955617
PPDPF	0.110019	0.600609
PPHLN1	0.391599	0.0528832
PPIA	0.149459	0.47581
PPIB	-0.0597042	0.776801
PPID	-0.0505082	0.810513
PPIG	-0.0986251	0.639051
PPIH	-0.315198	0.12485
PPM1B	0.517493	0.00806478
PPM1G	0.125317	0.550597
PPM1K	0.249768	0.22855
PPM1M	0.063367	0.763478
PPP1CA	0.0751292	0.721152
PPP1CB	0.370141	0.0685668
PPP1CC	-0.113873	0.587829
PPP1R10	0.14521	0.488582
PPP1R11	-0.0619139	0.768756
PPP1R12A	0.565788	0.00320039
PPP1R15A	0.287432	0.163563
PPP1R15B	-0.0732437	0.727887
PPP1R18	0.308426	0.133608
PPP1R2	0.367018	0.0711184
PPP1R7	0.185585	0.37445
PPP2CA	-0.200919	0.335531
PPP2R1A	0.360339	0.076819
PPP2R2B	0.101933	0.627791
PPP2R3C	0.0226577	0.914391
PPP2R5C	0.0816057	0.698174
PPP2R5E	0.133803	0.523708
PPP3CC	0.0896518	0.669984
PPP4C	0.425214	0.0340927
PPP4R2	0.0375866	0.858429
PPP4R3B	0.150503	0.4727
PPP6C	-0.360803	0.0764122
PPT1	0.164726	0.431362
PQBP1	-0.335116	0.101517
PQLC3	0.242608	0.242606
PRCC	0.10225	0.626715
[truncated: 1,151 more rows]
