# Supplementary material for: T cell receptor sequences are the dominant factor contributing to the phenotype of CD8+ T cells with specificities against immunogenic viral antigens
Source: Cell Rep. Author manuscript; Available in PMC 2023 Dec 19. (PMC10729740; doi:10.1016/j.celrep.2023.113279)
Supplement: 4 [file NIHMS1948172-supplement-4.xlsx]

## Sheet: Table S3 Contents
Name	Description
S3.1	Percentages of each clonotype per patient per timepoint for YLQ-specific CD8+ T cells.
S3.2	Pearson correlation of contraction strength and GSVA pathways for YLQ-specific CD8+ T cells.
S3.3	Pearson correlation of contraction strength and surface protein levels for YLQ-specific CD8+ T cells.
S3.4	Pearson correlation of contraction strength and transcription factor activity for YLQ-specific CD8+ T cells.
S3.5	Pearson correlation of contraction strength and TCR gene usage for YLQ-specific CD8+ T cells.
S3.6	Statistics from linear regression model of TRAV gene usage and contraction strength for YLQ-specific CD8+ T cells.

## Sheet: S3.1
INCOV patient ID	Timepoint	Disease course	TCR sequence	TCR leiden	Percentage of all CD8+ T cells
INCOV063	T1	Acute infection	tgcatcgtcaaggggaacacaggctttcagaaacttgtattt+tgtgccagcagcctacgggaccataacaccggggagctgtttttt	0	0.824176
INCOV036	T1	Acute infection	tgcctcgtgggtgaatcaggaggaggtgctgacggactcaccttt+tgtgccagcagcttaaatgggggctacgagcagtacttc	0	0.699301
INCOV002	T1	Acute infection	tgcgctgtgagaggttcgatggatagcagctataaattgatcttc+tgtgccagcagttcggacatagtcggagagacccagtacttc	0	0.234192
INCOV042	T1	Acute infection	tgcgctgtgtctaccaatgccagactcatgttt+tgtgccagcagccaaccagacagggggaacactgaagctttcttt	0	0.49505
INCOV087	T1	Acute infection	tgcgctttacttaaccaggcaggaactgctctgatcttt+tgtgccagcagttcggatatagagacccagtacttc	0	0.42735
INCOV077	T1	Acute infection	tgtattatgaacacaggctttcagaaacttgtattt+tgtgccagcagcttatatgggggatacgagcagtacttc	0	0.166945
INCOV123	T1	Acute infection	tgtgagagtggaggcttcaaaactatcttt+tgtgccagcagtgagggggacaccggggagctgtttttt	0	0.21645
INCOV025	T1	Acute infection	tgtgcaatgagagagacttacagcagtgcttccaagataatcttt+tgtgcctctcaagaacagaacaccggggagctgtttttt	0	0.0848536
INCOV092	T1	Acute infection	tgtgcaatgagctctgagaggctgctcttt+tgcgccagcagtttggcaggggcctacgagcagtacttc	0	0.392157
INCOV004	T1	Acute infection	tgtgcaatgagggacccccaatctcagggcggatctgaaaagctggtcttt+tgcgccagcagccaagaccacgatagcaatcagccccagcatttt	0	0.103306
INCOV010	T1	Acute infection	tgtgcagagaatattaatgctggtggtactagctatggaaagctgacattt+tgtgcctggagtcttgacatggaagctttcttt	0	0.105042
INCOV069	T1	Acute infection	tgtgcagagacccccccctcaggaacctacaaatacatcttt+tgtgccagcagtcaggggggcactgaagctttcttt	0	0.0769231
INCOV066	T1	Acute infection	tgtgcagagagccctgataacaatgccagactcatgttt+tgtgccagcagttacccgacgctgggagatggtggcacagatacgcagtatttt	0	0.154083
INCOV066	T1	Acute infection	tgtgcagagagtataggagactacaagctcagcttt+tgcagtgctagccagggaatgaatgagcagttcttc	0	0.154083
INCOV019	T1	Acute infection	tgcatcgtcaaggggaacacaggctttcagaaacttgtattt+tgtgccagcagcctacgggaccataacaccggggagctgtttttt	1	0.277778
INCOV079	T1	Acute infection	tgcctcgtgggtgaagggtacagcaccctcaccttt+tgtgccagcagttacggggggaacactgaagctttcttt	1	1.13636
INCOV048	T1	Acute infection	tgcgctgtgagagcccccggggctgggagttaccaactcactttc+tgtgccagcagccaagatcacagaggctacaccttc	1	0.847458
INCOV052	T1	Acute infection	tgcgctgtgagaggttcgatggatagcagctataaattgatcttc+tgtgccagcagttcggacatagtcggagagacccagtacttc	1	0.413223
INCOV042	T1	Acute infection	tgcgctgtgtctaccaatgccagactcatgttt+tgtgccagcagccaaccagacagggggaacactgaagctttcttt	1	0.49505
INCOV028	T1	Acute infection	tgtgcaatgaacggggcggacacgggcaggagagcacttactttt+tgcgccagcagccaaggcggaaatgagcagttcttc	1	7.30594
INCOV154	T1	Acute infection	tgtgcaatgagggacccccaatctcagggcggatctgaaaagctggtcttt+tgcgccagcagccaagaccacgatagcaatcagccccagcatttt	1	0.37037
INCOV088	T1	Acute infection	tgtgcaatgagggccccaaggaacacacctcttgtcttt+tgtgccagcagtcaaacaggatccacagatacgcagtatttt	1	0.510204
INCOV004	T1	Acute infection	tgtgcagagaactcggatagcaactatcagttaatctgg+tgtgccagcagtggggcctacgagcagttcttc	1	0.103306
INCOV069	T1	Acute infection	tgtgcagagacccccccctcaggaacctacaaatacatcttt+tgtgccagcagtcaggggggcactgaagctttcttt	1	0.0769231
INCOV081	T1	Acute infection	tgcatcctgagaccactctatacccaaactggggcaaacaacctcttcttt+tgtgccagcagtttagcgggagggcctaccggggagctgtttttt	2	0.346021
INCOV069	T1	Acute infection	tgcatcgtcaaggggaacacaggctttcagaaacttgtattt+tgtgccagcagcctacgggaccataacaccggggagctgtttttt	2	0.307692
INCOV010	T1	Acute infection	tgcatgctaaataacaatgccagactcatgttt+tgtgccagcagccaagtcggtgggttcttctctggaaacaccatatatttt	2	0.105042
INCOV066	T1	Acute infection	tgcctcgtggccgaaggaagagctgcaggcaacaagctaactttt+tgtgccagctctggggggactgaagctttcttt	2	0.154083
INCOV069	T1	Acute infection	tgcgctgtgtctaccaatgccagactcatgttt+tgtgccagcagccaaccagacagggggaacactgaagctttcttt	2	0.0769231
INCOV182	T1	Acute infection	tgtattatgaacacaggctttcagaaacttgtattt+tgtgccagcagcttatatgggggatacgagcagtacttc	2	0.877193
INCOV079	T1	Acute infection	tgtgcaatgagagagacttacagcagtgcttccaagataatcttt+tgtgcctctcaagaacagaacaccggggagctgtttttt	2	1.13636
INCOV182	T1	Acute infection	tgtgcaatgagcgcgggtaacaatgccagactcatgttt+tgtgccagcagcttgggaaatgagcagttcttc	2	0.877193
INCOV184	T1	Acute infection	tgtgcaatgagctctgagaggctgctcttt+tgcgccagcagtttggcaggggcctacgagcagtacttc	2	0.460829
INCOV116	T1	Acute infection	tgtgcaatgagggacccccaatctcagggcggatctgaaaagctggtcttt+tgcgccagcagccaagaccacgatagcaatcagccccagcatttt	2	0.218818
INCOV002	T1	Acute infection	tgtgcaatgagggggatgaatactggaggcttcaaaactatcttt+tgtgccagcaggactgacgggaacaccggggagctgtttttt	2	0.078064
INCOV002	T1	Acute infection	tgtgcaatgagtggtaacgactacaagctcagcttt+tgtgccagcagcttagggggcaatgagcagttcttc	2	0.078064
INCOV004	T1	Acute infection	tgtgcaatggataagggaggcttcaaaactatcttt+tgtgccagcagcttagaaaacgcgggggagcagtacttc	2	0.103306
INCOV002	T1	Acute infection	tgtgcagacataggctttgggaatgtgctgcattgc+tgtgccagcagtttcggttacgagcagtacttc	2	0.078064
INCOV048	T1	Acute infection	tgtgcagagaatagatttggaggaggtgctgacggactcaccttt+tgtgccagctcaccaggcggtaacactgaagctttcttt	2	0.847458
INCOV202	T1	Acute infection	tgcctcgtgggtgaagggtacagcaccctcaccttt+tgtgccagcagttacggggggaacactgaagctttcttt	3	1.42857
INCOV131	T1	Acute infection	tgcgctgtgagagatgattctgggggttaccagaaagttaccttt+tgtgccagcagtttaggacgggaagctttcttt	3	0.390625
INCOV010	T1	Acute infection	tgcgctgtgtctaccaatgccagactcatgttt+tgtgccagcagccaaccagacagggggaacactgaagctttcttt	3	0.105042
INCOV135	T1	Acute infection	tgtattatgaacacaggctttcagaaacttgtattt+tgtgccagcagcttatatgggggatacgagcagtacttc	3	0.724638
INCOV123	T1	Acute infection	tgtgagagtggaggcttcaaaactatcttt+tgtgccagcagtgagggggacaccggggagctgtttttt	3	0.21645
INCOV116	T1	Acute infection	tgtgcaatgaacggggcggacacgggcaggagagcacttactttt+tgcgccagcagccaaggcggaaatgagcagttcttc	3	0.218818
INCOV069	T1	Acute infection	tgtgcaatgagagagaactcccggcgggatagcaactatcagttaatctgg+tgtgccagcagtgatatccgagacgagcagtacttc	3	0.0769231
INCOV063	T1	Acute infection	tgtgcaatgagagagacttacagcagtgcttccaagataatcttt+tgtgcctctcaagaacagaacaccggggagctgtttttt	3	0.824176
INCOV131	T1	Acute infection	tgtgcaatgagagattggggactcacgggaggaggaaacaaactcaccttt+tgtgccagcagtcgagacggggaactgtttttt	3	1.17188
INCOV036	T1	Acute infection	tgtgcaatgagggggatgaatactggaggcttcaaaactatcttt+tgtgccagcaggactgacgggaacaccggggagctgtttttt	3	0.699301
INCOV036	T1	Acute infection	tgtgcagagaataaaggcgttagcaactatcagttaatctgg+tgtgccagcagtctcgttggcaatcagccccagcatttt	3	0.699301
INCOV126	T1	Acute infection	tgcatcctgagaccactctatacccaaactggggcaaacaacctcttcttt+tgtgccagcagtttagcgggagggcctaccggggagctgtttttt	4	0.129702
INCOV077	T1	Acute infection	tgcatgctaaataacaatgccagactcatgttt+tgtgccagcagccaagtcggtgggttcttctctggaaacaccatatatttt	4	0.166945
INCOV034	T1	Acute infection	tgcctcgtgggtgacagaggtcggaatgacatgcgcttt+tgcgccagcagctgggggaacaccggggagctgtttttt	4	0.425532
INCOV002	T1	Acute infection	tgcgctttacttaaccaggcaggaactgctctgatcttt+tgtgccagcagttcggatatagagacccagtacttc	4	0.078064
INCOV129	T1	Acute infection	tgtgcaatgaacggggcggacacgggcaggagagcacttactttt+tgcgccagcagccaaggcggaaatgagcagttcttc	4	0.485437
INCOV068	T1	Acute infection	tgtgcaatgagagagaactcccggcgggatagcaactatcagttaatctgg+tgtgccagcagtgatatccgagacgagcagtacttc	4	1.02041
INCOV066	T1	Acute infection	tgtgcaatgagagagacttacagcagtgcttccaagataatcttt+tgtgcctctcaagaacagaacaccggggagctgtttttt	4	0.154083
INCOV068	T1	Acute infection	tgtgcaatgagcgcgggtaacaatgccagactcatgttt+tgtgccagcagcttgggaaatgagcagttcttc	4	1.02041
INCOV002	T1	Acute infection	tgtgcaatgagggccccaaggaacacacctcttgtcttt+tgtgccagcagtcaaacaggatccacagatacgcagtatttt	4	0.078064
INCOV002	T1	Acute infection	tgtgcaatgagggggatgaatactggaggcttcaaaactatcttt+tgtgccagcaggactgacgggaacaccggggagctgtttttt	4	0.078064
INCOV042	T1	Acute infection	tgtgcaatgagtggtaacgactacaagctcagcttt+tgtgccagcagcttagggggcaatgagcagttcttc	4	0.49505
INCOV122	T1	Acute infection	tgtgcaatggataagggaggcttcaaaactatcttt+tgtgccagcagcttagaaaacgcgggggagcagtacttc	4	0.26455
INCOV074	T1	Acute infection	tgcatcgttccgggttatggaggaagccaaggaaatctcatcttt+tgtgccagcagttacccgactgtggcctacaccttc	5	0.5
INCOV116	T1	Acute infection	tgcctcgtgggtgaatcaggaggaggtgctgacggactcaccttt+tgtgccagcagcttaaatgggggctacgagcagtacttc	5	0.218818
INCOV010	T1	Acute infection	tgcctcgtgggtgacagaggtcggaatgacatgcgcttt+tgcgccagcagctgggggaacaccggggagctgtttttt	5	0.105042
INCOV068	T1	Acute infection	tgcgctgtgagagatgattctgggggttaccagaaagttaccttt+tgtgccagcagtttaggacgggaagctttcttt	5	1.02041
INCOV068	T1	Acute infection	tgcgctgtgagagcccccggggctgggagttaccaactcactttc+tgtgccagcagccaagatcacagaggctacaccttc	5	1.02041
INCOV002	T1	Acute infection	tgcgctttacttaaccaggcaggaactgctctgatcttt+tgtgccagcagttcggatatagagacccagtacttc	5	0.078064
INCOV113	T1	Acute infection	tgtgcaatgagagagacttacagcagtgcttccaagataatcttt+tgtgcctctcaagaacagaacaccggggagctgtttttt	5	0.380228
INCOV002	T1	Acute infection	tgtgcaatgagagagggcggagatgacaagatcatcttt+tgtgccagcagtttacagaacaccggggagctgtttttt	5	0.078064
INCOV004	T1	Acute infection	tgtgcaatgagagaggtaatactcacgggaggaggaaacaaactcaccttt+tgtgccagcagcttagcgcctgaagctttcttt	5	0.103306
INCOV048	T1	Acute infection	tgtgcaatgagggggatgaatactggaggcttcaaaactatcttt+tgtgccagcaggactgacgggaacaccggggagctgtttttt	5	0.847458
INCOV004	T1	Acute infection	tgtgcaatgagtggtaacgactacaagctcagcttt+tgtgccagcagcttagggggcaatgagcagttcttc	5	0.206612
INCOV010	T1	Acute infection	tgcatcgtcaaggggaacacaggctttcagaaacttgtattt+tgtgccagcagcctacgggaccataacaccggggagctgtttttt	6	0.105042
INCOV066	T1	Acute infection	tgcctcgtgggtgaatcaggaggaggtgctgacggactcaccttt+tgtgccagcagcttaaatgggggctacgagcagtacttc	6	0.154083
INCOV026	T1	Acute infection	tgcgctgtgagagatgattctgggggttaccagaaagttaccttt+tgtgccagcagtttaggacgggaagctttcttt	6	0.595238
INCOV066	T1	Acute infection	tgcgctgtgagagcccccggggctgggagttaccaactcactttc+tgtgccagcagccaagatcacagaggctacaccttc	6	0.154083
INCOV002	T1	Acute infection	tgtgcaatgagagagaactcccggcgggatagcaactatcagttaatctgg+tgtgccagcagtgatatccgagacgagcagtacttc	6	0.078064
INCOV184	T1	Acute infection	tgtgcaatgagagagggcggagatgacaagatcatcttt+tgtgccagcagtttacagaacaccggggagctgtttttt	6	0.460829
INCOV010	T1	Acute infection	tgtgcaatgagcgcgggtaacaatgccagactcatgttt+tgtgccagcagcttgggaaatgagcagttcttc	6	0.105042
INCOV135	T1	Acute infection	tgcatcctgagaccactctatacccaaactggggcaaacaacctcttcttt+tgtgccagcagtttagcgggagggcctaccggggagctgtttttt	7	0.724638
INCOV172	T1	Acute infection	tgcatcgtcaaggggaacacaggctttcagaaacttgtattt+tgtgccagcagcctacgggaccataacaccggggagctgtttttt	7	0.244499
INCOV066	T1	Acute infection	tgcatgctaaataacaatgccagactcatgttt+tgtgccagcagccaagtcggtgggttcttctctggaaacaccatatatttt	7	0.308166
INCOV066	T1	Acute infection	tgcctcgtggccgaaggaagagctgcaggcaacaagctaactttt+tgtgccagctctggggggactgaagctttcttt	7	0.154083
INCOV182	T1	Acute infection	tgcctcgtgggtgaagggtacagcaccctcaccttt+tgtgccagcagttacggggggaacactgaagctttcttt	7	0.877193
INCOV126	T1	Acute infection	tgcctcgtgggtgaatcaggaggaggtgctgacggactcaccttt+tgtgccagcagcttaaatgggggctacgagcagtacttc	7	0.129702
INCOV126	T1	Acute infection	tgcgctgtgagagcccccggggctgggagttaccaactcactttc+tgtgccagcagccaagatcacagaggctacaccttc	7	0.129702
INCOV074	T1	Acute infection	tgcatcctgagaccactctatacccaaactggggcaaacaacctcttcttt+tgtgccagcagtttagcgggagggcctaccggggagctgtttttt	8	0.5
INCOV074	T1	Acute infection	tgcgctgtgagagcccccggggctgggagttaccaactcactttc+tgtgccagcagccaagatcacagaggctacaccttc	8	0.5
INCOV063	T2	Acute infection	tgcatcgtcaaggggaacacaggctttcagaaacttgtattt+tgtgccagcagcctacgggaccataacaccggggagctgtttttt	0	0.351494
INCOV061	T2	Acute infection	tgcatcgttccgggttatggaggaagccaaggaaatctcatcttt+tgtgccagcagttacccgactgtggcctacaccttc	0	0.171821
INCOV002	T2	Acute infection	tgcctcgtgggtgaagggtacagcaccctcaccttt+tgtgccagcagttacggggggaacactgaagctttcttt	0	0.0723066
INCOV026	T2	Acute infection	tgcctcgtgggtgaggtcaacaatgacatgcgcttt+tgcgccagcagcttggagacagccactgaagctttcttt	0	0.787402
INCOV018	T2	Acute infection	tgcgctgtgagagatgattctgggggttaccagaaagttaccttt+tgtgccagcagtttaggacgggaagctttcttt	0	2.22222
INCOV182	T2	Acute infection	tgcgctgtgagagcccccggggctgggagttaccaactcactttc+tgtgccagcagccaagatcacagaggctacaccttc	0	0.254453
INCOV184	T2	Acute infection	tgcgctgtgagaggttcgatggatagcagctataaattgatcttc+tgtgccagcagttcggacatagtcggagagacccagtacttc	0	0.187617
INCOV117	T2	Acute infection	tgtgcaatgagagagaactcccggcgggatagcaactatcagttaatctgg+tgtgccagcagtgatatccgagacgagcagtacttc	0	0.2457
INCOV169	T2	Acute infection	tgtgcaatgagagagggcggagatgacaagatcatcttt+tgtgccagcagtttacagaacaccggggagctgtttttt	0	0.662252
INCOV092	T2	Acute infection	tgtgcaatgagctctgagaggctgctcttt+tgcgccagcagtttggcaggggcctacgagcagtacttc	0	1.43541
INCOV004	T2	Acute infection	tgtgcaatgagggacccccaatctcagggcggatctgaaaagctggtcttt+tgcgccagcagccaagaccacgatagcaatcagccccagcatttt	0	0.194553
INCOV116	T2	Acute infection	tgtgcaatgagggccccaaggaacacacctcttgtcttt+tgtgccagcagtcaaacaggatccacagatacgcagtatttt	0	0.456621
INCOV066	T2	Acute infection	tgtgcaatggataagggaggcttcaaaactatcttt+tgtgccagcagcttagaaaacgcgggggagcagtacttc	0	0.138313
INCOV077	T2	Acute infection	tgtgcagagaataaaggcgttagcaactatcagttaatctgg+tgtgccagcagtctcgttggcaatcagccccagcatttt	0	0.0982318
INCOV182	T2	Acute infection	tgtgcagagaatagatttggaggaggtgctgacggactcaccttt+tgtgccagctcaccaggcggtaacactgaagctttcttt	0	0.254453
INCOV169	T2	Acute infection	tgtgcagagaccccaggcaacacaggcaaactaatcttt+tgtgccagcagcttaggccacgagcagtacttc	0	0.662252
INCOV047	T2	Acute infection	tgtgcagagagtatggggcgagcgaattatggaggaagccaaggaaatctcatcttt+tgtgccagctcaccagacggggagctgtttttt	0	2.77778
INCOV082	T2	Acute infection	tgcatcctgagaccactctatacccaaactggggcaaacaacctcttcttt+tgtgccagcagtttagcgggagggcctaccggggagctgtttttt	1	0.28169
INCOV005	T2	Acute infection	tgcatgctaaataacaatgccagactcatgttt+tgtgccagcagccaagtcggtgggttcttctctggaaacaccatatatttt	1	0.793651
INCOV052	T2	Acute infection	tgcctcgtggccgaaggaagagctgcaggcaacaagctaactttt+tgtgccagctctggggggactgaagctttcttt	1	0.632911
INCOV156	T2	Acute infection	tgcctcgtgggtgaatcaggaggaggtgctgacggactcaccttt+tgtgccagcagcttaaatgggggctacgagcagtacttc	1	4.34783
INCOV194	T2	Acute infection	tgcctcgtgggtgaggtcaacaatgacatgcgcttt+tgcgccagcagcttggagacagccactgaagctttcttt	1	1.94175
INCOV069	T2	Acute infection	tgcgctttacttaaccaggcaggaactgctctgatcttt+tgtgccagcagttcggatatagagacccagtacttc	1	0.0878735
INCOV081	T2	Acute infection	tgtgagagtggaggcttcaaaactatcttt+tgtgccagcagtgagggggacaccggggagctgtttttt	1	0.144509
INCOV028	T2	Acute infection	tgtgcaatgaacggggcggacacgggcaggagagcacttactttt+tgcgccagcagccaaggcggaaatgagcagttcttc	1	8.18713
INCOV131	T2	Acute infection	tgtgcaatgagagagaactcccggcgggatagcaactatcagttaatctgg+tgtgccagcagtgatatccgagacgagcagtacttc	1	0.152672
INCOV004	T2	Acute infection	tgtgcaatgagagattggggactcacgggaggaggaaacaaactcaccttt+tgtgccagcagtcgagacggggaactgtttttt	1	0.0972763
INCOV184	T2	Acute infection	tgtgcaatgagcgcgggtaacaatgccagactcatgttt+tgtgccagcagcttgggaaatgagcagttcttc	1	0.187617
INCOV194	T2	Acute infection	tgtgcaatgagctctgagaggctgctcttt+tgcgccagcagtttggcaggggcctacgagcagtacttc	1	0.242718
INCOV131	T2	Acute infection	tgtgcaatggataagggaggcttcaaaactatcttt+tgtgccagcagcttagaaaacgcgggggagcagtacttc	1	0.152672
INCOV154	T2	Acute infection	tgtgcagacataggctttgggaatgtgctgcattgc+tgtgccagcagtttcggttacgagcagtacttc	1	0.378788
INCOV194	T2	Acute infection	tgtgcagagaataaaggcgttagcaactatcagttaatctgg+tgtgccagcagtctcgttggcaatcagccccagcatttt	1	0.970874
INCOV115	T2	Acute infection	tgtgcagagaatactggaggcttcaaaactatcttt+tgcgccagcagcgggggggtcgaagctttcttt	1	0.341297
INCOV194	T2	Acute infection	tgtgcagagaatagatttggaggaggtgctgacggactcaccttt+tgtgccagctcaccaggcggtaacactgaagctttcttt	1	0.242718
INCOV194	T2	Acute infection	tgtgcagagaatattaatgctggtggtactagctatggaaagctgacattt+tgtgcctggagtcttgacatggaagctttcttt	1	0.242718
INCOV061	T2	Acute infection	tgtgcagagaccccaggcaacacaggcaaactaatcttt+tgtgccagcagcttaggccacgagcagtacttc	1	0.343643
INCOV069	T2	Acute infection	tgtgcagagacccccccctcaggaacctacaaatacatcttt+tgtgccagcagtcaggggggcactgaagctttcttt	1	0.175747
INCOV069	T2	Acute infection	tgcatcgtcaaggggaacacaggctttcagaaacttgtattt+tgtgccagcagcctacgggaccataacaccggggagctgtttttt	2	0.0878735
INCOV026	T2	Acute infection	tgcatcgttccgggttatggaggaagccaaggaaatctcatcttt+tgtgccagcagttacccgactgtggcctacaccttc	2	0.787402
INCOV113	T2	Acute infection	tgcctcgtgggtgaatcaggaggaggtgctgacggactcaccttt+tgtgccagcagcttaaatgggggctacgagcagtacttc	2	0.413223
INCOV182	T2	Acute infection	tgcctcgtgggtgacagaggtcggaatgacatgcgcttt+tgcgccagcagctgggggaacaccggggagctgtttttt	2	0.254453
INCOV096	T2	Acute infection	tgcctcgtgggtgaggtcaacaatgacatgcgcttt+tgcgccagcagcttggagacagccactgaagctttcttt	2	1.72414
INCOV004	T2	Acute infection	tgcgctgtgagagatgattctgggggttaccagaaagttaccttt+tgtgccagcagtttaggacgggaagctttcttt	2	0.0972763
INCOV002	T2	Acute infection	tgcgctttacttaaccaggcaggaactgctctgatcttt+tgtgccagcagttcggatatagagacccagtacttc	2	0.0723066
INCOV182	T2	Acute infection	tgtgagagtggaggcttcaaaactatcttt+tgtgccagcagtgagggggacaccggggagctgtttttt	2	0.254453
INCOV082	T2	Acute infection	tgtgcaatgaacggggcggacacgggcaggagagcacttactttt+tgcgccagcagccaaggcggaaatgagcagttcttc	2	0.28169
INCOV190	T2	Acute infection	tgtgcaatgagagagaactcccggcgggatagcaactatcagttaatctgg+tgtgccagcagtgatatccgagacgagcagtacttc	2	0.574713
INCOV002	T2	Acute infection	tgtgcaatgagagagggcggagatgacaagatcatcttt+tgtgccagcagtttacagaacaccggggagctgtttttt	2	0.0723066
INCOV077	T2	Acute infection	tgtgcaatgagagattggggactcacgggaggaggaaacaaactcaccttt+tgtgccagcagtcgagacggggaactgtttttt	2	0.294695
INCOV114	T2	Acute infection	tgtgcaatgagggccccaaggaacacacctcttgtcttt+tgtgccagcagtcaaacaggatccacagatacgcagtatttt	2	0.478469
INCOV123	T2	Acute infection	tgtgcagagaactcggatagcaactatcagttaatctgg+tgtgccagcagtggggcctacgagcagttcttc	2	0.265957
INCOV117	T2	Acute infection	tgtgcagagaatactggaggcttcaaaactatcttt+tgcgccagcagcgggggggtcgaagctttcttt	2	0.2457
INCOV108	T2	Acute infection	tgcatcctgagaccactctatacccaaactggggcaaacaacctcttcttt+tgtgccagcagtttagcgggagggcctaccggggagctgtttttt	3	0.4329
INCOV190	T2	Acute infection	tgcctcgtggccgaaggaagagctgcaggcaacaagctaactttt+tgtgccagctctggggggactgaagctttcttt	3	0.574713
INCOV194	T2	Acute infection	tgcctcgtgggtgacagaggtcggaatgacatgcgcttt+tgcgccagcagctgggggaacaccggggagctgtttttt	3	0.242718
INCOV194	T2	Acute infection	tgcctcgtgggtgaggtcaacaatgacatgcgcttt+tgcgccagcagcttggagacagccactgaagctttcttt	3	0.242718
INCOV131	T2	Acute infection	tgcgctgtgagagatgattctgggggttaccagaaagttaccttt+tgtgccagcagtttaggacgggaagctttcttt	3	0.152672
INCOV068	T2	Acute infection	tgcgctgtgagaggttcgatggatagcagctataaattgatcttc+tgtgccagcagttcggacatagtcggagagacccagtacttc	3	1.11111
INCOV063	T2	Acute infection	tgtgcaatgagagagacttacagcagtgcttccaagataatcttt+tgtgcctctcaagaacagaacaccggggagctgtttttt	3	0.175747
INCOV002	T2	Acute infection	tgtgcaatgagagaggtaatactcacgggaggaggaaacaaactcaccttt+tgtgccagcagcttagcgcctgaagctttcttt	3	0.0723066
INCOV131	T2	Acute infection	tgtgcaatgagagattggggactcacgggaggaggaaacaaactcaccttt+tgtgccagcagtcgagacggggaactgtttttt	3	0.610687
INCOV116	T2	Acute infection	tgtgcaatgagcgcgggtaacaatgccagactcatgttt+tgtgccagcagcttgggaaatgagcagttcttc	3	0.456621
INCOV058	T2	Acute infection	tgtgcaatggataagggaggcttcaaaactatcttt+tgtgccagcagcttagaaaacgcgggggagcagtacttc	3	0.144509
INCOV004	T2	Acute infection	tgtgcagacataggctttgggaatgtgctgcattgc+tgtgccagcagtttcggttacgagcagtacttc	3	0.0972763
INCOV061	T2	Acute infection	tgtgcagagaactcggatagcaactatcagttaatctgg+tgtgccagcagtggggcctacgagcagttcttc	3	0.171821
INCOV002	T2	Acute infection	tgcatcgtcaaggggaacacaggctttcagaaacttgtattt+tgtgccagcagcctacgggaccataacaccggggagctgtttttt	4	0.0723066
INCOV179	T2	Acute infection	tgcatcgttccgggttatggaggaagccaaggaaatctcatcttt+tgtgccagcagttacccgactgtggcctacaccttc	4	0.431034
INCOV087	T2	Acute infection	tgcctcgtggccgaaggaagagctgcaggcaacaagctaactttt+tgtgccagctctggggggactgaagctttcttt	4	0.253807
INCOV066	T2	Acute infection	tgcctcgtgggtgaagggtacagcaccctcaccttt+tgtgccagcagttacggggggaacactgaagctttcttt	4	0.138313
INCOV122	T2	Acute infection	tgcctcgtgggtgaatcaggaggaggtgctgacggactcaccttt+tgtgccagcagcttaaatgggggctacgagcagtacttc	4	0.197239
INCOV002	T2	Acute infection	tgcgctgtgagagatgattctgggggttaccagaaagttaccttt+tgtgccagcagtttaggacgggaagctttcttt	4	0.0723066
INCOV194	T2	Acute infection	tgcgctgtgagagcccccggggctgggagttaccaactcactttc+tgtgccagcagccaagatcacagaggctacaccttc	4	0.242718
INCOV002	T2	Acute infection	tgcgctgtgtctaccaatgccagactcatgttt+tgtgccagcagccaaccagacagggggaacactgaagctttcttt	4	0.0723066
INCOV056	T2	Acute infection	tgtattatgaacacaggctttcagaaacttgtattt+tgtgccagcagcttatatgggggatacgagcagtacttc	4	0.485437
INCOV172	T2	Acute infection	tgtgcaatgagagagggcggagatgacaagatcatcttt+tgtgccagcagtttacagaacaccggggagctgtttttt	4	0.694444
INCOV117	T2	Acute infection	tgtgcaatgagagattggggactcacgggaggaggaaacaaactcaccttt+tgtgccagcagtcgagacggggaactgtttttt	4	0.2457
INCOV010	T2	Acute infection	tgtgcaatgagggacccccaatctcagggcggatctgaaaagctggtcttt+tgcgccagcagccaagaccacgatagcaatcagccccagcatttt	4	0.212766
INCOV081	T2	Acute infection	tgtgcagacataggctttgggaatgtgctgcattgc+tgtgccagcagtttcggttacgagcagtacttc	4	0.144509
INCOV187	T2	Acute infection	tgcatcgtcaaggggaacacaggctttcagaaacttgtattt+tgtgccagcagcctacgggaccataacaccggggagctgtttttt	5	0.70922
INCOV164	T2	Acute infection	tgcatgctaaataacaatgccagactcatgttt+tgtgccagcagccaagtcggtgggttcttctctggaaacaccatatatttt	5	0.444444
INCOV025	T2	Acute infection	tgcctcgtggccgaaggaagagctgcaggcaacaagctaactttt+tgtgccagctctggggggactgaagctttcttt	5	0.0702741
INCOV103	T2	Acute infection	tgcctcgtgggtgaagggtacagcaccctcaccttt+tgtgccagcagttacggggggaacactgaagctttcttt	5	0.588235
INCOV019	T2	Acute infection	tgcgctgtgtctaccaatgccagactcatgttt+tgtgccagcagccaaccagacagggggaacactgaagctttcttt	5	0.295858
INCOV190	T2	Acute infection	tgtgcaatgaacggggcggacacgggcaggagagcacttactttt+tgcgccagcagccaaggcggaaatgagcagttcttc	5	0.574713
INCOV126	T2	Acute infection	tgtgcaatgagagagaactcccggcgggatagcaactatcagttaatctgg+tgtgccagcagtgatatccgagacgagcagtacttc	5	0.166667
INCOV004	T2	Acute infection	tgtgcaatgagagaggtaatactcacgggaggaggaaacaaactcaccttt+tgtgccagcagcttagcgcctgaagctttcttt	5	0.0972763
INCOV066	T2	Acute infection	tgtgcaatgagcgcgggtaacaatgccagactcatgttt+tgtgccagcagcttgggaaatgagcagttcttc	5	0.138313
INCOV113	T2	Acute infection	tgtgcaatgagctctgagaggctgctcttt+tgcgccagcagtttggcaggggcctacgagcagtacttc	5	0.413223
INCOV002	T2	Acute infection	tgtgcaatgagggacccccaatctcagggcggatctgaaaagctggtcttt+tgcgccagcagccaagaccacgatagcaatcagccccagcatttt	5	0.0723066
INCOV182	T2	Acute infection	tgtgcaatggataagggaggcttcaaaactatcttt+tgtgccagcagcttagaaaacgcgggggagcagtacttc	5	0.254453
INCOV002	T2	Acute infection	tgcatcctgagaccactctatacccaaactggggcaaacaacctcttcttt+tgtgccagcagtttagcgggagggcctaccggggagctgtttttt	6	0.0723066
INCOV063	T2	Acute infection	tgcatcgttccgggttatggaggaagccaaggaaatctcatcttt+tgtgccagcagttacccgactgtggcctacaccttc	6	0.175747
INCOV036	T2	Acute infection	tgcctcgtggccgaaggaagagctgcaggcaacaagctaactttt+tgtgccagctctggggggactgaagctttcttt	6	0.617284
INCOV066	T2	Acute infection	tgcctcgtgggtgacagaggtcggaatgacatgcgcttt+tgcgccagcagctgggggaacaccggggagctgtttttt	6	0.138313
INCOV056	T2	Acute infection	tgcctcgtgggtgaggtcaacaatgacatgcgcttt+tgcgccagcagcttggagacagccactgaagctttcttt	6	0.485437
INCOV117	T2	Acute infection	tgcgctttacttaaccaggcaggaactgctctgatcttt+tgtgccagcagttcggatatagagacccagtacttc	6	0.2457
INCOV082	T2	Acute infection	tgtgagagtggaggcttcaaaactatcttt+tgtgccagcagtgagggggacaccggggagctgtttttt	6	0.28169
INCOV026	T2	Acute infection	tgtgcaatgagagaggtaatactcacgggaggaggaaacaaactcaccttt+tgtgccagcagcttagcgcctgaagctttcttt	6	0.787402
INCOV082	T2	Acute infection	tgtgcaatgagagattggggactcacgggaggaggaaacaaactcaccttt+tgtgccagcagtcgagacggggaactgtttttt	6	0.28169
INCOV010	T2	Acute infection	tgtgcaatgagctctgagaggctgctcttt+tgcgccagcagtttggcaggggcctacgagcagtacttc	6	0.212766
INCOV087	T2	Acute infection	tgcctcgtgggtgacagaggtcggaatgacatgcgcttt+tgcgccagcagctgggggaacaccggggagctgtttttt	7	0.253807
INCOV061	T2	Acute infection	tgcctcgtgggtgaggtcaacaatgacatgcgcttt+tgcgccagcagcttggagacagccactgaagctttcttt	7	0.343643
INCOV061	T2	Acute infection	tgcatcgttccgggttatggaggaagccaaggaaatctcatcttt+tgtgccagcagttacccgactgtggcctacaccttc	8	0.171821
INCOV113	T2	Acute infection	tgcatgctaaataacaatgccagactcatgttt+tgtgccagcagccaagtcggtgggttcttctctggaaacaccatatatttt	8	0.826446
INCOV061	T2	Acute infection	tgcctcgtggccgaaggaagagctgcaggcaacaagctaactttt+tgtgccagctctggggggactgaagctttcttt	8	0.171821
INCOV028	T2	Acute infection	tgcctcgtgggtgaagggtacagcaccctcaccttt+tgtgccagcagttacggggggaacactgaagctttcttt	8	0.584795
INCOV128	T2	Acute infection	tgcctcgtgggtgaatcaggaggaggtgctgacggactcaccttt+tgtgccagcagcttaaatgggggctacgagcagtacttc	8	0.198807
INCOV069	T2	Acute infection	tgcctcgtgggtgacagaggtcggaatgacatgcgcttt+tgcgccagcagctgggggaacaccggggagctgtttttt	8	0.0878735
INCOV058	T2	Acute infection	tgcgctgtgagaggttcgatggatagcagctataaattgatcttc+tgtgccagcagttcggacatagtcggagagacccagtacttc	8	0.144509
INCOV135	T3	Convalescence	tgcatcctgagaccactctatacccaaactggggcaaacaacctcttcttt+tgtgccagcagtttagcgggagggcctaccggggagctgtttttt	0	0.306748
INCOV131	T3	Convalescence	tgcatgctaaataacaatgccagactcatgttt+tgtgccagcagccaagtcggtgggttcttctctggaaacaccatatatttt	0	0.170648
INCOV018	T3	Convalescence	tgcctcgtggccgaaggaagagctgcaggcaacaagctaactttt+tgtgccagctctggggggactgaagctttcttt	0	1.13636
INCOV061	T3	Convalescence	tgcctcgtgggtgacagaggtcggaatgacatgcgcttt+tgcgccagcagctgggggaacaccggggagctgtttttt	0	0.103842
INCOV042	T3	Convalescence	tgcgctgtgtctaccaatgccagactcatgttt+tgtgccagcagccaaccagacagggggaacactgaagctttcttt	0	0.591716
INCOV182	T3	Convalescence	tgtgcaatgaacggggcggacacgggcaggagagcacttactttt+tgcgccagcagccaaggcggaaatgagcagttcttc	0	1.1236
INCOV082	T3	Convalescence	tgtgcaatgagagaggtaatactcacgggaggaggaaacaaactcaccttt+tgtgccagcagcttagcgcctgaagctttcttt	0	0.141643
INCOV063	T3	Convalescence	tgtgcaatgagagattggggactcacgggaggaggaaacaaactcaccttt+tgtgccagcagtcgagacggggaactgtttttt	0	0.338983
INCOV040	T3	Convalescence	tgtgcaatgagcgcgggtaacaatgccagactcatgttt+tgtgccagcagcttgggaaatgagcagttcttc	0	0.104275
INCOV092	T3	Convalescence	tgtgcaatgagctctgagaggctgctcttt+tgcgccagcagtttggcaggggcctacgagcagtacttc	0	1.49701
INCOV187	T3	Convalescence	tgtgcaatgagggggatgaatactggaggcttcaaaactatcttt+tgtgccagcaggactgacgggaacaccggggagctgtttttt	0	0.316456
INCOV081	T3	Convalescence	tgtgcaatgagtggtaacgactacaagctcagcttt+tgtgccagcagcttagggggcaatgagcagttcttc	0	0.471698
INCOV172	T3	Convalescence	tgtgcagacataggctttgggaatgtgctgcattgc+tgtgccagcagtttcggttacgagcagtacttc	0	0.228833
INCOV077	T3	Convalescence	tgtgcagagaactcggatagcaactatcagttaatctgg+tgtgccagcagtggggcctacgagcagttcttc	0	0.099108
INCOV040	T3	Convalescence	tgtgcagagaatactggaggcttcaaaactatcttt+tgcgccagcagcgggggggtcgaagctttcttt	0	0.417101
INCOV040	T3	Convalescence	tgtgcagagaggttccctgatgctggtggtactagctatggaaagctgacattt+tgtgcctggagtttagacgctgaagctttcttt	0	0.104275
INCOV069	T3	Convalescence	tgtgcagaggtcaaccccaggacggagctcatcttt+tgtgccagcagccttagacgcgacgagcagtacttc	0	0.34965
INCOV187	T3	Convalescence	tgcatcgttccgggttatggaggaagccaaggaaatctcatcttt+tgtgccagcagttacccgactgtggcctacaccttc	1	0.316456
INCOV056	T3	Convalescence	tgcctcgtgggtgacagaggtcggaatgacatgcgcttt+tgcgccagcagctgggggaacaccggggagctgtttttt	1	0.0789889
INCOV082	T3	Convalescence	tgcgctgtgagagatgattctgggggttaccagaaagttaccttt+tgtgccagcagtttaggacgggaagctttcttt	1	0.141643
INCOV061	T3	Convalescence	tgtattatgaacacaggctttcagaaacttgtattt+tgtgccagcagcttatatgggggatacgagcagtacttc	1	0.103842
INCOV066	T3	Convalescence	tgtgcaatgagagagacttacagcagtgcttccaagataatcttt+tgtgcctctcaagaacagaacaccggggagctgtttttt	1	0.120337
INCOV042	T3	Convalescence	tgtgcaatgagagagggcggagatgacaagatcatcttt+tgtgccagcagtttacagaacaccggggagctgtttttt	1	0.591716
INCOV108	T3	Convalescence	tgtgcaatgagagaggtaatactcacgggaggaggaaacaaactcaccttt+tgtgccagcagcttagcgcctgaagctttcttt	1	0.109649
INCOV098	T3	Convalescence	tgtgcaatgagggggatgaatactggaggcttcaaaactatcttt+tgtgccagcaggactgacgggaacaccggggagctgtttttt	1	0.298507
INCOV098	T3	Convalescence	tgtgcaatgagtggtaacgactacaagctcagcttt+tgtgccagcagcttagggggcaatgagcagttcttc	1	0.298507
INCOV194	T3	Convalescence	tgtgcagagaataaaggcgttagcaactatcagttaatctgg+tgtgccagcagtctcgttggcaatcagccccagcatttt	1	0.215983
INCOV154	T3	Convalescence	tgtgcagagagccctgataacaatgccagactcatgttt+tgtgccagcagttacccgacgctgggagatggtggcacagatacgcagtatttt	1	0.352113
INCOV131	T3	Convalescence	tgcctcgtgggtgaagggtacagcaccctcaccttt+tgtgccagcagttacggggggaacactgaagctttcttt	2	0.170648
INCOV088	T3	Convalescence	tgcgctgtgagagcccccggggctgggagttaccaactcactttc+tgtgccagcagccaagatcacagaggctacaccttc	2	0.149031
INCOV131	T3	Convalescence	tgcgctgtgagaggttcgatggatagcagctataaattgatcttc+tgtgccagcagttcggacatagtcggagagacccagtacttc	2	0.170648
INCOV061	T3	Convalescence	tgtgcaatgagagaggtaatactcacgggaggaggaaacaaactcaccttt+tgtgccagcagcttagcgcctgaagctttcttt	2	0.103842
INCOV056	T3	Convalescence	tgtgcaatgagagattggggactcacgggaggaggaaacaaactcaccttt+tgtgccagcagtcgagacggggaactgtttttt	2	0.0789889
INCOV077	T3	Convalescence	tgtgcaatgagagattggggactcacgggaggaggaaacaaactcaccttt+tgtgccagcagtcgagacggggaactgtttttt	2	0.198216
INCOV002	T3	Convalescence	tgtgcaatgagggggatgaatactggaggcttcaaaactatcttt+tgtgccagcaggactgacgggaacaccggggagctgtttttt	2	0.25
INCOV182	T3	Convalescence	tgtgcagagaataaaggcgttagcaactatcagttaatctgg+tgtgccagcagtctcgttggcaatcagccccagcatttt	2	1.1236
INCOV145	T3	Convalescence	tgcatcgtcaaggggaacacaggctttcagaaacttgtattt+tgtgccagcagcctacgggaccataacaccggggagctgtttttt	3	0.220751
INCOV172	T3	Convalescence	tgcatcgttccgggttatggaggaagccaaggaaatctcatcttt+tgtgccagcagttacccgactgtggcctacaccttc	3	0.228833
INCOV019	T3	Convalescence	tgcatgctaaataacaatgccagactcatgttt+tgtgccagcagccaagtcggtgggttcttctctggaaacaccatatatttt	3	0.163399
INCOV113	T3	Convalescence	tgcctcgtgggtgaatcaggaggaggtgctgacggactcaccttt+tgtgccagcagcttaaatgggggctacgagcagtacttc	3	0.33557
INCOV194	T3	Convalescence	tgcctcgtgggtgacagaggtcggaatgacatgcgcttt+tgcgccagcagctgggggaacaccggggagctgtttttt	3	0.431965
INCOV082	T3	Convalescence	tgcgctgtgagagcccccggggctgggagttaccaactcactttc+tgtgccagcagccaagatcacagaggctacaccttc	3	0.141643
INCOV088	T3	Convalescence	tgcgctttacttaaccaggcaggaactgctctgatcttt+tgtgccagcagttcggatatagagacccagtacttc	3	0.149031
INCOV058	T3	Convalescence	tgtgcaatgagagagacttacagcagtgcttccaagataatcttt+tgtgcctctcaagaacagaacaccggggagctgtttttt	3	0.190114
INCOV184	T3	Convalescence	tgtgcaatgagagagggcggagatgacaagatcatcttt+tgtgccagcagtttacagaacaccggggagctgtttttt	3	0.440529
INCOV131	T3	Convalescence	tgtgcaatgagagattggggactcacgggaggaggaaacaaactcaccttt+tgtgccagcagtcgagacggggaactgtttttt	3	2.38908
INCOV108	T3	Convalescence	tgtgcaatgagctctgagaggctgctcttt+tgcgccagcagtttggcaggggcctacgagcagtacttc	3	0.109649
INCOV056	T3	Convalescence	tgtgcaatgagggacccccaatctcagggcggatctgaaaagctggtcttt+tgcgccagcagccaagaccacgatagcaatcagccccagcatttt	3	0.0789889
INCOV172	T3	Convalescence	tgtgcaatgagggccccaaggaacacacctcttgtcttt+tgtgccagcagtcaaacaggatccacagatacgcagtatttt	3	0.228833
INCOV129	T3	Convalescence	tgtgcaatgagtggtaacgactacaagctcagcttt+tgtgccagcagcttagggggcaatgagcagttcttc	3	0.323625
INCOV098	T3	Convalescence	tgcctcgtggccgaaggaagagctgcaggcaacaagctaactttt+tgtgccagctctggggggactgaagctttcttt	4	0.298507
INCOV108	T3	Convalescence	tgcctcgtgggtgaggtcaacaatgacatgcgcttt+tgcgccagcagcttggagacagccactgaagctttcttt	4	0.109649
INCOV063	T3	Convalescence	tgcgctgtgagaggttcgatggatagcagctataaattgatcttc+tgtgccagcagttcggacatagtcggagagacccagtacttc	4	0.338983
INCOV128	T3	Convalescence	tgtgagagtggaggcttcaaaactatcttt+tgtgccagcagtgagggggacaccggggagctgtttttt	4	0.194175
INCOV056	T3	Convalescence	tgtgcaatgagagaggtaatactcacgggaggaggaaacaaactcaccttt+tgtgccagcagcttagcgcctgaagctttcttt	4	0.0789889
INCOV156	T3	Convalescence	tgtgcaatgagctctgagaggctgctcttt+tgcgccagcagtttggcaggggcctacgagcagtacttc	4	0.314465
INCOV002	T3	Convalescence	tgtgcaatgagggggatgaatactggaggcttcaaaactatcttt+tgtgccagcaggactgacgggaacaccggggagctgtttttt	4	0.25
INCOV126	T3	Convalescence	tgcatcctgagaccactctatacccaaactggggcaaacaacctcttcttt+tgtgccagcagtttagcgggagggcctaccggggagctgtttttt	5	0.266667
INCOV061	T3	Convalescence	tgcctcgtgggtgaggtcaacaatgacatgcgcttt+tgcgccagcagcttggagacagccactgaagctttcttt	5	0.103842
INCOV063	T3	Convalescence	tgcgctgtgagaggttcgatggatagcagctataaattgatcttc+tgtgccagcagttcggacatagtcggagagacccagtacttc	5	0.338983
INCOV131	T3	Convalescence	tgtattatgaacacaggctttcagaaacttgtattt+tgtgccagcagcttatatgggggatacgagcagtacttc	5	0.170648
INCOV088	T3	Convalescence	tgtgagagtggaggcttcaaaactatcttt+tgtgccagcagtgagggggacaccggggagctgtttttt	5	0.149031
INCOV190	T3	Convalescence	tgtgcaatgaacggggcggacacgggcaggagagcacttactttt+tgcgccagcagccaaggcggaaatgagcagttcttc	5	0.42735
INCOV077	T3	Convalescence	tgtgcaatgagagattggggactcacgggaggaggaaacaaactcaccttt+tgtgccagcagtcgagacggggaactgtttttt	5	0.099108
INCOV113	T3	Convalescence	tgtgcaatgagctctgagaggctgctcttt+tgcgccagcagtttggcaggggcctacgagcagtacttc	5	0.33557
INCOV172	T3	Convalescence	tgtgcaatgagggccccaaggaacacacctcttgtcttt+tgtgccagcagtcaaacaggatccacagatacgcagtatttt	5	0.228833
INCOV056	T3	Convalescence	tgcatgctaaataacaatgccagactcatgttt+tgtgccagcagccaagtcggtgggttcttctctggaaacaccatatatttt	6	0.0789889
INCOV056	T3	Convalescence	tgcctcgtgggtgaagggtacagcaccctcaccttt+tgtgccagcagttacggggggaacactgaagctttcttt	6	0.0789889
INCOV131	T3	Convalescence	tgcgctgtgagaggttcgatggatagcagctataaattgatcttc+tgtgccagcagttcggacatagtcggagagacccagtacttc	6	0.170648
INCOV077	T3	Convalescence	tgcgctgtgtctaccaatgccagactcatgttt+tgtgccagcagccaaccagacagggggaacactgaagctttcttt	6	0.099108
INCOV061	T3	Convalescence	tgtattatgaacacaggctttcagaaacttgtattt+tgtgccagcagcttatatgggggatacgagcagtacttc	6	0.103842
INCOV058	T3	Convalescence	tgtgcaatgaacggggcggacacgggcaggagagcacttactttt+tgcgccagcagccaaggcggaaatgagcagttcttc	6	0.190114
INCOV002	T3	Convalescence	tgtgcaatgagagagacttacagcagtgcttccaagataatcttt+tgtgcctctcaagaacagaacaccggggagctgtttttt	6	0.125
INCOV128	T3	Convalescence	tgtgcaatgagggacccccaatctcagggcggatctgaaaagctggtcttt+tgcgccagcagccaagaccacgatagcaatcagccccagcatttt	6	0.194175
INCOV172	T3	Convalescence	tgcatcgtcaaggggaacacaggctttcagaaacttgtattt+tgtgccagcagcctacgggaccataacaccggggagctgtttttt	7	0.228833
INCOV088	T3	Convalescence	tgcatcgttccgggttatggaggaagccaaggaaatctcatcttt+tgtgccagcagttacccgactgtggcctacaccttc	7	0.149031
INCOV098	T3	Convalescence	tgcgctgtgagagatgattctgggggttaccagaaagttaccttt+tgtgccagcagtttaggacgggaagctttcttt	7	0.298507
INCOV002	T3	Convalescence	tgcgctgtgagaggttcgatggatagcagctataaattgatcttc+tgtgccagcagttcggacatagtcggagagacccagtacttc	7	0.125
INCOV108	T3	Convalescence	tgcgctgtgtctaccaatgccagactcatgttt+tgtgccagcagccaaccagacagggggaacactgaagctttcttt	7	0.109649
INCOV108	T3	Convalescence	tgcatcgtcaaggggaacacaggctttcagaaacttgtattt+tgtgccagcagcctacgggaccataacaccggggagctgtttttt	8	0.109649
INCOV056	T3	Convalescence	tgcctcgtgggtgaggtcaacaatgacatgcgcttt+tgcgccagcagcttggagacagccactgaagctttcttt	8	0.0789889
INCOV145	T3	Convalescence	tgcgctgtgagagatgattctgggggttaccagaaagttaccttt+tgtgccagcagtttaggacgggaagctttcttt	8	0.220751

## Sheet: S3.2
	r	p-value
AHR(+)	-0.198999	0.607744
ARID3A(+)	0.07614	0.845636
ARNT(+)	-0.291067	0.447326
ATF1(+)	0.507568	0.163055
ATF2(+)	-0.147871	0.704195
ATF3(+)	-0.453053	0.220698
ATF4(+)	-0.234592	0.54347
ATF6(+)	0.235934	0.541101
ATF7(+)	-0.434491	0.242552
BACH2(+)	0.0509322	0.896466
BANP(+)	-0.52667	0.14518
BCL11B(+)	0.281595	0.462907
BCL3(+)	-0.0485006	0.901389
BCLAF1(+)	-0.197506	0.610494
BHLHE40(+)	-0.0949123	0.808092
BPTF(+)	-0.267058	0.48726
CARF(+)	0.35439	0.349397
CCNT2(+)	-0.232688	0.546842
CEBPB(+)	0.719733	0.028799
CEBPD(+)	-0.241986	0.530457
CEBPG(+)	0.050113	0.898124
CEBPZ(+)	0.357431	0.344981
CHD2(+)	-0.578674	0.102576
CLOCK(+)	-0.520827	0.150519
CNOT3(+)	-0.0795773	0.83874
CREB1(+)	0.228186	0.554844
CREB3L2(+)	-0.447424	0.227207
CREBL2(+)	-0.38093	0.311795
CREM(+)	0.0794876	0.838919
CTCF(+)	0.0486517	0.901083
CTNNB1(+)	-0.0676304	0.862749
CUX1(+)	0.0874868	0.822906
DBP(+)	0.0869919	0.823895
DDIT3(+)	-0.586552	0.0968846
DEAF1(+)	0.235689	0.541532
E2F3(+)	0.20961	0.588313
E2F4(+)	0.0381182	0.92244
E2F6(+)	0.343835	0.364934
E4F1(+)	0.155453	0.689622
EGR1(+)	-0.464395	0.2079
ELF1(+)	0.0548738	0.888492
ELF2(+)	-0.419022	0.261617
ELF4(+)	-0.214791	0.578908
ELK1(+)	0.0647188	0.868615
ELK3(+)	0.00972382	0.980192
ELK4(+)	-0.0909124	0.816066
EOMES(+)	-0.118427	0.761544
EP300(+)	-0.0648686	0.868313
ERF(+)	-0.274955	0.473965
ESR2(+)	0.177652	0.647474
ETS1(+)	-0.0143022	0.970869
ETS2(+)	-0.392265	0.296389
ETV2(+)	0.151488	0.697232
ETV3(+)	0.518069	0.153079
ETV6(+)	-0.0300934	0.938741
ETV7(+)	0.526419	0.145407
FIZ1(+)	0.133666	0.731719
FLI1(+)	0.122115	0.754299
FOS(+)	0.15385	0.692696
FOSB(+)	-0.271103	0.48043
FOSL2(+)	-0.0700253	0.857927
FOXJ2(+)	-0.474776	0.196554
FOXJ3(+)	-0.0551516	0.887931
FOXK2(+)	0.0933022	0.8113
FOXO1(+)	0.241407	0.531471
FOXO3(+)	-0.281004	0.463887
FOXO4(+)	-0.411909	0.270639
FOXP1(+)	0.400914	0.284903
GABPA(+)	-0.145915	0.707968
GABPB1(+)	-0.0479489	0.902506
GATA3(+)	-0.0988609	0.800235
GATAD1(+)	0.623112	0.0730224
GFI1(+)	-0.345729	0.362123
GLIS3(+)	-0.499019	0.171446
GMEB1(+)	0.00348882	0.992893
GMEB2(+)	-0.0114339	0.97671
HHEX(+)	0.461729	0.210869
HIF1A(+)	-0.0497018	0.898956
HINFP(+)	0.412008	0.270512
HMBOX1(+)	-0.129189	0.740452
HMG20B(+)	0.326782	0.390715
HMGA1(+)	0.356057	0.346973
HOXB2(+)	-0.12045	0.75757
HSF1(+)	0.145288	0.709179
HSF2(+)	-0.31188	0.413917
HSF5(+)	0.358769	0.343048
IKZF1(+)	-0.336434	0.376022
IKZF2(+)	-0.329689	0.386263
IKZF3(+)	-0.132842	0.733324
ILF2(+)	0.0627131	0.87266
ING4(+)	-0.310422	0.416218
IRF1(+)	-0.210184	0.587268
IRF2(+)	0.0514353	0.895448
IRF4(+)	-0.486523	0.184146
IRF5(+)	0.126637	0.74544
IRF7(+)	0.116748	0.764847
IRF8(+)	0.286031	0.455581
IRF9(+)	-0.140979	0.717515
JUN(+)	-0.0481775	0.902043
JUNB(+)	0.0199624	0.959346
JUND(+)	0.0927581	0.812384
KAT7(+)	0.543647	0.130302
KLF10(+)	0.611474	0.0801687
KLF11(+)	0.191539	0.621534
KLF12(+)	0.218894	0.571496
KLF13(+)	0.257602	0.503377
KLF2(+)	-0.216298	0.576181
KLF3(+)	-0.693127	0.0384322
KLF4(+)	0.307562	0.420752
KLF5(+)	0.148385	0.703204
KLF6(+)	-0.543232	0.130654
KLF7(+)	-0.0936285	0.810649
KLF9(+)	-0.156538	0.687544
KMT2B(+)	0.196556	0.612248
LCORL(+)	0.0869315	0.824016
LEF1(+)	0.26922	0.483605
MAF(+)	-0.0285615	0.941854
MAFB(+)	0.197931	0.609711
MAFF(+)	-0.0493437	0.899682
MAFG(+)	-0.381948	0.310395
MAGEF1(+)	-0.511025	0.159731
MAX(+)	0.0194908	0.960306
MBD2(+)	-0.12259	0.753368
MECP2(+)	0.247041	0.52163
MEF2A(+)	0.450964	0.223102
MGA(+)	9.36908e-05	0.999809
MLX(+)	0.250219	0.516111
MSC(+)	0.179025	0.644894
MXD1(+)	-0.12342	0.751741
MXD4(+)	0.0809382	0.836012
MXI1(+)	0.261843	0.496122
MYBL1(+)	-0.526169	0.145633
MYC(+)	0.529154	0.142943
MZF1(+)	0.273517	0.476375
NFATC1(+)	0.161481	0.678098
NFATC2(+)	0.0391814	0.920282
NFATC3(+)	0.0190491	0.961205
NFE2L1(+)	-0.28374	0.459358
NFE2L2(+)	0.167862	0.665963
NFE2L3(+)	0.199168	0.607433
NFIA(+)	0.385872	0.305029
NFIC(+)	-0.129148	0.740531
NFKB1(+)	-0.2629	0.494321
NFYA(+)	-0.344252	0.364314
NFYC(+)	-0.101547	0.794899
NR2C1(+)	0.0851208	0.827637
NR2C2(+)	0.186211	0.631446
NR2F6(+)	0.099112	0.799736
NR3C1(+)	0.302246	0.429238
NRF1(+)	0.153868	0.692662
PATZ1(+)	-0.27967	0.466102
PAXIP1(+)	0.290866	0.447655
PBX4(+)	0.528407	0.143613
PHF20(+)	0.086688	0.824503
PHTF1(+)	-0.266616	0.488009
PML(+)	0.101302	0.795385
POU2F1(+)	-0.527074	0.144814
POU2F2(+)	0.358968	0.342761
POU5F1(+)	0.063022	0.872037
PPARA(+)	0.0112125	0.97716
PRDM1(+)	-0.366114	0.332525
PRDM4(+)	0.0730378	0.851868
PURA(+)	0.220946	0.567804
RAD21(+)	-0.265233	0.490354
RARA(+)	0.675932	0.0456451
RARG(+)	-0.21836	0.572458
REL(+)	0.0202872	0.958685
RELA(+)	0.481102	0.189816
RELB(+)	0.138816	0.721708
REST(+)	0.194192	0.616618
RFX1(+)	0.166439	0.668663
RFX3(+)	-0.0905666	0.816756
RFX5(+)	0.0830922	0.831697
RFXANK(+)	-0.599978	0.0876374
RORA(+)	-0.188278	0.627593
RUNX1(+)	0.0323567	0.934141
RUNX3(+)	-0.254685	0.508394
RXRA(+)	-0.539099	0.134194
RXRB(+)	0.221886	0.566115
SATB1(+)	0.0797535	0.838386
SCAND1(+)	0.417201	0.26391
SETDB1(+)	0.14123	0.717027
SFPQ(+)	-0.182599	0.638193
SIRT6(+)	-0.310115	0.416704
SMAD3(+)	-0.703207	0.0345694
SMAD4(+)	0.57335	0.106535
SMARCC2(+)	-0.537868	0.135259
SOX4(+)	-0.143931	0.711801
SP1(+)	0.110514	0.777142
SP140(+)	0.108607	0.78091
SP2(+)	0.245398	0.524493
SP3(+)	-0.366891	0.331422
SP4(+)	0.393811	0.294318
SPI1(+)	0.185339	0.633071
SREBF1(+)	0.0710031	0.85596
SREBF2(+)	0.334378	0.37913
SRF(+)	-0.0884646	0.820953
STAT1(+)	-0.414849	0.26689
STAT2(+)	-0.812936	0.00772258
STAT4(+)	0.513582	0.157297
STAT5A(+)	0.179532	0.643943
STAT5B(+)	0.140479	0.718483
STAT6(+)	0.154214	0.691998
TAF1(+)	0.554337	0.121418
TAF6(+)	-0.0291911	0.940575
TBL1XR1(+)	0.329283	0.386882
TBP(+)	0.261928	0.495977
TBX21(+)	-0.221687	0.566472
TCF12(+)	-0.415619	0.265913
TCF3(+)	0.270584	0.481305
TEF(+)	-0.682796	0.0426699
TFAP4(+)	-0.0270956	0.944835
TFCP2(+)	-0.16644	0.668662
TFDP1(+)	-0.42446	0.254827
TFDP2(+)	-0.25071	0.515259
TFE3(+)	0.367387	0.330717
TFEB(+)	0.196386	0.612563
THAP11(+)	0.050341	0.897663
THRA(+)	-0.053302	0.891671
TP53(+)	0.399212	0.287144
USF1(+)	0.359751	0.341631
USF2(+)	-0.0789919	0.839913
VEZF1(+)	-0.220141	0.569252
XBP1(+)	-0.0465634	0.905313
YBX1(+)	0.4453	0.22969
YY1(+)	-0.145354	0.70905
ZBTB11(+)	0.349065	0.357195
ZBTB14(+)	0.0214409	0.956338
ZBTB16(+)	-0.103689	0.790651
ZBTB2(+)	0.0904884	0.816912
ZBTB25(+)	0.0842635	0.829352
ZBTB33(+)	-0.31274	0.412561
ZBTB40(+)	0.259957	0.499343
ZBTB43(+)	0.175576	0.651382
ZBTB46(+)	0.173973	0.654402
ZBTB7A(+)	0.050313	0.897719
ZEB1(+)	-0.400739	0.285133
ZFP1(+)	-0.160111	0.680713
ZFP64(+)	-0.0421581	0.914243
ZFP69B(+)	-0.35707	0.345505
ZFP90(+)	0.180932	0.641316
ZFX(+)	-0.29259	0.444843
ZFY(+)	-0.162905	0.675385
ZKSCAN1(+)	-0.081701	0.834483
ZKSCAN3(+)	0.478472	0.192602
ZNF100(+)	0.00429834	0.991244
ZNF101(+)	0.357918	0.344277
ZNF121(+)	-0.151824	0.696586
ZNF134(+)	0.576488	0.10419
ZNF140(+)	-0.368488	0.329158
ZNF143(+)	-0.186155	0.631549
ZNF148(+)	0.159096	0.682651
ZNF16(+)	0.197813	0.60993
ZNF180(+)	0.0430556	0.912423
ZNF181(+)	-0.0661711	0.865688
ZNF184(+)	0.241979	0.530469
ZNF200(+)	0.27399	0.475581
ZNF202(+)	-0.764614	0.0164046
ZNF217(+)	-0.591268	0.0935716
ZNF224(+)	-0.299058	0.434362
ZNF232(+)	0.218827	0.571617
ZNF236(+)	-0.428825	0.249446
ZNF250(+)	0.193779	0.617383
ZNF253(+)	-0.0669903	0.864038
ZNF254(+)	0.0151188	0.969206
ZNF256(+)	0.374704	0.320425
ZNF266(+)	0.27122	0.480233
ZNF274(+)	0.26236	0.495241
ZNF275(+)	-0.842984	0.00431631
ZNF28(+)	-0.301664	0.430171
ZNF281(+)	0.38924	0.300462
ZNF287(+)	0.119466	0.759503
ZNF296(+)	0.390332	0.298988
ZNF30(+)	-0.0809446	0.835999
ZNF335(+)	-0.373734	0.32178
ZNF350(+)	-0.0802265	0.837438
ZNF354C(+)	0.00781281	0.984085
ZNF382(+)	-0.530458	0.141778
ZNF384(+)	-0.0819557	0.833973
ZNF398(+)	-0.59735	0.089403
ZNF407(+)	-0.235604	0.541682
ZNF41(+)	-0.326151	0.391686
ZNF426(+)	-0.177547	0.647671
ZNF43(+)	-0.0216677	0.955876
ZNF444(+)	0.284988	0.4573
ZNF461(+)	0.185479	0.632811
ZNF467(+)	-0.0518717	0.894564
ZNF493(+)	0.272748	0.477665
ZNF510(+)	0.579915	0.101666
ZNF518A(+)	0.57522	0.105134
ZNF519(+)	-0.0231477	0.952865
ZNF561(+)	-0.309028	0.418425
ZNF566(+)	-0.208414	0.590493
ZNF567(+)	-0.342236	0.367317
ZNF577(+)	0.227021	0.556922
ZNF580(+)	0.299445	0.433738
ZNF583(+)	-0.208929	0.589553
ZNF585B(+)	-0.230372	0.550953
ZNF587(+)	0.139325	0.72072
ZNF592(+)	0.52482	0.146858
ZNF596(+)	0.281859	0.462469
ZNF597(+)	-0.0929778	0.811946
ZNF641(+)	-0.312538	0.412879
ZNF646(+)	0.269865	0.482516
ZNF678(+)	0.62149	0.0739938
ZNF701(+)	0.388068	0.302048
ZNF740(+)	-0.0457053	0.907052
ZNF76(+)	-0.0254308	0.948221
ZNF77(+)	0.705803	0.0336172
ZNF770(+)	0.249935	0.516603
ZNF773(+)	0.425548	0.25348
ZNF780B(+)	0.348507	0.358016
ZNF782(+)	0.470936	0.20071
ZNF784(+)	-0.198146	0.609314
ZNF786(+)	-0.608756	0.0818976
ZNF792(+)	0.619962	0.0749157
ZNF808(+)	0.626176	0.0712097
ZNF814(+)	0.11282	0.772589
ZNF83(+)	0.0864673	0.824944
ZNF836(+)	0.0711805	0.855603
ZNF845(+)	-0.615239	0.0778115
ZNF846(+)	0.520506	0.150816
ZNF85(+)	0.0282293	0.94253
ZNF91(+)	0.142956	0.713687
ZNF93(+)	-0.0920206	0.813855
ZSCAN12(+)	-0.0344252	0.929939
ZSCAN32(+)	0.199515	0.606793
ZSCAN5A(+)	-0.853768	0.00340231
ZXDA(+)	0.42926	0.248913

## Sheet: S3.3
	r	p-value
B7-H4	0.0290083	0.940946
CD10	-0.529763	0.142398
CD101_BB27	-0.0388595	0.920936
CD103_Integrin-AE	0.341873	0.367858
CD106	0.131905	0.73515
CD107A_LAMP-1	0.0556419	0.886939
CD112_NECTIN-2	0.551926	0.123389
CD11A	-0.500147	0.170325
CD11B	-0.478849	0.192201
CD122_IL-2RB	0.12419	0.750231
CD124_IL-4RA	-0.121051	0.756388
CD127_IL-7RA	0.0418544	0.914859
CD137_4-1BB	-0.519266	0.151965
CD138_Syndecan-1	0.812992	0.00771489
CD144_VE-Cadherin	0.184956	0.633787
CD150_SLAM	0.000175612	0.999642
CD152_CTLA-4	0.42674	0.252009
CD154	0.101625	0.794746
CD158B_KIR2DL2-L3_NKAT3	0.00219113	0.995536
CD158E1_KIR3DL1_NKB1	0.409207	0.274108
CD158F_KIR2DL5	-0.182453	0.638467
CD158_KIR2DL1-S1-S3-S5	0.0404587	0.917691
CD15_SSEA-1	-0.457214	0.215954
CD16	-0.285014	0.457256
CD161	-0.075269	0.847385
CD169_Sialoadhesin_Siglec-1	0.195523	0.614156
CD178_FAS-L	0.53946	0.133882
CD18	-0.289626	0.449681
CD183_CXCR3	-0.34201	0.367654
CD184_CXCR4	0.229097	0.553222
CD185_CXCR5	-0.16433	0.672673
CD193_CCR3	-0.347212	0.359928
CD194_CCR4	0.125072	0.748504
CD195_CCR5	-0.165618	0.670224
CD196_CCR6	-0.359107	0.342559
CD197_CCR7	0.551187	0.123997
CD1C-1	0.151209	0.697769
CD1D-1	0.154178	0.692066
CD2-1	-0.140742	0.717973
CD207-1	0.106477	0.785126
CD223_LAG-3	0.282107	0.462059
CD224	-0.0525601	0.893172
CD226_DNAM-1	-0.252255	0.512585
CD23	-0.321445	0.398954
CD24-1	0.246427	0.522699
CD244_2B4	-0.0133819	0.972743
CD25	-0.233258	0.545832
CD254_TRANCE_RANKL	0.289876	0.449273
CD257_BAFF_BLYS	0.203654	0.599193
CD258_LIGHT	-0.0951738	0.807571
CD26	0.0440427	0.910422
CD267_TACI	0.0219405	0.955321
CD268_BAFF-R	0.442738	0.232705
CD269_BCMA	0.178348	0.646165
CD27-1	-0.324441	0.39432
CD278_ICOS	-0.361378	0.339291
CD279_PD-1	-0.735278	0.023983
CD28-1	-0.085207	0.827464
CD29	0.217544	0.573931
CD294_CRTH2	0.44659	0.22818
CD3	-0.312755	0.412537
CD30	0.714925	0.0304071
CD303_BDCA-2	-0.353039	0.351368
CD305_LAIR1	-0.424538	0.25473
CD307D_FcRL4	-0.00606915	0.987636
CD309_VEGFR2	-0.356961	0.345662
CD31	-0.00499154	0.989832
CD314_NKG2D	0.118634	0.761138
CD319_CRACC	-0.000454219	0.999075
CD32	-0.229428	0.552633
CD324_E-Cadherin	-0.332619	0.381798
CD326_Ep-CAM	0.107151	0.783792
CD328_Siglec-7	-0.477739	0.193382
CD335_NKp46	-0.146936	0.705997
CD336_NKp44	-0.146662	0.706527
CD337_NKp30	0.161996	0.677117
CD35	-0.471324	0.200288
CD357_GITR	0.0313463	0.936194
CD36-1	-0.0566992	0.884802
CD360_IL-21R	-0.0194262	0.960438
CD366_Tim-3	-0.211987	0.583992
CD38-1	-0.221683	0.566478
CD39	-0.624752	0.0720486
CD4-1	-0.155103	0.690293
CD40-1	0.486803	0.183855
CD41	-0.135472	0.728204
CD44-1	-0.0776056	0.842694
CD45	-0.691318	0.0391534
CD45RA	0.375101	0.319871
CD45RO	-0.469431	0.202352
CD47-1	0.264699	0.49126
CD49B	-0.0638084	0.870451
CD49D	-0.215462	0.577692
CD49F	0.298889	0.434635
CD5-1	-0.420487	0.259778
CD52-1	-0.0776143	0.842677
CD54	-0.391621	0.297254
CD56_NCAM	0.041062	0.916467
CD57_Recombinant	-0.72606	0.026769
CD58_LFA-3	-0.174745	0.652946
CD62L	0.586481	0.0969349
CD66B	0.122153	0.754225
CD69-1	-0.215179	0.578205
CD7-1	0.143286	0.713048
CD70-1	-0.0834216	0.831037
CD71	-0.30127	0.430803
CD73_Ecto-5-nucleotidase	-0.0413378	0.915907
CD8	-0.365018	0.334085
CD81_TAPA-1	-0.362342	0.337909
CD82-1	-0.132666	0.733667
CD85J_ILT2	0.394948	0.292801
CD88_C5aR	0.100602	0.796777
CD90_Thy1	0.387756	0.302469
CD94	0.0580576	0.882058
CD95-FAS	-0.53857	0.134651
CD96_TACTILE	0.165688	0.670091
CD99-1	-0.277928	0.469
CX3CR1-1	-0.251042	0.514685
DR3_TRAMP	-0.376679	0.317675
GARP_LRRC32	0.0613833	0.875343
HLA-A-B-C	-0.407944	0.275738
HLA-A2	-0.573302	0.106571
HLA-DR	0.202404	0.601484
HLA-F-1	-0.00686019	0.986025
ITGB7-1	-0.397498	0.289411
Ig-Light-Chain-L	0.317637	0.40488
IgG_Fc	0.299781	0.433198
KLRG1_MAFA	-0.289561	0.449789
Mac-2_Galectin-3	-0.109788	0.778576
NLRP2-1	0.666093	0.0501367
Podoplanin	0.310778	0.415656
TCR-A-B	-0.313457	0.411431
TCR-G-D	-0.127411	0.743925
TCR-VA24-JA18_iNKT_cell	-0.17952	0.643966
TCR-VA7.2	-0.0441923	0.910119
TCR-VB13.1	0.13722	0.724806
TCR-VD2	-0.479166	0.191864
TCR-VG9	0.10016	0.797653
TIGIT_VSTM3	-0.218866	0.571547
TSLPR_CRL2	-0.0595768	0.878989
XCR1-1	-0.507168	0.163442

## Sheet: S3.4
	r	p-value
HALLMARK_ADIPOGENESIS	0.11686	0.764627
HALLMARK_ALLOGRAFT_REJECTION	0.16051	0.679952
HALLMARK_ANDROGEN_RESPONSE	0.193874	0.617207
HALLMARK_APICAL_JUNCTION	-0.467239	0.204755
HALLMARK_APICAL_SURFACE	0.577897	0.103148
HALLMARK_APOPTOSIS	-0.505109	0.165443
HALLMARK_BILE_ACID_METABOLISM	-0.122704	0.753145
HALLMARK_CHOLESTEROL_HOMEOSTASIS	-0.568643	0.11011
HALLMARK_COAGULATION	-0.340085	0.370532
HALLMARK_COMPLEMENT	-0.291024	0.447396
HALLMARK_DNA_REPAIR	-0.223676	0.562904
HALLMARK_E2F_TARGETS	-0.0743205	0.849291
HALLMARK_EPITHELIAL_MESENCHYMAL_TRANSITION	-0.340552	0.369833
HALLMARK_ESTROGEN_RESPONSE_EARLY	-0.100245	0.797485
HALLMARK_ESTROGEN_RESPONSE_LATE	-0.543837	0.130141
HALLMARK_FATTY_ACID_METABOLISM	-0.270892	0.480785
HALLMARK_G2M_CHECKPOINT	-0.27058	0.481312
HALLMARK_GLYCOLYSIS	0.132597	0.733802
HALLMARK_HEDGEHOG_SIGNALING	-0.325182	0.393178
HALLMARK_HEME_METABOLISM	0.0985307	0.800892
HALLMARK_HYPOXIA	0.00385895	0.992139
HALLMARK_IL2_STAT5_SIGNALING	0.106417	0.785245
HALLMARK_IL6_JAK_STAT3_SIGNALING	0.556697	0.119507
HALLMARK_INFLAMMATORY_RESPONSE	-0.0190765	0.961149
HALLMARK_INTERFERON_ALPHA_RESPONSE	0.0963676	0.805194
HALLMARK_INTERFERON_GAMMA_RESPONSE	0.126377	0.745949
HALLMARK_KRAS_SIGNALING_DN	-0.25988	0.499475
HALLMARK_KRAS_SIGNALING_UP	0.0916464	0.814601
HALLMARK_MITOTIC_SPINDLE	-0.22113	0.567473
HALLMARK_MTORC1_SIGNALING	-0.229405	0.552673
HALLMARK_MYC_TARGETS_V1	0.222267	0.565431
HALLMARK_MYC_TARGETS_V2	0.292361	0.445216
HALLMARK_MYOGENESIS	-0.348209	0.358456
HALLMARK_NOTCH_SIGNALING	-0.0644335	0.86919
HALLMARK_OXIDATIVE_PHOSPHORYLATION	-0.249109	0.518035
HALLMARK_P53_PATHWAY	-0.122562	0.753423
HALLMARK_PEROXISOME	-0.131947	0.735069
HALLMARK_PI3K_AKT_MTOR_SIGNALING	-0.173183	0.655894
HALLMARK_PROTEIN_SECRETION	-0.251808	0.513359
HALLMARK_REACTIVE_OXYGEN_SPECIES_PATHWAY	0.216867	0.575153
HALLMARK_SPERMATOGENESIS	-0.348689	0.357748
HALLMARK_TGF_BETA_SIGNALING	-0.348407	0.358165
HALLMARK_TNFA_SIGNALING_VIA_NFKB	-0.26584	0.489324
HALLMARK_UNFOLDED_PROTEIN_RESPONSE	0.148475	0.70303
HALLMARK_UV_RESPONSE_DN	-0.0791518	0.839593
HALLMARK_UV_RESPONSE_UP	-0.180929	0.641321
HALLMARK_WNT_BETA_CATENIN_SIGNALING	0.546505	0.127889
HALLMARK_XENOBIOTIC_METABOLISM	-0.173506	0.655285
ABBUD_LIF_SIGNALING_1_DN	-0.113269	0.771703
ABBUD_LIF_SIGNALING_1_UP	0.326345	0.391387
ABDELMOHSEN_ELAVL4_TARGETS	0.220097	0.569331
ABE_INNER_EAR	0.470547	0.201133
ABE_VEGFA_TARGETS_2HR	0.127199	0.74434
ABE_VEGFA_TARGETS_30MIN	-0.360275	0.340876
ABRAHAM_ALPC_VS_MULTIPLE_MYELOMA_DN	0.185697	0.632405
ABRAHAM_ALPC_VS_MULTIPLE_MYELOMA_UP	-0.257463	0.503616
ABRAMSON_INTERACT_WITH_AIRE	-0.0650856	0.867876
ACEVEDO_LIVER_CANCER_DN	0.0793329	0.83923
ACEVEDO_LIVER_CANCER_WITH_H3K27ME3_DN	-0.0699764	0.858026
ACEVEDO_LIVER_CANCER_WITH_H3K27ME3_UP	0.305608	0.423863
ACEVEDO_LIVER_CANCER_WITH_H3K9ME3_DN	-0.272663	0.477809
ACEVEDO_LIVER_CANCER_WITH_H3K9ME3_UP	-0.50508	0.165472
ACEVEDO_LIVER_TUMOR_VS_NORMAL_ADJACENT_TISSUE_DN	0.417947	0.26297
ACEVEDO_METHYLATED_IN_LIVER_CANCER_DN	0.21364	0.580991
ACEVEDO_NORMAL_TISSUE_ADJACENT_TO_LIVER_TUMOR_DN	-0.109585	0.778978
ACEVEDO_NORMAL_TISSUE_ADJACENT_TO_LIVER_TUMOR_UP	0.397793	0.28902
ACOSTA_PROLIFERATION_INDEPENDENT_MYC_TARGETS_DN	0.605361	0.0840892
ACOSTA_PROLIFERATION_INDEPENDENT_MYC_TARGETS_UP	0.0947756	0.808364
ADDYA_ERYTHROID_DIFFERENTIATION_BY_HEMIN	-0.220542	0.568531
AFFAR_YY1_TARGETS_DN	-0.531747	0.14063
AFFAR_YY1_TARGETS_UP	0.22988	0.551828
AGUIRRE_PANCREATIC_CANCER_COPY_NUMBER_DN	0.21381	0.580684
AGUIRRE_PANCREATIC_CANCER_COPY_NUMBER_UP	-0.00342238	0.993028
AIGNER_ZEB1_TARGETS	0.149074	0.701877
AIYAR_COBRA1_TARGETS_DN	-0.378332	0.315381
AIYAR_COBRA1_TARGETS_UP	-0.0881274	0.821626
AKL_HTLV1_INFECTION_DN	0.310721	0.415745
AKL_HTLV1_INFECTION_UP	-0.468791	0.203052
ALCALA_APOPTOSIS	-0.0943109	0.80929
ALCALAY_AML_BY_NPM1_LOCALIZATION_DN	0.34033	0.370165
ALCALAY_AML_BY_NPM1_LOCALIZATION_UP	0.631325	0.0682277
ALFANO_MYC_TARGETS	-0.616331	0.0771358
ALONSO_METASTASIS_EMT_UP	-0.531844	0.140545
ALONSO_METASTASIS_UP	-0.273811	0.475881
ALTEMEIER_RESPONSE_TO_LPS_WITH_MECHANICAL_VENTILATION	-0.408855	0.274562
AMBROSINI_FLAVOPIRIDOL_TREATMENT_TP53	0.187178	0.629643
AMIT_DELAYED_EARLY_GENES	-0.191639	0.621348
AMIT_EGF_RESPONSE_120_HELA	0.0719723	0.854011
AMIT_EGF_RESPONSE_120_MCF10A	0.084271	0.829337
AMIT_EGF_RESPONSE_240_HELA	-0.378921	0.314567
AMIT_EGF_RESPONSE_240_MCF10A	-0.334059	0.379612
AMIT_EGF_RESPONSE_40_HELA	0.0232347	0.952688
AMIT_EGF_RESPONSE_480_HELA	-0.140322	0.718788
AMIT_EGF_RESPONSE_480_MCF10A	-0.170402	0.66115
AMIT_EGF_RESPONSE_60_HELA	-0.0493062	0.899758
AMIT_EGF_RESPONSE_60_MCF10A	-0.0848205	0.828238
AMIT_SERUM_RESPONSE_120_MCF10A	-0.0340326	0.930736
AMIT_SERUM_RESPONSE_240_MCF10A	-0.189853	0.624664
AMIT_SERUM_RESPONSE_40_MCF10A	-0.0504292	0.897484
AMIT_SERUM_RESPONSE_480_MCF10A	0.177	0.648701
AMIT_SERUM_RESPONSE_60_MCF10A	-0.0879851	0.82191
AMUNDSON_RESPONSE_TO_ARSENITE	-0.405881	0.278412
ANASTASSIOU_MULTICANCER_INVASIVENESS_SIGNATURE	-0.297446	0.436964
ANDERSEN_CHOLANGIOCARCINOMA_CLASS1	-0.0483456	0.901703
ANDERSEN_CHOLANGIOCARCINOMA_CLASS2	-0.16365	0.673967
ANDERSEN_LIVER_CANCER_KRT19_DN	0.572715	0.107013
ANDERSEN_LIVER_CANCER_KRT19_UP	0.255438	0.507096
APPEL_IMATINIB_RESPONSE	0.058239	0.881691
APPIERTO_RESPONSE_TO_FENRETINIDE_DN	0.285368	0.456673
APPIERTO_RESPONSE_TO_FENRETINIDE_UP	0.0577949	0.882588
APRELIKOVA_BRCA1_TARGETS	-0.234229	0.544114
ASGHARZADEH_NEUROBLASTOMA_POOR_SURVIVAL_DN	0.568989	0.109845
ASTIER_INTEGRIN_SIGNALING	0.361519	0.339089
ASTON_MAJOR_DEPRESSIVE_DISORDER_DN	-0.0761989	0.845518
ASTON_MAJOR_DEPRESSIVE_DISORDER_UP	-0.240515	0.533036
AUNG_GASTRIC_CANCER	0.459954	0.21286
AZARE_NEOPLASTIC_TRANSFORMATION_BY_STAT3_UP	-0.034228	0.930339
AZARE_STAT3_TARGETS	0.0530502	0.89218
BACOLOD_RESISTANCE_TO_ALKYLATING_AGENTS_DN	0.307906	0.420206
BAE_BRCA1_TARGETS_DN	0.458761	0.214204
BAE_BRCA1_TARGETS_UP	0.00692214	0.985899
BAELDE_DIABETIC_NEPHROPATHY_DN	0.263263	0.493702
BAELDE_DIABETIC_NEPHROPATHY_UP	0.210468	0.586752
BAKKER_FOXO3_TARGETS_DN	0.213408	0.581412
BAKKER_FOXO3_TARGETS_UP	-0.0331033	0.932624
BALDWIN_PRKCI_TARGETS_UP	-0.510878	0.159871
BANDRES_RESPONSE_TO_CARMUSTIN_MGMT_24HR_DN	-0.428333	0.25005
BANDRES_RESPONSE_TO_CARMUSTIN_MGMT_48HR_DN	-0.0428052	0.912931
BANDRES_RESPONSE_TO_CARMUSTIN_MGMT_48HR_UP	0.237824	0.537767
BANDRES_RESPONSE_TO_CARMUSTIN_WITHOUT_MGMT_48HR_DN	-0.282179	0.46194
BANDRES_RESPONSE_TO_CARMUSTIN_WITHOUT_MGMT_48HR_UP	0.0697439	0.858494
BARIS_THYROID_CANCER_DN	0.455821	0.217537
BARIS_THYROID_CANCER_UP	-0.169933	0.662038
BARRIER_CANCER_RELAPSE_NORMAL_SAMPLE_DN	0.212071	0.583839
BARRIER_CANCER_RELAPSE_NORMAL_SAMPLE_UP	0.129099	0.740627
BARRIER_COLON_CANCER_RECURRENCE_UP	0.209181	0.589095
BASAKI_YBX1_TARGETS_DN	0.269247	0.483559
BASAKI_YBX1_TARGETS_UP	-0.107285	0.783526
BASSO_B_LYMPHOCYTE_NETWORK	-0.285954	0.455708
BASSO_CD40_SIGNALING_DN	0.353765	0.350308
BASSO_CD40_SIGNALING_UP	-0.483275	0.187531
BASSO_HAIRY_CELL_LEUKEMIA_UP	-0.0501082	0.898134
BAUS_TFF2_TARGETS_UP	-0.114927	0.768434
BECKER_TAMOXIFEN_RESISTANCE_DN	0.134353	0.730382
BECKER_TAMOXIFEN_RESISTANCE_UP	0.10496	0.78813
BEGUM_TARGETS_OF_PAX3_FOXO1_FUSION_DN	-0.124159	0.750292
BEGUM_TARGETS_OF_PAX3_FOXO1_FUSION_UP	0.202482	0.601341
BEIER_GLIOMA_STEM_CELL_DN	-0.214232	0.579919
BEIER_GLIOMA_STEM_CELL_UP	0.00330704	0.993263
BENITEZ_GBM_PROTEASOME_INHIBITION_RESPONSE	-0.219261	0.570835
BENNETT_SYSTEMIC_LUPUS_ERYTHEMATOSUS	-0.304838	0.425091
BENPORATH_EED_TARGETS	-0.12742	0.743909
BENPORATH_ES_1	-0.196336	0.612654
BENPORATH_ES_2	-0.288309	0.451838
BENPORATH_ES_CORE_NINE_CORRELATED	0.0785955	0.840708
BENPORATH_ES_WITH_H3K27ME3	-0.416595	0.264676
BENPORATH_MYC_TARGETS_WITH_EBOX	0.221687	0.566472
BENPORATH_NOS_TARGETS	0.309203	0.418148
BENPORATH_OCT4_TARGETS	0.289861	0.449296
BENPORATH_PRC2_TARGETS	-0.0546215	0.889002
BENPORATH_PROLIFERATION	-0.214641	0.579178
BENPORATH_SUZ12_TARGETS	-0.274077	0.475436
BERENJENO_ROCK_SIGNALING_NOT_VIA_RHOA_DN	-0.250449	0.515711
BERENJENO_TRANSFORMED_BY_RHOA_DN	-0.202643	0.601046
BERENJENO_TRANSFORMED_BY_RHOA_FOREVER_DN	-0.483606	0.187184
BERENJENO_TRANSFORMED_BY_RHOA_REVERSIBLY_DN	-0.101029	0.795928
BERNARD_PPAPDC1B_TARGETS_DN	-0.454871	0.218619
BERNARD_PPAPDC1B_TARGETS_UP	0.208119	0.59103
BERTUCCI_INVASIVE_CARCINOMA_DUCTAL_VS_LOBULAR_DN	0.208347	0.590615
BERTUCCI_INVASIVE_CARCINOMA_DUCTAL_VS_LOBULAR_UP	-0.368206	0.329558
BERTUCCI_MEDULLARY_VS_DUCTAL_BREAST_CANCER_DN	-0.229878	0.551832
BERTUCCI_MEDULLARY_VS_DUCTAL_BREAST_CANCER_UP	0.151451	0.697304
BHAT_ESR1_TARGETS_NOT_VIA_AKT1_DN	-0.363147	0.336756
BHAT_ESR1_TARGETS_NOT_VIA_AKT1_UP	-0.154927	0.690629
BHAT_ESR1_TARGETS_VIA_AKT1_DN	0.0134939	0.972515
BHAT_ESR1_TARGETS_VIA_AKT1_UP	-0.379862	0.313267
BHATI_G2M_ARREST_BY_2METHOXYESTRADIOL_DN	0.270468	0.481501
BHATI_G2M_ARREST_BY_2METHOXYESTRADIOL_UP	-0.147347	0.705206
BHATTACHARYA_EMBRYONIC_STEM_CELL	0.398527	0.288049
BIDUS_METASTASIS_DN	-0.142534	0.714504
BIDUS_METASTASIS_UP	-0.12806	0.742657
BILANGES_RAPAMYCIN_SENSITIVE_GENES	0.6174	0.0764778
BILANGES_RAPAMYCIN_SENSITIVE_VIA_TSC1_AND_TSC2	0.629961	0.06901
BILANGES_SERUM_AND_RAPAMYCIN_SENSITIVE_GENES	0.434915	0.242041
BILANGES_SERUM_RESPONSE_TRANSLATION	0.472054	0.199495
BILANGES_SERUM_SENSITIVE_GENES	0.461358	0.211285
BILANGES_SERUM_SENSITIVE_VIA_TSC1	-0.344437	0.364039
BILANGES_SERUM_SENSITIVE_VIA_TSC2	0.304602	0.425468
BILBAN_B_CLL_LPL_DN	-0.149619	0.700828
BILBAN_B_CLL_LPL_UP	0.25055	0.515536
BILD_CTNNB1_ONCOGENIC_SIGNATURE	-0.0947934	0.808329
BILD_E2F3_ONCOGENIC_SIGNATURE	-0.227112	0.55676
BILD_HRAS_ONCOGENIC_SIGNATURE	0.271675	0.479468
BILD_MYC_ONCOGENIC_SIGNATURE	0.181952	0.639404
BILD_SRC_ONCOGENIC_SIGNATURE	0.0662684	0.865492
BIOCARTA_41BB_PATHWAY	-0.271371	0.479979
BIOCARTA_AGR_PATHWAY	-0.257351	0.503809
BIOCARTA_AKT_PATHWAY	-0.308781	0.418817
BIOCARTA_ALK_PATHWAY	-0.603409	0.0853653
BIOCARTA_ARAP_PATHWAY	0.0893822	0.81912
BIOCARTA_ARENRF2_PATHWAY	0.341438	0.368507
BIOCARTA_ARF_PATHWAY	-0.13229	0.7344
BIOCARTA_AT1R_PATHWAY	0.156476	0.687663
BIOCARTA_ATM_PATHWAY	0.358697	0.343152
BIOCARTA_ATRBRCA_PATHWAY	0.0671285	0.863759
BIOCARTA_BAD_PATHWAY	0.428096	0.25034
BIOCARTA_BARRESTIN_SRC_PATHWAY	-0.0891679	0.819548
BIOCARTA_BCELLSURVIVAL_PATHWAY	-0.0457244	0.907013
BIOCARTA_BCR_PATHWAY	0.199566	0.606701
BIOCARTA_BIOPEPTIDES_PATHWAY	0.331305	0.383798
BIOCARTA_CALCINEURIN_PATHWAY	-0.0169515	0.965475
BIOCARTA_CARM_ER_PATHWAY	-0.315432	0.40833
BIOCARTA_CASPASE_PATHWAY	-0.320238	0.400828
BIOCARTA_CCR3_PATHWAY	-0.356367	0.346524
BIOCARTA_CCR5_PATHWAY	0.263534	0.493242
BIOCARTA_CD40_PATHWAY	-0.0464686	0.905505
BIOCARTA_CDMAC_PATHWAY	0.237249	0.53878
BIOCARTA_CELLCYCLE_PATHWAY	0.0100873	0.979452
BIOCARTA_CERAMIDE_PATHWAY	0.525275	0.146444
BIOCARTA_CHEMICAL_PATHWAY	-0.0108562	0.977886
BIOCARTA_CREB_PATHWAY	0.515296	0.155678
BIOCARTA_CTCF_PATHWAY	-0.286548	0.454732
BIOCARTA_CTLA4_PATHWAY	0.337964	0.373717
BIOCARTA_CXCR4_PATHWAY	0.239342	0.535096
BIOCARTA_DEATH_PATHWAY	-0.058907	0.880342
BIOCARTA_ECM_PATHWAY	-0.662187	0.0519949
BIOCARTA_EDG1_PATHWAY	-0.513648	0.157234
BIOCARTA_EFP_PATHWAY	-0.207552	0.592065
BIOCARTA_EGF_PATHWAY	0.774054	0.014358
BIOCARTA_EICOSANOID_PATHWAY	0.0701303	0.857716
BIOCARTA_EIF_PATHWAY	0.301327	0.430713
BIOCARTA_EIF4_PATHWAY	0.344057	0.364604
BIOCARTA_EPO_PATHWAY	0.428011	0.250445
BIOCARTA_ERAD_PATHWAY	-0.430505	0.247391
BIOCARTA_ERK_PATHWAY	0.152519	0.695251
BIOCARTA_ERK5_PATHWAY	0.526113	0.145684
BIOCARTA_ETS_PATHWAY	0.409353	0.273921
BIOCARTA_FAS_PATHWAY	-0.288146	0.452107
BIOCARTA_FCER1_PATHWAY	0.448846	0.225553
BIOCARTA_FMLP_PATHWAY	0.00647378	0.986812
BIOCARTA_G1_PATHWAY	-0.163687	0.673896
BIOCARTA_G2_PATHWAY	-0.254295	0.509064
BIOCARTA_GCR_PATHWAY	-0.220594	0.568436
BIOCARTA_GH_PATHWAY	0.0178579	0.96363
BIOCARTA_GLEEVEC_PATHWAY	0.672406	0.0472238
BIOCARTA_GPCR_PATHWAY	0.559919	0.116926
BIOCARTA_GRANULOCYTES_PATHWAY	-0.159043	0.682752
BIOCARTA_GSK3_PATHWAY	0.387737	0.302496
BIOCARTA_HCMV_PATHWAY	0.553052	0.122466
BIOCARTA_HDAC_PATHWAY	0.0140745	0.971332
BIOCARTA_HER2_PATHWAY	0.646515	0.0598898
BIOCARTA_HIVNEF_PATHWAY	-0.389479	0.300139
BIOCARTA_HSP27_PATHWAY	0.125196	0.748261
BIOCARTA_IGF1_PATHWAY	0.76362	0.0166308
BIOCARTA_IGF1MTOR_PATHWAY	0.378792	0.314746
BIOCARTA_IGF1R_PATHWAY	0.617969	0.0761292
BIOCARTA_IL10_PATHWAY	0.615911	0.0773954
BIOCARTA_IL12_PATHWAY	-0.0979327	0.802081
BIOCARTA_IL1R_PATHWAY	0.0468176	0.904798
BIOCARTA_IL2_PATHWAY	0.694198	0.0380089
BIOCARTA_IL2RB_PATHWAY	0.560919	0.116133
BIOCARTA_IL6_PATHWAY	0.817512	0.00711505
BIOCARTA_IL7_PATHWAY	0.437547	0.238877
BIOCARTA_INSULIN_PATHWAY	0.75606	0.0184194
BIOCARTA_INTEGRIN_PATHWAY	-0.0407088	0.917183
BIOCARTA_KERATINOCYTE_PATHWAY	0.304035	0.426374
BIOCARTA_LAIR_PATHWAY	-0.675116	0.046007
BIOCARTA_MAL_PATHWAY	-0.218052	0.573015
BIOCARTA_MAPK_PATHWAY	0.4738	0.197606
BIOCARTA_MCM_PATHWAY	-0.48004	0.190938
BIOCARTA_MEF2D_PATHWAY	-0.051442	0.895434
BIOCARTA_MET_PATHWAY	0.576616	0.104095
BIOCARTA_MHC_PATHWAY	-0.522874	0.148636
BIOCARTA_MITOCHONDRIA_PATHWAY	-0.0355314	0.927692
BIOCARTA_MPR_PATHWAY	0.341713	0.368097
BIOCARTA_MTOR_PATHWAY	0.1673	0.667028
BIOCARTA_NDKDYNAMIN_PATHWAY	0.265231	0.490357
BIOCARTA_NFAT_PATHWAY	0.197398	0.610694
BIOCARTA_NFKB_PATHWAY	-0.239133	0.535465
BIOCARTA_NGF_PATHWAY	0.588688	0.0953751
BIOCARTA_NKCELLS_PATHWAY	-0.679133	0.0442415
BIOCARTA_NKT_PATHWAY	-0.122125	0.754281
BIOCARTA_NO1_PATHWAY	0.209089	0.589262
BIOCARTA_NTHI_PATHWAY	-0.353689	0.350419
BIOCARTA_P38MAPK_PATHWAY	0.459082	0.213842
BIOCARTA_P53HYPOXIA_PATHWAY	0.145537	0.708699
BIOCARTA_PAR1_PATHWAY	-0.431241	0.246493
BIOCARTA_PDGF_PATHWAY	0.755316	0.0186021
BIOCARTA_PML_PATHWAY	-0.407159	0.276755
BIOCARTA_PPARA_PATHWAY	0.153615	0.693147
BIOCARTA_PRC2_PATHWAY	0.145012	0.709711
BIOCARTA_PROTEASOME_PATHWAY	-0.255905	0.506292
BIOCARTA_PTDINS_PATHWAY	-0.00300972	0.993869
BIOCARTA_PTEN_PATHWAY	0.186375	0.631139
BIOCARTA_PYK2_PATHWAY	0.165152	0.671108
BIOCARTA_RAC1_PATHWAY	-0.604558	0.0846125
BIOCARTA_RACCYCD_PATHWAY	-0.641264	0.0626951
BIOCARTA_RAS_PATHWAY	-0.213169	0.581845
BIOCARTA_RELA_PATHWAY	-0.439448	0.236607
BIOCARTA_RHO_PATHWAY	-0.570855	0.108421
BIOCARTA_SODD_PATHWAY	0.24649	0.522589
BIOCARTA_STATHMIN_PATHWAY	0.386421	0.304283
BIOCARTA_STRESS_PATHWAY	0.295487	0.440134
BIOCARTA_TALL1_PATHWAY	0.306798	0.421967
BIOCARTA_TCR_PATHWAY	0.0757	0.84652
BIOCARTA_TEL_PATHWAY	0.0151175	0.969209
BIOCARTA_TFF_PATHWAY	-0.0898624	0.818161
BIOCARTA_TGFB_PATHWAY	-0.167617	0.666427
BIOCARTA_TID_PATHWAY	-0.285797	0.455967
BIOCARTA_TNFR1_PATHWAY	-0.132724	0.733555
BIOCARTA_TNFR2_PATHWAY	-0.081184	0.835519
BIOCARTA_TOB1_PATHWAY	-0.277267	0.470102
BIOCARTA_TOLL_PATHWAY	0.454544	0.218992
BIOCARTA_TPO_PATHWAY	0.600706	0.0871526
BIOCARTA_VDR_PATHWAY	-0.340232	0.370312
BIOCARTA_VEGF_PATHWAY	-0.0752678	0.847388
BIOCARTA_VIP_PATHWAY	0.264197	0.492114
BIOCARTA_WNT_PATHWAY	-0.299804	0.433161
BLALOCK_ALZHEIMERS_DISEASE_INCIPIENT_DN	0.242041	0.530361
BLALOCK_ALZHEIMERS_DISEASE_INCIPIENT_UP	0.204385	0.597854
BLANCO_MELO_BETA_INTERFERON_TREATED_BRONCHIAL_EPITHELIAL_CELLS_DN	0.0406129	0.917378
BLANCO_MELO_BETA_INTERFERON_TREATED_BRONCHIAL_EPITHELIAL_CELLS_UP	0.38504	0.306162
BLANCO_MELO_BRONCHIAL_EPITHELIAL_CELLS_INFLUENZA_A_DEL_NS1_INFECTION_DN	-0.326796	0.390695
BLANCO_MELO_BRONCHIAL_EPITHELIAL_CELLS_INFLUENZA_A_INFECTION_DN	-0.0723416	0.853268
BLANCO_MELO_BRONCHIAL_EPITHELIAL_CELLS_INFLUENZA_A_INFECTION_UP	-0.187013	0.62995
BLANCO_MELO_COVID19_BRONCHIAL_EPITHELIAL_CELLS_SARS_COV_2_INFECTION_DN	-0.276923	0.470676
BLANCO_MELO_COVID19_BRONCHIAL_EPITHELIAL_CELLS_SARS_COV_2_INFECTION_UP	0.337467	0.374465
BLANCO_MELO_COVID19_SARS_COV_2_INFECTION_A594_ACE2_EXPRESSING_CELLS_DN	-0.00695698	0.985828
BLANCO_MELO_COVID19_SARS_COV_2_INFECTION_A594_ACE2_EXPRESSING_CELLS_RUXOLITINIB_DN	0.30781	0.420358
BLANCO_MELO_COVID19_SARS_COV_2_INFECTION_A594_ACE2_EXPRESSING_CELLS_RUXOLITINIB_UP	-0.00913375	0.981394
BLANCO_MELO_COVID19_SARS_COV_2_INFECTION_A594_ACE2_EXPRESSING_CELLS_UP	0.168065	0.665577
BLANCO_MELO_COVID19_SARS_COV_2_INFECTION_A594_CELLS_DN	-0.0913935	0.815106
BLANCO_MELO_COVID19_SARS_COV_2_INFECTION_A594_CELLS_UP	0.1438	0.712054
BLANCO_MELO_COVID19_SARS_COV_2_INFECTION_CALU3_CELLS_UP	0.450509	0.223627
BLANCO_MELO_COVID19_SARS_COV_2_LOW_MOI_INFECTION_A594_ACE2_EXPRESSING_CELLS_UP	-0.271613	0.479572
BLANCO_MELO_COVID19_SARS_COV_2_POS_PATIENT_LUNG_TISSUE_DN	0.693858	0.0381431
BLANCO_MELO_COVID19_SARS_COV_2_POS_PATIENT_LUNG_TISSUE_UP	0.162567	0.676029
BLANCO_MELO_HUMAN_PARAINFLUENZA_VIRUS_3_INFECTION_A594_CELLS_DN	0.177325	0.648089
BLANCO_MELO_HUMAN_PARAINFLUENZA_VIRUS_3_INFECTION_A594_CELLS_UP	0.207013	0.593049
BLANCO_MELO_INFLUENZA_A_INFECTION_A594_CELLS_DN	0.448196	0.226309
BLANCO_MELO_INFLUENZA_A_INFECTION_A594_CELLS_UP	-0.298178	0.435783
BLANCO_MELO_MERS_COV_INFECTION_MCR5_CELLS_DN	0.455066	0.218396
BLANCO_MELO_MERS_COV_INFECTION_MCR5_CELLS_UP	0.159558	0.681768
BLANCO_MELO_RESPIRATORY_SYNCYTIAL_VIRUS_INFECTION_A594_CELLS_DN	0.628056	0.0701114
BLANCO_MELO_RESPIRATORY_SYNCYTIAL_VIRUS_INFECTION_A594_CELLS_UP	0.388934	0.300875
BLUM_RESPONSE_TO_SALIRASIB_DN	-0.587626	0.0961239
BLUM_RESPONSE_TO_SALIRASIB_UP	0.100495	0.796988
BOCHKIS_FOXA2_TARGETS	0.351856	0.353097
BOGNI_TREATMENT_RELATED_MYELOID_LEUKEMIA_DN	-0.236762	0.539638
BOGNI_TREATMENT_RELATED_MYELOID_LEUKEMIA_UP	0.537366	0.135696
BOHN_PRIMARY_IMMUNODEFICIENCY_SYNDROM_DN	0.381657	0.310795
BOHN_PRIMARY_IMMUNODEFICIENCY_SYNDROM_UP	0.59823	0.0888096
BONCI_TARGETS_OF_MIR15A_AND_MIR16_1	0.146094	0.707623
BONOME_OVARIAN_CANCER_POOR_SURVIVAL_DN	-0.240176	0.53363
BONOME_OVARIAN_CANCER_POOR_SURVIVAL_UP	-0.110282	0.7776
BONOME_OVARIAN_CANCER_SURVIVAL_OPTIMAL_DEBULKING	0.0195781	0.960129
BONOME_OVARIAN_CANCER_SURVIVAL_SUBOPTIMAL_DEBULKING	0.100719	0.796544
BOQUEST_STEM_CELL_CULTURED_VS_FRESH_UP	-0.342137	0.367464
BOQUEST_STEM_CELL_DN	-0.442299	0.233223
BOQUEST_STEM_CELL_UP	-0.413186	0.269007
BORCZUK_MALIGNANT_MESOTHELIOMA_DN	-0.185244	0.633249
BORCZUK_MALIGNANT_MESOTHELIOMA_UP	0.0326312	0.933583
BORLAK_LIVER_CANCER_EGF_UP	0.338243	0.373297
BOSCO_ALLERGEN_INDUCED_TH2_ASSOCIATED_MODULE	0.178853	0.645216
BOSCO_EPITHELIAL_DIFFERENTIATION_MODULE	0.454387	0.219172
BOSCO_INTERFERON_INDUCED_ANTIVIRAL_MODULE	-0.231208	0.549467
BOSCO_TH1_CYTOTOXIC_MODULE	0.051843	0.894623
BOUDOUKHA_BOUND_BY_IGF2BP2	0.592432	0.0927645
BOWIE_RESPONSE_TO_EXTRACELLULAR_MATRIX	0.135951	0.727274
BOWIE_RESPONSE_TO_TAMOXIFEN	0.00970532	0.98023
BOYAULT_LIVER_CANCER_SUBCLASS_G1_DN	-0.00630573	0.987155
BOYAULT_LIVER_CANCER_SUBCLASS_G1_UP	0.205439	0.595924
BOYAULT_LIVER_CANCER_SUBCLASS_G12_UP	-0.355833	0.347298
BOYAULT_LIVER_CANCER_SUBCLASS_G123_DN	0.3309	0.384415
BOYAULT_LIVER_CANCER_SUBCLASS_G123_UP	-0.0994847	0.798996
BOYAULT_LIVER_CANCER_SUBCLASS_G2	-0.113128	0.771982
BOYAULT_LIVER_CANCER_SUBCLASS_G23_UP	-0.670732	0.047985
BOYAULT_LIVER_CANCER_SUBCLASS_G3_DN	-0.17154	0.658997
BOYAULT_LIVER_CANCER_SUBCLASS_G3_UP	-0.302252	0.429228
BOYAULT_LIVER_CANCER_SUBCLASS_G5_DN	-0.463565	0.208822
BOYAULT_LIVER_CANCER_SUBCLASS_G56_DN	-0.25006	0.516385
BOYAULT_LIVER_CANCER_SUBCLASS_G6_UP	0.292204	0.445472
BOYLAN_MULTIPLE_MYELOMA_C_CLUSTER_DN	-0.0180964	0.963144
BOYLAN_MULTIPLE_MYELOMA_C_CLUSTER_UP	-0.504765	0.165779
BOYLAN_MULTIPLE_MYELOMA_C_D_DN	0.0201483	0.958968
BOYLAN_MULTIPLE_MYELOMA_C_D_UP	0.548927	0.125867
BOYLAN_MULTIPLE_MYELOMA_C_DN	0.0879391	0.822002
BOYLAN_MULTIPLE_MYELOMA_C_UP	-0.561101	0.115989
BOYLAN_MULTIPLE_MYELOMA_D_CLUSTER_DN	0.449732	0.224526
BOYLAN_MULTIPLE_MYELOMA_D_CLUSTER_UP	0.0799949	0.837902
BOYLAN_MULTIPLE_MYELOMA_D_DN	0.103572	0.790882
BOYLAN_MULTIPLE_MYELOMA_D_UP	0.0847533	0.828372
BOYLAN_MULTIPLE_MYELOMA_PCA1_UP	0.449753	0.224502
BOYLAN_MULTIPLE_MYELOMA_PCA3_DN	0.37431	0.320975
BOYLAN_MULTIPLE_MYELOMA_PCA3_UP	0.17789	0.647027
BRACHAT_RESPONSE_TO_CAMPTOTHECIN_DN	0.0817739	0.834337
BRACHAT_RESPONSE_TO_CAMPTOTHECIN_UP	-0.241991	0.530447
BRACHAT_RESPONSE_TO_CISPLATIN	-0.231078	0.549699
BRACHAT_RESPONSE_TO_METHOTREXATE_DN	-0.301627	0.43023
BRACHAT_RESPONSE_TO_METHOTREXATE_UP	-0.27025	0.481867
BREDEMEYER_RAG_SIGNALING_NOT_VIA_ATM_DN	0.301086	0.431099
BREDEMEYER_RAG_SIGNALING_NOT_VIA_ATM_UP	0.154304	0.691824
BREDEMEYER_RAG_SIGNALING_VIA_ATM_NOT_VIA_NFKB_DN	-0.181739	0.639804
BREDEMEYER_RAG_SIGNALING_VIA_ATM_NOT_VIA_NFKB_UP	0.878475	0.0018256
BRIDEAU_IMPRINTED_GENES	-0.317992	0.404326
BROCKE_APOPTOSIS_REVERSED_BY_IL6	0.018836	0.961639
BROWN_MYELOID_CELL_DEVELOPMENT_DN	-0.527987	0.143992
BROWN_MYELOID_CELL_DEVELOPMENT_UP	-0.147377	0.705147
BROWNE_HCMV_INFECTION_10HR_DN	0.0621165	0.873863
BROWNE_HCMV_INFECTION_10HR_UP	-0.402776	0.28246
BROWNE_HCMV_INFECTION_12HR_DN	0.404053	0.280791
BROWNE_HCMV_INFECTION_12HR_UP	-0.140608	0.718232
BROWNE_HCMV_INFECTION_14HR_DN	-0.305763	0.423616
BROWNE_HCMV_INFECTION_14HR_UP	-0.535378	0.13743
BROWNE_HCMV_INFECTION_16HR_DN	-0.420337	0.259966
BROWNE_HCMV_INFECTION_16HR_UP	0.00381043	0.992238
BROWNE_HCMV_INFECTION_18HR_DN	-0.452967	0.220797
BROWNE_HCMV_INFECTION_18HR_UP	-0.52085	0.150498
BROWNE_HCMV_INFECTION_1HR_DN	-0.402222	0.283185
BROWNE_HCMV_INFECTION_1HR_UP	0.392638	0.295889
BROWNE_HCMV_INFECTION_20HR_DN	-0.127594	0.743569
BROWNE_HCMV_INFECTION_20HR_UP	-0.0867733	0.824332
BROWNE_HCMV_INFECTION_24HR_DN	-0.631754	0.0679828
BROWNE_HCMV_INFECTION_24HR_UP	-0.16473	0.671911
BROWNE_HCMV_INFECTION_2HR_DN	0.03309	0.932651
BROWNE_HCMV_INFECTION_2HR_UP	-0.54218	0.131549
BROWNE_HCMV_INFECTION_30MIN_DN	-0.0738072	0.850322
BROWNE_HCMV_INFECTION_30MIN_UP	0.149616	0.700834
BROWNE_HCMV_INFECTION_48HR_DN	-0.1199	0.758649
BROWNE_HCMV_INFECTION_48HR_UP	-0.443414	0.231907
BROWNE_HCMV_INFECTION_4HR_DN	0.187636	0.62879
BROWNE_HCMV_INFECTION_4HR_UP	-0.258856	0.501228
BROWNE_HCMV_INFECTION_6HR_DN	0.269402	0.483298
BROWNE_HCMV_INFECTION_6HR_UP	-0.223155	0.563838
BROWNE_HCMV_INFECTION_8HR_DN	-0.0670043	0.86401
BROWNE_HCMV_INFECTION_8HR_UP	-0.149926	0.700236
BROWNE_INTERFERON_RESPONSIVE_GENES	0.420554	0.259694
BRUECKNER_TARGETS_OF_MIRLET7A3_DN	0.569128	0.109739
BRUECKNER_TARGETS_OF_MIRLET7A3_UP	-0.360488	0.340571
BRUINS_UVC_RESPONSE_EARLY_LATE	-0.111572	0.775052
BRUINS_UVC_RESPONSE_MIDDLE	0.406708	0.277338
BRUINS_UVC_RESPONSE_VIA_TP53_GROUP_B	-0.102719	0.792573
BRUINS_UVC_RESPONSE_VIA_TP53_GROUP_C	0.328421	0.388202
BRUINS_UVC_RESPONSE_VIA_TP53_GROUP_D	-0.329557	0.386464
BRUNO_HEMATOPOIESIS	0.193594	0.617724
BUFFA_HYPOXIA_METAGENE	-0.539173	0.134131
BURTON_ADIPOGENESIS_1	-0.718814	0.0291019
BURTON_ADIPOGENESIS_10	0.116168	0.76599
BURTON_ADIPOGENESIS_11	-0.335833	0.376928
BURTON_ADIPOGENESIS_12	0.135234	0.728667
BURTON_ADIPOGENESIS_2	-0.299765	0.433223
BURTON_ADIPOGENESIS_3	-0.175687	0.651171
BURTON_ADIPOGENESIS_4	-0.0240747	0.950979
BURTON_ADIPOGENESIS_5	-0.0036158	0.992634
BURTON_ADIPOGENESIS_6	-0.0128894	0.973746
BURTON_ADIPOGENESIS_7	-0.141629	0.716254
BURTON_ADIPOGENESIS_8	-0.434481	0.242564
BURTON_ADIPOGENESIS_9	-0.138043	0.723209
BURTON_ADIPOGENESIS_PEAK_AT_0HR	-0.116885	0.764577
BURTON_ADIPOGENESIS_PEAK_AT_16HR	0.202716	0.600913
BURTON_ADIPOGENESIS_PEAK_AT_24HR	-0.157146	0.68638
BURTON_ADIPOGENESIS_PEAK_AT_2HR	-0.234194	0.544174
BURTON_ADIPOGENESIS_PEAK_AT_8HR	0.211007	0.585771
BYSTROEM_CORRELATED_WITH_IL5_DN	0.127935	0.742902
BYSTROEM_CORRELATED_WITH_IL5_UP	0.440692	0.235127
BYSTRYKH_HEMATOPOIESIS_STEM_CELL_AND_BRAIN_QTL_CIS	-0.0422239	0.91411
BYSTRYKH_HEMATOPOIESIS_STEM_CELL_AND_BRAIN_QTL_TRANS	-0.179555	0.643899
BYSTRYKH_HEMATOPOIESIS_STEM_CELL_QTL_CIS	-0.581344	0.100625
CADWELL_ATG16L1_TARGETS_DN	-0.356875	0.345787
CADWELL_ATG16L1_TARGETS_UP	-0.509122	0.161556
CAFFAREL_RESPONSE_TO_THC_24HR_5_DN	-0.0656543	0.86673
CAFFAREL_RESPONSE_TO_THC_24HR_5_UP	0.320413	0.400556
CAFFAREL_RESPONSE_TO_THC_DN	-0.418055	0.262833
CAFFAREL_RESPONSE_TO_THC_UP	0.374841	0.320233
CAIRO_HEPATOBLASTOMA_CLASSES_DN	-0.202394	0.601504
CAIRO_HEPATOBLASTOMA_DN	0.196002	0.613271
CAIRO_HEPATOBLASTOMA_UP	-0.00842593	0.982836
CAIRO_LIVER_DEVELOPMENT_DN	-0.403873	0.281026
CAIRO_LIVER_DEVELOPMENT_UP	-0.298036	0.436011
CAIRO_PML_TARGETS_BOUND_BY_MYC_DN	-0.0981219	0.801705
CAIRO_PML_TARGETS_BOUND_BY_MYC_UP	-0.113657	0.770938
CAMPS_COLON_CANCER_COPY_NUMBER_DN	0.142832	0.713927
CAMPS_COLON_CANCER_COPY_NUMBER_UP	-0.044429	0.909639
CARD_MIR302A_TARGETS	0.220746	0.568162
CASORELLI_ACUTE_PROMYELOCYTIC_LEUKEMIA_UP	0.0115509	0.976471
CASORELLI_APL_SECONDARY_VS_DE_NOVO_UP	-0.411607	0.271026
CASTELLANO_NRAS_TARGETS_UP	0.0678176	0.862372
CAVARD_LIVER_CANCER_MALIGNANT_VS_BENIGN	-0.317653	0.404855
CEBALLOS_TARGETS_OF_TP53_AND_MYC_DN	-0.440928	0.234847
CEBALLOS_TARGETS_OF_TP53_AND_MYC_UP	-0.33265	0.381751
CERIBELLI_GENES_INACTIVE_AND_BOUND_BY_NFY	0.602342	0.0860683
CERVERA_SDHB_TARGETS_1_DN	0.188326	0.627504
CERVERA_SDHB_TARGETS_1_UP	-0.165502	0.670442
CERVERA_SDHB_TARGETS_2	-0.0130835	0.97335
CHANDRAN_METASTASIS_DN	-0.488369	0.182237
CHANDRAN_METASTASIS_TOP50_DN	0.132364	0.734257
CHANDRAN_METASTASIS_TOP50_UP	0.492882	0.177618
CHANDRAN_METASTASIS_UP	0.01725	0.964867
CHANG_IMMORTALIZED_BY_HPV31_DN	0.141689	0.716138
CHANG_IMMORTALIZED_BY_HPV31_UP	-0.0768866	0.844137
CHANGOLKAR_H2AFY_TARGETS_DN	-0.126789	0.745142
CHANGOLKAR_H2AFY_TARGETS_UP	-0.127085	0.744564
CHARAFE_BREAST_CANCER_BASAL_VS_MESENCHYMAL_DN	-0.440909	0.234869
CHARAFE_BREAST_CANCER_BASAL_VS_MESENCHYMAL_UP	-0.196229	0.612852
CHARAFE_BREAST_CANCER_LUMINAL_VS_BASAL_DN	0.0911077	0.815676
CHARAFE_BREAST_CANCER_LUMINAL_VS_BASAL_UP	0.225069	0.560409
CHARAFE_BREAST_CANCER_LUMINAL_VS_MESENCHYMAL_DN	-0.0855093	0.82686
CHARAFE_BREAST_CANCER_LUMINAL_VS_MESENCHYMAL_UP	-0.0867722	0.824335
CHAUHAN_RESPONSE_TO_METHOXYESTRADIOL_DN	-0.328769	0.38767
CHAUHAN_RESPONSE_TO_METHOXYESTRADIOL_UP	0.0261959	0.946665
CHEBOTAEV_GR_TARGETS_DN	0.231382	0.549159
CHEBOTAEV_GR_TARGETS_UP	0.218356	0.572466
CHEMNITZ_RESPONSE_TO_PROSTAGLANDIN_E2_DN	-0.255369	0.507216
CHEMNITZ_RESPONSE_TO_PROSTAGLANDIN_E2_UP	-0.194013	0.616949
CHEN_ETV5_TARGETS_TESTIS	0.102884	0.792247
CHEN_HOXA5_TARGETS_9HR_DN	0.113593	0.771065
CHEN_HOXA5_TARGETS_9HR_UP	-0.293546	0.443286
CHEN_LIVER_METABOLISM_QTL_CIS	0.267875	0.485876
CHEN_LUNG_CANCER_SURVIVAL	-0.363384	0.336417
CHEN_LVAD_SUPPORT_OF_FAILING_HEART_DN	0.360622	0.340377
CHEN_LVAD_SUPPORT_OF_FAILING_HEART_UP	-0.294926	0.441045
CHEN_NEUROBLASTOMA_COPY_NUMBER_GAINS	-0.0811883	0.83551
CHENG_IMPRINTED_BY_ESTRADIOL	0.180818	0.641531
CHENG_RESPONSE_TO_NICKEL_ACETATE	0.147181	0.705525
CHEOK_RESPONSE_TO_HD_MTX_DN	0.165205	0.671007
CHEOK_RESPONSE_TO_HD_MTX_UP	-0.355427	0.347888
CHEOK_RESPONSE_TO_MERCAPTOPURINE_AND_HD_MTX_DN	-0.113977	0.770307
CHEOK_RESPONSE_TO_MERCAPTOPURINE_AND_LD_MTX_DN	0.0954332	0.807055
CHEOK_RESPONSE_TO_MERCAPTOPURINE_DN	0.164995	0.671407
CHESLER_BRAIN_HIGHEST_EXPRESSION	0.34383	0.364941
CHESLER_BRAIN_HIGHEST_GENETIC_VARIANCE	-0.00785616	0.983996
CHESLER_BRAIN_QTL_CIS	-0.460895	0.211804
CHIANG_LIVER_CANCER_SUBCLASS_CTNNB1_DN	0.0159574	0.967499
CHIANG_LIVER_CANCER_SUBCLASS_CTNNB1_UP	-0.125026	0.748593
CHIANG_LIVER_CANCER_SUBCLASS_INTERFERON_DN	0.0418675	0.914833
CHIANG_LIVER_CANCER_SUBCLASS_INTERFERON_UP	0.00632945	0.987106
CHIANG_LIVER_CANCER_SUBCLASS_POLYSOMY7_DN	0.0412079	0.916171
CHIANG_LIVER_CANCER_SUBCLASS_POLYSOMY7_UP	-0.391803	0.297009
CHIANG_LIVER_CANCER_SUBCLASS_PROLIFERATION_DN	0.21181	0.584312
CHIANG_LIVER_CANCER_SUBCLASS_PROLIFERATION_UP	0.190817	0.622873
CHIANG_LIVER_CANCER_SUBCLASS_UNANNOTATED_DN	-0.213077	0.582013
CHIANG_LIVER_CANCER_SUBCLASS_UNANNOTATED_UP	-0.182965	0.637508
CHIARADONNA_NEOPLASTIC_TRANSFORMATION_CDC25_DN	-0.455991	0.217343
CHIARADONNA_NEOPLASTIC_TRANSFORMATION_CDC25_UP	0.203826	0.598877
CHIARADONNA_NEOPLASTIC_TRANSFORMATION_KRAS_CDC25_DN	0.710203	0.0320427
CHIARADONNA_NEOPLASTIC_TRANSFORMATION_KRAS_CDC25_UP	-0.442817	0.232612
CHIARADONNA_NEOPLASTIC_TRANSFORMATION_KRAS_DN	-0.388539	0.30141
CHIARADONNA_NEOPLASTIC_TRANSFORMATION_KRAS_UP	-0.284547	0.458026
CHIARETTI_ACUTE_LYMPHOBLASTIC_LEUKEMIA_ZAP70	-0.416943	0.264237
CHIARETTI_T_ALL_REFRACTORY_TO_THERAPY	0.162135	0.676852
CHIARETTI_T_ALL_RELAPSE_PROGNOSIS	-0.0981913	0.801567
CHIBA_RESPONSE_TO_TSA	-0.33152	0.38347
CHIBA_RESPONSE_TO_TSA_DN	0.292906	0.444327
CHIBA_RESPONSE_TO_TSA_UP	-0.124991	0.748662
CHICAS_RB1_TARGETS_CONFLUENT	-0.306261	0.422822
CHICAS_RB1_TARGETS_GROWING	-0.451552	0.222424
CHICAS_RB1_TARGETS_LOW_SERUM	-0.0195503	0.960185
CHICAS_RB1_TARGETS_SENESCENT	-0.142565	0.714444
CHIN_BREAST_CANCER_COPY_NUMBER_UP	0.0655304	0.866979
CHNG_MULTIPLE_MYELOMA_HYPERPLOID_DN	0.21779	0.573486
CHNG_MULTIPLE_MYELOMA_HYPERPLOID_UP	0.54014	0.133297
CHO_NR4A1_TARGETS	-0.187516	0.629013
CHOI_ATL_CHRONIC_VS_ACUTE_DN	0.435404	0.241452
CHOI_ATL_STAGE_PREDICTOR	0.0318892	0.935091
CHOW_RASSF1_TARGETS_DN	-0.279566	0.466275
CHOW_RASSF1_TARGETS_UP	-0.505977	0.164598
CHUANG_OXIDATIVE_STRESS_RESPONSE_UP	0.304457	0.4257
CHUNG_BLISTER_CYTOTOXICITY_DN	0.371419	0.325025
CHUNG_BLISTER_CYTOTOXICITY_UP	-0.313674	0.411091
CHYLA_CBFA2T3_TARGETS_DN	0.00453193	0.990768
CHYLA_CBFA2T3_TARGETS_UP	-0.433271	0.244028
COATES_MACROPHAGE_M1_VS_M2_DN	0.0297283	0.939483
COATES_MACROPHAGE_M1_VS_M2_UP	0.207704	0.591787
COLDREN_GEFITINIB_RESISTANCE_DN	0.458935	0.214008
COLDREN_GEFITINIB_RESISTANCE_UP	0.218686	0.571872
COLIN_PILOCYTIC_ASTROCYTOMA_VS_GLIOBLASTOMA_DN	0.243865	0.527168
COLIN_PILOCYTIC_ASTROCYTOMA_VS_GLIOBLASTOMA_UP	0.373985	0.321429
COLINA_TARGETS_OF_4EBP1_AND_4EBP2	0.00358099	0.992705
COLLER_MYC_TARGETS_UP	-0.0572386	0.883712
COLLIS_PRKDC_REGULATORS	0.291378	0.446819
COLLIS_PRKDC_SUBSTRATES	-0.0942913	0.809329
CONCANNON_APOPTOSIS_BY_EPOXOMICIN_DN	0.328982	0.387344
CONCANNON_APOPTOSIS_BY_EPOXOMICIN_UP	0.114421	0.769431
CONRAD_STEM_CELL	-0.0053848	0.98903
CORONEL_RFX7_DIRECT_TARGETS_UP	0.275118	0.473693
CORRE_MULTIPLE_MYELOMA_DN	-0.208583	0.590184
CORRE_MULTIPLE_MYELOMA_UP	-0.155051	0.690393
COULOUARN_TEMPORAL_TGFB1_SIGNATURE_DN	-0.219394	0.570596
COULOUARN_TEMPORAL_TGFB1_SIGNATURE_UP	0.428994	0.249239
COWLING_MYCN_TARGETS	0.140191	0.719041
CREIGHTON_AKT1_SIGNALING_VIA_MTOR_DN	-0.265415	0.490045
CREIGHTON_AKT1_SIGNALING_VIA_MTOR_UP	-0.0639234	0.870219
CREIGHTON_ENDOCRINE_THERAPY_RESISTANCE_1	0.201247	0.603609
CREIGHTON_ENDOCRINE_THERAPY_RESISTANCE_2	-0.347904	0.358905
CREIGHTON_ENDOCRINE_THERAPY_RESISTANCE_4	-0.110128	0.777904
CREIGHTON_ENDOCRINE_THERAPY_RESISTANCE_5	-0.332534	0.381926
CROMER_METASTASIS_DN	-0.502201	0.168295
CROMER_METASTASIS_UP	0.145167	0.709413
CROMER_TUMORIGENESIS_DN	0.496874	0.173589
CROMER_TUMORIGENESIS_UP	0.806346	0.00865773
CROONQUIST_IL6_DEPRIVATION_DN	-0.383024	0.308919
CROONQUIST_NRAS_SIGNALING_DN	-0.224559	0.561322
CROONQUIST_NRAS_SIGNALING_UP	-0.324057	0.394912
CROONQUIST_NRAS_VS_STROMAL_STIMULATION_DN	-0.169545	0.662773
CROONQUIST_NRAS_VS_STROMAL_STIMULATION_UP	-0.134428	0.730236
CROONQUIST_STROMAL_STIMULATION_UP	-0.29867	0.434988
CUI_GLUCOSE_DEPRIVATION	-0.207072	0.59294
CUI_TCF21_TARGETS_2_UP	-0.222028	0.56586
CUI_TCF21_TARGETS_DN	0.361771	0.338727
CUI_TCF21_TARGETS_UP	-0.0149493	0.969551
DACOSTA_ERCC3_ALLELE_XPCS_VS_TTD_DN	-0.195465	0.614262
DACOSTA_UV_RESPONSE_VIA_ERCC3_COMMON_DN	0.250829	0.515054
DACOSTA_UV_RESPONSE_VIA_ERCC3_COMMON_UP	-0.271077	0.480474
DACOSTA_UV_RESPONSE_VIA_ERCC3_TTD_DN	-0.152633	0.695032
DACOSTA_UV_RESPONSE_VIA_ERCC3_TTD_UP	-0.100958	0.796068
DACOSTA_UV_RESPONSE_VIA_ERCC3_UP	-0.260504	0.498409
DACOSTA_UV_RESPONSE_VIA_ERCC3_XPCS_DN	-0.258624	0.501625
DACOSTA_UV_RESPONSE_VIA_ERCC3_XPCS_UP	-0.726258	0.0267072
DAIRKEE_CANCER_PRONE_RESPONSE_BPA	-0.197101	0.611242
DAIRKEE_CANCER_PRONE_RESPONSE_BPA_E2	0.296278	0.438854
DAIRKEE_CANCER_PRONE_RESPONSE_E2	0.188215	0.62771
DALESSIO_TSA_RESPONSE	-0.414533	0.267292
DANG_MYC_TARGETS_DN	-0.104359	0.789321
DANG_MYC_TARGETS_UP	0.164389	0.672559
DANG_REGULATED_BY_MYC_DN	0.295525	0.440073
DANG_REGULATED_BY_MYC_UP	-0.890148	0.00129733
DARWICHE_PAPILLOMA_PROGRESSION_RISK	-0.00364517	0.992574
DARWICHE_PAPILLOMA_RISK_HIGH_DN	0.0519719	0.894362
DARWICHE_PAPILLOMA_RISK_HIGH_UP	0.518034	0.153111
DARWICHE_PAPILLOMA_RISK_LOW_DN	0.202319	0.601641
DARWICHE_PAPILLOMA_RISK_LOW_UP	0.3538	0.350256
DARWICHE_SKIN_TUMOR_PROMOTER_DN	0.344096	0.364546
DARWICHE_SKIN_TUMOR_PROMOTER_UP	0.204688	0.597298
DARWICHE_SQUAMOUS_CELL_CARCINOMA_DN	0.237459	0.538411
DARWICHE_SQUAMOUS_CELL_CARCINOMA_UP	0.313017	0.412125
DASU_IL6_SIGNALING_SCAR_UP	-0.139059	0.721236
DASU_IL6_SIGNALING_UP	-0.327587	0.389481
DAUER_STAT3_TARGETS_DN	0.372007	0.324199
DAUER_STAT3_TARGETS_UP	0.573542	0.10639
DAVICIONI_MOLECULAR_ARMS_VS_ERMS_DN	-0.248082	0.519819
DAVICIONI_MOLECULAR_ARMS_VS_ERMS_UP	0.324982	0.393486
DAVICIONI_PAX_FOXO1_SIGNATURE_IN_ARMS_UP	-0.508801	0.161865
DAVICIONI_RHABDOMYOSARCOMA_PAX_FOXO1_FUSION_UP	0.140353	0.718727
DAVICIONI_TARGETS_OF_PAX_FOXO1_FUSIONS_DN	0.024307	0.950507
DAVICIONI_TARGETS_OF_PAX_FOXO1_FUSIONS_UP	-0.282846	0.460836
DAVIES_MULTIPLE_MYELOMA_VS_MGUS_DN	-0.312314	0.413231
DAWSON_METHYLATED_IN_LYMPHOMA_TCL1	0.40425	0.280535
DAZARD_RESPONSE_TO_UV_NHEK_DN	0.424744	0.254475
DAZARD_RESPONSE_TO_UV_NHEK_UP	-0.0204672	0.958319
DAZARD_RESPONSE_TO_UV_SCC_DN	0.289097	0.450547
DAZARD_RESPONSE_TO_UV_SCC_UP	-0.0740771	0.84978
DAZARD_UV_RESPONSE_CLUSTER_G1	0.540627	0.132878
DAZARD_UV_RESPONSE_CLUSTER_G2	-0.450299	0.22387
DAZARD_UV_RESPONSE_CLUSTER_G28	-0.2603	0.498756
DAZARD_UV_RESPONSE_CLUSTER_G3	0.0224814	0.954221
DAZARD_UV_RESPONSE_CLUSTER_G6	0.257361	0.503792
DE_YY1_TARGETS_DN	0.136664	0.725887
DEBIASI_APOPTOSIS_BY_REOVIRUS_INFECTION_DN	-0.145101	0.70954
DEBIASI_APOPTOSIS_BY_REOVIRUS_INFECTION_UP	0.221222	0.567307
DELACROIX_RAR_BOUND_ES	-0.468372	0.203511
DELACROIX_RAR_TARGETS_UP	-0.149165	0.701702
DELACROIX_RARG_BOUND_MEF	0.816365	0.00726417
DELASERNA_MYOD_TARGETS_DN	-0.254514	0.508688
DELASERNA_MYOD_TARGETS_UP	-0.199548	0.606732
DELLA_RESPONSE_TO_TSA_AND_BUTYRATE	-0.114533	0.76921
DELPUECH_FOXO3_TARGETS_DN	0.292515	0.444964
DELPUECH_FOXO3_TARGETS_UP	0.178616	0.645662
DELYS_THYROID_CANCER_DN	0.0932958	0.811313
DELYS_THYROID_CANCER_UP	-0.388584	0.301349
DEMAGALHAES_AGING_UP	-0.296052	0.439219
DEN_INTERACT_WITH_LCA5	-0.360277	0.340873
DER_IFN_ALPHA_RESPONSE_UP	0.251153	0.514493
DER_IFN_BETA_RESPONSE_UP	0.239725	0.534424
DER_IFN_GAMMA_RESPONSE_UP	0.259051	0.500895
DESERT_PERIPORTAL_HEPATOCELLULAR_CARCINOMA_SUBCLASS_UP	-0.12265	0.753251
DESERT_PERIVENOUS_HEPATOCELLULAR_CARCINOMA_SUBCLASS_UP	0.282288	0.46176
DESERT_STEM_CELL_HEPATOCELLULAR_CARCINOMA_SUBCLASS_UP	-0.340837	0.369406
DEURIG_T_CELL_PROLYMPHOCYTIC_LEUKEMIA_DN	-0.0990812	0.799798
DEURIG_T_CELL_PROLYMPHOCYTIC_LEUKEMIA_UP	0.245694	0.523976
DIAZ_CHRONIC_MYELOGENOUS_LEUKEMIA_DN	0.550114	0.124882
DING_LUNG_CANCER_BY_MUTATION_RATE	-0.0193358	0.960622
DING_LUNG_CANCER_EXPRESSION_BY_COPY_NUMBER	-0.145851	0.708092
DING_LUNG_CANCER_MUTATED_FREQUENTLY	-0.248482	0.519123
DIRMEIER_LMP1_RESPONSE_EARLY	-0.272255	0.478494
DIRMEIER_LMP1_RESPONSE_LATE_DN	0.0922929	0.813312
DIRMEIER_LMP1_RESPONSE_LATE_UP	-0.786417	0.011946
DITTMER_PTHLH_TARGETS_DN	-0.131379	0.736176
DITTMER_PTHLH_TARGETS_UP	-0.275854	0.472461
DOANE_BREAST_CANCER_CLASSES_DN	-0.407106	0.276823
DOANE_BREAST_CANCER_CLASSES_UP	-0.0406105	0.917383
DOANE_BREAST_CANCER_ESR1_UP	0.124994	0.748657
DOANE_RESPONSE_TO_ANDROGEN_DN	0.112152	0.773908
DOANE_RESPONSE_TO_ANDROGEN_UP	-0.36877	0.32876
DORN_ADENOVIRUS_INFECTION_12HR_DN	-0.345758	0.362079
DORN_ADENOVIRUS_INFECTION_12HR_UP	0.0974818	0.802978
DORN_ADENOVIRUS_INFECTION_24HR_DN	-0.0634334	0.871207
DORN_ADENOVIRUS_INFECTION_32HR_DN	-0.153771	0.692847
DORN_ADENOVIRUS_INFECTION_48HR_DN	-0.242297	0.529913
DORSAM_HOXA9_TARGETS_DN	-0.467801	0.204137
DORSAM_HOXA9_TARGETS_UP	-0.154085	0.692245
DORSEY_GAB2_TARGETS	0.201601	0.602958
DOUGLAS_BMI1_TARGETS_DN	0.338734	0.372559
DOUGLAS_BMI1_TARGETS_UP	-0.476094	0.195139
DUAN_PRDM5_TARGETS	-0.425695	0.253299
DUNNE_TARGETS_OF_AML1_MTG8_FUSION_UP	-0.00862362	0.982433
DURAND_STROMA_NS_UP	0.218838	0.571598
DURAND_STROMA_S_UP	0.255625	0.506775
DURCHDEWALD_SKIN_CARCINOGENESIS_DN	0.137007	0.725221
DURCHDEWALD_SKIN_CARCINOGENESIS_UP	0.00156338	0.996815
DUTERTRE_ESTRADIOL_RESPONSE_24HR_DN	0.21358	0.581101
DUTERTRE_ESTRADIOL_RESPONSE_24HR_UP	-0.614689	0.0781528
DUTERTRE_ESTRADIOL_RESPONSE_6HR_DN	0.324263	0.394595
DUTERTRE_ESTRADIOL_RESPONSE_6HR_UP	-0.110989	0.776203
DUTTA_APOPTOSIS_VIA_NFKB	-0.121702	0.755111
EBAUER_MYOGENIC_TARGETS_OF_PAX3_FOXO1_FUSION	-0.019177	0.960945
EBAUER_TARGETS_OF_PAX3_FOXO1_FUSION_DN	0.0603429	0.877443
EBAUER_TARGETS_OF_PAX3_FOXO1_FUSION_UP	-0.14601	0.707784
EGUCHI_CELL_CYCLE_RB1_TARGETS	-0.094457	0.808999
EHLERS_ANEUPLOIDY_UP	-0.0726028	0.852743
EHRLICH_ICF_SYNDROM_DN	-0.457192	0.215979
EINAV_INTERFERON_SIGNATURE_IN_CANCER	0.219988	0.569527
ELLWOOD_MYC_TARGETS_DN	-0.119686	0.759069
ELLWOOD_MYC_TARGETS_UP	0.315273	0.408579
ELVIDGE_HIF1A_AND_HIF2A_TARGETS_DN	0.103142	0.791735
ELVIDGE_HIF1A_AND_HIF2A_TARGETS_UP	-0.206418	0.594135
ELVIDGE_HIF1A_TARGETS_DN	0.134244	0.730594
ELVIDGE_HIF1A_TARGETS_UP	-0.298105	0.4359
ELVIDGE_HYPOXIA_BY_DMOG_DN	-0.200473	0.605032
ELVIDGE_HYPOXIA_BY_DMOG_UP	0.210957	0.585862
ELVIDGE_HYPOXIA_DN	-0.450577	0.223549
ELVIDGE_HYPOXIA_UP	0.146073	0.707664
ENGELMANN_CANCER_PROGENITORS_DN	-0.299151	0.434213
ENGELMANN_CANCER_PROGENITORS_UP	0.400502	0.285444
ENK_UV_RESPONSE_EPIDERMIS_DN	-0.356129	0.346868
ENK_UV_RESPONSE_EPIDERMIS_UP	-0.491576	0.178948
ENK_UV_RESPONSE_KERATINOCYTE_DN	-0.0125036	0.974531
ENK_UV_RESPONSE_KERATINOCYTE_UP	-0.0569555	0.884284
EPPERT_CE_HSC_LSC	0.105824	0.786419
EPPERT_HSC_R	0.536735	0.136244
EPPERT_LSC_R	-0.117731	0.762914
EPPERT_PROGENITOR	-0.372662	0.323281
FAELT_B_CLL_WITH_VH_REARRANGEMENTS_DN	0.0484728	0.901445
FAELT_B_CLL_WITH_VH_REARRANGEMENTS_UP	-0.327052	0.390301
FAELT_B_CLL_WITH_VH3_21_DN	0.159638	0.681616
FAELT_B_CLL_WITH_VH3_21_UP	-0.593746	0.0918587
FALVELLA_SMOKERS_WITH_LUNG_CANCER	-0.0722616	0.853429
FARDIN_HYPOXIA_11	0.0770739	0.843762
FARMER_BREAST_CANCER_APOCRINE_VS_BASAL	-0.276956	0.47062
FARMER_BREAST_CANCER_APOCRINE_VS_LUMINAL	-0.132081	0.734807
FARMER_BREAST_CANCER_BASAL_VS_LULMINAL	0.242108	0.530242
FARMER_BREAST_CANCER_CLUSTER_1	-0.0548388	0.888563
FARMER_BREAST_CANCER_CLUSTER_2	0.0499734	0.898407
FARMER_BREAST_CANCER_CLUSTER_5	0.277857	0.469118
FERNANDEZ_BOUND_BY_MYC	0.0438317	0.91085
FERRANDO_HOX11_NEIGHBORS	-0.705217	0.0338305
FERRANDO_T_ALL_WITH_MLL_ENL_FUSION_DN	-0.111037	0.776108
FERRANDO_T_ALL_WITH_MLL_ENL_FUSION_UP	0.163567	0.674125
FERRANDO_TAL1_NEIGHBORS	-0.391081	0.29798
FERRARI_RESPONSE_TO_FENRETINIDE_UP	-0.487239	0.183404
FERREIRA_EWINGS_SARCOMA_UNSTABLE_VS_STABLE_DN	0.0704525	0.857068
FERREIRA_EWINGS_SARCOMA_UNSTABLE_VS_STABLE_UP	-0.327859	0.389064
FIGUEROA_AML_METHYLATION_CLUSTER_1_DN	0.0291114	0.940737
FIGUEROA_AML_METHYLATION_CLUSTER_1_UP	-0.450969	0.223096
FIGUEROA_AML_METHYLATION_CLUSTER_2_UP	-0.00278801	0.99432
FIGUEROA_AML_METHYLATION_CLUSTER_3_DN	-0.182137	0.639058
FIGUEROA_AML_METHYLATION_CLUSTER_3_UP	-0.128119	0.742541
FIGUEROA_AML_METHYLATION_CLUSTER_4_UP	0.350291	0.355391
FIGUEROA_AML_METHYLATION_CLUSTER_5_DN	0.0564335	0.885339
FIGUEROA_AML_METHYLATION_CLUSTER_6_DN	-0.049364	0.899641
FIGUEROA_AML_METHYLATION_CLUSTER_6_UP	0.0977245	0.802495
FIGUEROA_AML_METHYLATION_CLUSTER_7_UP	-0.222701	0.564652
FINAK_BREAST_CANCER_SDPP_SIGNATURE	-0.516989	0.154088
FINETTI_BREAST_CANCER_KINOME_GREEN	-0.0573005	0.883587
FIRESTEIN_CTNNB1_PATHWAY	0.0479591	0.902486
FIRESTEIN_PROLIFERATION	0.398809	0.287676
FISCHER_DIRECT_P53_TARGETS_META_ANALYSIS	0.087321	0.823238
FISCHER_G1_S_CELL_CYCLE	-0.357467	0.34493
FISCHER_G2_M_CELL_CYCLE	-0.00960572	0.980433
FLECHNER_BIOPSY_KIDNEY_TRANSPLANT_OK_VS_DONOR_DN	-0.158714	0.683382
FLECHNER_BIOPSY_KIDNEY_TRANSPLANT_REJECTED_VS_OK_DN	-0.0443825	0.909733
FLECHNER_BIOPSY_KIDNEY_TRANSPLANT_REJECTED_VS_OK_UP	-0.325803	0.392221
FLECHNER_PBL_KIDNEY_TRANSPLANT_OK_VS_DONOR_DN	-0.116229	0.765869
FLECHNER_PBL_KIDNEY_TRANSPLANT_OK_VS_DONOR_UP	0.399756	0.286427
FLECHNER_PBL_KIDNEY_TRANSPLANT_REJECTED_VS_OK_DN	0.231423	0.549086
FLECHNER_PBL_KIDNEY_TRANSPLANT_REJECTED_VS_OK_UP	0.185378	0.633
FLORIO_NEOCORTEX_BASAL_RADIAL_GLIA_DN	-0.192582	0.6196
FLORIO_NEOCORTEX_BASAL_RADIAL_GLIA_UP	0.316036	0.407384
FLOTHO_PEDIATRIC_ALL_THERAPY_RESPONSE_DN	-0.367075	0.331161
FLOTHO_PEDIATRIC_ALL_THERAPY_RESPONSE_UP	0.402405	0.282946
FONTAINE_FOLLICULAR_THYROID_ADENOMA_DN	-0.511554	0.159226
FONTAINE_FOLLICULAR_THYROID_ADENOMA_UP	0.565741	0.112351
FONTAINE_PAPILLARY_THYROID_CARCINOMA_DN	0.0424738	0.913603
FONTAINE_PAPILLARY_THYROID_CARCINOMA_UP	0.0586738	0.880813
FONTAINE_THYROID_TUMOR_UNCERTAIN_MALIGNANCY_DN	-0.335578	0.377313
FONTAINE_THYROID_TUMOR_UNCERTAIN_MALIGNANCY_UP	-0.161741	0.677603
FOROUTAN_INTEGRATED_TGFB_EMT_DN	0.121434	0.755637
FOROUTAN_INTEGRATED_TGFB_EMT_UP	-0.267544	0.486437
FOROUTAN_PRODRANK_TGFB_EMT_DN	-0.0730134	0.851918
FOROUTAN_PRODRANK_TGFB_EMT_UP	-0.117805	0.762767
FOROUTAN_TGFB_EMT_DN	0.0903296	0.817229
FOROUTAN_TGFB_EMT_UP	-0.109854	0.778445
FORTSCHEGGER_PHF8_TARGETS_UP	-0.270991	0.48062
FOSTER_KDM1A_TARGETS_DN	-0.220803	0.56806
FOSTER_KDM1A_TARGETS_UP	0.247179	0.52139
FOSTER_TOLERANT_MACROPHAGE_DN	-0.368774	0.328754
FOSTER_TOLERANT_MACROPHAGE_UP	0.152941	0.694441
FOURNIER_ACINAR_DEVELOPMENT_LATE_2	-0.08892	0.820043
FOURNIER_ACINAR_DEVELOPMENT_LATE_DN	-0.14011	0.719198
FRASOR_RESPONSE_TO_ESTRADIOL_DN	-0.152107	0.696042
FRASOR_RESPONSE_TO_ESTRADIOL_UP	-0.00323995	0.9934
FRASOR_RESPONSE_TO_SERM_OR_FULVESTRANT_DN	0.222896	0.564303
FRASOR_RESPONSE_TO_SERM_OR_FULVESTRANT_UP	-0.38586	0.305045
FRASOR_TAMOXIFEN_RESPONSE_UP	-0.142433	0.714698
FRIDMAN_IMMORTALIZATION_DN	-0.131214	0.736498
FRIDMAN_SENESCENCE_UP	-0.257605	0.503373
FUJII_YBX1_TARGETS_DN	-0.585886	0.0973576
FUJII_YBX1_TARGETS_UP	0.0859722	0.825934
FULCHER_INFLAMMATORY_RESPONSE_LECTIN_VS_LPS_DN	-0.0196152	0.960053
FULCHER_INFLAMMATORY_RESPONSE_LECTIN_VS_LPS_UP	-0.049524	0.899316
FUNG_IL2_SIGNALING_1	-0.155447	0.689633
FURUKAWA_DUSP6_TARGETS_PCI35_DN	-0.154982	0.690525
FURUKAWA_DUSP6_TARGETS_PCI35_UP	0.151502	0.697205
GABRIELY_MIR21_TARGETS	0.55019	0.12482
GAJATE_RESPONSE_TO_TRABECTEDIN_DN	-0.238227	0.537058
GAJATE_RESPONSE_TO_TRABECTEDIN_UP	-0.320657	0.400178
GAL_LEUKEMIC_STEM_CELL_DN	-0.388859	0.300976
GAL_LEUKEMIC_STEM_CELL_UP	0.411407	0.271282
GALE_APL_WITH_FLT3_MUTATED_UP	-0.00123402	0.997486
GALINDO_IMMUNE_RESPONSE_TO_ENTEROTOXIN	-0.559354	0.117376
GALLUZZI_PERMEABILIZE_MITOCHONDRIA	-0.255043	0.507776
GARCIA_TARGETS_OF_FLI1_AND_DAX1_DN	0.239285	0.535196
GARCIA_TARGETS_OF_FLI1_AND_DAX1_UP	-0.591848	0.093169
GARGALOVIC_RESPONSE_TO_OXIDIZED_PHOSPHOLIPIDS_BLACK_UP	0.106833	0.784421
GARGALOVIC_RESPONSE_TO_OXIDIZED_PHOSPHOLIPIDS_BLUE_DN	-0.0603814	0.877365
GARGALOVIC_RESPONSE_TO_OXIDIZED_PHOSPHOLIPIDS_BLUE_UP	-0.302347	0.429076
GARGALOVIC_RESPONSE_TO_OXIDIZED_PHOSPHOLIPIDS_CYAN_UP	0.00844209	0.982803
GARGALOVIC_RESPONSE_TO_OXIDIZED_PHOSPHOLIPIDS_GREEN_DN	0.355584	0.34766
GARGALOVIC_RESPONSE_TO_OXIDIZED_PHOSPHOLIPIDS_GREEN_UP	0.108971	0.780191
GARGALOVIC_RESPONSE_TO_OXIDIZED_PHOSPHOLIPIDS_GREY_DN	0.0106858	0.978233
GARGALOVIC_RESPONSE_TO_OXIDIZED_PHOSPHOLIPIDS_MAGENTA_UP	-0.235228	0.542347
GARGALOVIC_RESPONSE_TO_OXIDIZED_PHOSPHOLIPIDS_PINK_DN	0.321718	0.39853
GARGALOVIC_RESPONSE_TO_OXIDIZED_PHOSPHOLIPIDS_RED_DN	-0.0774679	0.842971
GARGALOVIC_RESPONSE_TO_OXIDIZED_PHOSPHOLIPIDS_TURQUOISE_DN	-0.294777	0.441286
GARGALOVIC_RESPONSE_TO_OXIDIZED_PHOSPHOLIPIDS_TURQUOISE_UP	0.064373	0.869312
GARGALOVIC_RESPONSE_TO_OXIDIZED_PHOSPHOLIPIDS_YELLOW_DN	-0.218615	0.571999
GARGALOVIC_RESPONSE_TO_OXIDIZED_PHOSPHOLIPIDS_YELLOW_UP	-0.129078	0.740668
GARY_CD5_TARGETS_DN	-0.0837379	0.830404
GARY_CD5_TARGETS_UP	-0.0861516	0.825575
GAURNIER_PSMD4_TARGETS	0.0115444	0.976485
GAUSSMANN_MLL_AF4_FUSION_TARGETS_A_DN	0.232024	0.548019
GAUSSMANN_MLL_AF4_FUSION_TARGETS_A_UP	-0.0168127	0.965758
GAUSSMANN_MLL_AF4_FUSION_TARGETS_B_UP	-0.231957	0.548139
GAUSSMANN_MLL_AF4_FUSION_TARGETS_C_UP	0.424125	0.255243
GAUSSMANN_MLL_AF4_FUSION_TARGETS_D_UP	-0.396188	0.291149
GAUSSMANN_MLL_AF4_FUSION_TARGETS_E_UP	-0.579564	0.101923
GAUSSMANN_MLL_AF4_FUSION_TARGETS_F_DN	0.273114	0.47705
GAUSSMANN_MLL_AF4_FUSION_TARGETS_F_UP	0.408929	0.274467
GAUSSMANN_MLL_AF4_FUSION_TARGETS_G_DN	-0.151039	0.698096
GAUSSMANN_MLL_AF4_FUSION_TARGETS_G_UP	0.295058	0.440831
GAVIN_FOXP3_TARGETS_CLUSTER_P2	-0.246632	0.522341
GAVIN_FOXP3_TARGETS_CLUSTER_P3	-0.0215732	0.956069
GAVIN_FOXP3_TARGETS_CLUSTER_P4	-0.0642646	0.869531
GAVIN_FOXP3_TARGETS_CLUSTER_P6	-0.642334	0.0621171
GAVIN_FOXP3_TARGETS_CLUSTER_P7	0.280469	0.464774
GAVIN_FOXP3_TARGETS_CLUSTER_T4	-0.0241357	0.950855
GAVIN_FOXP3_TARGETS_CLUSTER_T7	0.125757	0.747162
GAVIN_IL2_RESPONSIVE_FOXP3_TARGETS_UP	0.466949	0.205075
GAVIN_PDE3B_TARGETS	-0.115195	0.767906
GAZDA_DIAMOND_BLACKFAN_ANEMIA_ERYTHROID_DN	-0.0424734	0.913604
GAZDA_DIAMOND_BLACKFAN_ANEMIA_ERYTHROID_UP	-0.28084	0.464159
GAZDA_DIAMOND_BLACKFAN_ANEMIA_MYELOID_DN	0.170872	0.660261
GAZDA_DIAMOND_BLACKFAN_ANEMIA_MYELOID_UP	-0.480059	0.190918
GAZDA_DIAMOND_BLACKFAN_ANEMIA_PROGENITOR_DN	-0.11242	0.773378
GAZDA_DIAMOND_BLACKFAN_ANEMIA_PROGENITOR_UP	-0.124534	0.749557
GAZIN_EPIGENETIC_SILENCING_BY_KRAS	-0.46975	0.202002
GEISS_RESPONSE_TO_DSRNA_UP	-0.420731	0.259472
GENTILE_RESPONSE_CLUSTER_D3	-0.324213	0.394671
GENTILE_UV_HIGH_DOSE_DN	-0.273926	0.475688
GENTILE_UV_LOW_DOSE_DN	0.593629	0.0919396
GENTILE_UV_LOW_DOSE_UP	-0.418419	0.262375
GENTILE_UV_RESPONSE_CLUSTER_D1	0.0875053	0.822869
GENTILE_UV_RESPONSE_CLUSTER_D2	0.0153262	0.968784
GENTILE_UV_RESPONSE_CLUSTER_D4	-0.127686	0.743388
GENTILE_UV_RESPONSE_CLUSTER_D5	-0.822662	0.00647127
GENTILE_UV_RESPONSE_CLUSTER_D6	-0.103661	0.790705
GENTILE_UV_RESPONSE_CLUSTER_D7	0.345457	0.362526
GENTILE_UV_RESPONSE_CLUSTER_D8	0.330456	0.385091
GENTILE_UV_RESPONSE_CLUSTER_D9	0.11224	0.773734
GENTLES_LEUKEMIC_STEM_CELL_UP	0.537546	0.135539
GEORGES_CELL_CYCLE_MIR192_TARGETS	-0.14593	0.70794
GERHOLD_ADIPOGENESIS_DN	-0.241514	0.531283
GERHOLD_ADIPOGENESIS_UP	0.0181008	0.963135
GERY_CEBP_TARGETS	-0.187691	0.628687
GESERICK_TERT_TARGETS_DN	-0.382289	0.309927
GHANDHI_BYSTANDER_IRRADIATION_UP	-0.551373	0.123843
GHANDHI_DIRECT_IRRADIATION_DN	-0.35579	0.34736
GHANDHI_DIRECT_IRRADIATION_UP	-0.0944269	0.809059
GHO_ATF5_TARGETS_DN	0.0101096	0.979407
GILDEA_METASTASIS	-0.266608	0.488022
GINESTIER_BREAST_CANCER_20Q13_AMPLIFICATION_DN	0.0319005	0.935068
GINESTIER_BREAST_CANCER_20Q13_AMPLIFICATION_UP	0.655488	0.055283
GINESTIER_BREAST_CANCER_ZNF217_AMPLIFIED_DN	-0.528054	0.143931
GINESTIER_BREAST_CANCER_ZNF217_AMPLIFIED_UP	0.313628	0.411163
GLASS_IGF2BP1_CLIP_TARGETS_KNOCKDOWN_DN	-0.132053	0.734863
GNATENKO_PLATELET_SIGNATURE	-0.29682	0.437976
GOBERT_CORE_OLIGODENDROCYTE_DIFFERENTIATION	-0.210002	0.5876
GOLDRATH_ANTIGEN_RESPONSE	-0.477478	0.19366
GOLDRATH_HOMEOSTATIC_PROLIFERATION	0.441031	0.234724
GOLDRATH_IMMUNE_MEMORY	0.129007	0.740807
GOLUB_ALL_VS_AML_DN	-0.198245	0.609132
GOLUB_ALL_VS_AML_UP	0.0176048	0.964145
GOTTWEIN_TARGETS_OF_KSHV_MIR_K12_11	-0.215561	0.577514
GOTZMANN_EPITHELIAL_TO_MESENCHYMAL_TRANSITION_DN	-0.077598	0.84271
GOTZMANN_EPITHELIAL_TO_MESENCHYMAL_TRANSITION_UP	-0.2292	0.553038
GOZGIT_ESR1_TARGETS_DN	0.079996	0.8379
GOZGIT_ESR1_TARGETS_UP	0.38289	0.309103
GRABARCZYK_BCL11B_TARGETS_DN	-0.0090351	0.981595
GRABARCZYK_BCL11B_TARGETS_UP	0.0537482	0.890768
GRADE_COLON_AND_RECTAL_CANCER_DN	-0.395258	0.292387
GRADE_COLON_AND_RECTAL_CANCER_UP	-0.176288	0.650041
GRADE_COLON_VS_RECTAL_CANCER_DN	-0.0542787	0.889696
GRADE_COLON_VS_RECTAL_CANCER_UP	-0.148858	0.702293
GRAESSMANN_APOPTOSIS_BY_SERUM_DEPRIVATION_DN	-0.0857601	0.826358
GRAESSMANN_APOPTOSIS_BY_SERUM_DEPRIVATION_UP	0.352943	0.351508
GRAESSMANN_RESPONSE_TO_MC_AND_SERUM_DEPRIVATION_DN	-0.441574	0.234081
GRAESSMANN_RESPONSE_TO_MC_AND_SERUM_DEPRIVATION_UP	0.399245	0.287101
GRAHAM_CML_DIVIDING_VS_NORMAL_QUIESCENT_DN	0.161669	0.677739
GRAHAM_CML_DIVIDING_VS_NORMAL_QUIESCENT_UP	-0.122146	0.754239
GRAHAM_CML_QUIESCENT_VS_NORMAL_DIVIDING_UP	0.000933759	0.998098
GRAHAM_CML_QUIESCENT_VS_NORMAL_QUIESCENT_DN	0.112827	0.772574
GRAHAM_CML_QUIESCENT_VS_NORMAL_QUIESCENT_UP	-0.47642	0.19479
GRAHAM_NORMAL_QUIESCENT_VS_NORMAL_DIVIDING_DN	-0.173183	0.655894
GRAHAM_NORMAL_QUIESCENT_VS_NORMAL_DIVIDING_UP	-0.204307	0.597996
GRANDVAUX_IFN_RESPONSE_NOT_VIA_IRF3	0.139859	0.719685
GRASEMANN_RETINOBLASTOMA_WITH_6P_AMPLIFICATION	-0.210424	0.586831
GRATIAS_RETINOBLASTOMA_16Q24	-0.104952	0.788146
GREENBAUM_E2A_TARGETS_DN	0.00990281	0.979828
GREENBAUM_E2A_TARGETS_UP	0.0228945	0.95338
GREGORY_SYNTHETIC_LETHAL_WITH_IMATINIB	-0.107062	0.783968
GRESHOCK_CANCER_COPY_NUMBER_UP	-0.018711	0.961893
GROSS_ELK3_TARGETS_DN	-0.276534	0.471326
GROSS_HIF1A_TARGETS_DN	-0.363093	0.336833
GROSS_HYPOXIA_VIA_ELK3_AND_HIF1A_DN	-0.578027	0.103052
GROSS_HYPOXIA_VIA_ELK3_AND_HIF1A_UP	-0.242503	0.52955
GROSS_HYPOXIA_VIA_ELK3_DN	-0.264725	0.491217
GROSS_HYPOXIA_VIA_ELK3_ONLY_DN	0.226657	0.557572
GROSS_HYPOXIA_VIA_ELK3_ONLY_UP	-0.268101	0.485495
GROSS_HYPOXIA_VIA_ELK3_UP	-0.314859	0.409228
GROSS_HYPOXIA_VIA_HIF1A_DN	-0.0706234	0.856724
GROSS_HYPOXIA_VIA_HIF1A_UP	-0.0237776	0.951584
GRUETZMANN_PANCREATIC_CANCER_DN	0.396316	0.29098
GRUETZMANN_PANCREATIC_CANCER_UP	-0.442559	0.232916
GRYDER_PAX3FOXO1_ENHANCERS_KO_DOWN	0.158523	0.683746
GRYDER_PAX3FOXO1_TOP_ENHANCERS	-0.0694564	0.859072
GU_PDEF_TARGETS_DN	-0.0874853	0.822909
GU_PDEF_TARGETS_UP	0.138676	0.721981
GUENTHER_GROWTH_SPHERICAL_VS_ADHERENT_DN	-0.400722	0.285154
GUILLAUMOND_KLF10_TARGETS_DN	-0.64922	0.0584766
GUILLAUMOND_KLF10_TARGETS_UP	-0.199791	0.606286
GUO_HEX_TARGETS_DN	-0.503729	0.166793
GUO_HEX_TARGETS_UP	-0.381769	0.310641
GUO_TARGETS_OF_IRS1_AND_IRS2	-0.249778	0.516875
GUTIERREZ_CHRONIC_LYMPHOCYTIC_LEUKEMIA_DN	0.0165735	0.966245
GUTIERREZ_MULTIPLE_MYELOMA_UP	-0.0203467	0.958564
GUTIERREZ_WALDENSTROEMS_MACROGLOBULINEMIA_1_UP	-0.115642	0.767026
GYORFFY_DOXORUBICIN_RESISTANCE	0.132685	0.733632
GYORFFY_MITOXANTRONE_RESISTANCE	-0.0106966	0.978211
HADDAD_B_LYMPHOCYTE_PROGENITOR	0.246726	0.522178
HADDAD_T_LYMPHOCYTE_AND_NK_PROGENITOR_DN	-0.0946909	0.808533
HADDAD_T_LYMPHOCYTE_AND_NK_PROGENITOR_UP	0.136591	0.72603
HAHTOLA_CTCL_CUTANEOUS	0.0553269	0.887576
HAHTOLA_CTCL_PATHOGENESIS	-0.375695	0.319044
HAHTOLA_MYCOSIS_FUNGOIDES_CD4_DN	0.41819	0.262663
HAHTOLA_MYCOSIS_FUNGOIDES_CD4_UP	-0.622959	0.0731136
HAHTOLA_MYCOSIS_FUNGOIDES_DN	0.297419	0.437008
HAHTOLA_MYCOSIS_FUNGOIDES_SKIN_DN	0.177544	0.647677
HAHTOLA_MYCOSIS_FUNGOIDES_SKIN_UP	0.0897387	0.818408
HAHTOLA_MYCOSIS_FUNGOIDES_UP	0.168176	0.665367
HAHTOLA_SEZARY_SYNDROM_DN	-0.225939	0.558854
HAHTOLA_SEZARY_SYNDROM_UP	0.0246875	0.949733
HALMOS_CEBPA_TARGETS_DN	-0.570762	0.108492
HALMOS_CEBPA_TARGETS_UP	-0.0742268	0.849479
HAMAI_APOPTOSIS_VIA_TRAIL_DN	-0.115672	0.766966
HAN_JNK_SINGALING_DN	-0.479689	0.191309
HAN_JNK_SINGALING_UP	0.179214	0.64454
HAN_SATB1_TARGETS_DN	0.289888	0.449252
HAN_SATB1_TARGETS_UP	0.682204	0.0429212
HANN_RESISTANCE_TO_BCL2_INHIBITOR_DN	-0.211451	0.584964
HARRIS_HYPOXIA	0.149591	0.700882
HASLINGER_B_CLL_WITH_11Q23_DELETION	0.15968	0.681535
HASLINGER_B_CLL_WITH_13Q14_DELETION	0.554252	0.121487
HASLINGER_B_CLL_WITH_17P13_DELETION	-0.263197	0.493815
HASLINGER_B_CLL_WITH_CHROMOSOME_12_TRISOMY	0.110083	0.777994
HATADA_METHYLATED_IN_LUNG_CANCER_UP	0.318946	0.40284
HECKER_IFNB1_TARGETS	0.299816	0.433142
HEDENFALK_BREAST_CANCER_BRACX_DN	-0.408344	0.275221
HEDENFALK_BREAST_CANCER_BRACX_UP	0.445405	0.229567
HEIDENBLAD_AMPLICON_12P11_12_DN	-0.205965	0.594963
HEIDENBLAD_AMPLICON_12P11_12_UP	0.0813847	0.835117
HEIDENBLAD_AMPLICON_8Q24_DN	-0.354487	0.349256
HEIDENBLAD_AMPLICON_8Q24_UP	0.320157	0.400954
HEIDENBLAD_AMPLIFIED_IN_PANCREATIC_CANCER	0.556381	0.119762
HELLEBREKERS_SILENCED_DURING_TUMOR_ANGIOGENESIS	0.0979043	0.802137
HELLER_HDAC_TARGETS_DN	-0.394256	0.293723
HELLER_HDAC_TARGETS_SILENCED_BY_METHYLATION_DN	-0.0691537	0.859681
HELLER_HDAC_TARGETS_SILENCED_BY_METHYLATION_UP	-0.00863127	0.982418
HELLER_HDAC_TARGETS_UP	-0.284529	0.458056
HELLER_SILENCED_BY_METHYLATION_DN	0.0396933	0.919244
HELLER_SILENCED_BY_METHYLATION_UP	-0.173527	0.655245
HENDRICKS_SMARCA4_TARGETS_DN	-0.271183	0.480295
HENDRICKS_SMARCA4_TARGETS_UP	-0.183369	0.636753
HERNANDEZ_ABERRANT_MITOSIS_BY_DOCETACEL_2NM_UP	-0.584764	0.0981587
HERNANDEZ_MITOTIC_ARREST_BY_DOCETAXEL_1_DN	-0.199091	0.607574
HERNANDEZ_MITOTIC_ARREST_BY_DOCETAXEL_2_UP	0.0562361	0.885738
HESS_TARGETS_OF_HOXA9_AND_MEIS1_DN	-0.44581	0.229093
HESS_TARGETS_OF_HOXA9_AND_MEIS1_UP	-0.294834	0.441194
HILLION_HMGA1_TARGETS	0.178819	0.645281
HILLION_HMGA1B_TARGETS	-0.0429754	0.912586
HINATA_NFKB_TARGETS_FIBROBLAST_UP	-0.21219	0.583622
HINATA_NFKB_TARGETS_KERATINOCYTE_UP	-0.497515	0.172947
HIRSCH_CELLULAR_TRANSFORMATION_SIGNATURE_DN	-0.39264	0.295886
HIRSCH_CELLULAR_TRANSFORMATION_SIGNATURE_UP	0.262221	0.495477
HOEBEKE_LYMPHOID_STEM_CELL_DN	0.381318	0.31126
HOEBEKE_LYMPHOID_STEM_CELL_UP	0.256206	0.505775
HOEGERKORP_CD44_TARGETS_DIRECT_DN	-0.0542938	0.889665
HOEGERKORP_CD44_TARGETS_DIRECT_UP	0.498418	0.172045
HOEGERKORP_CD44_TARGETS_TEMPORAL_DN	-0.116288	0.765754
HOELZEL_NF1_TARGETS_DN	-0.0536968	0.890872
HOELZEL_NF1_TARGETS_UP	-0.109461	0.779223
HOFFMANN_IMMATURE_TO_MATURE_B_LYMPHOCYTE_DN	-0.296552	0.438409
HOFFMANN_IMMATURE_TO_MATURE_B_LYMPHOCYTE_UP	0.422908	0.256754
HOFFMANN_LARGE_TO_SMALL_PRE_BII_LYMPHOCYTE_DN	0.493928	0.176558
HOFFMANN_LARGE_TO_SMALL_PRE_BII_LYMPHOCYTE_UP	-0.0822337	0.833416
HOFFMANN_PRE_BI_TO_LARGE_PRE_BII_LYMPHOCYTE_DN	0.374268	0.321033
HOFFMANN_PRE_BI_TO_LARGE_PRE_BII_LYMPHOCYTE_UP	-0.184532	0.634579
HOFFMANN_SMALL_PRE_BII_TO_IMMATURE_B_LYMPHOCYTE_DN	0.43498	0.241962
HOFFMANN_SMALL_PRE_BII_TO_IMMATURE_B_LYMPHOCYTE_UP	0.476624	0.194572
HOFMANN_CELL_LYMPHOMA_DN	0.135065	0.728997
HOFMANN_CELL_LYMPHOMA_UP	0.1939	0.617158
HOFMANN_MYELODYSPLASTIC_SYNDROM_LOW_RISK_DN	0.158854	0.683113
HOFMANN_MYELODYSPLASTIC_SYNDROM_LOW_RISK_UP	-0.0601206	0.877892
HOFMANN_MYELODYSPLASTIC_SYNDROM_RISK_UP	0.275963	0.47228
HOLLEMAN_ASPARAGINASE_RESISTANCE_ALL_DN	-0.312121	0.413535
HOLLEMAN_ASPARAGINASE_RESISTANCE_ALL_UP	0.278972	0.467262
HOLLEMAN_ASPARAGINASE_RESISTANCE_B_ALL_UP	0.400839	0.285001
HOLLEMAN_PREDNISOLONE_RESISTANCE_ALL_DN	-0.304591	0.425485
HOLLEMAN_PREDNISOLONE_RESISTANCE_ALL_UP	-0.474106	0.197276
HOLLEMAN_PREDNISOLONE_RESISTANCE_B_ALL_UP	-0.505945	0.164629
HOLLEMAN_VINCRISTINE_RESISTANCE_ALL_DN	0.649577	0.0582918
HOLLEMAN_VINCRISTINE_RESISTANCE_ALL_UP	0.563868	0.113811
HOLLEMAN_VINCRISTINE_RESISTANCE_B_ALL_DN	0.408844	0.274577
HOLLEMAN_VINCRISTINE_RESISTANCE_B_ALL_UP	0.363528	0.336211
HOLLERN_ADENOMYOEPITHELIAL_BREAST_TUMOR	0.0631723	0.871734
HOLLERN_EMT_BREAST_TUMOR_DN	-0.129531	0.739784
HOLLERN_EMT_BREAST_TUMOR_UP	0.414303	0.267584
HOLLERN_MICROACINAR_BREAST_TUMOR_UP	-0.448267	0.226226
HOLLERN_SQUAMOUS_BREAST_TUMOR	0.647342	0.0594555
HOLLMANN_APOPTOSIS_VIA_CD40_DN	-0.0464999	0.905442
HOLLMANN_APOPTOSIS_VIA_CD40_UP	-0.501507	0.168979
HONMA_DOCETAXEL_RESISTANCE	-0.429458	0.248671
HOOI_ST7_TARGETS_DN	-0.340599	0.369763
HOOI_ST7_TARGETS_UP	-0.10647	0.785141
HOQUE_METHYLATED_IN_CANCER	-0.0790283	0.83984
HORIUCHI_WTAP_TARGETS_DN	0.373403	0.322243
HORIUCHI_WTAP_TARGETS_UP	0.188039	0.628038
HORTON_SREBF_TARGETS	-0.166162	0.66919
HOSHIDA_LIVER_CANCER_LATE_RECURRENCE_DN	-0.131416	0.736104
HOSHIDA_LIVER_CANCER_LATE_RECURRENCE_UP	-0.136705	0.725808
HOSHIDA_LIVER_CANCER_SUBCLASS_S1	-0.468304	0.203586
HOSHIDA_LIVER_CANCER_SUBCLASS_S2	0.228905	0.553562
HOSHIDA_LIVER_CANCER_SUBCLASS_S3	-0.349318	0.356823
HOSHIDA_LIVER_CANCER_SURVIVAL_DN	-0.293348	0.443608
HOSHIDA_LIVER_CANCER_SURVIVAL_UP	0.55016	0.124844
HOUSTIS_ROS	0.102877	0.792259
HOWLIN_CITED1_TARGETS_1_DN	0.152864	0.694589
HOWLIN_CITED1_TARGETS_1_UP	-0.0630951	0.871889
HOWLIN_CITED1_TARGETS_2_UP	-0.0245523	0.950007
HOWLIN_PUBERTAL_MAMMARY_GLAND	0.346334	0.361227
HSIAO_HOUSEKEEPING_GENES	0.554267	0.121475
HSIAO_LIVER_SPECIFIC_GENES	0.0344831	0.929821
HU_ANGIOGENESIS_DN	0.0380869	0.922504
HU_GENOTOXIC_DAMAGE_24HR	-0.0133858	0.972735
HU_GENOTOXIC_DAMAGE_4HR	0.0560216	0.886172
HU_GENOTOXIN_ACTION_DIRECT_VS_INDIRECT_24HR	0.200219	0.605499
HU_GENOTOXIN_ACTION_DIRECT_VS_INDIRECT_4HR	-0.617716	0.0762844
HUANG_DASATINIB_RESISTANCE_DN	-0.24484	0.525466
HUANG_DASATINIB_SENSITIVITY_UP	0.285584	0.456317
HUANG_FOXA2_TARGETS_DN	0.227427	0.556197
HUANG_FOXA2_TARGETS_UP	-0.203303	0.599836
HUANG_GATA2_TARGETS_DN	0.299361	0.433875
HUANG_GATA2_TARGETS_UP	0.0406659	0.91727
HUI_MAPK14_TARGETS_UP	0.558658	0.117933
HUMMEL_BURKITTS_LYMPHOMA_DN	-0.00823175	0.983231
HUMMEL_BURKITTS_LYMPHOMA_UP	-0.12524	0.748174
HUMMERICH_SKIN_CANCER_PROGRESSION_DN	-0.254288	0.509078
HUMMERICH_SKIN_CANCER_PROGRESSION_UP	-0.195437	0.614315
HUNSBERGER_EXERCISE_REGULATED_GENES	0.578177	0.102941
HUPER_BREAST_BASAL_VS_LUMINAL_DN	-0.238815	0.536023
HUPER_BREAST_BASAL_VS_LUMINAL_UP	0.0741793	0.849574
HUTTMANN_B_CLL_POOR_SURVIVAL_DN	0.174182	0.654009
HUTTMANN_B_CLL_POOR_SURVIVAL_UP	-0.728889	0.0258925
HWANG_PROSTATE_CANCER_MARKERS	0.0338396	0.931128
IBRAHIM_NRF1_DOWN	0.0551621	0.887909
IBRAHIM_NRF1_UP	0.116841	0.764664
IBRAHIM_NRF2_DOWN	-0.0296518	0.939638
IBRAHIM_NRF2_UP	0.126591	0.74553
ICHIBA_GRAFT_VERSUS_HOST_DISEASE_35D_DN	0.380863	0.311888
ICHIBA_GRAFT_VERSUS_HOST_DISEASE_35D_UP	-0.434093	0.243033
ICHIBA_GRAFT_VERSUS_HOST_DISEASE_D7_DN	0.449022	0.225349
ICHIBA_GRAFT_VERSUS_HOST_DISEASE_D7_UP	-0.236851	0.539482
IGARASHI_ATF4_TARGETS_DN	0.314984	0.409033
IGLESIAS_E2F_TARGETS_UP	-0.557539	0.118829
IIZUKA_LIVER_CANCER_PROGRESSION_G1_G2_DN	-0.117533	0.763303
IIZUKA_LIVER_CANCER_PROGRESSION_G2_G3_UP	-0.37653	0.317881
IIZUKA_LIVER_CANCER_PROGRESSION_L1_G1_UP	-0.241138	0.531943
IKEDA_MIR1_TARGETS_UP	0.294809	0.441235
IKEDA_MIR133_TARGETS_UP	-0.065978	0.866077
IKEDA_MIR30_TARGETS_UP	0.232938	0.546398
INGA_TP53_TARGETS	0.0513094	0.895702
INGRAM_SHH_TARGETS_DN	0.046153	0.906145
INGRAM_SHH_TARGETS_UP	-0.118527	0.761348
IRITANI_MAD1_TARGETS_DN	0.252989	0.511318
IRITANI_MAD1_TARGETS_UP	0.649269	0.0584513
ISHIDA_E2F_TARGETS	-0.0496272	0.899107
ISSAEVA_MLL2_TARGETS	-0.444957	0.230092
IVANOV_MUTATED_IN_COLON_CANCER	-0.12268	0.753192
IVANOVA_HEMATOPOIESIS_EARLY_PROGENITOR	-0.019721	0.959838
IVANOVA_HEMATOPOIESIS_INTERMEDIATE_PROGENITOR	0.107807	0.782493
IVANOVA_HEMATOPOIESIS_LATE_PROGENITOR	-0.00136533	0.997219
IVANOVA_HEMATOPOIESIS_MATURE_CELL	0.179861	0.643326
IVANOVA_HEMATOPOIESIS_STEM_CELL	-0.351679	0.353356
IVANOVA_HEMATOPOIESIS_STEM_CELL_AND_PROGENITOR	-0.210681	0.586364
IVANOVA_HEMATOPOIESIS_STEM_CELL_LONG_TERM	-0.698341	0.0364008
IVANOVSKA_MIR106B_TARGETS	-0.256094	0.505968
IWANAGA_CARCINOGENESIS_BY_KRAS_DN	0.0109763	0.977641
IWANAGA_CARCINOGENESIS_BY_KRAS_PTEN_DN	0.350808	0.354633
IWANAGA_CARCINOGENESIS_BY_KRAS_PTEN_UP	-0.202849	0.600668
IWANAGA_CARCINOGENESIS_BY_KRAS_UP	0.725064	0.0270822
IWANAGA_E2F1_TARGETS_INDUCED_BY_SERUM	0.331633	0.383297
IZADPANAH_STEM_CELL_ADIPOSE_VS_BONE_DN	-0.287348	0.453417
IZADPANAH_STEM_CELL_ADIPOSE_VS_BONE_UP	-0.169013	0.663781
JAATINEN_HEMATOPOIETIC_STEM_CELL_DN	-0.256413	0.50542
JAATINEN_HEMATOPOIETIC_STEM_CELL_UP	-0.27423	0.47518
JACKSON_DNMT1_TARGETS_UP	0.212525	0.583013
JAEGER_METASTASIS_DN	0.163242	0.674743
JAEGER_METASTASIS_UP	-0.55815	0.118339
JAERVINEN_AMPLIFIED_IN_LARYNGEAL_CANCER	-0.0701652	0.857646
JAIN_NFKB_SIGNALING	-0.345804	0.362012
JAZAERI_BREAST_CANCER_BRCA1_VS_BRCA2_DN	-0.112159	0.773894
JAZAERI_BREAST_CANCER_BRCA1_VS_BRCA2_UP	-0.0377423	0.923203
JAZAG_TGFB1_SIGNALING_DN	0.319753	0.401582
JAZAG_TGFB1_SIGNALING_UP	-0.359252	0.34235
JAZAG_TGFB1_SIGNALING_VIA_SMAD4_DN	-0.117979	0.762425
JAZAG_TGFB1_SIGNALING_VIA_SMAD4_UP	-0.472967	0.198506
JECHLINGER_EPITHELIAL_TO_MESENCHYMAL_TRANSITION_DN	-0.221527	0.56676
JECHLINGER_EPITHELIAL_TO_MESENCHYMAL_TRANSITION_UP	-0.149197	0.70164
JEON_SMAD6_TARGETS_UP	-0.0460425	0.906368
JEPSEN_SMRT_TARGETS	-0.20672	0.593584
JI_RESPONSE_TO_FSH_DN	0.301053	0.431152
JI_RESPONSE_TO_FSH_UP	-0.0199648	0.959342
JIANG_AGING_CEREBRAL_CORTEX_DN	-0.0780402	0.841822
JIANG_AGING_CEREBRAL_CORTEX_UP	0.201991	0.602242
JIANG_AGING_HYPOTHALAMUS_DN	0.104716	0.788613
JIANG_AGING_HYPOTHALAMUS_UP	0.137692	0.72389
JIANG_HYPOXIA_CANCER	-0.216012	0.576697
JIANG_HYPOXIA_NORMAL	-0.264834	0.491032
JIANG_HYPOXIA_VIA_VHL	-0.135712	0.727737
JIANG_TIP30_TARGETS_DN	-0.844227	0.00420328
JIANG_TIP30_TARGETS_UP	0.324307	0.394526
JIANG_VHL_TARGETS	0.206476	0.59403
JINESH_BLEBBISHIELD_TO_IMMUNE_CELL_FUSION_PBSHMS_DN	-0.118787	0.760836
JINESH_BLEBBISHIELD_TO_IMMUNE_CELL_FUSION_PBSHMS_UP	-0.332775	0.38156
JINESH_BLEBBISHIELD_TRANSFORMED_STEM_CELL_SPHERES_DN	0.157462	0.685776
JINESH_BLEBBISHIELD_TRANSFORMED_STEM_CELL_SPHERES_UP	0.340082	0.370536
JINESH_BLEBBISHIELD_VS_LIVE_CONTROL_DN	0.264584	0.491456
JINESH_BLEBBISHIELD_VS_LIVE_CONTROL_UP	0.524065	0.147546
JISON_SICKLE_CELL_DISEASE_DN	0.473095	0.198367
JISON_SICKLE_CELL_DISEASE_UP	-0.0492122	0.899948
JOHANSSON_BRAIN_CANCER_EARLY_VS_LATE_DN	0.0541505	0.889955
JOHANSSON_GLIOMAGENESIS_BY_PDGFB_UP	0.159556	0.681773
JOHNSTONE_PARVB_TARGETS_1_DN	0.144174	0.711332
JOHNSTONE_PARVB_TARGETS_2_DN	0.00825889	0.983176
JOHNSTONE_PARVB_TARGETS_2_UP	-0.0941949	0.809521
JOHNSTONE_PARVB_TARGETS_3_UP	0.0853372	0.827204
JOSEPH_RESPONSE_TO_SODIUM_BUTYRATE_DN	0.279973	0.465598
JOSEPH_RESPONSE_TO_SODIUM_BUTYRATE_UP	-0.0885119	0.820858
KAAB_FAILED_HEART_ATRIUM_DN	0.293122	0.443976
KAAB_FAILED_HEART_ATRIUM_UP	-0.433161	0.244161
KAAB_FAILED_HEART_VENTRICLE_DN	0.37613	0.318438
KAAB_HEART_ATRIUM_VS_VENTRICLE_DN	-0.198002	0.609581
KAAB_HEART_ATRIUM_VS_VENTRICLE_UP	-0.177664	0.647451
KAMIKUBO_MYELOID_CEBPA_NETWORK	-0.211231	0.585364
KAMIKUBO_MYELOID_MN1_NETWORK	-0.14333	0.712962
KAMMINGA_EZH2_TARGETS	-0.612768	0.0793537
KAMMINGA_SENESCENCE	0.118619	0.761166
KAN_RESPONSE_TO_ARSENIC_TRIOXIDE	0.0262241	0.946607
KANG_CISPLATIN_RESISTANCE_UP	-0.199672	0.606505
KANG_DOXORUBICIN_RESISTANCE_DN	0.0137121	0.97207
KANG_DOXORUBICIN_RESISTANCE_UP	-0.445872	0.22902
KANG_FLUOROURACIL_RESISTANCE_UP	-0.153176	0.69399
KANG_IMMORTALIZED_BY_TERT_DN	-0.252309	0.512493
KANG_IMMORTALIZED_BY_TERT_UP	-0.0769439	0.844022
KANNAN_TP53_TARGETS_DN	-0.645738	0.0603
KANNAN_TP53_TARGETS_UP	-0.102031	0.793938
KAPOSI_LIVER_CANCER_MET_UP	-0.295978	0.439339
KARLSSON_TGFB1_TARGETS_DN	-0.191572	0.621472
KARLSSON_TGFB1_TARGETS_UP	0.1648	0.671778
KASLER_HDAC7_TARGETS_1_UP	0.0237974	0.951543
KASLER_HDAC7_TARGETS_2_DN	-0.371386	0.325073
KATSANOU_ELAVL1_TARGETS_DN	-0.0807445	0.8364
KATSANOU_ELAVL1_TARGETS_UP	-0.0608282	0.876463
KAUFFMANN_DNA_REPAIR_GENES	-0.164447	0.672449
KAUFFMANN_DNA_REPLICATION_GENES	-0.292168	0.44553
KAUFFMANN_MELANOMA_RELAPSE_UP	-0.644605	0.0609011
KAYO_AGING_MUSCLE_DN	-0.0530363	0.892208
KAYO_AGING_MUSCLE_UP	0.642768	0.0618831
KAYO_CALORIE_RESTRICTION_MUSCLE_DN	-0.139588	0.720211
KAYO_CALORIE_RESTRICTION_MUSCLE_UP	-0.328491	0.388094
KEGG_ABC_TRANSPORTERS	-0.508308	0.16234
KEGG_ACUTE_MYELOID_LEUKEMIA	0.651569	0.0572668
KEGG_ADHERENS_JUNCTION	-0.0539885	0.890282
KEGG_ADIPOCYTOKINE_SIGNALING_PATHWAY	0.35396	0.350023
KEGG_ALANINE_ASPARTATE_AND_GLUTAMATE_METABOLISM	-0.00696441	0.985813
KEGG_ALDOSTERONE_REGULATED_SODIUM_REABSORPTION	-0.139247	0.720871
KEGG_ALLOGRAFT_REJECTION	-0.279032	0.467162
KEGG_ALZHEIMERS_DISEASE	-0.164221	0.672879
KEGG_AMINO_SUGAR_AND_NUCLEOTIDE_SUGAR_METABOLISM	-0.0959294	0.806067
KEGG_AMINOACYL_TRNA_BIOSYNTHESIS	-0.139768	0.719862
KEGG_AMYOTROPHIC_LATERAL_SCLEROSIS_ALS	-0.0729898	0.851965
KEGG_ANTIGEN_PROCESSING_AND_PRESENTATION	-0.653802	0.0561311
KEGG_APOPTOSIS	0.132683	0.733634
KEGG_ARACHIDONIC_ACID_METABOLISM	-0.315765	0.407808
KEGG_ARGININE_AND_PROLINE_METABOLISM	-0.407168	0.276743
KEGG_ARRHYTHMOGENIC_RIGHT_VENTRICULAR_CARDIOMYOPATHY_ARVC	-0.0738978	0.85014
KEGG_AXON_GUIDANCE	-0.59692	0.0896935
KEGG_B_CELL_RECEPTOR_SIGNALING_PATHWAY	-0.0847448	0.828389
KEGG_BASAL_CELL_CARCINOMA	0.424759	0.254457
KEGG_BASAL_TRANSCRIPTION_FACTORS	0.252435	0.512275
KEGG_BASE_EXCISION_REPAIR	-0.110108	0.777944
KEGG_BETA_ALANINE_METABOLISM	0.189239	0.625806
KEGG_BIOSYNTHESIS_OF_UNSATURATED_FATTY_ACIDS	-0.0315157	0.93585
KEGG_BLADDER_CANCER	-0.0833037	0.831273
KEGG_BUTANOATE_METABOLISM	-0.552445	0.122963
KEGG_CALCIUM_SIGNALING_PATHWAY	0.0875865	0.822707
KEGG_CARDIAC_MUSCLE_CONTRACTION	-0.422952	0.2567
KEGG_CELL_ADHESION_MOLECULES_CAMS	-0.443231	0.232123
KEGG_CELL_CYCLE	-0.444337	0.230821
KEGG_CHEMOKINE_SIGNALING_PATHWAY	-0.200827	0.604381
KEGG_CHRONIC_MYELOID_LEUKEMIA	-0.0356028	0.927547
KEGG_CITRATE_CYCLE_TCA_CYCLE	-0.107757	0.782593
KEGG_COLORECTAL_CANCER	0.470414	0.201278
KEGG_COMPLEMENT_AND_COAGULATION_CASCADES	-0.195025	0.615076
KEGG_CYSTEINE_AND_METHIONINE_METABOLISM	0.117524	0.763321
KEGG_CYTOKINE_CYTOKINE_RECEPTOR_INTERACTION	0.0617774	0.874548
KEGG_CYTOSOLIC_DNA_SENSING_PATHWAY	-0.279486	0.466407
KEGG_DILATED_CARDIOMYOPATHY	-0.229377	0.552723
KEGG_DNA_REPLICATION	-0.608609	0.0819914
KEGG_DORSO_VENTRAL_AXIS_FORMATION	-0.0253564	0.948372
KEGG_DRUG_METABOLISM_CYTOCHROME_P450	-0.375773	0.318935
KEGG_DRUG_METABOLISM_OTHER_ENZYMES	0.558397	0.118141
KEGG_ECM_RECEPTOR_INTERACTION	-0.433982	0.243168
KEGG_ENDOCYTOSIS	-0.0324832	0.933884
KEGG_ENDOMETRIAL_CANCER	0.46579	0.206354
KEGG_EPITHELIAL_CELL_SIGNALING_IN_HELICOBACTER_PYLORI_INFECTION	-0.313216	0.411811
KEGG_ERBB_SIGNALING_PATHWAY	0.477631	0.193497
KEGG_ETHER_LIPID_METABOLISM	0.191764	0.621116
KEGG_FATTY_ACID_METABOLISM	-0.135431	0.728285
KEGG_FC_EPSILON_RI_SIGNALING_PATHWAY	0.00282427	0.994246
KEGG_FC_GAMMA_R_MEDIATED_PHAGOCYTOSIS	-0.478198	0.192893
KEGG_FOCAL_ADHESION	-0.17176	0.658583
KEGG_FRUCTOSE_AND_MANNOSE_METABOLISM	-0.443872	0.231368
KEGG_GALACTOSE_METABOLISM	0.307773	0.420417
KEGG_GAP_JUNCTION	-0.0801622	0.837567
KEGG_GLIOMA	0.116618	0.765104
KEGG_GLUTATHIONE_METABOLISM	-0.187751	0.628574
KEGG_GLYCEROLIPID_METABOLISM	-0.259222	0.500602
KEGG_GLYCEROPHOSPHOLIPID_METABOLISM	0.203123	0.600166
KEGG_GLYCINE_SERINE_AND_THREONINE_METABOLISM	0.244811	0.525517
KEGG_GLYCOLYSIS_GLUCONEOGENESIS	-0.503627	0.166893
KEGG_GLYCOSAMINOGLYCAN_BIOSYNTHESIS_CHONDROITIN_SULFATE	0.0961266	0.805674
KEGG_GLYCOSAMINOGLYCAN_BIOSYNTHESIS_HEPARAN_SULFATE	-0.000208908	0.999574
KEGG_GLYCOSAMINOGLYCAN_DEGRADATION	-0.0399558	0.918711
KEGG_GLYCOSPHINGOLIPID_BIOSYNTHESIS_LACTO_AND_NEOLACTO_SERIES	-0.0178699	0.963605
KEGG_GLYCOSYLPHOSPHATIDYLINOSITOL_GPI_ANCHOR_BIOSYNTHESIS	0.0413049	0.915974
KEGG_GNRH_SIGNALING_PATHWAY	0.267247	0.486939
KEGG_GRAFT_VERSUS_HOST_DISEASE	-0.223002	0.564112
KEGG_HEDGEHOG_SIGNALING_PATHWAY	0.380207	0.312791
KEGG_HEMATOPOIETIC_CELL_LINEAGE	-0.06764	0.862729
KEGG_HOMOLOGOUS_RECOMBINATION	0.168531	0.664694
KEGG_HUNTINGTONS_DISEASE	-0.31416	0.410327
KEGG_HYPERTROPHIC_CARDIOMYOPATHY_HCM	-0.230679	0.550407
KEGG_INOSITOL_PHOSPHATE_METABOLISM	-0.367098	0.331128
KEGG_INSULIN_SIGNALING_PATHWAY	0.469589	0.202179
KEGG_INTESTINAL_IMMUNE_NETWORK_FOR_IGA_PRODUCTION	-0.443136	0.232235
KEGG_JAK_STAT_SIGNALING_PATHWAY	0.73839	0.0230876
KEGG_LEISHMANIA_INFECTION	-0.39556	0.291985
KEGG_LEUKOCYTE_TRANSENDOTHELIAL_MIGRATION	-0.371857	0.324411
KEGG_LONG_TERM_DEPRESSION	-0.411475	0.271195
KEGG_LONG_TERM_POTENTIATION	-0.123294	0.751987
KEGG_LYSINE_DEGRADATION	0.0779332	0.842037
KEGG_LYSOSOME	-0.369078	0.328324
KEGG_MAPK_SIGNALING_PATHWAY	0.265943	0.489148
KEGG_MELANOGENESIS	0.282979	0.460616
KEGG_MELANOMA	-0.231859	0.548312
KEGG_METABOLISM_OF_XENOBIOTICS_BY_CYTOCHROME_P450	-0.428069	0.250373
KEGG_MISMATCH_REPAIR	-0.634588	0.0663786
KEGG_MTOR_SIGNALING_PATHWAY	0.281812	0.462548
KEGG_N_GLYCAN_BIOSYNTHESIS	0.157547	0.685612
KEGG_NATURAL_KILLER_CELL_MEDIATED_CYTOTOXICITY	-0.586824	0.0966914
KEGG_NEUROACTIVE_LIGAND_RECEPTOR_INTERACTION	-0.53543	0.137384
KEGG_NEUROTROPHIN_SIGNALING_PATHWAY	-0.17667	0.649321
KEGG_NICOTINATE_AND_NICOTINAMIDE_METABOLISM	-0.400869	0.284962
KEGG_NOD_LIKE_RECEPTOR_SIGNALING_PATHWAY	-0.236526	0.540056
KEGG_NON_SMALL_CELL_LUNG_CANCER	-0.111714	0.774772
KEGG_NOTCH_SIGNALING_PATHWAY	0.260768	0.497957
KEGG_NUCLEOTIDE_EXCISION_REPAIR	-0.843385	0.00427966
KEGG_O_GLYCAN_BIOSYNTHESIS	-0.233186	0.54596
KEGG_ONE_CARBON_POOL_BY_FOLATE	0.0437229	0.91107
KEGG_OOCYTE_MEIOSIS	-0.265999	0.489054
KEGG_OTHER_GLYCAN_DEGRADATION	-0.148009	0.703928
KEGG_OXIDATIVE_PHOSPHORYLATION	-0.224737	0.561005
KEGG_P53_SIGNALING_PATHWAY	-0.00841871	0.982851
KEGG_PANCREATIC_CANCER	-0.0399921	0.918637
KEGG_PARKINSONS_DISEASE	-0.162251	0.676631
KEGG_PATHOGENIC_ESCHERICHIA_COLI_INFECTION	-0.199129	0.607504
KEGG_PATHWAYS_IN_CANCER	-0.0909115	0.816067
KEGG_PENTOSE_PHOSPHATE_PATHWAY	0.0851123	0.827654
KEGG_PEROXISOME	0.0290648	0.940831
KEGG_PHOSPHATIDYLINOSITOL_SIGNALING_SYSTEM	-0.0800972	0.837697
KEGG_PORPHYRIN_AND_CHLOROPHYLL_METABOLISM	-0.331285	0.383828
KEGG_PPAR_SIGNALING_PATHWAY	-0.0689944	0.860002
KEGG_PRIMARY_IMMUNODEFICIENCY	-0.484669	0.186074
KEGG_PRION_DISEASES	-0.00048454	0.999013
KEGG_PROGESTERONE_MEDIATED_OOCYTE_MATURATION	-0.278088	0.468734
KEGG_PROPANOATE_METABOLISM	0.160275	0.6804
KEGG_PROSTATE_CANCER	0.561	0.116069
KEGG_PROTEASOME	-0.0844559	0.828967
KEGG_PROTEIN_EXPORT	-0.193035	0.618759
KEGG_PROXIMAL_TUBULE_BICARBONATE_RECLAMATION	-0.141958	0.715618
KEGG_PURINE_METABOLISM	-0.376139	0.318425
KEGG_PYRIMIDINE_METABOLISM	0.0456557	0.907152
KEGG_PYRUVATE_METABOLISM	-0.156822	0.687
KEGG_REGULATION_OF_ACTIN_CYTOSKELETON	-0.555441	0.120521
KEGG_REGULATION_OF_AUTOPHAGY	0.188456	0.627262
KEGG_RENAL_CELL_CARCINOMA	-0.3176	0.404938
KEGG_RETINOL_METABOLISM	-0.310651	0.415856
KEGG_RIBOSOME	0.491862	0.178657
KEGG_RIG_I_LIKE_RECEPTOR_SIGNALING_PATHWAY	-0.0221888	0.954816
KEGG_RNA_DEGRADATION	0.214238	0.579908
KEGG_RNA_POLYMERASE	-0.644112	0.0611638
KEGG_SELENOAMINO_ACID_METABOLISM	-0.184443	0.634746
KEGG_SMALL_CELL_LUNG_CANCER	0.0544305	0.889389
KEGG_SNARE_INTERACTIONS_IN_VESICULAR_TRANSPORT	0.0917725	0.81435
KEGG_SPHINGOLIPID_METABOLISM	0.173073	0.656101
KEGG_SPLICEOSOME	-0.00951297	0.980622
KEGG_STARCH_AND_SUCROSE_METABOLISM	-0.0767907	0.84433
KEGG_STEROID_BIOSYNTHESIS	-0.571718	0.107767
KEGG_STEROID_HORMONE_BIOSYNTHESIS	0.0278946	0.94321
KEGG_SYSTEMIC_LUPUS_ERYTHEMATOSUS	0.269261	0.483535
KEGG_T_CELL_RECEPTOR_SIGNALING_PATHWAY	-0.176536	0.649573
KEGG_TASTE_TRANSDUCTION	0.187385	0.629257
KEGG_TGF_BETA_SIGNALING_PATHWAY	-0.664032	0.0511119
KEGG_THYROID_CANCER	0.0934879	0.81093
KEGG_TIGHT_JUNCTION	-0.256426	0.505397
KEGG_TOLL_LIKE_RECEPTOR_SIGNALING_PATHWAY	0.036573	0.925577
KEGG_TRYPTOPHAN_METABOLISM	0.082317	0.833249
KEGG_TYPE_I_DIABETES_MELLITUS	-0.149107	0.701814
KEGG_TYPE_II_DIABETES_MELLITUS	-0.0377096	0.92327
KEGG_TYROSINE_METABOLISM	-0.0286031	0.94177
KEGG_UBIQUITIN_MEDIATED_PROTEOLYSIS	-0.000338781	0.99931
KEGG_VALINE_LEUCINE_AND_ISOLEUCINE_DEGRADATION	0.0832181	0.831445
KEGG_VASCULAR_SMOOTH_MUSCLE_CONTRACTION	-0.422235	0.257593
KEGG_VASOPRESSIN_REGULATED_WATER_REABSORPTION	-0.157624	0.685466
KEGG_VEGF_SIGNALING_PATHWAY	-0.130827	0.737254
KEGG_VIBRIO_CHOLERAE_INFECTION	-0.608389	0.0821327
KEGG_VIRAL_MYOCARDITIS	-0.290128	0.44886
KEGG_WNT_SIGNALING_PATHWAY	0.134836	0.729443
KENNY_CTNNB1_TARGETS_DN	0.219441	0.570511
KENNY_CTNNB1_TARGETS_UP	-0.37598	0.318647
KERLEY_RESPONSE_TO_CISPLATIN_UP	-0.0744492	0.849032
KESHELAVA_MULTIPLE_DRUG_RESISTANCE	0.436193	0.240502
KHETCHOUMIAN_TRIM24_TARGETS_UP	-0.0396027	0.919427
KIM_ALL_DISORDERS_CALB1_CORR_DN	-0.460141	0.21265
KIM_ALL_DISORDERS_CALB1_CORR_UP	-0.15602	0.688536
KIM_ALL_DISORDERS_DURATION_CORR_DN	0.0632896	0.871497
KIM_ALL_DISORDERS_OLIGODENDROCYTE_NUMBER_CORR_DN	-0.598872	0.0883775
KIM_BIPOLAR_DISORDER_OLIGODENDROCYTE_DENSITY_CORR_DN	0.0431498	0.912232
KIM_GASTRIC_CANCER_CHEMOSENSITIVITY	0.0140279	0.971427
KIM_GERMINAL_CENTER_T_HELPER_UP	0.0646128	0.868829
KIM_GLIS2_TARGETS_UP	0.00899846	0.98167
KIM_LIVER_CANCER_POOR_SURVIVAL_DN	0.242294	0.529917
KIM_LIVER_CANCER_POOR_SURVIVAL_UP	-0.612703	0.0793943
KIM_LRRC3B_TARGETS	-0.113622	0.771007
KIM_MYC_AMPLIFICATION_TARGETS_DN	0.262235	0.495453
KIM_MYC_AMPLIFICATION_TARGETS_UP	0.553687	0.121947
KIM_MYCN_AMPLIFICATION_TARGETS_DN	0.145175	0.709398
KIM_MYCN_AMPLIFICATION_TARGETS_UP	-0.143395	0.712837
KIM_RESPONSE_TO_TSA_AND_DECITABINE_UP	-0.34998	0.355849
KIM_TIAL1_TARGETS	0.240262	0.53348
KIM_WT1_TARGETS_12HR_DN	-0.0771328	0.843643
KIM_WT1_TARGETS_12HR_UP	-0.374615	0.320549
KIM_WT1_TARGETS_8HR_DN	-0.00105648	0.997848
KIM_WT1_TARGETS_8HR_UP	-0.677362	0.0450143
KIM_WT1_TARGETS_DN	-0.228509	0.554268
KIM_WT1_TARGETS_UP	-0.526633	0.145212
KINSEY_TARGETS_OF_EWSR1_FLII_FUSION_DN	-0.454886	0.218602
KLEIN_PRIMARY_EFFUSION_LYMPHOMA_DN	-0.100332	0.797313
KLEIN_PRIMARY_EFFUSION_LYMPHOMA_UP	-0.194649	0.615772
KLEIN_TARGETS_OF_BCR_ABL1_FUSION	-0.209874	0.587833
KOBAYASHI_EGFR_SIGNALING_24HR_DN	-0.615405	0.0777085
KOBAYASHI_EGFR_SIGNALING_24HR_UP	-0.0278953	0.943209
KOBAYASHI_EGFR_SIGNALING_6HR_DN	0.144199	0.711282
KOBAYASHI_RESPONSE_TO_ROMIDEPSIN	0.580294	0.10139
KOHOUTEK_CCNT1_TARGETS	0.179849	0.643348
KOHOUTEK_CCNT2_TARGETS	-0.132327	0.734329
KOKKINAKIS_METHIONINE_DEPRIVATION_48HR_DN	-0.323942	0.39509
KOKKINAKIS_METHIONINE_DEPRIVATION_48HR_UP	-0.253266	0.51084
KOKKINAKIS_METHIONINE_DEPRIVATION_96HR_DN	-0.605031	0.0843039
KOKKINAKIS_METHIONINE_DEPRIVATION_96HR_UP	-0.310564	0.415994
KONDO_COLON_CANCER_HCP_WITH_H3K27ME1	0.17081	0.660379
KONDO_EZH2_TARGETS	0.0531724	0.891933
KONDO_PROSTATE_CANCER_HCP_WITH_H3K27ME3	0.264825	0.491046
KONDO_PROSTATE_CANCER_WITH_H3K27ME3	0.050905	0.896521
KONG_E2F3_TARGETS	0.0866556	0.824568
KORKOLA_CORRELATED_WITH_POU5F1	0.1001	0.797773
KORKOLA_EMBRYONAL_CARCINOMA	0.18878	0.626659
KORKOLA_EMBRYONAL_CARCINOMA_UP	-0.24097	0.532238
KORKOLA_SEMINOMA_UP	-0.304577	0.425507
KORKOLA_TERATOMA	0.0392158	0.920212
KORKOLA_TERATOMA_UP	-0.085301	0.827276
KORKOLA_YOLK_SAC_TUMOR	0.147235	0.705421
KORKOLA_YOLK_SAC_TUMOR_UP	-0.258164	0.502414
KOYAMA_SEMA3B_TARGETS_DN	-0.0649307	0.868188
KOYAMA_SEMA3B_TARGETS_UP	-0.512884	0.157959
KRASNOSELSKAYA_ILF3_TARGETS_DN	-0.648499	0.0588513
KRASNOSELSKAYA_ILF3_TARGETS_UP	0.129919	0.739025
KRIEG_HYPOXIA_VIA_KDM3A	0.206474	0.594032
KRIEG_KDM3A_TARGETS_NOT_HYPOXIA	-0.17504	0.652391
KRIGE_AMINO_ACID_DEPRIVATION	0.106286	0.785503
KUMAR_AUTOPHAGY_NETWORK	-0.304008	0.426417
KUMAR_PATHOGEN_LOAD_BY_MACROPHAGES	-0.140142	0.719137
KUMAR_TARGETS_OF_MLL_AF9_FUSION	0.269	0.483976
KUNINGER_IGF1_VS_PDGFB_TARGETS_DN	0.153699	0.692986
KUNINGER_IGF1_VS_PDGFB_TARGETS_UP	0.0865385	0.824802
KUROKAWA_LIVER_CANCER_EARLY_RECURRENCE_UP	0.0593242	0.8795
KUROZUMI_RESPONSE_TO_ONCOCYTIC_VIRUS	0.79449	0.0105277
KUROZUMI_RESPONSE_TO_ONCOCYTIC_VIRUS_AND_CYCLIC_RGD	0.192187	0.620331
KUUSELO_PANCREATIC_CANCER_19Q13_AMPLIFICATION	-0.424988	0.254172
KYNG_DNA_DAMAGE_BY_4NQO	-0.0985979	0.800758
KYNG_DNA_DAMAGE_BY_4NQO_OR_GAMMA_RADIATION	-0.242093	0.530269
KYNG_DNA_DAMAGE_BY_4NQO_OR_UV	-0.314221	0.41023
KYNG_DNA_DAMAGE_BY_GAMMA_AND_UV_RADIATION	-0.532735	0.139756
KYNG_DNA_DAMAGE_BY_GAMMA_RADIATION	-0.65902	0.0535333
KYNG_DNA_DAMAGE_BY_UV	0.573304	0.106569
KYNG_DNA_DAMAGE_DN	-0.336923	0.375284
KYNG_DNA_DAMAGE_UP	-0.385215	0.305924
KYNG_ENVIRONMENTAL_STRESS_RESPONSE_NOT_BY_4NQO_IN_OLD	-0.291143	0.447202
KYNG_ENVIRONMENTAL_STRESS_RESPONSE_NOT_BY_4NQO_IN_WS	-0.302094	0.429482
KYNG_ENVIRONMENTAL_STRESS_RESPONSE_NOT_BY_GAMMA_IN_OLD	-0.584155	0.0985953
KYNG_ENVIRONMENTAL_STRESS_RESPONSE_NOT_BY_GAMMA_IN_WS	-0.4632	0.209228
KYNG_ENVIRONMENTAL_STRESS_RESPONSE_NOT_BY_UV_IN_OLD	-0.282924	0.460707
KYNG_ENVIRONMENTAL_STRESS_RESPONSE_UP	0.0430158	0.912504
KYNG_NORMAL_AGING_DN	0.137884	0.723517
KYNG_RESPONSE_TO_H2O2	-0.00409996	0.991648
KYNG_RESPONSE_TO_H2O2_VIA_ERCC6_DN	0.0744636	0.849003
KYNG_RESPONSE_TO_H2O2_VIA_ERCC6_UP	0.348336	0.358268
KYNG_WERNER_SYNDROM_AND_NORMAL_AGING_DN	0.0447697	0.908948
KYNG_WERNER_SYNDROM_AND_NORMAL_AGING_UP	0.239976	0.533982
KYNG_WERNER_SYNDROM_DN	0.0916988	0.814497
LAIHO_COLORECTAL_CANCER_SERRATED_DN	0.470414	0.201278
LAIHO_COLORECTAL_CANCER_SERRATED_UP	-0.238469	0.536632
LAMB_CCND1_TARGETS	-0.261343	0.496975
LANDIS_BREAST_CANCER_PROGRESSION_DN	-0.195653	0.613916
LANDIS_BREAST_CANCER_PROGRESSION_UP	-0.110256	0.777651
LANDIS_ERBB2_BREAST_PRENEOPLASTIC_DN	-0.0957841	0.806356
LANDIS_ERBB2_BREAST_TUMORS_324_DN	-0.10866	0.780807
LANDIS_ERBB2_BREAST_TUMORS_324_UP	-0.524156	0.147463
LANDIS_ERBB2_BREAST_TUMORS_65_DN	0.281371	0.463278
LANDIS_ERBB2_BREAST_TUMORS_65_UP	-0.508172	0.162471
LANG_MYB_FAMILY_TARGETS	-0.00426776	0.991306
LASTOWSKA_COAMPLIFIED_WITH_MYCN	-0.0953969	0.807127
LASTOWSKA_NEUROBLASTOMA_COPY_NUMBER_UP	0.303717	0.426883
LAU_APOPTOSIS_CDKN2A_UP	0.213278	0.581648
LE_EGR2_TARGETS_DN	0.1582	0.684364
LE_EGR2_TARGETS_UP	0.269822	0.482589
LE_NEURONAL_DIFFERENTIATION_UP	0.0270483	0.944931
LEE_AGING_CEREBELLUM_DN	0.325629	0.392489
LEE_AGING_CEREBELLUM_UP	-0.305926	0.423356
LEE_AGING_MUSCLE_DN	-0.0800304	0.837831
LEE_AGING_MUSCLE_UP	0.292011	0.445786
LEE_AGING_NEOCORTEX_DN	0.518189	0.152967
LEE_AGING_NEOCORTEX_UP	-0.0070385	0.985662
LEE_CALORIE_RESTRICTION_MUSCLE_DN	-0.0610729	0.875969
LEE_CALORIE_RESTRICTION_MUSCLE_UP	-0.0483624	0.901669
LEE_CALORIE_RESTRICTION_NEOCORTEX_DN	-0.541812	0.131864
LEE_CALORIE_RESTRICTION_NEOCORTEX_UP	-0.444841	0.230228
LEE_DIFFERENTIATING_T_LYMPHOCYTE	0.486336	0.18434
LEE_DOUBLE_POLAR_THYMOCYTE	-0.400458	0.285503
LEE_EARLY_T_LYMPHOCYTE_DN	0.273667	0.476124
LEE_EARLY_T_LYMPHOCYTE_UP	-0.162875	0.675442
LEE_INTRATHYMIC_T_PROGENITOR	-0.360667	0.340312
LEE_LIVER_CANCER_ACOX1_DN	-0.305665	0.423772
LEE_LIVER_CANCER_ACOX1_UP	-0.317806	0.404617
LEE_LIVER_CANCER_CIPROFIBRATE_DN	-0.159956	0.681009
LEE_LIVER_CANCER_CIPROFIBRATE_UP	0.0207925	0.957657
LEE_LIVER_CANCER_DENA_DN	-0.162499	0.676157
LEE_LIVER_CANCER_DENA_UP	-0.595066	0.0909546
LEE_LIVER_CANCER_E2F1_DN	-0.288686	0.451221
LEE_LIVER_CANCER_E2F1_UP	-0.479523	0.191485
LEE_LIVER_CANCER_MYC_DN	-0.248749	0.51866
LEE_LIVER_CANCER_MYC_E2F1_DN	-0.191309	0.62196
LEE_LIVER_CANCER_MYC_E2F1_UP	-0.248132	0.519731
LEE_LIVER_CANCER_MYC_TGFA_DN	-0.140245	0.718937
LEE_LIVER_CANCER_MYC_TGFA_UP	0.130413	0.738062
LEE_LIVER_CANCER_MYC_UP	0.239948	0.534032
LEE_LIVER_CANCER_SURVIVAL_DN	0.121481	0.755544
LEE_LIVER_CANCER_SURVIVAL_UP	-0.131867	0.735226
LEE_METASTASIS_AND_ALTERNATIVE_SPLICING_DN	0.484825	0.185911
LEE_METASTASIS_AND_ALTERNATIVE_SPLICING_UP	-0.208796	0.589796
LEE_METASTASIS_AND_RNA_PROCESSING_UP	-0.11869	0.761028
LEE_NAIVE_T_LYMPHOCYTE	0.172953	0.656329
LEE_NEURAL_CREST_STEM_CELL_DN	0.206326	0.594303
LEE_NEURAL_CREST_STEM_CELL_UP	-0.675868	0.0456734
LEE_RECENT_THYMIC_EMIGRANT	0.354238	0.349618
LEE_SP4_THYMOCYTE	-0.243563	0.527696
LEE_TARGETS_OF_PTCH1_AND_SUFU_DN	0.276205	0.471875
LEE_TARGETS_OF_PTCH1_AND_SUFU_UP	0.0332029	0.932422
LEI_MYB_TARGETS	-0.223211	0.563738
LEIN_ASTROCYTE_MARKERS	-0.18249	0.638398
LEIN_CEREBELLUM_MARKERS	-0.0736919	0.850554
LEIN_CHOROID_PLEXUS_MARKERS	-0.190641	0.6232
LEIN_LOCALIZED_TO_PROXIMAL_DENDRITES	0.491416	0.179111
LEIN_MEDULLA_MARKERS	-0.260799	0.497904
LEIN_MIDBRAIN_MARKERS	-0.0729586	0.852028
LEIN_NEURON_MARKERS	0.421871	0.258047
LEIN_OLIGODENDROCYTE_MARKERS	-0.448925	0.225462
LEIN_PONS_MARKERS	0.0985847	0.800784
LENAOUR_DENDRITIC_CELL_MATURATION_DN	-0.455898	0.217448
LENAOUR_DENDRITIC_CELL_MATURATION_UP	0.023418	0.952315
LEONARD_HYPOXIA	0.281017	0.463865
LI_AMPLIFIED_IN_LUNG_CANCER	0.374707	0.32042
LI_CYTIDINE_ANALOGS_CYCTOTOXICITY	0.0525982	0.893095
LI_DCP2_BOUND_MRNA	-0.144153	0.711372
LI_INDUCED_T_TO_NATURAL_KILLER_DN	0.132409	0.734168
LI_INDUCED_T_TO_NATURAL_KILLER_UP	-0.479486	0.191525
LI_LUNG_CANCER	-0.303897	0.426594
LI_WILMS_TUMOR_VS_FETAL_KIDNEY_1_DN	0.192868	0.61907
LI_WILMS_TUMOR_VS_FETAL_KIDNEY_1_UP	0.0787305	0.840438
LI_WILMS_TUMOR_VS_FETAL_KIDNEY_2_DN	0.0363714	0.925986
LI_WILMS_TUMOR_VS_FETAL_KIDNEY_2_UP	-0.139267	0.720834
LIAN_LIPA_TARGETS_3M	0.17903	0.644885
LIAN_LIPA_TARGETS_6M	0.144713	0.71029
LIAN_NEUTROPHIL_GRANULE_CONSTITUENTS	-0.60419	0.0848531
LIANG_HEMATOPOIESIS_STEM_CELL_NUMBER_LARGE_VS_TINY_DN	-0.633331	0.0670872
LIANG_HEMATOPOIESIS_STEM_CELL_NUMBER_LARGE_VS_TINY_UP	0.368948	0.328509
LIANG_HEMATOPOIESIS_STEM_CELL_NUMBER_QTL	-0.167726	0.66622
LIANG_HEMATOPOIESIS_STEM_CELL_NUMBER_SMALL_VS_HUGE_DN	-0.262437	0.49511
LIANG_HEMATOPOIESIS_STEM_CELL_NUMBER_SMALL_VS_HUGE_UP	-0.232861	0.546535
LIANG_SILENCED_BY_METHYLATION_2	-0.0148039	0.969847
LIAO_HAVE_SOX4_BINDING_SITES	-0.0384496	0.921768
LIAO_METASTASIS	0.00529155	0.98922
LIEN_BREAST_CARCINOMA_METAPLASTIC_VS_DUCTAL_DN	0.172485	0.657212
LIEN_BREAST_CARCINOMA_METAPLASTIC_VS_DUCTAL_UP	0.2507	0.515277
LIM_MAMMARY_LUMINAL_MATURE_DN	-0.0321561	0.934549
LIM_MAMMARY_LUMINAL_MATURE_UP	-0.22026	0.569038
LIM_MAMMARY_LUMINAL_PROGENITOR_UP	-0.683872	0.0422149
LIM_MAMMARY_STEM_CELL_DN	-0.00291666	0.994058
LIM_MAMMARY_STEM_CELL_UP	0.174085	0.654192
LIN_APC_TARGETS	-0.469582	0.202187
LIN_MELANOMA_COPY_NUMBER_DN	-0.0734356	0.851069
LIN_MELANOMA_COPY_NUMBER_UP	-0.658199	0.0539369
LIN_NPAS4_TARGETS_DN	-0.590214	0.0943058
LIN_NPAS4_TARGETS_UP	0.278342	0.46831
LIN_SILENCED_BY_TUMOR_MICROENVIRONMENT	0.0909724	0.815946
LINDGREN_BLADDER_CANCER_CLUSTER_1_DN	-0.308524	0.419224
LINDGREN_BLADDER_CANCER_CLUSTER_1_UP	0.241286	0.531684
LINDGREN_BLADDER_CANCER_CLUSTER_2A_DN	-0.262252	0.495424
LINDGREN_BLADDER_CANCER_CLUSTER_2B	-0.418585	0.262166
LINDGREN_BLADDER_CANCER_CLUSTER_3_DN	0.120563	0.757347
LINDGREN_BLADDER_CANCER_CLUSTER_3_UP	-0.712875	0.0311105
LINDGREN_BLADDER_CANCER_HIGH_RECURRENCE	-0.281649	0.462818
LINDGREN_BLADDER_CANCER_WITH_LOH_IN_CHR9Q	0.00269582	0.994508
LINDSTEDT_DENDRITIC_CELL_MATURATION_A	-0.0835631	0.830754
LINDSTEDT_DENDRITIC_CELL_MATURATION_B	-0.414289	0.267602
LINDSTEDT_DENDRITIC_CELL_MATURATION_C	0.259949	0.499357
LINDSTEDT_DENDRITIC_CELL_MATURATION_D	-0.569407	0.109525
LINDVALL_IMMORTALIZED_BY_TERT_DN	-0.706686	0.0332973
LINDVALL_IMMORTALIZED_BY_TERT_UP	-0.490789	0.179751
LINSLEY_MIR16_TARGETS	-0.810405	0.00807318
LIU_BREAST_CANCER	-0.142858	0.713875
LIU_CDX2_TARGETS_UP	-0.106248	0.785578
LIU_CMYB_TARGETS_UP	-0.0366923	0.925335
LIU_COMMON_CANCER_GENES	0.575551	0.104887
LIU_LIVER_CANCER	-0.0560556	0.886103
LIU_NASOPHARYNGEAL_CARCINOMA	-0.044526	0.909442
LIU_PROSTATE_CANCER_DN	-0.0324553	0.933941
LIU_PROSTATE_CANCER_UP	0.0499678	0.898418
LIU_SMARCA4_TARGETS	0.0784042	0.841092
LIU_SOX4_TARGETS_DN	0.0255116	0.948056
LIU_SOX4_TARGETS_UP	0.29533	0.440389
LIU_TARGETS_OF_VMYB_VS_CMYB_DN	-0.141357	0.716781
LIU_VAV3_PROSTATE_CARCINOGENESIS_DN	-0.492761	0.177741
LIU_VAV3_PROSTATE_CARCINOGENESIS_UP	-0.142048	0.715444
LIU_VMYB_TARGETS_UP	-0.361637	0.33892
LOCKWOOD_AMPLIFIED_IN_LUNG_CANCER	-0.0808753	0.836138
LOPES_METHYLATED_IN_COLON_CANCER_DN	-0.527801	0.144158
LOPES_METHYLATED_IN_COLON_CANCER_UP	-0.296672	0.438215
LOPEZ_TRANSLATION_VIA_FN1_SIGNALING	0.26644	0.488306
LU_AGING_BRAIN_DN	-0.254861	0.508089
LU_AGING_BRAIN_UP	0.406976	0.276991
LU_EZH2_TARGETS_DN	-0.159613	0.681664
LU_EZH2_TARGETS_UP	0.0118129	0.975938
LU_IL4_SIGNALING	-0.264232	0.492053
LUCAS_HNF4A_TARGETS_UP	-0.773013	0.0145748
LUI_TARGETS_OF_PAX8_PPARG_FUSION	0.0282662	0.942455
LUI_THYROID_CANCER_CLUSTER_1	0.0226378	0.953902
LUI_THYROID_CANCER_CLUSTER_2	-0.407075	0.276863
LUI_THYROID_CANCER_CLUSTER_3	0.116752	0.76484
LUI_THYROID_CANCER_PAX8_PPARG_DN	0.0601745	0.877783
LUI_THYROID_CANCER_PAX8_PPARG_UP	-0.0145511	0.970362
LY_AGING_OLD_DN	-0.135077	0.728974
LY_AGING_PREMATURE_DN	-0.086731	0.824417
MA_MYELOID_DIFFERENTIATION_DN	-0.0810222	0.835843
MA_MYELOID_DIFFERENTIATION_UP	-0.0920212	0.813854
MACAEVA_PBMC_RESPONSE_TO_IR	-0.0674864	0.863038
MACLACHLAN_BRCA1_TARGETS_DN	-0.153004	0.694319
MACLACHLAN_BRCA1_TARGETS_UP	-0.642839	0.0618454
MADAN_DPPA4_TARGETS	0.115081	0.768131
MAGRANGEAS_MULTIPLE_MYELOMA_IGG_VS_IGA_DN	-0.135477	0.728194
MAGRANGEAS_MULTIPLE_MYELOMA_IGLL_VS_IGLK_DN	0.373818	0.321663
MAGRANGEAS_MULTIPLE_MYELOMA_IGLL_VS_IGLK_UP	0.0771681	0.843572
MAHAJAN_RESPONSE_TO_IL1A_DN	-0.05212	0.894062
MAHAJAN_RESPONSE_TO_IL1A_UP	0.175073	0.652328
MALONEY_RESPONSE_TO_17AAG_DN	0.140181	0.71906
MALONEY_RESPONSE_TO_17AAG_UP	-0.0192743	0.960747
MALTA_CURATED_STEMNESS_MARKERS	0.207265	0.592588
MANALO_HYPOXIA_DN	-0.677091	0.0451337
MANALO_HYPOXIA_UP	-0.168066	0.665576
MANN_RESPONSE_TO_AMIFOSTINE_UP	-0.0227056	0.953764
MANNE_COVID19_COMBINED_COHORT_VS_HEALTHY_DONOR_PLATELETS_DN	0.268587	0.484673
MANNE_COVID19_COMBINED_COHORT_VS_HEALTHY_DONOR_PLATELETS_UP	0.0233	0.952555
MANNE_COVID19_ICU_VS_HEALTHY_DONOR_PLATELETS_DN	0.267926	0.485791
MANNE_COVID19_ICU_VS_HEALTHY_DONOR_PLATELETS_UP	0.141239	0.717011
MANNE_COVID19_NONICU_VS_HEALTHY_DONOR_PLATELETS_DN	0.427713	0.250811
MANNE_COVID19_NONICU_VS_HEALTHY_DONOR_PLATELETS_UP	-0.314412	0.409931
MARCHINI_TRABECTEDIN_RESISTANCE_DN	-0.142238	0.715076
MARCHINI_TRABECTEDIN_RESISTANCE_UP	0.0116424	0.976285
MARCINIAK_ER_STRESS_RESPONSE_VIA_CHOP	-0.00767835	0.984359
MARIADASON_REGULATED_BY_HISTONE_ACETYLATION_DN	0.0654977	0.867045
MARIADASON_REGULATED_BY_HISTONE_ACETYLATION_UP	-0.479209	0.191819
MARIADASON_RESPONSE_TO_BUTYRATE_CURCUMIN_SULINDAC_TSA_2	-0.728758	0.0259328
MARIADASON_RESPONSE_TO_BUTYRATE_SULINDAC_4	-0.202965	0.600455
MARIADASON_RESPONSE_TO_BUTYRATE_SULINDAC_6	-0.341884	0.367842
MARIADASON_RESPONSE_TO_CURCUMIN_SULINDAC_5	0.542134	0.131589
MARKEY_RB1_ACUTE_LOF_DN	-0.34546	0.362522
MARKEY_RB1_ACUTE_LOF_UP	-0.0926813	0.812537
MARKEY_RB1_CHRONIC_LOF_DN	-0.446436	0.228361
MARKEY_RB1_CHRONIC_LOF_UP	-0.13314	0.732744
MARKS_HDAC_TARGETS_DN	-0.204442	0.59775
MARKS_HDAC_TARGETS_UP	-0.086565	0.824749
MARSHALL_VIRAL_INFECTION_RESPONSE_DN	-0.0371849	0.924335
MARSON_FOXP3_CORE_DIRECT_TARGETS	0.159224	0.682406
MARSON_FOXP3_TARGETS_DN	0.405758	0.278571
MARSON_FOXP3_TARGETS_STIMULATED_DN	0.818942	0.00693214
MARSON_FOXP3_TARGETS_STIMULATED_UP	-0.103233	0.791554
MARSON_FOXP3_TARGETS_UP	-0.378691	0.314885
MARTENS_BOUND_BY_PML_RARA_FUSION	0.0511871	0.89595
MARTENS_TRETINOIN_RESPONSE_UP	-0.537701	0.135405
MARTIN_INTERACT_WITH_HDAC	-0.160876	0.679253
MARTIN_NFKB_TARGETS_UP	0.0182332	0.962866
MARTIN_VIRAL_GPCR_SIGNALING_DN	-0.319638	0.401761
MARTIN_VIRAL_GPCR_SIGNALING_UP	0.154766	0.690938
MARTINEZ_RB1_AND_TP53_TARGETS_DN	0.177325	0.648088
MARTINEZ_RB1_AND_TP53_TARGETS_UP	-0.424083	0.255294
MARTINEZ_RB1_TARGETS_DN	-0.406494	0.277616
MARTINEZ_RESPONSE_TO_TRABECTEDIN	0.406185	0.278018
MARTINEZ_RESPONSE_TO_TRABECTEDIN_DN	0.0674751	0.863061
MARTINEZ_RESPONSE_TO_TRABECTEDIN_UP	-0.621126	0.0742127
MARTINEZ_TP53_TARGETS_DN	0.223428	0.563348
MARTINEZ_TP53_TARGETS_UP	-0.554965	0.120908
MARTORIATI_MDM4_TARGETS_FETAL_LIVER_DN	-0.0192137	0.96087
MARTORIATI_MDM4_TARGETS_FETAL_LIVER_UP	0.112227	0.77376
MARTORIATI_MDM4_TARGETS_NEUROEPITHELIUM_DN	-0.131075	0.73677
MARTORIATI_MDM4_TARGETS_NEUROEPITHELIUM_UP	-0.12533	0.747998
MARZEC_IL2_SIGNALING_DN	-0.0983819	0.801187
MARZEC_IL2_SIGNALING_UP	0.4782	0.19289
MASSARWEH_RESPONSE_TO_ESTRADIOL	-0.43144	0.246251
MASSARWEH_TAMOXIFEN_RESISTANCE_DN	-0.384994	0.306226
MASSARWEH_TAMOXIFEN_RESISTANCE_UP	-0.250023	0.516449
MATSUDA_NATURAL_KILLER_DIFFERENTIATION	-0.345563	0.362368
MATTIOLI_MGUS_VS_PCL	-0.115124	0.768046
MATTIOLI_MULTIPLE_MYELOMA_WITH_14Q32_TRANSLOCATIONS	-0.225918	0.558892
MATZUK_MEIOTIC_AND_DNA_REPAIR	-0.43649	0.240145
MATZUK_SPERMATID_DIFFERENTIATION	-0.16458	0.672197
MATZUK_SPERMATOCYTE	0.048853	0.900675
MATZUK_SPERMATOZOA	-0.0624472	0.873196
MAYBURD_RESPONSE_TO_L663536_DN	0.00189456	0.99614
MAYBURD_RESPONSE_TO_L663536_UP	0.231146	0.549577
MCBRYAN_PUBERTAL_BREAST_3_4WK_DN	0.499502	0.170965
MCBRYAN_PUBERTAL_BREAST_3_4WK_UP	-0.0772748	0.843358
MCBRYAN_PUBERTAL_BREAST_4_5WK_DN	-0.0315197	0.935842
MCBRYAN_PUBERTAL_BREAST_4_5WK_UP	0.0501989	0.89795
MCBRYAN_PUBERTAL_BREAST_5_6WK_DN	0.29295	0.444257
MCBRYAN_PUBERTAL_BREAST_5_6WK_UP	-0.201215	0.603669
MCBRYAN_PUBERTAL_BREAST_6_7WK_DN	-0.134151	0.730775
MCBRYAN_PUBERTAL_BREAST_6_7WK_UP	0.456354	0.21693
MCBRYAN_PUBERTAL_TGFB1_TARGETS_DN	-0.146828	0.706206
MCBRYAN_PUBERTAL_TGFB1_TARGETS_UP	-0.16054	0.679893
MCCABE_BOUND_BY_HOXC6	-0.566508	0.111756
MCCABE_HOXC6_TARGETS_CANCER_DN	-0.552178	0.123182
MCCABE_HOXC6_TARGETS_CANCER_UP	-0.00103893	0.997884
MCCLUNG_COCAIN_REWARD_4WK	0.42535	0.253724
MCCLUNG_COCAINE_REWARD_5D	-0.0542735	0.889706
MCCLUNG_CREB1_TARGETS_DN	0.228467	0.554344
MCCLUNG_CREB1_TARGETS_UP	0.402695	0.282566
MCCLUNG_DELTA_FOSB_TARGETS_2WK	0.0966087	0.804715
MCCLUNG_DELTA_FOSB_TARGETS_8WK	0.391308	0.297674
MCDOWELL_ACUTE_LUNG_INJURY_DN	-0.0202675	0.958725
MCDOWELL_ACUTE_LUNG_INJURY_UP	-0.047425	0.903567
MCGARVEY_SILENCED_BY_METHYLATION_IN_COLON_CANCER	-0.106916	0.784257
MCLACHLAN_DENTAL_CARIES_DN	0.459574	0.213288
MCLACHLAN_DENTAL_CARIES_UP	-0.162672	0.675828
MCMURRAY_TP53_HRAS_COOPERATION_RESPONSE_DN	0.0390293	0.920591
MCMURRAY_TP53_HRAS_COOPERATION_RESPONSE_UP	-0.18162	0.640027
MEBARKI_HCC_PROGENITOR_FZD8CRD_DN	0.226294	0.55822
MEBARKI_HCC_PROGENITOR_FZD8CRD_UP	-0.251083	0.514613
MEBARKI_HCC_PROGENITOR_WNT_DN	-0.13271	0.733582
MEBARKI_HCC_PROGENITOR_WNT_DN_BLOCKED_BY_FZD8CRD	-0.0746249	0.848679
MEBARKI_HCC_PROGENITOR_WNT_DN_CTNNB1_DEPENDENT	-0.103716	0.790596
MEBARKI_HCC_PROGENITOR_WNT_UP	-0.493014	0.177484
MEBARKI_HCC_PROGENITOR_WNT_UP_BLOCKED_BY_FZD8CRD	-0.55351	0.122092
MEBARKI_HCC_PROGENITOR_WNT_UP_CTNNB1_DEPENDENT	-0.0558721	0.886474
MEBARKI_HCC_PROGENITOR_WNT_UP_CTNNB1_DEPENDENT_BLOCKED_BY_FZD8CRD	-0.271272	0.480146
MEDINA_SMARCA4_TARGETS	-0.112072	0.774064
MEINHOLD_OVARIAN_CANCER_LOW_GRADE_DN	0.0274284	0.944158
MEISSNER_BRAIN_HCP_WITH_H3K27ME3	-0.133956	0.731154
MEISSNER_BRAIN_HCP_WITH_H3K4ME2_AND_H3K27ME3	0.421918	0.257989
MEISSNER_BRAIN_HCP_WITH_H3K4ME3_AND_H3K27ME3	-0.511983	0.158817
MEISSNER_BRAIN_ICP_WITH_H3K4ME3	0.258344	0.502105
MEISSNER_ES_ICP_WITH_H3K4ME3	0.135024	0.729077
MEISSNER_NPC_HCP_WITH_H3_UNMETHYLATED	-0.260379	0.498622
MEISSNER_NPC_HCP_WITH_H3K27ME3	0.157779	0.685169
MEISSNER_NPC_HCP_WITH_H3K4ME2	0.164452	0.672439
MEISSNER_NPC_HCP_WITH_H3K4ME2_AND_H3K27ME3	-0.177794	0.647207
MEISSNER_NPC_HCP_WITH_H3K4ME3_AND_H3K27ME3	0.293931	0.442661
MEISSNER_NPC_ICP_WITH_H3K4ME3	0.177712	0.647361
MELLMAN_TUT1_TARGETS_DN	-0.442536	0.232943
MELLMAN_TUT1_TARGETS_UP	0.642038	0.0622766
MENSE_HYPOXIA_UP	0.345306	0.362749
MIDORIKAWA_AMPLIFIED_IN_LIVER_CANCER	0.134905	0.729308
MIKHAYLOVA_OXIDATIVE_STRESS_RESPONSE_VIA_VHL_UP	-0.435996	0.240739
MIKKELSEN_ES_HCP_WITH_H3_UNMETHYLATED	0.178406	0.646057
MIKKELSEN_ES_ICP_WITH_H3K27ME3	-0.702225	0.0349339
MIKKELSEN_ES_ICP_WITH_H3K4ME3	-0.43325	0.244053
MIKKELSEN_ES_ICP_WITH_H3K4ME3_AND_H3K27ME3	0.326182	0.391639
MIKKELSEN_ES_LCP_WITH_H3K4ME3	0.00806921	0.983562
MIKKELSEN_IPS_ICP_WITH_H3K27ME3	-0.182713	0.637981
MIKKELSEN_IPS_ICP_WITH_H3K4ME3_AND_H327ME3	0.0703805	0.857213
MIKKELSEN_IPS_LCP_WITH_H3K4ME3	-0.251696	0.513552
MIKKELSEN_IPS_WITH_HCP_H3K27ME3	0.00588304	0.988016
MIKKELSEN_MCV6_HCP_WITH_H3K27ME3	-0.119652	0.759136
MIKKELSEN_MCV6_ICP_WITH_H3K27ME3	0.119193	0.760039
MIKKELSEN_MCV6_LCP_WITH_H3K4ME3	-0.335117	0.37801
MIKKELSEN_MEF_HCP_WITH_H3_UNMETHYLATED	-0.271035	0.480545
MIKKELSEN_MEF_HCP_WITH_H3K27ME3	0.415593	0.265946
MIKKELSEN_MEF_ICP_WITH_H3K27ME3	0.098651	0.800653
MIKKELSEN_MEF_LCP_WITH_H3K4ME3	-0.168779	0.664225
MIKKELSEN_NPC_HCP_WITH_H3K27ME3	0.200994	0.604073
MIKKELSEN_NPC_HCP_WITH_H3K4ME3_AND_H3K27ME3	0.490223	0.180331
MIKKELSEN_NPC_ICP_WITH_H3K4ME3	-0.315195	0.408702
MIKKELSEN_NPC_LCP_WITH_H3K4ME3	0.133362	0.732312
MILI_PSEUDOPODIA	-0.162625	0.675918
MILI_PSEUDOPODIA_CHEMOTAXIS_DN	-0.0418124	0.914944
MILI_PSEUDOPODIA_CHEMOTAXIS_UP	-0.063908	0.87025
MISSIAGLIA_REGULATED_BY_METHYLATION_DN	0.0382433	0.922186
MISSIAGLIA_REGULATED_BY_METHYLATION_UP	0.0817718	0.834341
MITSIADES_RESPONSE_TO_APLIDIN_DN	-0.181671	0.63993
MITSIADES_RESPONSE_TO_APLIDIN_UP	-0.161423	0.678208
MIYAGAWA_TARGETS_OF_EWSR1_ETS_FUSIONS_DN	0.196184	0.612935
MIYAGAWA_TARGETS_OF_EWSR1_ETS_FUSIONS_UP	-0.60783	0.0824915
MMS_MOUSE_LYMPH_HIGH_4HRS_UP	-0.206538	0.593916
MODY_HIPPOCAMPUS_NEONATAL	-0.0480261	0.90235
MODY_HIPPOCAMPUS_POSTNATAL	-0.55339	0.122189
MODY_HIPPOCAMPUS_PRENATAL	0.455522	0.217876
MOHANKUMAR_HOXA1_TARGETS_DN	-0.350918	0.354472
MOHANKUMAR_HOXA1_TARGETS_UP	-0.353244	0.351068
MOLENAAR_TARGETS_OF_CCND1_AND_CDK4_DN	-0.349317	0.356824
MOLENAAR_TARGETS_OF_CCND1_AND_CDK4_UP	0.0816936	0.834498
MONNIER_POSTRADIATION_TUMOR_ESCAPE_DN	0.251549	0.513807
MONNIER_POSTRADIATION_TUMOR_ESCAPE_UP	0.122875	0.75281
MOOTHA_FFA_OXYDATION	-0.232328	0.54748
MOOTHA_GLUCONEOGENESIS	-0.203425	0.599612
MOOTHA_GLYCOGEN_METABOLISM	0.000847748	0.998273
MOOTHA_GLYCOLYSIS	-0.578114	0.102988
MOOTHA_HUMAN_MITODB_6_2002	0.00405271	0.991744
MOOTHA_MITOCHONDRIA	0.000560033	0.998859
MOOTHA_PGC	-0.14116	0.717164
MOOTHA_TCA	-0.168658	0.664453
MOOTHA_VOXPHOS	-0.243483	0.527836
MOREAUX_B_LYMPHOCYTE_MATURATION_BY_TACI_DN	-0.144427	0.710841
MOREAUX_B_LYMPHOCYTE_MATURATION_BY_TACI_UP	0.337588	0.374282
MOREAUX_MULTIPLE_MYELOMA_BY_TACI_DN	0.0835469	0.830787
MOREAUX_MULTIPLE_MYELOMA_BY_TACI_UP	0.0694968	0.858991
MOREIRA_RESPONSE_TO_TSA_UP	-0.498599	0.171864
MORI_EMU_MYC_LYMPHOMA_BY_ONSET_TIME_DN	-0.328781	0.38765
MORI_EMU_MYC_LYMPHOMA_BY_ONSET_TIME_UP	-0.277358	0.469951
MORI_IMMATURE_B_LYMPHOCYTE_DN	0.0811099	0.835667
MORI_IMMATURE_B_LYMPHOCYTE_UP	-0.372803	0.323083
MORI_LARGE_PRE_BII_LYMPHOCYTE_DN	0.117524	0.763321
MORI_LARGE_PRE_BII_LYMPHOCYTE_UP	-0.0198453	0.959585
MORI_MATURE_B_LYMPHOCYTE_DN	0.0701565	0.857663
MORI_MATURE_B_LYMPHOCYTE_UP	-0.00836928	0.982951
MORI_PLASMA_CELL_DN	-0.531501	0.140849
MORI_PLASMA_CELL_UP	-0.209824	0.587923
MORI_PRE_BI_LYMPHOCYTE_DN	-0.258749	0.501411
MORI_PRE_BI_LYMPHOCYTE_UP	-0.140044	0.719326
MORI_SMALL_PRE_BII_LYMPHOCYTE_DN	-0.434384	0.242682
MORI_SMALL_PRE_BII_LYMPHOCYTE_UP	-0.708709	0.0325717
MOSERLE_IFNA_RESPONSE	0.569986	0.109083
MUELLER_COMMON_TARGETS_OF_AML_FUSIONS_DN	-0.240208	0.533575
MUELLER_METHYLATED_IN_GLIOBLASTOMA	-0.422849	0.256828
MUELLER_PLURINET	-0.288439	0.451625
MULLIGAN_NTF3_SIGNALING_VIA_INSR_AND_IGF1R_UP	-0.57504	0.105269
MULLIGHAN_MLL_SIGNATURE_1_DN	0.208631	0.590097
MULLIGHAN_MLL_SIGNATURE_1_UP	-0.242859	0.528928
MULLIGHAN_MLL_SIGNATURE_2_DN	0.270163	0.482014
MULLIGHAN_MLL_SIGNATURE_2_UP	-0.370826	0.32586
MULLIGHAN_NPM1_MUTATED_SIGNATURE_1_DN	0.193191	0.618471
MULLIGHAN_NPM1_MUTATED_SIGNATURE_1_UP	-0.020372	0.958513
MULLIGHAN_NPM1_MUTATED_SIGNATURE_2_DN	0.0813882	0.83511
MULLIGHAN_NPM1_MUTATED_SIGNATURE_2_UP	-0.0837025	0.830475
MULLIGHAN_NPM1_SIGNATURE_3_DN	0.207148	0.592803
MULLIGHAN_NPM1_SIGNATURE_3_UP	-0.193805	0.617333
MUNSHI_MULTIPLE_MYELOMA_DN	0.0346735	0.929434
MUNSHI_MULTIPLE_MYELOMA_UP	0.159857	0.681197
MURAKAMI_UV_RESPONSE_24HR	0.175381	0.651748
MURAKAMI_UV_RESPONSE_6HR_DN	0.232791	0.54666
MURAKAMI_UV_RESPONSE_6HR_UP	-0.143727	0.712196
MYLLYKANGAS_AMPLIFICATION_HOT_SPOT_23	0.348272	0.358363
NABA_COLLAGENS	-0.0839917	0.829896
NABA_CORE_MATRISOME	-0.183953	0.635662
NABA_ECM_AFFILIATED	-0.539821	0.133572
NABA_ECM_GLYCOPROTEINS	-0.0869642	0.823951
NABA_ECM_REGULATORS	-0.313393	0.411532
NABA_MATRISOME	-0.30727	0.421217
NABA_MATRISOME_ASSOCIATED	-0.304868	0.425042
NABA_SECRETED_FACTORS	-0.0544197	0.88941
NADERI_BREAST_CANCER_PROGNOSIS_UP	-0.514475	0.156452
NADLER_HYPERGLYCEMIA_AT_OBESITY	0.108889	0.780354
NADLER_OBESITY_DN	-0.172164	0.657818
NADLER_OBESITY_UP	-0.00134796	0.997254
NAGASHIMA_EGF_SIGNALING_UP	-0.153967	0.692471
NAGASHIMA_NRG1_SIGNALING_DN	-0.168118	0.665477
NAGASHIMA_NRG1_SIGNALING_UP	-0.28207	0.46212
NAGY_TFTC_COMPONENTS_HUMAN	0.15141	0.697382
NAKAJIMA_EOSINOPHIL	-0.428538	0.249798
NAKAJIMA_MAST_CELL	-0.0490222	0.900333
NAKAMURA_ADIPOGENESIS_EARLY_DN	-0.396262	0.291051
NAKAMURA_ADIPOGENESIS_EARLY_UP	-0.351469	0.353665
NAKAMURA_ADIPOGENESIS_LATE_DN	-0.00541177	0.988976
NAKAMURA_ADIPOGENESIS_LATE_UP	0.0139098	0.971668
NAKAMURA_CANCER_MICROENVIRONMENT_DN	-0.309931	0.416995
NAKAMURA_METASTASIS	-0.217454	0.574093
NAKAMURA_METASTASIS_MODEL_DN	0.3023	0.429151
NAKAMURA_METASTASIS_MODEL_UP	0.0645784	0.868898
NAKAMURA_TUMOR_ZONE_PERIPHERAL_VS_CENTRAL_DN	0.401381	0.284288
NAKAMURA_TUMOR_ZONE_PERIPHERAL_VS_CENTRAL_UP	-0.255573	0.506864
NAKAYAMA_FRA2_TARGETS	-0.178913	0.645105
NAKAYAMA_SOFT_TISSUE_TUMORS_PCA1_DN	0.365548	0.33333
NAKAYAMA_SOFT_TISSUE_TUMORS_PCA1_UP	-0.379745	0.313429
NAKAYAMA_SOFT_TISSUE_TUMORS_PCA2_DN	0.0832343	0.831412
NAKAYAMA_SOFT_TISSUE_TUMORS_PCA2_UP	-0.00710364	0.985529
NAM_FXYD5_TARGETS_DN	-0.0275599	0.943891
NATSUME_RESPONSE_TO_INTERFERON_BETA_DN	-0.134161	0.730755
NATSUME_RESPONSE_TO_INTERFERON_BETA_UP	-0.0641465	0.869769
NELSON_RESPONSE_TO_ANDROGEN_UP	-0.0502115	0.897925
NEMETH_INFLAMMATORY_RESPONSE_LPS_DN	0.136128	0.726929
NEMETH_INFLAMMATORY_RESPONSE_LPS_UP	-0.186626	0.630671
NEWMAN_ERCC6_TARGETS_UP	-0.530257	0.141957
NGUYEN_NOTCH1_TARGETS_DN	-0.233856	0.544773
NGUYEN_NOTCH1_TARGETS_UP	0.255509	0.506975
NICK_RESPONSE_TO_PROC_TREATMENT_DN	0.294524	0.441698
NIKOLSKY_BREAST_CANCER_11Q12_Q14_AMPLICON	-0.038956	0.92074
NIKOLSKY_BREAST_CANCER_12Q13_Q21_AMPLICON	0.414058	0.267897
NIKOLSKY_BREAST_CANCER_16P13_AMPLICON	-0.283366	0.459976
NIKOLSKY_BREAST_CANCER_16Q24_AMPLICON	-0.0704476	0.857078
NIKOLSKY_BREAST_CANCER_17Q11_Q21_AMPLICON	0.586207	0.0971295
NIKOLSKY_BREAST_CANCER_17Q21_Q25_AMPLICON	0.118639	0.761128
NIKOLSKY_BREAST_CANCER_19Q13.1_AMPLICON	0.0669486	0.864122
NIKOLSKY_BREAST_CANCER_19Q13.4_AMPLICON	-0.378926	0.31456
NIKOLSKY_BREAST_CANCER_1Q21_AMPLICON	-0.516782	0.154282
NIKOLSKY_BREAST_CANCER_20Q11_AMPLICON	-0.292875	0.444379
NIKOLSKY_BREAST_CANCER_20Q12_Q13_AMPLICON	-0.283656	0.459497
NIKOLSKY_BREAST_CANCER_21Q22_AMPLICON	-0.247278	0.521216
NIKOLSKY_BREAST_CANCER_5P15_AMPLICON	0.117425	0.763514
NIKOLSKY_BREAST_CANCER_6P24_P22_AMPLICON	-0.237943	0.537557
NIKOLSKY_BREAST_CANCER_7P22_AMPLICON	-0.630896	0.0684727
NIKOLSKY_BREAST_CANCER_7Q21_Q22_AMPLICON	0.552306	0.123077
NIKOLSKY_BREAST_CANCER_8P12_P11_AMPLICON	-0.412961	0.269295
NIKOLSKY_BREAST_CANCER_8Q12_Q22_AMPLICON	0.283242	0.460182
NIKOLSKY_BREAST_CANCER_8Q23_Q24_AMPLICON	0.0466329	0.905172
NIKOLSKY_MUTATED_AND_AMPLIFIED_IN_BREAST_CANCER	0.187804	0.628476
NOJIMA_SFRP2_TARGETS_DN	0.238681	0.536258
NOJIMA_SFRP2_TARGETS_UP	0.0900367	0.817813
NOUSHMEHR_GBM_SILENCED_BY_METHYLATION	-0.283186	0.460274
NOUZOVA_METHYLATED_IN_APL	-0.531299	0.141029
NOUZOVA_TRETINOIN_AND_H4_ACETYLATION	-0.0362002	0.926334
NUMATA_CSF3_SIGNALING_VIA_STAT3	0.123607	0.751374
NUNODA_RESPONSE_TO_DASATINIB_IMATINIB_DN	-0.104248	0.789542
NUNODA_RESPONSE_TO_DASATINIB_IMATINIB_UP	0.278995	0.467223
NUTT_GBM_VS_AO_GLIOMA_DN	0.379728	0.313452
NUTT_GBM_VS_AO_GLIOMA_UP	-0.215117	0.578316
ODONNELL_METASTASIS_DN	0.581258	0.100687
ODONNELL_METASTASIS_UP	0.00235269	0.995207
ODONNELL_TARGETS_OF_MYC_AND_TFRC_DN	-0.118877	0.760659
ODONNELL_TARGETS_OF_MYC_AND_TFRC_UP	-0.211976	0.58401
ODONNELL_TFRC_TARGETS_DN	-0.0840886	0.829702
ODONNELL_TFRC_TARGETS_UP	-0.0698907	0.858198
OHGUCHI_LIVER_HNF4A_TARGETS_DN	-0.41521	0.266432
OHGUCHI_LIVER_HNF4A_TARGETS_UP	-0.319465	0.40203
OHM_METHYLATED_IN_ADULT_CANCERS	-0.276127	0.472005
OISHI_CHOLANGIOMA_STEM_CELL_LIKE_DN	0.527897	0.144072
OISHI_CHOLANGIOMA_STEM_CELL_LIKE_UP	-0.0892809	0.819322
OKUMURA_INFLAMMATORY_RESPONSE_LPS	0.711392	0.0316257
OLSSON_E2F3_TARGETS_DN	0.473361	0.19808
OLSSON_E2F3_TARGETS_UP	0.00409574	0.991656
ONDER_CDH1_SIGNALING_VIA_CTNNB1	0.00641275	0.986936
ONDER_CDH1_TARGETS_1_DN	-0.0609264	0.876265
ONDER_CDH1_TARGETS_1_UP	0.087938	0.822005
ONDER_CDH1_TARGETS_2_DN	0.828717	0.00576651
ONDER_CDH1_TARGETS_2_UP	-0.338353	0.373131
ONGUSAHA_TP53_TARGETS	-0.438523	0.23771
ONKEN_UVEAL_MELANOMA_DN	0.460517	0.212228
ONO_AML1_TARGETS_DN	-0.063007	0.872067
ONO_AML1_TARGETS_UP	-0.179172	0.644619
ONO_FOXP3_TARGETS_DN	0.0487508	0.900882
ONO_FOXP3_TARGETS_UP	-0.328202	0.388538
OSADA_ASCL1_TARGETS_UP	0.507951	0.162685
OSMAN_BLADDER_CANCER_DN	0.545731	0.12854
OSMAN_BLADDER_CANCER_UP	0.0446091	0.909274
OSWALD_HEMATOPOIETIC_STEM_CELL_IN_COLLAGEN_GEL_DN	0.433211	0.244101
OSWALD_HEMATOPOIETIC_STEM_CELL_IN_COLLAGEN_GEL_UP	-0.369021	0.328405
OUELLET_CULTURED_OVARIAN_CANCER_INVASIVE_VS_LMP_DN	-0.0297097	0.93952
OUELLET_CULTURED_OVARIAN_CANCER_INVASIVE_VS_LMP_UP	-0.0337248	0.931361
OUELLET_OVARIAN_CANCER_INVASIVE_VS_LMP_UP	-0.0557012	0.88682
OUILLETTE_CLL_13Q14_DELETION_DN	0.756068	0.0184176
OUILLETTE_CLL_13Q14_DELETION_UP	0.474971	0.196344
OUYANG_PROSTATE_CANCER_PROGRESSION_DN	0.0101729	0.979278
OUYANG_PROSTATE_CANCER_PROGRESSION_UP	0.662323	0.0519296
OZEN_MIR125B1_TARGETS	0.136309	0.726577
PACHER_TARGETS_OF_IGF1_AND_IGF2_UP	-0.164937	0.671518
PAL_PRMT5_TARGETS_UP	-0.109025	0.780084
PANGAS_TUMOR_SUPPRESSION_BY_SMAD1_AND_SMAD5_DN	-0.218224	0.572703
PANGAS_TUMOR_SUPPRESSION_BY_SMAD1_AND_SMAD5_UP	0.24237	0.529785
PAPASPYRIDONOS_UNSTABLE_ATEROSCLEROTIC_PLAQUE_DN	-0.0254308	0.948221
PAPASPYRIDONOS_UNSTABLE_ATEROSCLEROTIC_PLAQUE_UP	-0.268913	0.484123
PARENT_MTOR_SIGNALING_DN	-0.099637	0.798693
PARK_APL_PATHOGENESIS_DN	-0.463626	0.208753
PARK_APL_PATHOGENESIS_UP	0.087412	0.823056
PARK_HSC_AND_MULTIPOTENT_PROGENITORS	-0.00356167	0.992744
PARK_HSC_MARKERS	-0.171807	0.658493
PARK_HSC_VS_MULTIPOTENT_PROGENITORS_UP	0.144221	0.71124
PARK_TRETINOIN_RESPONSE_AND_PML_RARA_FUSION	-0.0627702	0.872545
PARK_TRETINOIN_RESPONSE_AND_RARA_PLZF_FUSION	-0.573758	0.106228
PASINI_SUZ12_TARGETS_DN	-0.344578	0.363829
PASINI_SUZ12_TARGETS_UP	-0.0207556	0.957732
PASQUALUCCI_LYMPHOMA_BY_GC_STAGE_DN	0.400371	0.285616
PASQUALUCCI_LYMPHOMA_BY_GC_STAGE_UP	-0.30249	0.428847
PEART_HDAC_PROLIFERATION_CLUSTER_DN	0.189878	0.624617
PEART_HDAC_PROLIFERATION_CLUSTER_UP	-0.416065	0.265347
PECE_MAMMARY_STEM_CELL_DN	-0.402709	0.282547
PECE_MAMMARY_STEM_CELL_UP	0.545247	0.128948
PEDERSEN_METASTASIS_BY_ERBB2_ISOFORM_1	-0.547554	0.127011
PEDERSEN_METASTASIS_BY_ERBB2_ISOFORM_4	0.479516	0.191492
PEDERSEN_METASTASIS_BY_ERBB2_ISOFORM_7	-0.480552	0.190397
PEDERSEN_TARGETS_OF_611CTF_ISOFORM_OF_ERBB2	-0.026826	0.945383
PEDRIOLI_MIR31_TARGETS_DN	0.123371	0.751836
PEDRIOLI_MIR31_TARGETS_UP	0.0859079	0.826063
PELLICCIOTTA_HDAC_IN_ANTIGEN_PRESENTATION_DN	-0.348158	0.358532
PELLICCIOTTA_HDAC_IN_ANTIGEN_PRESENTATION_UP	-0.480437	0.190518
PEPPER_CHRONIC_LYMPHOCYTIC_LEUKEMIA_UP	-0.402622	0.282662
PEREZ_TP53_AND_TP63_TARGETS	0.0132375	0.973037
PEREZ_TP63_TARGETS	-0.135837	0.727495
PETRETTO_CARDIAC_HYPERTROPHY	-0.70506	0.033888
PETRETTO_HEART_MASS_QTL_CIS_DN	-0.664744	0.0507735
PETRETTO_HEART_MASS_QTL_CIS_UP	-0.0971401	0.803657
PETROVA_ENDOTHELIUM_LYMPHATIC_VS_BLOOD_DN	-0.463777	0.208586
PETROVA_ENDOTHELIUM_LYMPHATIC_VS_BLOOD_UP	0.0327096	0.933424
PETROVA_PROX1_TARGETS_DN	0.0481382	0.902123
PETROVA_PROX1_TARGETS_UP	0.135334	0.728473
PHONG_TNF_RESPONSE_NOT_VIA_P38	-0.000157248	0.99968
PHONG_TNF_RESPONSE_VIA_P38_COMPLETE	0.179363	0.64426
PHONG_TNF_RESPONSE_VIA_P38_PARTIAL	-0.323765	0.395363
PHONG_TNF_TARGETS_UP	-0.292875	0.444378
PICCALUGA_ANGIOIMMUNOBLASTIC_LYMPHOMA_DN	0.165144	0.671124
PICCALUGA_ANGIOIMMUNOBLASTIC_LYMPHOMA_UP	-0.492433	0.178075
PID_A6B1_A6B4_INTEGRIN_PATHWAY	-0.301965	0.429687
PID_AJDISS_2PATHWAY	-0.379717	0.313467
PID_ALK1_PATHWAY	0.105648	0.786767
[truncated: 14,529 more rows]

## Sheet: S3.5
	TCR gene	Correlation r	P-value
TRAV1-1*01	TRAV	0.0446232	0.909245
TRAV1-2*01	TRAV	-0.0717325	0.854493
TRAV10*01	TRAV	0.537627	0.135469
TRAV12-1*01	TRAV	-0.8506	0.00365543
TRAV12-2*01	TRAV	-0.817051	0.00717473
TRAV12-3*01	TRAV	-0.226818	0.557284
TRAV13-1*01	TRAV	0.379936	0.313164
TRAV13-2*01	TRAV	0.387782	0.302435
TRAV14/DV4*01	TRAV	0.728845	0.0259061
TRAV16*01	TRAV	0.791079	0.0111123
TRAV17*01	TRAV	0.770282	0.015154
TRAV19*01	TRAV	0.657586	0.0542393
TRAV2*01	TRAV	0.459212	0.213696
TRAV20*01	TRAV	0.330119	0.385606
TRAV21*01	TRAV	0.581775	0.100312
TRAV22*01	TRAV	0.128648	0.741507
TRAV23/DV6*01	TRAV	-0.10092	0.796144
TRAV24*01	TRAV	0.276496	0.471388
TRAV25*01	TRAV	0.174943	0.652573
TRAV26-1*01	TRAV	0.571549	0.107894
TRAV26-2*01	TRAV	0.389806	0.299697
TRAV27*01	TRAV	0.58352	0.0990517
TRAV29/DV5*01	TRAV	0.486788	0.183871
TRAV3*01	TRAV	0.639475	0.0636689
TRAV35*01	TRAV	0.710339	0.0319946
TRAV38-1*01	TRAV	0.407824	0.275894
TRAV38-2/DV8*01	TRAV	0.343615	0.365262
TRAV39*01	TRAV	0.0698533	0.858273
TRAV4*01	TRAV	0.149053	0.701917
TRAV41*01	TRAV	0.571549	0.107894
TRAV5*01	TRAV	0.163868	0.673551
TRAV6*01	TRAV	0.0698533	0.858273
TRAV8-1*01	TRAV	0.586527	0.0969024
TRAV8-2*01	TRAV	0.0698533	0.858273
TRAV8-3*01	TRAV	0.612187	0.0797184
TRAV8-4*01	TRAV	0.492898	0.177602
TRAV8-6*01	TRAV	0.537627	0.135469
TRAV9-2*01	TRAV	0.330503	0.385019
TRAJ10*01	TRAJ	-0.194412	0.61621
TRAJ11*01	TRAJ	0.0930472	0.811808
TRAJ12*01	TRAJ	-0.0706713	0.856627
TRAJ13*01	TRAJ	0.205962	0.594969
TRAJ15*01	TRAJ	0.371897	0.324354
TRAJ16*01	TRAJ	0.219654	0.570127
TRAJ17*01	TRAJ	-0.75237	0.019337
TRAJ18*01	TRAJ	0.218461	0.572276
TRAJ20*01	TRAJ	0.47719	0.193967
TRAJ21*01	TRAJ	0.374454	0.320774
TRAJ22*01	TRAJ	-0.362999	0.336968
TRAJ23*01	TRAJ	0.348526	0.357989
TRAJ24*01	TRAJ	-0.0237805	0.951578
TRAJ26*01	TRAJ	-0.0525469	0.893198
TRAJ27*01	TRAJ	0.571549	0.107894
TRAJ28*01	TRAJ	0.0985342	0.800885
TRAJ29*01	TRAJ	0.0838343	0.830211
TRAJ3*01	TRAJ	0.537627	0.135469
TRAJ30*01	TRAJ	-0.667185	0.0496249
TRAJ31*01	TRAJ	0.284558	0.458009
TRAJ32*01	TRAJ	0.254518	0.50868
TRAJ33*01	TRAJ	0.0907606	0.816368
TRAJ34*01	TRAJ	0.485841	0.184853
TRAJ35*01	TRAJ	0.0789117	0.840074
TRAJ36*01	TRAJ	0.218461	0.572276
TRAJ37*01	TRAJ	-0.126588	0.745537
TRAJ38*01	TRAJ	0.537627	0.135469
TRAJ39*01	TRAJ	-0.510851	0.159897
TRAJ4*01	TRAJ	0.302095	0.429479
TRAJ40*01	TRAJ	0.533405	0.139164
TRAJ41*01	TRAJ	-0.00272261	0.994454
TRAJ42*01	TRAJ	0.0697006	0.858581
TRAJ43*01	TRAJ	-0.630806	0.0685245
TRAJ45*01	TRAJ	-0.105283	0.787491
TRAJ47*01	TRAJ	0.0756158	0.846689
TRAJ48*01	TRAJ	0.605514	0.0839894
TRAJ49*01	TRAJ	-0.109746	0.778659
TRAJ5*01	TRAJ	-0.132261	0.734457
TRAJ50*01	TRAJ	-0.747549	0.0205809
TRAJ52*01	TRAJ	0.373259	0.322445
TRAJ53*01	TRAJ	0.472134	0.199408
TRAJ54*01	TRAJ	0.130109	0.738655
TRAJ57*01	TRAJ	0.571549	0.107894
TRAJ58*01	TRAJ	0.436779	0.239799
TRAJ6*01	TRAJ	-0.466686	0.205365
TRAJ7*01	TRAJ	0.167586	0.666487
TRAJ8*01	TRAJ	0.154482	0.691484
TRAJ9*01	TRAJ	0.35053	0.355041
TRBV10-1*01	TRBV	-0.747549	0.0205809
TRBV10-2*01	TRBV	-0.747549	0.0205809
TRBV10-3*01	TRBV	0.0698533	0.858273
TRBV11-1*01	TRBV	-0.158686	0.683434
TRBV11-2*01	TRBV	0.651846	0.0571251
TRBV11-3*01	TRBV	-0.580569	0.101188
TRBV12-3*01	TRBV	-0.0933792	0.811146
TRBV12-4*01	TRBV	0.322095	0.397947
TRBV13*01	TRBV	-0.540646	0.132862
TRBV14*01	TRBV	-0.641383	0.0626308
TRBV15*01	TRBV	-0.747549	0.0205809
TRBV18*01	TRBV	-0.385386	0.305691
TRBV19*01	TRBV	-0.767467	0.0157668
TRBV2*01	TRBV	0.592478	0.0927331
TRBV20-1*01	TRBV	0.207149	0.5928
TRBV24-1*01	TRBV	0.537627	0.135469
TRBV25-1*01	TRBV	-0.513092	0.157762
TRBV27*01	TRBV	0.4349	0.242058
TRBV28*01	TRBV	0.106621	0.78484
TRBV29-1*01	TRBV	0.539809	0.133582
TRBV3-1*01	TRBV	0.0896743	0.818537
TRBV30*01	TRBV	-0.0900651	0.817757
TRBV4-1*01	TRBV	0.268757	0.484386
TRBV4-2*01	TRBV	-0.138134	0.723032
TRBV4-3*01	TRBV	0.301374	0.430637
TRBV5-1*01	TRBV	0.0506107	0.897117
TRBV5-4*01	TRBV	0.507096	0.163512
TRBV5-5*01	TRBV	0.537627	0.135469
TRBV5-6*01	TRBV	0.133198	0.732632
TRBV6-1*01	TRBV	0.35979	0.341574
TRBV6-2*01	TRBV	0.335427	0.377542
TRBV6-4*01	TRBV	-0.279278	0.466754
TRBV6-5*01	TRBV	0.121	0.756488
TRBV6-6*01	TRBV	0.389806	0.299697
TRBV7-2*01	TRBV	0.251761	0.513441
TRBV7-3*01	TRBV	-0.343692	0.365146
TRBV7-6*01	TRBV	0.635029	0.0661315
TRBV7-7*01	TRBV	0.571549	0.107894
TRBV7-8*01	TRBV	-0.306268	0.422811
TRBV7-9*01	TRBV	-0.432014	0.245553
TRBV9*01	TRBV	0.580051	0.101567
TRBJ1-1*01	TRBJ	-0.146851	0.706161
TRBJ1-2*01	TRBJ	-0.191795	0.621058
TRBJ1-3*01	TRBJ	0.277469	0.469765
TRBJ1-4*01	TRBJ	0.54176	0.131908
TRBJ1-5*01	TRBJ	-0.214699	0.579073
TRBJ1-6*01	TRBJ	-0.073681	0.850576
TRBJ2-1*01	TRBJ	0.247529	0.520781
TRBJ2-2*01	TRBJ	0.261916	0.495998
TRBJ2-3*01	TRBJ	-0.0209526	0.957331
TRBJ2-4*01	TRBJ	0.297204	0.437355
TRBJ2-5*01	TRBJ	0.372612	0.323351
TRBJ2-6*01	TRBJ	0.297204	0.437355
TRBJ2-7*01	TRBJ	-0.21322	0.581753

## Sheet: S3.6
	Coefficient	P-value	CI95% lower	CI95% upper
Constant	-0.0521447	0.000518282	-0.0572544	-0.047035
TRAV12-1*01	-0.0498043	0.0718107	-0.110551	0.0109422
TRAV14/DV4*01	-0.0381739	0.035347	-0.0699014	-0.00644638
TRAV12-2*01	-0.0235508	0.195546	-0.0764589	0.0293574
TRAV17*01	-0.0102718	0.375477	-0.0493538	0.0288101
TRAV35*01	0.0670044	0.00658507	0.0434933	0.0905155
TRAV16*01	0.121219	0.00351626	0.0902096	0.152229
