# Supplementary material for: T cell receptor sequences are the dominant factor contributing to the phenotype of CD8+ T cells with specificities against immunogenic viral antigens
Source: Cell Rep. Author manuscript; Available in PMC 2023 Dec 19. (PMC10729740; doi:10.1016/j.celrep.2023.113279)
Supplement: 5 [file NIHMS1948172-supplement-5.xlsx]

## Sheet: S4
	Pearson correlation coefficient r
	PCA1	PCA2	PCA3	PCA4	PCA5	PCA6	PCA7	PCA8	PCA9	PCA10	PCA11	PCA12	PCA13	PCA14	PCA15	PCA16	PCA17	PCA18	PCA19	PCA20	PCA21	PCA22	PCA23	PCA24	PCA25	PCA26	PCA27	PCA28	PCA29	PCA30	PCA31	PCA32	PCA33	PCA34	PCA35	PCA36	PCA37	PCA38	PCA39	PCA40	PCA41	PCA42	PCA43	PCA44	PCA45	PCA46	PCA47	PCA48	PCA49
TCR1	0.0740097	0.0416472	-0.171199	0.0382293	0.0393993	-0.0770434	-0.100774	-0.00728564	0.0577953	-0.0666564	-0.0716115	0.0151137	0.0178941	0.0504131	-0.0162466	0.0121177	0.0497247	-0.0367175	-0.0103599	0.00462582	0.0102347	-0.0769174	0.0171159	0.0812742	-0.0240343	-0.118547	-0.0411613	-0.0368251	-0.00638313	-0.111286	-0.161151	0.0664393	-0.0451035	-0.0236781	-0.0181836	-0.0189023	-0.0337097	0.0241295	-0.0804	0.0371532	0.144928	0.189824	0.0700802	-0.0804932	0.140874	-0.052282	0.0199029	-0.0297554	0.0113271
TCR2	0.052441	0.00590004	-0.0254157	-0.0426015	0.011929	0.0221178	0.109409	-0.0146267	0.0362382	-0.0188254	-0.00369242	-0.0438887	-0.0110083	0.0076301	0.0363955	-0.0856008	-0.00485062	0.0511954	-0.0670841	0.0525236	-0.0291315	0.0702419	-0.0460644	-0.0594383	0.0519202	0.189581	0.118191	0.00314326	-0.00407517	0.0690894	0.0102225	-0.087513	-0.0219237	0.11463	0.0372446	0.0191007	-0.0115194	-0.0241412	0.0517019	-0.0139502	-0.157079	0.0501676	-0.0184072	0.0904088	0.0841548	-0.0729316	0.00312234	0.045609	-0.00909334
TCR3	0.0109333	0.0106515	0.00915257	0.0714565	0.032677	-0.00181979	-0.0999039	0.0305626	-0.0130342	0.0119892	-0.01007	0.0541689	-0.0145335	0.00099252	-0.0299489	0.0872784	-0.0340493	-0.00321534	0.0498457	-0.0513984	0.0175007	-0.0723572	0.0712526	0.0784225	-0.0696503	-0.248883	-0.132683	-0.0159067	-0.0361361	-0.116459	0.000361014	0.0902251	-0.0118971	-0.111778	-0.0494293	0.00661837	-0.00491282	0.021617	-0.0590696	0.0437797	0.158121	-0.0217291	0.0405755	-0.0829261	-0.066096	0.0637287	-0.00612442	-0.087081	0.0533409
TCR4	-0.0621154	-0.0284516	0.0219724	0.0600044	0.00434999	-0.0287898	-0.043497	0.000777082	-0.0595605	-0.03318	-0.0515033	0.0323908	0.00293577	-0.0063451	-0.0305106	0.097999	0.0229355	-0.0606317	0.048107	-0.0320868	-0.0174326	-0.0665044	0.0234008	0.0635301	-0.068585	-0.192088	-0.122659	-0.0396497	-0.00477516	-0.0644743	0.0159351	0.0756743	0.000927726	-0.0853457	-0.0201701	-0.0291636	0.00443145	0.0498846	-0.0720061	0.0372404	0.169789	-0.0142443	-0.00854238	-0.0787703	-0.0701786	0.0717223	-0.0108718	-0.0376864	-0.01353
TCR5	-0.0670965	-0.0283878	0.0304755	0.0112537	0.0611645	0.0294873	-0.117182	-0.0135281	0.0391028	0.0453656	-0.0177998	0.0552062	-0.036277	-0.0207151	-0.0740329	0.122464	-0.0159179	-0.0744197	0.0312536	-0.0516762	0.0231757	-0.055961	0.0385816	0.0898804	-0.0427187	-0.228872	-0.124805	0.0711741	0.0427199	-0.115813	0.0178951	0.087529	-0.0390546	-0.12928	-0.0373205	0.0287727	0.0127231	0.0215151	-0.0523392	0.0718592	0.108733	-0.0211517	0.0718014	-0.143144	-0.0689807	0.0285491	-0.0630838	-0.0493411	0.0662203
TCR6	-0.0844739	0.041539	0.0813253	-0.0536895	-0.143312	0.0390283	0.133154	-0.027828	-0.0582767	0.0360472	-0.0101441	-0.134675	-0.00963425	0.0401703	0.0121346	0.000425541	0.0314003	0.00853498	-0.0334862	0.0479492	-0.0676912	0.0817486	-0.106536	-0.0498764	0.0400807	0.22817	0.145362	-0.0217118	0.0224541	0.0585564	0.0621925	-0.109081	-0.00371693	0.0906973	0.0445437	-0.0268248	0.0132614	-0.0103806	0.0490209	-0.0834801	-0.191125	-0.0206584	-0.0624844	0.122582	0.0165157	-0.020191	-0.00839677	0.0352112	-0.13151
TCR7	0.059375	0.154698	-0.0556301	0.0611412	-0.045488	-0.10343	-0.129563	0.00518853	0.0277722	-0.0304426	-0.097236	0.0218473	0.0553674	0.0140224	-0.00530515	0.0261978	0.0427811	-0.0117003	0.125012	-0.0450908	0.0818714	-0.0908065	0.0750766	0.0424034	-0.0885479	-0.0635687	-0.0247056	0.0321485	0.034935	-0.111836	-0.104876	0.0453959	0.0297768	0.0487129	0.0947334	-0.0704272	0.0148999	0.0820577	-0.0517906	0.152604	0.156903	-0.0226861	0.0616227	-0.0171725	-0.0235517	0.0509834	0.0912163	-0.0383779	0.00439199
TCR8	0.0112321	0.0640351	-0.0561821	-0.00338817	-0.0673207	0.0110697	0.109024	-0.00850598	0.0154287	0.013491	-0.00271783	-0.106604	0.030941	0.0160284	0.0549385	-0.0835203	-0.0255926	0.0507229	-0.0176665	0.0393775	-0.0170437	0.0620157	-0.0894576	-0.035427	0.0525461	0.155802	0.149896	-0.00265137	-0.0276223	0.0263564	0.0271946	-0.0931372	-0.0465535	0.132791	0.0574369	-0.0106773	-0.0136995	-0.0262279	0.032751	-0.0404062	-0.162662	0.0611465	0.00492166	0.0385756	0.0763071	-0.0823863	-0.0205678	0.0404976	-0.0651814
TCR9	-0.00370168	-0.0242387	0.0249606	0.0213584	0.0421577	0.0489168	-0.1039	0.0147372	0.0605883	0.0427841	0.087849	0.0844859	-0.0414948	0.0144767	-0.0659531	0.0170336	-0.125396	-0.0313142	-0.00570691	-0.0719893	0.124945	-0.0634633	0.0595356	0.0166273	0.0787313	-0.216192	-0.0572792	0.0651289	0.0171281	-0.0657006	0.0495632	0.100835	-0.00286349	-0.158548	-0.045027	0.0410268	-0.0253308	0.038631	0.0214638	-0.0718063	0.00116386	-0.156121	0.0659302	-0.0477814	-0.0990527	0.0314878	-0.0867841	-0.0589068	0.0761975
TCR10	0.0571844	0.0141544	-0.0578532	0.0568061	0.0609423	-0.0512522	-0.130746	0.0349105	0.0320027	-0.0374608	-0.0352904	0.0937295	-0.000560897	0.0331162	-0.0513402	0.038214	-0.000498891	-0.0228037	0.0121805	-0.0756298	0.0585281	-0.0907629	0.111935	0.0779047	-0.0584226	-0.228373	-0.0908813	0.0149563	-0.00902729	-0.130103	-0.0523555	0.109224	-0.00665514	-0.13005	-0.0300794	0.00477989	-0.0190136	0.0168128	-0.0764583	0.087636	0.171683	0.016973	0.0688131	-0.0632913	-0.00898194	0.0122676	-0.00211213	-0.0639116	0.0532484
TCR11	0.0649672	0.0766239	0.0970578	0.0186384	0.0568471	0.0260125	0.0954081	0.0283967	-0.0449337	0.0817708	0.0393091	-0.117324	-0.0805243	0.0227044	0.0013363	0.0399873	-0.0230047	0.0614064	-0.0105689	0.00747914	-0.0206471	-0.0256866	0.0206694	0.0073491	0.00692193	-0.0353535	-0.00805436	-0.0944438	-0.02564	0.0356872	-0.0236211	-0.0290409	-0.0614666	0.0220441	0.0342771	0.0423671	-0.0277574	0.00763449	0.0342762	0.0243759	0.0263725	-0.106473	-0.00501182	0.135904	-0.0489218	0.0937293	0.0471556	-0.0773532	-0.0482995
TCR12	0.0241206	0.00149324	-0.0465781	-0.0279765	-0.0540594	-0.0148877	0.0920906	-0.00151877	0.0309804	-0.00707384	0.00836651	-0.0439507	0.0259829	0.0243488	0.0147094	-0.111808	0.00546101	0.0596991	-0.078448	0.0510752	-0.0280905	0.0870409	-0.051687	-0.0447561	0.0613698	0.202619	0.148009	0.00733626	0.0252293	0.0691328	0.0120355	-0.0818434	-0.00890185	0.088347	0.045382	0.012073	0.00791227	-0.0166295	0.0327825	-0.0276903	-0.147317	0.0159516	-0.028239	0.0864643	0.106021	-0.0645898	-0.010269	0.0633169	-0.0516317
TCR13	-0.0189262	0.0221487	0.0584195	0.0194193	0.00950716	0.0304798	-0.147565	0.00433301	0.0370557	0.0106238	-0.0203793	0.0650735	-0.0292081	-0.0115448	-0.0375184	0.125646	-0.0124766	-0.0346902	0.0544621	-0.0331412	0.0702758	-0.0641656	0.0401395	0.0995521	-0.0879186	-0.249293	-0.123033	0.0269571	0.012756	-0.124646	-0.0334264	0.072157	-0.0468564	-0.0831277	-0.0602893	-0.00638351	-0.0044771	0.0337327	-0.0557107	0.0482941	0.122033	-0.0111607	0.0418029	-0.153821	-0.092547	0.0636752	-0.0308378	-0.0554585	0.0968958
TCR14	-0.0691904	-0.0206484	0.0585917	-0.0142383	-0.083263	0.040116	0.204399	-0.0235142	-0.0379843	0.00961911	0.0426841	-0.0585598	-0.0246131	-0.00801875	0.015033	-0.0525628	-0.0050043	0.0366794	-0.110184	0.0404034	-0.0872039	0.0375468	-0.140525	-0.0732556	0.0837706	0.168859	0.106331	-0.066608	0.0173851	0.129393	0.0477907	-0.139738	-0.018366	0.135552	0.0346	-0.0210776	-0.0115464	-0.0412463	0.0931071	-0.0768079	-0.114102	0.0114505	-0.140523	0.0863535	0.0869214	-0.0664569	-0.0164704	0.0475344	-0.0850074
TCR15	-0.0651709	-0.0222982	-0.0153872	-0.0667094	-0.0058412	0.0560985	0.0523375	-0.0395642	0.129762	-0.0264236	0.0671765	0.116232	-0.0644495	-0.089814	-0.00775648	-0.046153	0.00875547	0.0264524	-0.0482329	-0.0626165	-0.012324	0.00844198	0.0210246	-0.0728084	0.0399636	0.0978596	0.0369201	0.196071	0.0726076	0.0738275	0.111342	-0.0597239	0.0402879	0.0511109	0.112601	0.0254982	0.0501915	-0.0484078	0.0412028	-0.0639618	-0.01513	-0.150648	-0.0938457	-0.0562938	-0.0634026	0.0620488	-0.0747482	0.0879888	0.139686
TCR16	-0.0759338	0.101811	0.085937	-0.161217	-0.106819	-0.0349759	-0.0625692	-0.0948993	0.0795123	-0.0951842	0.0236457	0.0756591	-0.0371511	-0.0279843	-0.103598	-0.0321828	0.0609421	0.00672451	0.0450979	0.0423852	0.120217	-0.0663385	0.00662237	0.0270885	0.0235729	0.0471339	0.041111	0.129053	0.0592369	0.0633933	-0.079027	0.022016	-0.000783521	0.0154548	-0.00364149	0.0399921	0.0522727	-0.0124903	-0.0204519	0.0127178	0.0102979	-0.0867267	-0.0635602	-0.0980112	-0.150728	0.0596611	0.0160779	0.0647712	0.151025
TCR17	-0.0448045	-0.0795242	0.0176072	-0.048725	0.00327735	0.0219619	0.152404	-0.0254733	-0.0304821	0.0271584	0.04629	-0.0497065	-0.0422972	-0.00840547	0.0373882	-0.0583617	0.0183776	0.0705272	-0.087141	0.0663212	-0.0927489	0.0934628	-0.0967904	-0.0386666	0.0329171	0.187191	0.117588	-0.00112669	0.0111869	0.112159	0.0240652	-0.0940299	0.00213401	0.102315	-0.00533781	-0.00208551	-0.0061721	-0.0178986	0.0308257	-0.0685281	-0.145993	0.0610298	-0.0590321	0.0516789	0.131208	-0.0753013	-0.0170309	0.0895427	-0.041957
TCR18	-0.0413421	0.00680872	-0.0250371	-0.0141853	0.0180938	-0.0056436	-0.153948	0.00182681	0.003841	0.0336288	-0.0345368	0.0565853	0.0227562	0.00610011	-0.0747768	0.0943114	0.00851529	-0.0644353	0.0889926	-0.0348508	0.0350342	-0.0689377	0.0555694	0.0615732	-0.0621046	-0.189739	-0.101778	0.0376906	0.0286359	-0.103851	-0.0328299	0.115041	-0.020244	-0.120888	-0.0495808	-0.00865772	0.0107048	0.0209453	-0.0254687	0.0487129	0.131798	0.0323618	0.0292461	-0.125423	-0.057623	0.033565	-0.0147387	-0.0305333	0.031365
TCR19	-0.0597185	-0.040137	-0.0577539	0.00821797	-0.0965739	-0.0143733	0.140354	-0.00865839	-0.0801075	0.00171777	-0.0158629	-0.0823051	0.0355341	0.0288086	0.0123707	-0.0604509	0.0230977	0.0306145	-0.0624378	0.0669034	-0.103767	0.0803973	-0.0745249	-0.0493126	0.0450455	0.173253	0.112653	-0.0175139	0.0326619	0.05076	0.0665566	-0.101669	-0.0168192	0.0460467	0.0663672	-0.0218938	0.0125731	-0.045993	0.0332391	-0.0287092	-0.107985	0.102752	-0.0216353	0.112864	0.152514	-0.0795933	-0.0104045	0.0569532	-0.125332
TCR20	-0.0503393	-0.00269005	0.0336719	0.0575602	0.0276203	0.00831103	-0.0671942	0.00185072	-0.00581269	0.0328249	0.0183121	0.0326277	-0.0354455	-0.0506236	-0.0442228	0.108898	-0.0394556	-0.0330385	0.0590764	-0.056279	0.0281405	-0.0817929	0.0476624	0.0816465	-0.0417084	-0.239921	-0.130121	0.038967	0.0120323	-0.0769434	-0.00373038	0.079293	-0.0130097	-0.0947055	-0.0216071	0.00663061	0.0114253	0.0242307	-0.0420493	0.0188439	0.142195	-0.0514697	0.0512611	-0.0952745	-0.111021	0.0747768	-0.00697366	-0.0619577	0.0614442
TCR21	-0.0167268	-0.0351663	-0.0162401	-0.0452517	-0.060969	0.00691266	0.108114	-0.00524464	-0.0121388	-0.0113697	0.0347613	-0.055313	0.00589585	-0.000618271	0.021034	-0.0682019	0.00557164	0.0286934	-0.080099	0.0603406	-0.0476451	0.0943949	-0.0756069	-0.0482986	0.0642761	0.21394	0.104847	-0.00580144	0.0519994	0.0944203	0.0343824	-0.110187	0.0114593	0.0930526	0.04807	-0.00193847	0.00717306	-0.0296019	0.0539018	-0.0398153	-0.153341	0.0182356	-0.0314829	0.0940012	0.0809554	-0.0611828	0.0204314	0.0878826	-0.0473298
TCR22	0.0196742	-0.0089777	-0.0621738	0.0132801	-0.0462372	-0.0035934	0.0946489	0.0448594	-0.0683205	-0.0313507	0.0658001	-0.0669339	0.00290445	-0.0168641	0.0533082	-0.102175	0.0255444	0.0896943	-0.0843967	0.0321534	-0.074003	0.0783794	-0.00412667	-0.0331421	0.00929049	0.187627	0.0700064	-0.01412	0.0251191	0.048658	0.0155057	-0.0776599	-0.000764341	0.0810248	0.0631489	-0.0369396	-0.0144318	-0.00837851	0.0241931	-0.0118388	-0.071984	0.0901773	0.0401574	0.119854	0.134982	-0.0587877	0.0481201	0.0577265	-0.0888288
TCR23	0.0110546	-0.0222841	0.0388884	0.0318412	0.111245	0.0398602	-0.146173	0.0129858	-0.00250495	0.051933	0.00241478	0.0350016	-0.0463373	0.00373226	-0.0168692	0.123261	-0.018126	-0.0557654	0.0469338	-0.0592109	0.0280498	-0.0564969	0.0657016	0.0409232	-0.0682229	-0.230446	-0.150453	-0.00175917	-0.0163526	-0.118064	-0.00976547	0.121793	-0.019992	-0.107384	-0.0717896	0.00719246	-0.0103054	0.0287261	-0.025836	0.049825	0.142964	0.000859858	0.0775056	-0.120433	-0.0693898	0.0528175	-0.0145678	-0.0894233	0.0418321
TCR24	0.0793984	-0.0125133	-0.0262534	-0.00352824	0.0351727	-0.0180355	0.108482	0.0218012	-0.0495394	-0.03301	-0.00500011	-0.0971791	0.0125082	0.0437999	0.0843905	-0.0981233	0.00123483	0.0409284	-0.0345651	0.0746554	-0.0718994	0.0665395	-0.0345799	-0.0785365	0.0137505	0.193132	0.122894	-0.0748999	-0.0609605	0.06968	-0.00760027	-0.0364561	0.00466985	0.09853	0.0214595	0.00964223	-0.0252713	-0.0194918	0.0341351	-0.0267361	-0.136091	0.082979	-0.0112293	0.150487	0.0961533	-0.0906109	0.0369896	0.0250048	-0.0889067
TCR25	-0.0336028	-0.0636126	-0.0677298	-0.004495	-0.0695611	-0.020903	0.13118	-0.000303219	-0.104044	-0.0828946	-0.0302049	-0.0468754	0.020159	0.0238988	0.00324462	-0.0746502	0.0548841	0.0187029	-0.0982599	0.0485921	-0.118876	0.0627368	-0.0595971	-0.0584987	0.0639774	0.138749	-0.0034784	-0.0540689	0.0350355	0.0493117	0.0567251	-0.081959	0.0651627	0.00384088	0.074457	0.0138134	0.0120041	-0.0823889	0.0408989	0.042034	-0.110494	0.0625338	-0.013357	0.204996	0.0996413	-0.0543542	0.076991	0.111354	-0.0969522
TCR26	-0.214132	0.034808	0.103894	-0.0847288	-0.100474	0.00881409	-0.157896	-0.0309543	0.0307155	0.0769426	0.061736	0.0226084	-0.0678696	0.0433642	-0.00228149	0.118983	0.076511	-0.0589288	-0.000656403	-0.0918769	0.0608771	-0.0588148	-0.00723809	0.0352141	-0.0689522	-0.0576224	-0.0879191	0.121781	0.115614	-0.0373536	-0.0655043	-0.0532865	0.0302832	-0.105104	0.031108	-0.00339636	0.0132599	-0.00536238	-0.118218	0.0127434	0.0908719	-0.0964308	0.038679	-0.128045	-0.0837455	0.124812	0.0285694	0.0319809	0.0350806
TCR27	0.190779	0.0181456	0.0224878	0.0326023	0.122556	-0.0514822	-0.0477984	0.0529113	0.0530948	-0.106657	-0.0932485	-0.0335267	-0.0255911	0.0721704	0.121956	-0.125249	-0.0406536	0.0559834	0.0565289	-0.0422112	0.0386145	-0.067312	0.0710397	-0.0406038	-0.0751467	0.0122351	-0.0144097	-0.187406	-0.16843	-0.0683852	-0.0249626	0.0592194	0.0399134	0.0584444	0.00149358	0.0895115	-0.0200206	-0.0587908	-0.0534521	0.0067071	0.0354494	0.030552	0.0297546	0.0263159	0.00875296	-0.0628491	0.055157	-0.0859662	0.0670504
TCR28	0.00437368	-0.0362151	0.0407161	0.0101791	0.0757422	0.0183979	-0.124567	0.00449894	0.013924	0.0323247	-0.0028384	0.0728338	-0.0156492	-0.0117961	-0.0384352	0.088438	-0.0318068	-0.0520313	0.0421985	-0.0701635	0.0456655	-0.0730121	0.0665519	0.0388731	-0.035378	-0.202343	-0.116196	0.0388086	-0.00910787	-0.0556993	-0.00398668	0.116909	0.0163759	-0.0928877	-0.0673762	0.00869242	0.00173439	0.0377784	-0.0397301	0.0231314	0.12359	-0.0569971	0.0185431	-0.0985557	-0.115032	0.0639914	-0.016598	-0.0694954	0.0768521
TCR29	0.048276	0.0547105	0.00522399	0.00367703	0.104076	0.0516998	-0.168185	0.0259582	0.0646184	0.0845118	0.000477277	0.0750504	-0.0224548	0.0532584	-0.00853438	0.110485	-0.0132137	-0.014187	0.0562505	-0.0500945	0.0667731	-0.0515365	0.0762066	-0.0110702	-0.0522358	-0.175203	-0.0709257	0.0038223	-0.0709551	-0.15509	-0.0239456	0.108297	-0.0284359	-0.106555	-0.0980994	0.0375323	-0.00707501	0.0241223	-0.0455064	0.0603836	0.127395	-0.0287276	0.0484535	-0.15382	-0.0383558	0.0821156	-0.0366931	-0.123892	0.073528
TCR30	0.157312	0.1155	0.0253418	0.0193957	0.108928	-0.0415987	-0.0929774	0.0272906	0.124686	-0.0572939	-0.00665897	0.0897323	0.0282058	0.0198691	-0.018881	-0.0207938	-0.0955571	0.0724707	0.043773	-0.0185539	0.141749	-0.106084	0.0892389	0.0589375	-0.0692567	-0.202656	0.00902094	0.0277324	-0.0593745	-0.0750778	-0.0761085	0.104337	-0.0254427	0.0559289	-0.0111896	0.0159738	-0.000921832	0.0390592	-0.0344782	0.0449231	0.0510639	-0.078141	-0.0155865	-0.0683873	-0.13464	0.0234765	0.0227114	-0.0499903	0.182975
TCR31	-0.0277609	-0.0142886	-0.00578433	0.0841068	0.0318181	-0.0206951	-0.0894572	0.0418227	-0.0425523	0.00452223	-0.039784	0.0353791	-0.0115167	-0.00902554	-0.0131855	0.0809475	0.0123074	-0.0339998	0.0673304	-0.0536083	-0.00406029	-0.105079	0.0739241	0.0621557	-0.0574956	-0.234214	-0.125807	-0.00658138	-0.0561155	-0.0928106	0.00562481	0.0921312	-0.00976534	-0.110446	-0.0340338	0.00898239	0.0128784	0.0155113	-0.090026	0.0225754	0.165657	0.0331908	0.0610501	-0.0895389	-0.0309735	0.0620924	-0.0257295	-0.0999516	0.0126685
TCR32	0.00572526	0.196303	0.0268938	0.0404814	-0.103981	-0.166286	0.128739	-0.0677892	0.037088	-0.0394473	-0.170336	-0.131194	0.0259119	0.0360314	-0.0342552	-0.058931	0.0218489	0.0896549	0.0721881	0.0274369	0.0057031	-0.0607232	0.00646295	0.0598731	-0.0551733	0.018208	0.192545	0.0643655	-0.0382148	-0.00680905	-0.144686	0.0367136	-0.0382019	0.169996	0.0422392	-0.0576329	-0.0177218	0.0942217	-0.116199	0.0361159	-0.00071348	0.0775113	-0.0660991	0.0332897	-0.0340701	0.040539	0.00476136	-0.0472122	-0.0659679
TCR33	-0.0246917	0.0369772	0.0397562	0.0125618	0.0172769	-0.00283753	-0.108133	-0.0281512	0.0112299	0.0025367	-0.0136986	0.0928592	0.0184732	0.0252438	-0.0289057	0.0538265	-0.0395301	-0.0141669	0.072372	-0.0317847	0.0908031	-0.0699235	0.0775261	0.0654593	-0.083103	-0.197812	-0.128271	0.0544916	0.00973778	-0.0752398	-0.0685782	0.0909338	0.0229144	-0.106406	-0.0431515	-0.0313422	-0.0217548	0.0347246	-0.0572489	0.0423762	0.101535	-0.0131364	0.0236248	-0.0724289	-0.111916	0.0681337	-0.000615575	-0.0422608	0.108512
TCR34	0.0515793	-0.00940206	-0.0318903	-0.024902	0.00398986	0.0222044	0.0948398	0.00759453	-0.0383731	-0.0164613	0.0409605	-0.0648978	0.0233118	0.0105717	0.0733408	-0.0897109	-0.00742425	0.0320083	-0.0528374	0.0756327	-0.0475889	0.0793759	-0.0582992	-0.0713608	0.0459517	0.188612	0.103384	-0.0918811	-0.0396347	0.0701467	0.0249632	-0.0881539	-0.0117832	0.0944018	-0.00104748	-0.00226875	-0.0186616	-0.0472309	0.0701667	-0.0345863	-0.140144	0.0856359	-0.00809611	0.0928355	0.127052	-0.114789	0.0144082	0.0392301	-0.0534631
TCR35	-0.00337839	-0.00189504	0.10421	0.0107	0.101468	0.052798	-0.113674	0.0204036	0.0421162	0.0414521	0.0336322	0.0613866	-0.024792	-0.0102747	0.0210501	0.0856718	-0.0387512	-0.03426	0.0183599	-0.0719529	0.0570875	-0.099149	0.0289252	0.0290285	-0.063886	-0.197768	-0.108855	-0.0220054	-0.0389236	-0.060837	-0.000805574	0.0755391	-0.0202715	-0.0563489	-0.0720809	0.0230124	0.000646263	0.0235333	-0.0389413	0.0115665	0.121745	-0.102563	-0.0272819	-0.130318	-0.116872	0.0675077	-0.0162009	-0.0863806	0.089812
TCR36	0.0165242	-0.0290711	0.0488585	-0.00687911	0.148415	-0.0269763	0.0336388	0.0343327	-0.0530061	-0.0089011	0.0489967	-0.0146632	-0.0855562	0.0146626	0.159576	-0.069258	0.0951797	0.144523	0.0501011	-0.0485613	0.0404461	-0.0267877	0.0554302	-0.0203153	-0.0442543	0.0507417	0.0676296	-0.0579809	-0.0465846	0.155177	-0.0647687	-0.000682873	-0.0364524	0.000839448	-0.119055	0.0215195	-0.0487764	0.0818796	-0.118409	0.0353401	0.0645174	-0.0265857	0.0222475	-0.0743011	-0.0096195	0.0963059	0.0257382	-0.0477631	0.00681686
TCR37	0.0120019	0.123499	-0.00521993	0.0258644	-0.0327346	-0.0420855	-0.083564	-0.0392252	0.0777193	0.0154221	-0.0616254	0.0877716	0.0320005	-0.0132418	-0.0995382	0.0450451	-0.0230673	0.00551592	0.0491005	-0.0623432	0.0952392	-0.0719568	0.0333215	0.0860778	-0.0403833	-0.192447	-0.0650562	0.0662412	0.0103828	-0.114582	-0.018484	0.0223199	-0.0131742	-0.0576555	0.0320788	0.0131441	0.00950038	-0.00394584	-0.0564727	0.0772877	0.118534	-0.0743236	-0.00384685	-0.0917109	-0.120227	0.103096	-0.025956	-0.0347798	0.0809316
TCR38	0.0404174	0.0646359	-0.0589764	0.103311	-0.0257872	-0.201838	0.0583274	-0.00610912	-0.010121	-0.0751135	-0.0972394	-0.0168238	0.0746017	-0.0671864	-0.0501264	-0.088309	0.0156957	-0.00718573	0.113715	0.00513068	-0.00264244	-0.120252	0.0546604	0.0291404	0.00225099	0.0182709	-0.0129014	-0.0479479	-0.00993216	0.0954678	-0.140572	0.0674674	0.092308	0.0233259	0.0585142	0.0457735	0.0152378	-0.00142192	-0.0862844	0.0226744	0.185196	0.0357357	0.0210768	0.102175	-0.0603393	0.0625905	0.0778706	-0.0423286	-0.0245618
TCR39	0.107164	0.201444	-0.0570455	0.0481446	-0.0585758	-0.0322719	-0.0245246	-0.0286929	0.162869	-0.0698648	-0.0601936	0.0673184	0.0502023	-0.0523445	-0.0190521	-0.0506543	-0.0529618	0.0113879	0.119662	-0.00838389	0.135254	-0.0699007	0.039011	0.0161603	-0.0310605	-0.0772534	0.0107445	0.00778403	-0.0333239	-0.0603694	-0.0992997	-0.0178883	-0.0863966	0.0287645	0.00858298	-0.0156708	-0.030125	-0.0065653	0.0146561	-0.0124145	-0.0328416	-0.0575225	-0.0382843	-0.101295	-0.128634	6.71941e-05	-0.0268952	-0.00566302	0.1188
TCR40	-0.0090898	0.0231404	-0.00336562	0.0455042	0.0062207	-0.0273911	-0.0816439	0.0198553	0.0117032	-0.00629052	-0.0407799	0.0540727	0.00543095	-0.0168436	-0.0860321	0.0724779	-0.0112222	-0.0524121	0.0768658	-0.046552	0.0412129	-0.0986483	0.0662612	0.0541094	-0.0347016	-0.211022	-0.0879857	0.0355476	0.0233638	-0.0821942	-0.00739549	0.0741121	-0.0132833	-0.0771239	0.00492479	-0.0152286	0.0219415	0.0235843	-0.0285564	0.0306461	0.145769	-0.0427705	-0.002268	-0.076755	-0.116355	0.0607671	0.00396501	-0.0434052	0.0327084
TCR41	0.00360439	-0.0117799	-0.0645841	0.029537	-0.0522707	-0.050926	0.138114	-0.0233874	-0.0927831	-0.0862911	-0.0496756	-0.0659017	0.0034032	0.0147715	0.0114537	-0.077671	0.0840457	0.0616319	-0.0843564	0.0824742	-0.101349	0.0596157	-0.041865	-0.0167629	0.0220017	0.138336	0.0622188	-0.076406	-0.0233575	0.0158287	-0.0110541	-0.0377524	0.020348	0.0864294	0.0400839	-0.0306728	0.00114763	0.00659159	0.00918402	-0.0248228	-0.0663297	0.150588	-0.0144785	0.161255	0.147177	-0.061984	0.0123994	0.0114767	-0.0962498
TCR42	0.0655998	0.0569154	0.0317993	0.111358	0.0979923	-0.0623812	0.04909	0.0135795	-0.0714759	-0.0464434	-0.109252	-0.00693963	-0.110183	-0.00101318	-0.0225055	0.0525241	0.00185199	0.1001	0.0448555	0.0144658	-0.069377	-0.0506382	0.101091	0.0962303	-0.123687	-0.2076	-0.00524395	0.0846433	-0.102833	-0.0607419	-0.0502509	0.126429	-0.0711127	-0.0511229	-0.0698146	0.0156523	-0.0276054	0.109544	-0.170744	0.0877171	0.0724039	0.0710845	0.0434598	-0.0137394	-0.100001	0.0533452	-0.0591082	-0.129685	-0.00302372
TCR43	0.0766811	0.0178141	-0.0662469	-0.0178745	-0.0764939	-0.0715726	0.049149	-0.00140342	-0.0330104	-0.116387	-0.122167	-0.132007	0.0398602	0.0415516	0.0595807	-0.132749	0.0630813	-0.025528	0.0286958	0.0282451	-0.0598416	0.0157123	-0.0346297	-0.0677794	0.0598286	0.181917	0.0475353	-0.105019	-0.0552949	0.000504437	-0.0091845	-0.00964929	0.0638571	0.14703	0.102652	-0.00118025	0.0158022	-0.0230261	0.00675749	-0.0451904	-0.0451747	0.0810091	-0.0267118	0.16711	0.0714886	-0.0658538	0.128107	0.046169	-0.112931
TCR44	-0.214191	0.0450914	0.111905	0.0376046	-0.166637	-0.0210824	0.0228149	-0.0247347	0.028526	0.0110735	0.0250553	-0.046975	-0.1444	-0.0525164	-0.0578011	0.0860771	0.0372084	-0.0372608	0.0739404	-0.0888182	0.0640219	-0.0638405	0.00163728	0.0298309	0.00375541	-0.100569	0.0361335	0.135826	0.0599872	-0.0460171	0.0206168	-0.0583202	-0.0298622	-0.0813826	0.0252911	0.0272909	0.0561426	0.022873	-0.108745	-0.12588	-0.0285244	-0.187816	-0.0347168	-0.103189	-0.181631	0.0971378	-0.0549973	-0.00206854	0.0390149
TCR45	0.100825	-0.0629132	0.0386794	0.0151105	0.185844	0.0218461	-0.103149	0.0188386	0.0274016	0.0204039	0.0229876	0.0605011	-0.036596	-0.031865	-0.000522003	0.0439114	-0.0538468	-0.0307399	0.0542458	-0.0741604	0.0670898	-0.0748997	0.0892408	0.0376594	-0.033068	-0.193865	-0.0966964	0.0229544	-0.0543622	-0.0516095	-0.00124351	0.126636	0.0171752	-0.0579242	-0.0670651	0.030692	0.00225671	0.058124	-0.0526142	0.00700536	0.0985984	-0.0865297	0.0429131	-0.0840345	-0.125244	0.047847	-0.00823001	-0.0765256	0.139146
TCR46	0.122321	0.0342521	0.0211643	-0.0323017	-0.00547248	-0.0432679	-0.0416803	0.00523748	-0.0367848	0.0149414	-0.118596	-0.0834924	0.0833247	0.114084	0.0628177	-0.0837207	0.0582614	-0.0565154	0.0299156	0.0466049	-0.0480718	0.0248314	-0.00656003	-0.101852	-0.0312846	0.182104	0.0750703	-0.127275	-0.0535502	-0.00412104	-0.0750197	0.00511892	0.0740205	0.0465945	-0.0153089	-0.0497529	-0.0355472	-0.0221818	-0.0690364	0.0183092	-0.050518	0.120126	-0.0201915	0.120522	0.0424862	-0.00193881	0.043775	-0.0510846	-0.152391
TCR47	-0.0752772	-0.016896	0.0111813	0.048634	-0.00970273	0.0001177	-0.0864234	0.0110908	-0.0503621	-0.011673	-0.0215886	0.0329225	-0.047779	-0.019704	-0.0328721	0.107418	0.0204201	-0.055189	0.0621792	-0.0509256	-0.0112051	-0.0879692	0.0684442	0.0694294	-0.057387	-0.206414	-0.159515	0.00291167	0.00895046	-0.102594	0.00620928	0.0734945	-0.0034129	-0.145927	-0.0255984	0.00754009	0.00572486	-0.00147415	-0.0567577	0.0224925	0.159712	0.00507814	0.0582731	-0.0656542	-0.0545679	0.05299	-0.00732489	-0.058654	0.00596461
TCR48	-0.0386124	-0.0138111	0.0740127	0.0325411	0.0405073	0.0113817	-0.116495	0.0159373	-0.0307718	0.0374557	-0.000603164	0.031071	-0.0451882	-0.00661295	-0.000684251	0.105382	-0.0014631	-0.0407036	0.078599	-0.0567457	0.0312621	-0.0801335	0.0750527	0.042066	-0.0745773	-0.180925	-0.128561	-0.0071478	-0.0321261	-0.0760294	-0.00428152	0.0919002	0.00182739	-0.118442	-0.0598531	0.0211219	0.00114182	0.0219094	-0.0717388	0.0234658	0.14558	-0.0339735	0.0433794	-0.0976697	-0.0694508	0.0723634	-0.00650885	-0.101392	0.0364661
TCR49	-0.0507422	0.112028	0.04859	-0.0255587	-0.180053	-0.0534357	0.16138	-0.0521217	-0.073261	-0.0718115	-0.0494472	-0.102382	-0.00481832	0.032137	0.00873233	-0.108361	0.0595226	0.0972732	-0.0105388	0.0793473	-0.0631346	0.0317351	-0.029318	-0.0211961	0.00789671	0.184501	0.128917	-0.000783328	-0.00272327	0.0729126	-0.0580406	-0.118761	0.0249388	0.0723948	0.0440836	-0.000286285	-0.0249002	-0.040229	-0.0405255	-0.0466543	-0.11369	0.0440413	-0.0955245	0.19274	0.00367492	0.0218295	0.055542	0.0701342	-0.0468714
TCR50	0.108271	-0.0379359	-0.00871387	-0.0290873	0.182063	0.0406693	-0.186454	0.0553641	0.0375957	0.0180098	0.0426509	0.116358	-0.0148093	0.00979323	0.00875584	0.103593	-0.0359843	-0.037676	0.0435211	-0.0138968	0.0820756	-0.0429359	0.0623259	0.047909	-0.055127	-0.220235	-0.128556	2.80395e-06	-0.0338595	-0.0548472	-0.0701776	0.157596	-0.0150073	-0.10103	-0.138018	-0.00825446	-0.0226637	0.0665873	-0.00267997	0.0623778	0.117186	-0.00628729	0.0610103	-0.130966	-0.0733439	0.0135676	-0.00484144	-0.0759205	0.109591
PRO1	0.0707951	-0.032378	0.178456	0.0190896	-0.100864	0.442733	0.0187276	-0.199983	0.0338373	0.0579118	-0.0556506	0.0169113	-0.0146157	0.0904787	0.0920983	-0.0420036	-0.0286557	0.00190601	-0.0403283	-0.182795	-0.0497958	-0.0306441	-0.000244834	-0.0144583	0.12796	0.127108	0.160545	-0.145886	0.04479	-0.127756	-0.0861198	-0.0289942	-0.128145	-0.00392146	-0.231917	0.0622787	-0.137395	-0.131628	0.0518013	0.0828411	0.00688383	0.161277	-0.114326	0.0993833	-0.0684438	-0.0637866	0.000512658	-0.0368223	0.0359195
PRO2	-0.0387565	-0.136021	0.0108773	0.157981	-0.235106	0.104932	0.0215992	-0.227506	-0.0036523	0.0303058	0.0155612	-0.0969779	-0.0929245	0.164996	0.0055627	0.0534313	-0.102188	-0.132747	0.0818314	0.0686582	-0.155974	-0.180937	0.0857388	0.060797	-0.0135607	0.036703	0.0997168	-0.131637	0.0738109	-0.0601294	-0.190157	-0.167376	-0.157886	-0.132149	0.0172486	-0.140956	0.0133218	-0.0401671	0.0495366	0.000924245	0.0675684	0.051242	-0.0148391	0.0601478	0.0641137	0.115224	-0.0926705	0.0932613	-0.01083
PRO3	-0.0483737	-0.0453707	-0.136253	0.038987	0.0608159	-0.142851	0.00316506	0.025291	0.0139258	-0.0601807	-0.0233147	0.0761729	-0.206451	-0.0010854	0.0537742	0.0554671	-0.0892374	-0.0868268	0.128263	0.163641	-0.134287	0.0856601	0.0663186	-0.0775418	-0.0896092	-0.0429785	0.0220382	0.0391111	-0.0785974	-0.0236135	0.14369	0.0423399	0.0543259	0.0456629	0.0243745	-0.148037	0.00945098	0.0390542	0.066094	-0.177809	0.0350023	-0.0882651	0.0235096	-0.0463341	0.00880353	0.104427	0.124834	0.045147	-0.0215347
PRO4	-0.139919	-0.0601203	0.115926	0.0317301	-0.0566689	-0.0333151	0.12592	-0.14922	-0.0119677	0.0907318	-0.0297052	-0.0840708	-0.176051	0.0426203	0.0759498	-0.0665454	-0.00258488	-0.0813353	0.113453	-0.0164525	0.118619	-0.0938838	0.0363603	0.259879	-0.231522	-0.117781	-0.00453648	-0.17698	0.00607522	0.126527	-0.0365453	-0.0945634	-0.0778857	-0.122271	0.0788647	-0.126628	-0.052915	-0.104622	0.0474593	0.0272736	-0.0477832	0.0142472	0.0944521	-0.0520601	0.11603	-0.0122293	-0.147167	0.0292077	-0.0396158
PRO5	-0.07712	0.0792031	-0.177754	-0.0630783	0.205596	-0.321459	-0.037499	0.091702	0.0101147	0.00554591	0.0191685	0.0773485	0.0946982	-0.184512	-0.0510132	-0.0489342	0.0880884	-0.0474393	0.0240215	0.125617	0.139738	0.0942657	-0.0275989	0.0329857	-0.156312	-0.0839962	-0.0739338	0.271078	-0.100792	0.120009	0.0680275	0.038936	0.083788	-0.0344925	0.213844	0.125424	0.0938075	0.172782	-0.0793354	-0.126934	-0.0304212	-0.0901667	0.141128	-0.111897	0.0249801	-0.0217114	0.0332307	-0.0618974	-0.0200709
PRO6	-0.0952955	0.0956585	-0.125517	-0.0780908	0.191049	-0.274169	-0.0391237	-0.00436839	0.0582867	-0.0313601	0.00345581	-0.00606726	0.0430298	-0.166928	-0.119575	-0.00602756	0.0239326	-0.0792543	0.0145464	0.171926	0.140734	0.0635041	0.0505328	0.0264125	-0.158744	-0.0645329	-0.0552892	0.292477	-0.0557915	0.109573	-0.0233473	0.0366343	0.132268	-0.02991	0.163498	0.0436345	0.104079	0.129928	-0.09089	-0.230606	0.0306591	-0.0950052	0.155572	-0.069617	-0.00462102	0.0136633	0.0245224	-0.034848	-0.0085863
PRO7	-0.0421553	-0.0424832	-0.0177731	0.219472	-0.0710775	0.0371066	0.0694326	0.0426503	-0.150574	0.144686	0.0469717	0.034837	-0.0193327	-0.00974284	-0.132068	-0.175237	0.0216803	-0.134171	0.0195035	0.0569775	-0.123665	-0.0137236	-0.127755	0.0606739	-0.0898353	0.0792762	0.0520365	-0.0455442	0.000379463	-0.134762	0.126785	-0.0157875	-0.0217043	-0.0520479	-0.0320662	-0.00570674	0.0662923	-0.0681193	0.0491838	-0.0442123	0.119683	-0.0619845	-0.00552168	0.0875976	0.0150992	-0.107282	-0.0382808	0.0643959	-0.0923388
PRO8	0.0795055	-0.0659225	0.158909	-0.153934	-0.17405	0.149608	0.040051	0.0862588	-0.031754	0.0840946	0.137584	-0.0218662	-0.116176	0.189733	-0.0385434	0.076307	-0.0550888	0.125051	-0.00700312	-0.0707685	-0.134	-0.192099	0.00997157	-0.0205656	0.217989	0.0999591	-0.0524139	-0.0697812	0.11926	-0.142081	-0.0641012	0.0421303	0.0295985	0.143918	-0.166088	-0.108561	-0.0228842	-0.0326778	-0.0419846	0.0809835	0.0116627	0.0012019	-0.113566	0.15537	0.00269145	-0.0634532	-0.0290055	0.0803552	-0.115633
PRO9	0.0745501	-0.0928013	0.219535	0.0849358	-0.195594	0.238702	0.0192297	-0.168053	-0.116807	0.135066	-0.0324569	-0.236009	0.0283045	0.0447774	-0.0334786	-0.100851	-0.00184149	-0.0360971	0.0312089	-0.0364788	-0.0867903	0.000269123	0.0174716	0.162221	0.108887	-0.106401	0.048857	-0.155743	0.0303742	0.00357907	-0.101993	-0.041814	-0.0655606	-0.0986641	0.01552	0.0824668	-0.0380024	-0.183886	-0.00752871	0.0732351	-0.14449	0.00930665	-0.174113	0.0616622	-0.0107286	-0.0881055	0.104987	-0.0142004	0.107804
PRO10	0.0740304	0.0940789	-0.252617	-0.0322967	0.170127	-0.284341	-0.0405577	0.270486	0.0266518	-0.0843043	0.0232582	0.0801653	-0.0272451	-0.178679	-0.0632885	-0.0115752	0.0185234	0.108132	0.106439	0.105871	0.0718424	0.0833638	-0.0649388	-0.0411403	-0.215341	-0.0266039	-0.189285	0.157315	-0.068657	0.0958618	0.043958	-0.0135164	0.129405	-0.0357378	0.0814005	0.0470369	0.0987668	0.193153	-0.0565363	0.0157855	-0.0139121	-0.0276336	0.120615	-0.0398757	0.0720522	-0.0912571	0.0258223	0.000268744	-0.031085
PRO11	0.0506588	-0.110248	-0.023276	-0.0733346	-0.0894014	0.0624339	-0.0424633	0.0399434	0.171628	-0.0803213	-0.141873	0.128246	-0.0199295	-0.00884856	0.135593	0.0788223	0.00982125	0.00845381	0.0781228	-0.107916	0.0465063	-0.109737	-0.0599645	-0.0923839	0.0318706	0.16216	0.0717682	-0.0299662	0.0861121	-0.0783386	-0.0354952	-0.137787	-0.0879494	-0.0217321	-0.119417	-0.0323168	-0.0686666	0.0279474	0.124621	0.077977	0.0480873	0.00264034	0.083407	0.0219767	-0.0285618	0.159821	0.0644281	0.0040582	-0.0355064
PRO12	-0.0121385	0.0749257	-0.165039	0.0105708	0.145067	-0.304207	0.0141779	0.0530024	-0.0231662	-0.0366365	-0.0487324	-0.0805847	0.0846908	-0.197929	0.00860164	-0.0255382	0.0675058	-0.0617256	0.0920062	0.0955665	0.131586	0.0451992	0.0402022	0.000772602	-0.127917	-0.23626	-0.110079	0.148889	-0.0609206	0.185583	-0.00963134	0.0761192	0.0886307	-0.0294218	0.307112	-0.00536477	0.0741113	0.0795992	0.00488736	-0.140032	-0.0642135	-0.124654	0.108761	-0.149701	0.0871234	0.0210654	0.0173939	-0.126533	0.0250419
PRO13	-0.0760162	0.0390107	-0.0672379	-0.0401986	0.136911	-0.34169	-0.0244782	0.0105202	0.0407318	0.0176741	0.0770825	-0.116304	-0.142444	-0.0239399	-0.0921781	0.0242258	0.0171942	-0.0671691	0.0242675	0.256818	0.0447896	0.0208091	0.0628203	0.129041	-0.0935832	-0.13476	-0.0798286	0.169712	-0.087038	0.0104887	0.0187082	0.0435009	0.0868838	-0.00808885	0.180526	-0.0215198	0.23204	0.038399	-0.0353871	-0.209528	0.0188733	-0.143954	0.0635379	-0.0618141	0.109404	0.0683059	0.107512	0.0331405	0.0226531
PRO14	-0.0333324	-0.133692	-0.0179597	0.0654639	0.134499	-0.131494	-0.0144361	0.0731323	-0.121197	-0.0364169	-0.0580897	-0.000247869	0.052402	-0.171991	-0.0286479	-0.0833535	-0.00131118	0.0366132	0.114642	0.00447299	0.0699386	0.062724	0.024626	-0.00980167	-0.052846	-0.11704	-0.136327	-0.105248	-0.207094	0.208787	0.0134583	-0.0986167	0.0622797	-0.0804942	0.054249	-0.0797089	0.0817108	0.082466	0.0237375	-0.0849312	0.0111168	-0.176365	-0.0154158	0.00827884	-0.054836	0.0574927	0.0565667	-0.0332531	-0.124519
PRO15	0.0994228	0.0918248	0.00388942	0.0697113	0.0963403	0.203089	-0.0510632	0.0090947	0.0494306	-0.0825289	0.0939039	-0.147704	0.157253	-0.107792	0.0640744	-0.153035	-0.133955	-0.0304383	-0.062476	-0.0657326	-0.0511145	0.149201	-0.047212	-0.134204	0.0351506	0.0819004	-0.104609	-0.0550246	-0.00685756	0.0835006	0.00508383	0.18754	0.145101	-0.0583984	0.102819	0.100138	-0.065182	0.0607566	-0.157673	0.0229079	-0.00549187	0.0725323	0.0272539	0.0550754	-0.0232702	-0.117823	-0.0760603	-0.0109708	0.048626
PRO16	0.0808631	-0.0328926	0.177368	0.0386546	-0.129204	0.351752	-0.0246695	-0.0928143	-0.00535676	0.0712626	0.01233	0.00404172	-0.0184936	0.0591408	0.0490417	-0.0474689	-0.0665385	0.043168	-0.00790325	-0.154325	-0.0929584	-0.0338378	-0.0802336	-0.00202849	0.185361	0.0351634	0.117946	-0.246026	-0.00215876	-0.0578228	-0.0412015	-0.0477119	-0.0615501	-0.0567293	-0.236217	0.113851	-0.193564	-0.135128	0.0427248	0.143201	-0.0854415	0.0974841	-0.159334	0.0835508	-0.0615699	-0.0703793	7.38225e-05	0.0622284	0.0778004
PRO17	-0.0403821	0.0636891	0.142399	-0.101014	-0.073944	-0.0136466	-0.0242945	-0.0328643	-0.130119	-0.107935	-0.0858519	-0.00940748	-0.0403427	-0.0135312	0.0867317	-0.0169398	0.0245734	0.0827325	-0.0241133	-0.207151	0.0575416	0.00402094	0.0647326	-0.019783	0.0464312	0.0287531	-0.105333	-0.0918882	0.0394649	0.0731828	-0.168761	0.041738	-0.031527	0.0602657	-0.0590892	-0.0496267	0.0846981	-0.080695	-0.0125623	0.0933277	-0.0176856	0.0802284	-0.0736002	0.015301	-0.0419236	0.0689631	0.111579	-0.0849671	0.0949476
PRO18	0.0737389	0.0651321	-0.0429231	-0.0279303	-0.0286879	0.149717	-0.0929205	-0.088509	0.0710168	0.0947467	0.191404	-0.0537176	-0.113944	0.0270579	0.0624265	0.0303119	0.0642693	-0.197944	-0.0159949	-0.0635035	-0.00256552	0.0321485	-0.0761663	-0.0431308	0.0340596	0.109409	0.0210688	0.0127632	0.195127	0.0320284	-0.146142	0.0626013	0.0789226	-0.0292035	-0.197355	0.113494	-0.173259	-0.0305897	0.033858	-0.0394744	-0.0814666	0.148512	0.0589079	-0.0282994	0.0346704	-0.0670074	-0.226123	0.0607864	0.0466392
PRO19	0.0930775	-0.0532268	0.166846	0.0183316	0.0149359	0.273593	-0.00238785	-0.0202384	0.0395327	0.000914406	0.014927	0.024753	0.0657504	0.0472701	-0.0581348	-0.0722998	0.0525809	0.0361922	-0.00955307	-0.122357	0.0429411	0.0111109	-0.0946121	-0.011874	0.0939333	0.0182681	-0.0463583	-0.135678	-0.0664717	-0.0444628	-0.0350914	-0.0412025	-0.0589979	-0.0505015	-0.147852	0.0645637	-0.0575809	-0.045729	0.0672955	0.0987676	-0.0266159	0.0947431	-0.00740418	0.0503	-0.132291	-0.0812091	0.023122	0.0894863	0.0368587
PRO20	0.0513509	-0.0965009	0.152383	0.0763486	-0.135499	0.380015	0.0170992	-0.164899	-0.000139198	-0.000241768	0.00964276	-0.0476629	-0.0183518	0.0989868	0.049969	-0.00694096	-0.071626	0.0481404	-0.0328457	-0.140195	-0.080663	-0.0799801	-0.0229628	0.00848428	0.136727	0.0520989	0.0946198	-0.170616	0.0667673	-0.0527698	-0.119325	-0.0122757	-0.107181	-0.0498542	-0.11011	-0.0119158	-0.0944057	-0.113108	0.012194	0.120685	-0.0416818	0.121137	-0.123758	0.129686	-0.0177741	-0.0685567	-0.0243515	0.0099336	0.04587
PRO21	-0.034318	-0.0121153	-0.18396	-0.0386736	0.0784482	-0.284977	0.0573465	0.172235	-0.0530578	-0.0590184	-0.0107007	0.0675245	-0.0523998	-0.120678	0.0011229	0.00622589	0.0733044	0.0104549	0.02993	0.178292	0.115163	-0.00776848	-0.0112314	0.141852	-0.231125	-0.122762	-0.169229	0.159639	-0.0168819	0.166915	-0.0702426	-0.0784582	0.0318323	-0.0565839	0.0643768	0.0158195	0.219016	0.137803	0.00782673	0.0480239	-0.0798462	-0.0889905	0.0737249	0.0491443	0.154744	-0.0772237	0.140032	-0.0158209	-0.0466748
PRO22	-0.144748	0.0867687	0.0291532	-0.0646424	-0.0668191	0.0492522	0.0304395	-0.0104317	-0.0978341	0.145171	0.0415604	-0.148382	-0.0735074	0.0873401	-0.0217593	-0.0520711	-0.175472	-0.0941037	-0.0925259	0.136558	-0.222026	0.0156437	-0.0411813	0.0445105	0.154263	0.080729	0.10436	7.48999e-05	0.0678516	-0.241789	0.130396	0.156491	0.00858769	0.096256	0.026521	0.103911	-0.0612559	-0.0166889	-0.0624565	-0.0561042	0.114396	0.0245996	-0.180929	0.123711	0.112497	0.0356754	-0.0133594	0.0092983	0.034526
PRO23	-0.0354816	0.0128025	0.00936348	-0.038718	0.174279	-0.309967	0.00257603	0.0752563	-0.134637	-0.0110531	-0.0155328	0.0460082	0.104555	-0.0778326	-0.00869425	0.0518996	0.0872391	-0.0994756	-0.0737433	0.122172	0.0671052	0.0980795	0.127505	0.0386369	-0.0527835	-0.0940965	0.0206119	0.107902	-0.0103571	0.0199509	0.179892	0.0230491	-0.00698246	0.0889299	0.118075	-0.0626104	0.229014	-0.0311823	0.0609524	-0.0609423	0.0536515	-0.0353259	0.0130355	-0.202721	-0.0407862	0.154473	0.0442617	-0.0303677	0.0403135
PRO24	-0.0218098	-0.0427795	-0.0757582	0.112076	-0.0753648	-0.143317	0.0526797	0.0564992	0.0244597	0.0640153	-0.0650084	0.00937237	-0.0285017	-0.0217608	0.132675	-0.0848773	-0.128278	-0.0857777	0.14512	0.0887803	-0.121749	-0.101825	-0.122846	0.0173032	-0.0637357	-0.197157	-0.0968202	-0.193123	-0.0527503	0.105725	-0.112234	-0.12046	0.105073	-0.139379	0.0725031	0.0364289	-0.0178962	-0.0163942	0.138665	0.0554253	-0.0852971	-0.147499	0.132068	0.136661	0.200084	0.0544728	0.191168	0.123299	0.035116
PRO25	0.00112345	0.0446223	0.140203	-0.0785846	-0.138612	0.335336	0.0512591	-0.187625	0.143236	0.0844563	0.115655	-0.115659	-0.0256451	0.140967	0.0656684	0.132038	0.00415856	-0.186758	-0.0537254	0.016451	0.0143762	-0.013906	0.156682	0.0448245	-0.0290165	0.017404	0.1109	0.0727573	0.0925827	-0.118437	-0.0570673	0.105233	-0.0951682	-0.0347413	-0.00171373	0.106049	-0.0376491	0.0314248	-0.0217554	-0.106693	-0.0297282	0.129069	0.0888836	0.00354056	-0.0199453	-0.0466588	-0.0271247	-0.00820137	0.0434938
PRO26	-0.0890419	0.0105057	-0.106615	0.00207053	-0.0243899	-0.179392	0.0232099	-0.0126906	-0.0152348	0.0549619	0.0123266	0.00827908	-0.0900976	-0.0706321	0.0537829	-0.00867014	-0.0751966	-0.10658	-0.0282287	0.205142	-0.000309667	0.0756944	-0.0144834	0.0207485	-0.000176781	-0.222775	0.0479828	0.0854953	-0.072722	0.0979833	0.0771041	0.0442395	0.162758	0.0211041	0.129303	0.122595	-0.0223018	-0.00410132	0.10503	-0.11758	-0.0217321	-0.165937	0.0204487	-0.109833	0.00747481	0.0361162	0.0430577	0.0885736	0.0939822
PRO27	0.0527549	0.0555324	-0.254009	0.0390738	0.213673	-0.334982	-0.0737112	0.280078	-0.0402249	-0.0786153	0.0368624	-0.0292866	-0.0207692	-0.183325	-0.0680836	-0.0754256	0.0551384	0.0578144	0.129409	0.115176	0.0709208	0.0866223	-0.0964117	-0.0611001	-0.147736	-0.115747	-0.224723	0.0939784	-0.0894455	0.144316	0.0166994	-0.020551	0.178318	-0.0740791	0.103377	0.0263845	0.0549886	0.12526	-0.0512386	-0.0681676	-0.0445227	-0.14885	0.102463	-0.0346207	0.112675	-0.0695658	-0.0421641	-0.0456475	-0.0827349
PRO28	0.0768116	0.0299816	0.0434885	-0.127157	0.00441509	-0.0842856	-0.144135	0.247862	-2.13604e-05	-0.0979914	-0.161762	0.0310307	0.0770416	0.0120298	-0.0906661	0.0506517	-0.0113008	0.182197	-0.0750454	-0.166478	0.0861732	0.09828	-0.0553833	-0.147848	0.0765737	0.0820039	-0.0978836	-0.124811	-0.0696978	-0.0314773	0.0214422	-0.0349052	0.0121985	0.0594718	-0.122152	-0.00883174	-0.0487625	0.0352065	-0.0521097	0.178484	-0.0688187	-0.0243817	-0.107184	0.0167035	-0.164268	-0.0408683	0.0852567	0.00904766	0.0605858
PRO29	-0.0200353	0.100767	-0.0925092	-0.064827	0.0467541	0.00895838	0.119301	0.08154	0.11271	0.0423657	0.0882752	0.123278	-0.0712792	0.0337096	-0.0535825	0.0217766	-0.0731405	0.0140515	0.0435996	0.063452	-0.143786	0.0616044	-0.0923013	-0.081645	-0.0643228	0.123194	0.0542513	0.113584	-0.0285943	-0.166973	0.223218	0.171146	0.0229132	0.136287	-0.0149385	0.0245385	-0.0887525	0.114739	-0.0186993	-0.123122	0.173597	-0.0439619	0.0436768	0.100303	0.068699	0.0777285	0.0123237	-0.0222058	-0.156473
PRO30	-0.0673285	-0.120237	-0.0922052	0.072469	-0.169787	-0.0644796	-0.178349	-0.1809	0.0419614	0.0560231	-0.042901	-0.0983639	0.0511974	-0.0995644	-0.0483098	0.0811195	-0.00535051	-0.19831	0.134881	0.152948	-0.0317112	0.0323065	0.0706349	0.159006	-0.13194	-0.0727651	0.0593694	0.0389663	-0.127275	-0.00499406	-0.0622548	-0.125167	-0.00193261	-0.17481	0.061947	0.0774078	0.036589	-0.126546	0.0975831	-0.138276	0.0449003	-0.132613	0.0269586	-0.0920341	-0.0230464	0.0778973	-0.0647439	0.00591786	-0.149028
PRO31	0.0100202	-0.0443092	0.0131437	0.182642	-0.10092	0.095906	0.020546	-0.0591703	-0.0384839	-0.0867187	-0.0168622	0.0262674	-0.0484957	0.0331372	0.0411839	0.0145697	-0.126943	0.0468162	0.00938279	0.0381334	-0.158244	-0.068728	-0.0570225	-0.0765229	0.078795	0.204109	0.151054	-0.226072	0.15145	-0.0140429	-0.120243	-0.0896726	0.0194043	-0.131995	-0.0864893	-0.0192572	-0.049166	-0.0719546	-0.0751344	0.144245	0.0906452	0.0666833	-0.0251948	0.0880048	0.0485844	-0.0130961	0.00489407	0.0686321	0.0207465
PRO32	0.0906776	-0.0146394	0.112306	-0.0472736	-0.00630449	0.278734	0.00316424	0.0179101	-0.014607	-0.00876334	-0.00397386	0.100644	0.211098	0.084323	-0.0465919	0.0401223	-0.0173363	0.178789	-0.0968738	-0.168416	-0.0546592	-0.0472531	-0.0493429	-0.101157	0.120491	0.0638908	0.0520233	-0.135049	-0.0327874	-0.0670267	0.0290689	0.118352	-0.114238	0.0314947	-0.176526	0.0132889	-0.156296	0.0691342	0.0288541	0.173067	0.0033226	0.118548	0.00183952	0.0930017	-0.186195	-0.150537	-0.0525966	-0.013687	-0.0291582
PRO33	0.10468	-0.0847546	0.148296	0.0174881	0.0577556	0.196493	-0.0293838	0.0520025	0.00126831	-0.0509798	-0.00943985	0.10913	-0.090494	0.0802274	0.129964	-0.0835679	0.0843095	0.112558	-0.0438659	-0.121801	0.0541835	0.0399977	-0.102411	-0.146856	0.152881	0.0648907	-0.0374855	-0.211261	-0.0327047	-0.0866239	0.108221	-0.122785	-0.0466139	0.0749818	-0.219807	-0.0872001	-0.204088	-0.0675614	0.0365531	0.185537	-0.0388037	0.0303006	-0.0545709	0.0555475	-0.0592401	0.0498362	0.076472	-0.0321971	0.0243525
PRO34	-0.0557509	0.0876308	-0.144269	-0.192256	0.116342	-0.243905	0.0463397	0.0750658	0.163456	-0.0823341	0.00232359	0.0949509	-0.081324	-0.00588448	0.0524682	0.105254	-0.004098	-0.0530443	-0.0389923	0.102097	0.047805	0.0479161	-0.00304523	-0.0313197	-0.0479236	0.0363604	0.021394	0.166161	-0.00794423	-0.0407169	0.102522	0.0546865	0.11739	0.0730528	0.083983	-0.0269836	0.0343486	0.085368	-0.008368	-0.023285	0.0561734	0.00881596	0.104781	-0.0787771	0.128305	0.150159	0.0527157	0.0592883	0.0771286
PRO35	-0.108067	-0.0640805	-0.0585951	0.113455	-0.092711	-0.146982	0.0632178	0.162231	-0.199205	-0.0279346	-0.0437183	-0.0259198	0.0452958	0.0470452	0.074019	-0.0224031	-0.0497366	0.0241806	-0.0738675	-0.0283938	-0.013568	-0.127416	0.0328315	0.0714103	0.0455669	0.0193849	-0.070991	-0.176782	0.108974	0.103175	0.00727393	0.0256984	0.0205532	0.14413	0.0164244	-0.173079	0.0584906	-0.101617	0.0481407	0.190835	0.0445262	-0.111909	0.0960116	0.101458	0.050857	0.0727633	-0.164692	0.0107152	-0.139608
PRO36	-0.0353276	-0.10465	0.0776382	0.142852	-0.204174	0.184347	0.0447673	-0.0274724	-0.070364	0.0652855	0.0753883	-0.0327852	0.0215833	-0.0642696	-0.000936854	-0.0520977	-0.0460205	-0.0284665	0.0272741	-0.0132617	-0.145442	-0.0253868	-0.109162	0.13517	0.00270665	-0.160972	-0.0192332	-0.239286	0.129977	0.108012	-0.0149918	-0.0347974	-0.0456304	-0.0325444	0.0475345	0.0101373	-0.0697595	-0.149974	0.0636975	0.101239	-0.054318	-0.0603021	0.0576977	0.0840193	0.0628824	-0.0747779	-0.0327492	0.0656102	0.0336148
PRO37	0.0133078	-0.0712729	0.162301	0.10397	-0.162767	0.212676	0.076876	-0.0711954	0.0313572	0.0201283	-0.0546766	0.098139	0.0215783	0.0284939	-0.00199298	-0.0244767	-0.0746559	-0.0359755	0.0719488	-0.125339	-0.0949782	-0.00597505	-0.0870076	0.0171507	-0.0377381	-0.0276488	0.093146	-0.187665	0.0215765	-0.00236829	-0.0795412	-0.126499	-0.0678381	-0.0816337	-0.199709	0.162159	-0.122689	-0.0888418	0.0381326	0.132312	-0.0157134	0.160282	-0.0413919	0.10287	-0.00634397	-0.123841	0.0769127	0.0647273	0.0155272
PRO38	-0.0272213	0.0314551	-0.0706232	-0.15999	0.0487441	-0.0911195	-0.117893	0.273281	0.0381042	-0.0336435	-0.137631	0.142756	0.122691	-0.0628238	-0.00658168	0.00940755	-0.0461644	0.0894112	-0.0578691	-0.045388	-0.00842273	0.169	-0.061034	-0.133433	0.0194406	0.153104	0.0064534	0.0363718	-0.0294415	-0.0323911	0.174731	-0.0257803	0.0538291	0.0291378	-0.00676641	0.130472	0.0340443	0.0496868	-0.0417793	0.04285	0.0925878	-0.0453425	0.0493933	-0.0441242	-0.141076	-0.0369142	0.081281	0.0180163	-0.0524972
PRO39	0.0182034	-0.0511965	-0.0616459	-0.0279692	0.0288693	-0.0930328	-0.150233	0.125903	-0.0360019	0.00358742	-0.13188	0.0305363	0.150652	-0.18441	0.0622578	-0.119552	0.021434	0.0803666	0.131809	-0.0800377	-0.0022784	0.0595014	-0.0375028	-0.066871	0.0744486	-0.153843	-0.124843	-0.173412	-0.215916	0.130225	0.122242	-0.20445	0.025033	-0.13982	0.0589426	-0.117936	-0.00226804	-0.120797	0.0331502	0.126638	-0.119365	-0.147568	-0.0538909	-0.0520623	-0.163379	0.0119101	-0.0163852	-0.0351521	0.000926551
PRO40	-0.10761	0.104748	0.0408891	-0.104167	0.0130893	-0.120885	0.0291867	-0.063473	-0.0141609	0.0857388	0.236839	-0.083022	0.0429569	-0.0464132	-0.123054	-0.0587722	-0.0550618	-0.116348	0.0127599	0.0811312	-0.0105171	0.182217	0.00182662	-0.0319593	-0.000377803	-0.0765559	-0.0136128	0.0760585	-0.186049	0.0182458	0.0335386	0.032439	0.179715	0.155033	-0.0400319	0.211838	0.00703713	-0.0835163	0.0919328	-0.0873608	0.013723	0.031743	0.0830269	-0.154551	-0.0379542	-0.0292763	0.035634	0.160691	0.0625174
PRO41	0.0431125	0.0741205	-0.199763	-0.0577697	0.177263	-0.380018	-0.127731	0.308009	-0.0667973	-0.0359252	-0.068136	-0.050909	0.0681616	-0.178605	-0.0118445	-0.0488154	0.0776002	0.0278585	0.112328	0.0608656	0.051729	0.0498594	-0.0539024	-0.100144	-0.0717851	-0.0291908	-0.171496	0.023892	-0.0678229	0.11192	-0.0102617	-0.0836329	0.129398	-0.0847319	0.114529	-0.0296042	0.0769073	0.119033	-0.0319614	-0.0291787	-0.0423518	-0.164702	0.0348036	-0.0676421	0.0904632	0.0783647	0.0489013	-0.0369653	-0.0578557
PRO42	-0.0178113	0.0358115	-0.0133367	-0.233205	-0.0963557	0.175711	0.00645981	-0.0488102	0.157936	-0.0505404	0.0973204	0.246312	-0.120031	0.160716	-0.024538	0.157357	-0.0156938	0.0845135	-0.0340493	-0.0783455	-0.0315159	-0.0456756	-0.122682	0.0605441	-0.0151982	0.0822139	0.0800019	0.0912286	-0.0155491	-0.159661	0.111542	0.078788	-0.0582244	0.171845	-0.166562	0.117126	-0.0393894	-0.0488112	0.0589178	0.0129105	0.0963407	0.125082	-0.056826	0.0247737	0.017581	-0.0645528	-0.119455	0.0319837	-0.0277803
PRO43	-0.0420627	0.158272	-0.0804683	-0.0267429	0.0531412	0.115658	-0.119261	-0.0311217	0.0662561	-0.0292379	-0.0575985	-0.117194	0.0948627	-0.111832	0.0783774	0.0064304	0.112488	-0.0493582	-0.0985966	0.0277062	0.101892	0.00436267	0.0225345	-0.0104434	-0.0409724	0.0831583	0.106985	0.0772449	-0.0155342	-0.0690672	-0.0285128	0.108821	-0.100826	-0.154433	0.231123	0.0220554	-0.0275488	0.0985803	-0.0503959	-0.102014	-0.070671	0.0726258	0.148011	-0.0437927	-0.00133692	0.0495414	-0.113897	-0.181819	-0.00308052
PRO44	0.1703	0.0585716	-0.121801	0.0322856	0.162285	-0.0109618	0.0251323	0.156329	0.0837628	-0.134409	0.148693	0.189335	-0.201028	0.0538697	0.0205686	-0.034507	0.188389	0.112792	0.0196326	0.0682829	-0.0210452	0.037903	-0.115595	-0.102586	-0.000225128	0.107649	-0.00957212	0.134535	-0.142774	-0.0347573	0.138735	0.0698001	0.137942	0.0975011	-0.207795	0.0787709	-0.0574717	0.12445	0.0432673	-0.00726585	0.0917552	0.111292	-0.0379872	-0.00379394	0.176136	-0.0728624	0.163875	0.0743475	-0.00232515
PRO45	0.0132576	-0.021121	0.0907191	0.08683	-0.195696	0.345726	0.0294706	-0.148408	0.0218812	0.0794304	0.0163114	-0.0581357	-0.121555	0.0838225	0.0452197	0.00261933	-0.0435187	-0.106378	-0.0420503	-0.0598432	-0.163004	-0.0498145	-0.0402492	0.0416629	-0.023403	0.0824564	0.160383	-0.120926	0.110517	-0.105662	-0.090358	-0.0792388	-0.110401	-0.0697678	-0.197097	0.00318561	-0.0756942	-0.0858722	-0.0110909	0.0239955	0.00413054	0.12386	-0.0713645	0.179122	0.0283926	-0.0735137	0.0111381	0.00426109	0.0430644
PRO46	0.0225391	0.0296267	-0.0373969	-0.14247	0.0577918	-0.207101	-0.0886005	0.193143	-0.0229942	-0.0949694	-0.0689828	0.0756241	0.0501634	-0.108498	-0.0576766	0.045406	0.0510887	0.202353	0.0313053	-0.0370135	0.0287504	0.00675144	0.0241681	-0.00574212	0.050788	-0.0283975	-0.191784	-0.0315199	-0.0919595	0.093912	-0.0529246	-0.0886769	0.112538	0.0117364	0.0220389	-0.103154	0.0843697	0.0351764	-0.0647286	0.13135	-0.0592081	-0.108515	-0.0713278	-0.0788015	-0.0614782	-0.0216247	0.0343809	0.0269302	-0.0326584
PRO47	0.0806389	0.013895	0.0698319	-0.0306491	0.0137183	0.127151	-0.0307238	-0.117507	0.0602095	-0.0206685	-0.102883	-0.0522035	0.0450286	-0.0713156	-0.0437088	-0.0384743	-0.0572928	0.0260609	-0.00404034	-0.115819	-0.0487461	0.0888342	-0.0181608	-0.072314	0.0917868	-0.0773275	0.0351461	-0.168282	-0.119162	0.0148513	-0.0632295	-0.030717	-0.0198244	-0.168189	-0.0727428	-0.0051577	-0.105122	-0.0985574	-0.0122977	0.05459	-0.0380116	0.114802	-0.102212	-0.0177847	-0.168285	-0.144927	-0.00748015	0.0280735	0.0974142
PRO48	0.0721851	-0.0474155	0.112856	-0.0217976	-0.0743725	0.237054	0.0473437	0.0437194	-0.036223	0.0402425	0.0324116	-0.000634025	0.0615927	0.183318	-0.0731049	-0.0187661	0.00888313	0.0755366	-0.139531	-0.219784	0.0274566	-0.0296447	-0.0624445	-0.024902	0.0898768	0.150416	0.0119759	-0.098895	0.0692832	-0.0144983	-0.00749486	0.0507139	-0.0582822	0.127187	-0.230452	0.067154	-0.0695647	0.00993067	0.0380447	0.139611	0.0266239	0.0702623	0.0262985	0.127794	-0.145446	-0.074612	-0.0754992	0.0505592	0.0255396
PRO49	0.0694166	-0.170287	0.111466	0.207362	-0.135829	0.157349	-0.121149	0.0963129	-0.0837665	-0.0640413	-0.0593946	-0.0312485	-0.00296358	0.0566373	-0.00347942	0.0562471	-0.00760767	0.100746	0.0411836	-0.101761	-0.0851102	-0.0816716	0.03156	-0.0293917	-0.0576011	-0.094134	-0.0680243	-0.231911	0.0207701	-0.0515094	-0.090932	-0.107569	-0.175144	-0.148886	-0.0872024	-0.0902283	0.0513121	-0.0331789	0.0130935	0.080007	-0.0396698	-0.010656	-0.0718449	0.054292	-0.0983952	-0.0735291	0.0011933	0.0105215	-0.134108
PRO50	-0.0158933	0.0437618	-0.0788438	-0.0526397	0.019819	0.156534	-0.0498565	-0.111616	0.148641	0.109255	0.213045	-0.0770918	0.0351202	-0.0285912	-0.0588018	0.0411863	-0.00798984	-0.0940984	-0.00441532	0.167533	-0.00479871	-0.0193809	-0.0699004	0.0837645	-0.114235	0.00797469	0.0763705	0.194606	0.0593572	-0.00385182	-0.0343204	0.159834	0.0213074	-0.00602138	0.0302858	0.157513	-0.0566758	0.0850539	-0.0327776	-0.195046	0.0521373	0.0495958	0.134508	0.051018	0.0890786	-0.0193198	-0.194127	0.00505817	0.0143516
HLA1	0.0639405	0.0340677	-0.211261	0.00614446	0.122402	-0.0657635	0.214136	0.0580482	-0.151074	-0.0231898	-0.0890243	-0.0872285	-0.172197	0.0638987	-0.00231766	0.126181	-0.199267	-0.0327551	-0.0911401	0.149667	0.105456	0.0231088	0.15509	0.0577159	-0.161898	-0.0165398	-0.102529	-0.0837397	0.0352922	-0.00982389	0.0258511	0.10001	-0.266861	0.0413827	0.10881	-0.159181	-0.0501226	-0.019219	0.177951	0.0143446	0.0908665	-0.0682346	0.118648	0.00560125	0.162557	-0.00399007	0.0879636	-0.29823	-0.0333589
HLA2	-0.129266	-0.0379155	0.0557688	-0.0451257	0.0727712	-0.127649	0.0644081	0.111058	-0.19908	0.00960804	0.0617906	0.134383	0.126643	-0.154352	0.0535434	-0.0333344	-0.12164	-0.239284	0.100639	0.0598556	-0.0903855	-0.130929	-0.119367	-0.0304215	-0.0748671	0.0756097	-0.0569086	0.0032021	-0.193583	0.0730419	-0.0915059	0.121366	-0.102288	-0.102783	0.00709666	0.0465977	0.148214	0.0719217	0.260749	-0.0280337	0.152813	0.0704494	0.00969624	-0.178005	-0.0246013	0.10956	0.00840875	-0.035824	-0.21943
HLA3	0.131273	0.266522	-0.02044	-0.134817	0.0694556	0.138585	0.245635	0.131017	0.0465955	-0.0252453	3.87552e-05	-0.0753699	0.082417	0.269904	0.0889482	-0.157858	0.0372889	0.178209	-0.157815	-0.154301	-0.0606178	-0.00570614	0.215414	0.096956	0.0608813	0.247005	0.215468	0.0947838	0.0275699	0.103022	-0.00936883	-0.0478654	0.00192159	0.357081	-0.145195	0.17484	-0.0901826	0.0182336	-0.1196	-0.204817	-0.0671174	-0.0414498	0.147712	-0.062978	0.0384111	-0.08876	0.261336	0.0570241	0.0223269
HLA4	0.127387	0.303674	0.0321478	-0.150137	-0.100677	0.219398	0.223289	-0.0634254	-0.0350949	0.0912969	0.0463249	-0.142131	0.142982	0.0838619	0.165611	-0.305633	0.267863	0.161639	-0.0207551	-0.226954	-0.198802	-0.129618	0.11659	0.000678069	0.188112	0.191402	0.428711	0.0598906	0.066882	0.215056	-0.0101289	-0.0024043	0.0515146	0.18724	-0.263933	0.127981	-0.205021	0.0358822	-0.178867	-0.136449	-0.231802	0.100894	-0.0140608	-0.150398	0.0157685	-0.188562	0.143603	0.0465797	0.12775
HLA5	0.0246329	-0.0988622	0.0246554	0.0717401	-0.0555335	0.0249199	-0.147347	-0.0848206	0.196284	-0.0834879	-0.0364211	-0.140075	-0.181535	-0.203173	-0.243598	0.217443	-0.0758305	0.0387436	0.0504095	0.0466818	0.303565	0.103928	0.124612	-0.0441087	-0.0461912	-0.30437	-0.195363	-0.088224	0.100809	-0.0589251	0.0510629	-0.260749	-0.0490182	-0.194623	0.0439946	-0.269735	0.0420965	-0.0746063	0.0286335	0.198172	0.00982764	-0.0181374	-0.0156912	0.146232	-0.0367251	0.094766	-0.0723189	-0.0797325	0.0857826
HLA6	-0.0122874	-0.0833236	-0.036788	0.128598	0.139813	0.0271524	-0.0857959	-0.0270278	0.0622729	-0.054339	0.00921052	-0.020165	-0.206026	-0.116096	-0.0947318	0.142793	-0.104298	-0.133773	0.0569205	0.0554	0.191141	0.00457273	0.0501733	-0.110034	-0.0688671	-0.183543	-0.261479	-0.0380913	-0.126858	-0.2201	-0.00259106	0.0722204	-0.110314	-0.200901	0.206003	-0.112148	0.13338	0.0401788	0.0938407	0.142566	0.172217	0.037179	-0.0654292	0.110907	0.155332	0.181459	-0.0135898	-0.144162	-0.00589287
HLA7	0.0387887	0.176195	-0.0503391	-0.250625	0.0242931	-0.0370453	0.131288	0.0188588	0.0677148	0.0822013	0.0310066	-0.00617882	0.159642	0.107318	0.0901012	-0.253175	0.0615535	0.00461161	-0.0712894	-0.128893	-0.223001	-0.0707689	-0.0561677	-0.0210775	0.180551	0.14877	0.228375	0.137979	-0.174908	0.211707	0.0382684	0.208962	0.125991	0.0795185	-0.0830939	0.250636	-0.0932615	0.217902	0.0967341	-0.0825894	0.0254425	0.00602312	0.0335544	-0.109811	0.11409	0.111721	0.0997194	-0.0148968	-0.0831324
HLA8	-0.00280312	-0.073456	-0.1587	-0.193958	0.109065	-0.199264	0.0419558	-0.0694402	0.0706823	0.0238829	0.0629208	-0.0639832	0.0898515	0.0439396	-0.18364	-0.0408141	0.0727113	-0.242283	-0.0451117	0.0139006	-0.232908	-0.229845	-0.0397769	-0.0151202	0.0656805	-0.113722	-0.0452921	0.206555	-0.251618	0.0541446	0.0289377	0.131845	0.0580935	-0.161905	0.163467	-0.0589309	0.142624	0.347617	0.110904	-0.0970199	0.161043	0.0456185	-0.0929866	0.0723367	0.0377677	0.108358	0.0318036	0.187769	0.0223257
HLA9	0.0379801	0.21202	0.0535024	-0.13751	-0.0262289	-0.0304857	-0.00585318	0.187298	-0.0111709	0.109279	0.0412308	0.0658652	0.270182	0.14155	0.0251771	-0.142	0.116066	0.203259	0.000787434	-0.0593681	-0.172731	-0.0251192	0.0790575	0.109205	0.133907	0.320355	0.136657	0.0120884	-0.0440032	0.113555	-0.0179805	-0.0243725	-0.030315	0.155284	-0.206671	0.22909	0.0631385	0.00361233	0.016861	-0.236476	-0.086161	-0.127375	0.00968333	-0.129332	-0.142916	0.00933594	0.186192	0.163725	-0.133986
HLA10	-0.0731837	0.0283266	-0.0917657	-0.0917404	-0.00434505	0.189266	-0.105765	-0.0430263	0.0297179	-0.0520239	0.134451	0.0360367	-0.0210933	0.199232	0.143174	-0.0428839	0.0329654	-0.0786249	-0.159765	-0.103202	-0.0884843	0.0951645	-0.054344	-0.229471	0.0533373	-0.170016	-0.0291187	0.116325	-0.0399239	-0.077046	0.271507	0.226208	0.00632859	-0.000422638	0.19913	0.0495778	-0.125518	-0.071244	-0.201694	0.014089	-0.106351	0.108277	0.108034	-0.0367408	-0.000397176	-0.098689	-0.0479492	0.0315371	0.154187
HLA11	-0.191615	-0.17008	-0.120026	0.204656	0.101249	-0.131699	0.280597	-0.000150106	-0.185722	-0.0991522	-0.222236	0.111353	-0.099169	-0.164723	-0.0737024	0.141213	-0.0279769	-0.0887937	-0.0427889	0.278115	0.0893721	-0.204792	-0.0039733	0.102549	-0.335246	-0.129093	0.0319978	0.160248	0.0667783	0.00262739	-0.12675	0.0735273	-0.043096	0.00372912	0.250068	-0.117876	-0.0141877	0.212215	0.182875	-0.0436794	0.259488	0.00629041	-0.0437616	-0.121901	0.110042	-0.103493	-0.0678403	-0.115454	0.153957
HLA12	0.199659	0.0461583	-0.00349993	0.154563	-0.115894	0.0311962	0.027279	-0.0361879	0.100941	0.0022025	0.0793112	-0.209007	-0.148327	-0.0797868	-0.0640723	0.128765	0.0317188	0.0418379	0.127705	-0.0272627	0.230068	0.0244561	0.104248	0.195253	0.0315927	0.0508091	-0.0321706	-0.18849	0.18638	-0.00240877	-0.0463998	-0.253398	0.0316701	0.132403	-0.172729	-0.170941	0.16075	-0.190411	0.0205235	0.0575492	-0.0459952	-0.0437412	0.0634438	0.127524	-0.0254304	0.0810905	0.0615227	0.0517222	0.128189
HLA13	0.166542	-0.0332592	-0.0969271	-0.0302731	0.166286	-0.377096	0.00722846	0.0718164	0.0704573	0.0664825	0.000975403	-0.115932	-0.0838399	4.64177e-05	-0.199897	-0.244107	0.158066	0.274852	0.0959364	0.145447	0.0560586	0.0857825	0.179807	-0.0357177	-0.0575617	0.0941666	0.161241	0.150184	0.0378171	0.267534	0.024966	0.0288043	0.311359	0.144897	-0.0300543	-0.13209	-0.0219732	0.195241	0.0480346	-0.188803	0.112	-0.122979	0.13249	-0.0914113	0.0826582	-0.14559	0.22937	0.0886368	0.156758
HLA14	0.230523	0.400856	0.0434993	-0.280603	-0.0235178	0.269789	0.100228	0.00296004	-0.00705614	0.0766078	-0.0598783	-0.0783048	0.190206	0.106504	0.162885	-0.13133	0.12897	0.0662198	-0.0265493	-0.23675	-0.0699372	-0.0110492	0.154798	-0.00137968	0.114943	0.20702	0.143919	-0.162503	0.0359666	0.0638652	-0.104763	-0.0581794	-0.164777	0.0581611	-0.292813	0.0133105	-0.0613735	-0.161703	-0.0771245	-0.126631	-0.23459	0.0737967	-0.0556249	-0.0766561	0.05252	-0.175044	0.215056	-0.173569	-0.0176043
HLA15	0.188737	0.120778	0.0263511	-0.222	0.0317959	0.115997	-0.00816603	0.0227921	0.270589	-0.102175	0.141163	-0.0699509	-0.0812021	0.0712168	0.0134322	-0.13825	0.0037126	0.0869492	-0.245752	-0.187726	-0.180625	-0.040772	0.174208	0.0200232	0.285334	0.0840227	0.0602505	0.183826	-0.0415779	0.0668453	0.0687945	0.0223204	0.101828	0.0385676	-0.174655	0.0896869	-0.106086	0.0144523	-0.249151	-0.158477	-0.124339	-0.0684522	0.0375466	0.125719	0.155972	0.0868315	0.206147	0.039203	0.0621688
HLA16	0.120299	0.0436707	0.0556594	0.0948905	-0.104047	0.158409	-0.169286	-0.00502742	0.205415	-0.0841934	-0.124534	-0.165427	-0.0800217	-0.0128421	-0.118836	0.0848772	-0.0237253	0.161628	-0.0170712	-0.034971	0.369482	0.164479	0.0887993	0.105307	-4.25632e-05	-0.0400589	-0.188382	-0.191957	0.148503	-0.115689	-0.0437505	-0.271244	0.0360275	0.033716	-0.0991004	-0.111921	-0.0428708	-0.262779	-0.162115	0.0981055	-0.173957	-0.0778505	0.0353471	0.237041	-0.0158603	-0.0188755	-0.0052662	-0.083232	0.123009
HLA17	0.00411744	0.139946	0.243713	0.27172	-0.148704	0.208213	-0.109549	-0.039079	-0.0608565	0.0748352	0.035555	-0.0753876	-0.136314	-0.176779	0.237473	0.200485	-0.0756154	-0.0516324	0.222015	-0.0201732	0.0534254	0.118336	-0.0942589	-0.0692699	0.112632	-0.176744	-0.127301	-0.441121	0.0894835	-0.148819	0.0841135	-0.199104	-0.204424	-0.130947	-0.0465867	-0.216397	-0.0103085	-0.286897	-0.0266667	0.253817	-0.177681	-0.0449649	-0.192383	-0.00437314	-0.0438598	0.0962475	-0.155387	-0.116503	-0.0708909
HLA18	-0.196333	-0.0837702	0.12284	0.0425398	0.0914726	0.0184254	-0.0560426	-0.023507	-0.117133	-0.0295633	0.0367592	0.268871	-0.0764114	-0.0843034	0.195987	-0.0113375	-0.0404059	-0.280267	-0.00669973	0.0160766	-0.296357	-0.156821	-0.13127	-0.211842	-0.0116365	-0.112755	0.00457698	0.141194	-0.152507	-0.0888856	0.0763467	0.311627	-0.029744	-0.211154	0.255011	0.074695	0.0801979	0.145626	0.12803	-0.00809776	0.203369	0.0928481	-0.0595668	-0.138959	0.0646088	0.102238	-0.0663941	0.0429702	-0.0152816
HLA19	0.208001	0.27765	-0.0337448	-0.118213	0.145378	0.031584	0.194266	0.152059	0.00841923	-0.0721971	0.063241	-0.0710827	-0.0849467	0.179395	0.0934113	-0.0242979	0.0525441	0.13775	-0.0811957	-0.0589412	0.0688841	-0.0294049	0.294375	0.0641292	0.0444615	0.0982801	0.161298	-0.0416515	0.0497204	0.173979	0.0319484	-0.0415542	-0.186566	0.195808	-0.201026	-0.0721061	-0.0144696	-0.0635506	-0.0169812	-0.0774228	-0.0850527	-0.000441692	0.211221	-0.117959	0.121028	0.010896	0.317287	-0.123658	0.0111038
HLA20	-0.017719	-0.107248	0.186328	0.173959	-0.00646004	0.209612	-0.267767	-0.149828	-0.0809545	0.0336743	0.0678743	0.0366873	-0.0686071	-0.0984527	0.0733925	0.0584452	-0.0779614	-0.176762	0.150014	-0.150648	0.0263956	0.166026	-0.162362	-0.110157	0.213848	-0.0853985	-0.187562	-0.257556	-0.00408422	-0.306693	0.0288367	-0.093431	-0.040058	-0.122318	-0.0369661	-0.0374612	0.0205434	-0.326751	-0.0907343	0.266553	-0.0936625	0.153962	-0.183408	0.109904	-0.00894262	0.0616455	-0.210514	0.0204617	0.0115869
HLA21	0.113439	0.215688	-0.202774	-0.318271	0.0437835	0.0691519	0.191967	-0.0817028	0.0305089	-0.102618	-0.0534464	-0.0734045	0.0817006	0.0961253	0.135077	-0.172831	-0.0159179	0.0270526	-0.187708	-0.141032	-0.227224	-0.140649	0.333169	0.00594604	-0.0432517	0.197265	0.164625	0.199741	-0.0523498	0.25334	-0.0657437	0.137389	-0.176777	-0.00317008	-0.0468456	0.173154	-0.18944	0.139911	0.0830441	-0.334428	-0.031318	-0.0236289	0.144108	-0.16974	0.0741864	-0.0029265	0.260216	-0.00367104	-0.0906746
HLA22	-0.0982307	-0.0388305	0.0229543	-0.117605	0.0506692	0.0493026	-0.026663	0.0323786	-0.120899	-0.0647252	0.142655	0.218632	0.0659836	0.086419	0.133193	-0.0627274	0.0420751	-0.0951983	-0.0498628	-0.0144743	-0.147915	-0.0988011	-0.14359	-0.0587606	0.0353823	0.250997	0.163076	0.119667	-0.114715	0.137582	-0.0391329	0.270518	0.11439	0.11253	0.0537988	0.206545	0.045563	0.0907548	0.124182	-0.0662637	0.124815	0.110525	0.143575	-0.196004	-0.0349631	0.156718	-0.0406065	0.146312	-0.0432377
HLA23	0.117616	-0.0938849	0.0148185	-0.0730705	0.0639536	0.0290217	-0.294446	0.0158168	0.112907	0.0138451	0.172164	-0.166732	-0.129214	0.101842	-0.118688	-0.202031	0.0962898	0.190957	0.0461235	-0.183448	0.241648	0.124641	0.0664768	-0.0782751	0.191771	0.126074	-0.151414	-0.16716	-0.10698	0.00774293	0.107954	-0.0428163	0.136317	0.0459346	-0.239276	-0.0197336	0.124373	-0.16852	-0.116187	0.191204	-0.121167	0.0259926	0.162832	0.153131	0.0542688	0.0749759	0.155351	0.0680094	0.0401527
HLA24	-0.0947429	-0.12595	0.126547	0.201868	0.0254342	-0.199758	-0.199587	0.0974094	-0.0716518	0.00381589	-0.117482	0.178225	-0.0513445	-0.226119	-0.195703	0.158923	-0.0471527	0.00533782	0.20025	0.178761	0.254379	0.0745351	-0.0208407	0.10918	-0.155899	-0.0777808	-0.209418	-0.103499	0.101272	-0.19501	-0.15021	-0.160325	-0.12409	-0.138594	-0.0723278	-0.035803	0.160752	-0.107793	0.054068	0.107845	0.0644591	0.035285	-0.103858	0.11776	-0.00570263	-0.00442275	-0.0510201	-0.101994	-0.110242
HLA25	0.126961	0.176131	0.053588	-0.0874202	0.0444098	-0.0408849	0.20202	0.132368	0.0289056	0.245086	-0.038665	-0.195858	0.0927001	0.216174	-0.0501148	-0.240613	0.00170761	0.218902	-0.0602519	-0.118667	0.0582998	-0.00377083	0.0585753	0.206223	0.132618	0.121246	0.130824	-0.230807	0.00115745	0.0729094	0.00143723	-0.175055	0.0106038	0.309864	-0.263235	0.0406813	-0.0916946	-0.114547	-0.0664543	-0.0753257	-0.201872	-0.143851	-0.037175	0.115638	0.175519	-0.0536885	0.203739	-0.0985155	-0.0163042
HLA26	0.14383	0.250344	0.0235093	-0.177531	-0.0556205	0.0880596	-0.0700731	0.0140859	0.0328678	0.00638314	0.0968966	-0.13352	0.134063	0.0293083	0.0651201	-0.120448	0.0859061	0.125166	0.100994	-0.15547	0.0522799	-0.0347103	0.0399703	-0.0746063	0.140117	0.355853	0.0480251	-0.22117	-0.166967	0.12409	-0.164882	-0.0142169	0.0196974	0.0876689	-0.306443	0.0389806	0.048727	-0.0208575	0.0640691	-0.101887	-0.0839426	-0.0775269	0.0163095	-0.0427033	-0.112521	0.115997	0.119561	-0.0439076	-0.210978
HLA27	-0.11503	-0.255298	-0.162128	0.104043	0.0745426	-0.0885105	0.0356986	-0.0605931	-0.13965	-0.147712	-0.0388593	0.0486972	-0.132334	-0.157041	-0.151427	0.202982	-0.134227	-0.21677	0.021836	0.211125	0.152802	-0.0190346	-0.0183166	-0.0363649	-0.2771	-0.185257	-0.147503	0.0986084	0.0209873	-0.0183542	-0.0751399	0.0499041	-0.0635948	-0.147396	0.257448	-0.261904	0.0424545	0.106095	0.221338	0.0702115	0.21734	0.0681081	0.105807	-0.103051	-0.0618119	-0.00996904	-0.193121	-0.0267837	0.0381784
HLA28	0.0961404	0.163076	0.093404	-0.255679	-0.0702629	0.0894614	-0.248219	-0.00952218	0.0782428	0.0987365	0.203284	-0.0173419	0.133804	0.126856	0.114295	-0.256722	0.0853275	0.0398199	0.0653471	-0.30115	-0.250804	0.131817	-0.0422123	-0.184245	0.332799	0.122755	0.0999672	-0.00553152	-0.0931144	0.0288616	0.164337	0.028921	0.105392	0.0684401	-0.25958	0.205601	-0.0687386	-0.0641965	-0.129577	-0.0916575	-0.193109	0.0274415	0.0239674	-0.0161433	-0.123225	-0.0162371	0.0726201	0.193432	-0.112463
HLA29	0.0857171	0.052776	-0.148377	0.00691953	0.00944671	-0.046507	-0.0323256	0.0488794	-0.0420848	-0.0647676	0.0269124	0.0386669	0.0195978	0.227749	-0.0128375	-0.0299819	-0.0991186	0.0521222	-0.0772434	-0.0370065	-0.0306555	-0.025884	0.201119	0.112903	-0.0113144	0.207022	-0.0795264	0.0268761	0.0375533	-0.034244	-0.147181	0.0288403	-0.138227	0.212877	-0.0351476	0.187928	-0.00860624	-0.0509299	0.067763	-0.269247	-0.051458	-0.169437	0.136293	0.039676	0.02922	0.0602267	0.161566	0.128684	-0.128748
HLA30	-0.0323261	-0.065581	0.0408773	0.173713	0.0112883	0.0140789	-0.0895128	0.0215798	0.00614866	-0.0238361	-0.0188056	-0.00858615	-0.119869	-0.280423	-0.0491985	0.171929	-0.11944	-0.0432434	0.10035	0.130715	0.0853287	0.127163	-0.121083	-0.0306122	-0.0538182	-0.248103	-0.123857	-0.0337096	0.162897	-0.186854	-0.0424351	-0.160338	-0.0136037	-0.155867	0.0753579	-0.191671	-0.00669965	-0.0505811	-0.102591	0.185404	0.0307599	0.0851169	-0.19036	0.0964408	0.060699	-0.130894	-0.178696	-0.172905	0.066127
HLA31	-0.173064	-0.106408	-0.0109802	-0.0180888	0.0761121	-0.110647	0.125095	-0.0873014	-0.048657	-0.0678292	-0.0867797	0.0488634	0.0574536	-0.0281635	0.107786	-0.0589391	-0.0411784	-0.0183729	-0.118584	0.126548	-0.197929	-0.1965	-0.0399635	-0.0651809	-0.188286	-0.0622018	0.16116	0.166263	-0.103307	0.224324	0.0629323	0.128251	0.0728506	-0.0666233	0.294155	-0.0128404	-0.058467	0.264093	0.0797761	-0.103431	0.138401	-0.0688481	0.052978	-0.148461	-0.0858757	-0.024949	-0.0447847	0.110716	0.0330308
HLA32	-0.137335	-0.125608	0.0232987	0.15748	-0.0798179	0.144787	-0.135277	-0.03424	0.103869	-0.0302174	0.0153129	-0.00597342	-0.127478	-0.104578	-0.0770899	0.17335	-0.0984972	-0.155967	-0.0416667	0.0426914	0.130501	0.0237134	-0.182228	0.0159297	0.059705	-0.243552	-0.366072	-0.0904747	-0.00172187	-0.368171	0.0613377	-0.0497813	-0.0337929	-0.125023	0.105946	-0.0986113	0.00239472	-0.177368	-0.146136	0.13887	-0.0215432	-0.010818	-0.168067	0.239459	0.0530478	0.0900055	-0.225799	-0.0604016	0.00755222
HLA33	0.02346	-0.036643	0.205103	0.263225	-0.00492524	-0.054079	-0.282407	0.141349	0.0365088	0.157626	0.0366434	0.0134556	-0.201328	0.00858976	-0.0506026	-0.013826	0.0796977	0.101121	0.179105	-0.0382933	0.119995	0.163091	-0.167117	0.0141829	0.277697	-0.0547373	-0.204098	-0.312918	-0.00131844	-0.315547	0.170923	-0.0726936	0.0743523	-0.02142	-0.162942	-0.0456877	0.135281	-0.232082	-0.189249	0.233922	-0.126893	-0.0468076	-0.204444	0.311692	0.110248	0.058957	0.00653135	-0.00131048	-0.00405656
HLA34	-0.171225	0.0147576	0.0320764	-0.333654	0.00805163	-0.035756	-0.0485841	0.0903236	-0.0477925	-0.169492	0.0382665	0.29537	0.0102526	0.143094	0.033204	0.206546	0.0195912	0.0789137	-0.195295	0.125753	-0.144035	-0.056911	0.140046	-0.0425802	-0.118237	0.16731	-0.0342268	0.144422	-0.106243	0.167052	0.0559894	0.146749	-0.193552	-0.044515	0.0779017	0.00913662	0.0798723	0.0141393	0.160711	-0.16907	0.14566	-0.0944658	0.18907	-0.225501	-0.151039	0.149503	0.120951	0.0264301	-0.0819832
HLA35	-0.0694477	-0.0438506	-0.0814276	-0.220861	0.0604099	-0.111277	0.201128	-0.0458167	-0.0724817	-0.0441438	-0.0340087	0.12573	0.151709	0.0847687	-0.0203737	-0.0105098	0.0181164	-0.0923992	-0.098586	0.0470606	-0.279911	-0.225671	0.00751444	0.087657	-0.0896823	0.0680666	0.157043	0.306129	-0.103533	0.181096	-0.0827557	0.141696	0.00494902	0.0018016	0.143415	0.0967638	0.0155731	0.288726	0.152818	-0.222282	0.201711	0.0335173	0.0106941	-0.188863	-0.0393564	0.0283028	0.0387819	0.155871	-0.0295947
HLA36	-0.121619	-0.153017	-0.184681	0.0810392	0.162208	-0.231181	0.214882	-0.0325068	-0.139432	-0.0984076	-0.197301	0.0378922	0.0560456	-0.107344	0.0377832	0.0294956	-0.0983863	-0.122466	-0.0994865	0.248726	-0.100212	-0.157115	-0.0546797	0.0547441	-0.256113	-0.110822	0.0764203	0.213705	-0.0511125	0.0942411	-0.00886754	0.108974	0.0420617	-0.0262863	0.29389	-0.066385	-0.0748472	0.273253	0.148784	-0.113207	0.176536	-0.0555011	0.00817426	-0.0942257	-0.0325913	-0.0795053	-0.0708413	-0.0229966	0.0323051
HLA37	-0.0251298	0.0117405	-0.0793364	-0.00664351	0.176403	-0.0800395	0.0482844	0.277597	0.0452294	0.0255698	0.106151	0.0498172	-0.162188	0.150801	-0.0380339	-0.0662296	-0.0463525	0.123289	-0.131178	0.101387	0.274388	0.12151	-0.0205846	-0.0623026	-0.172319	-0.00647602	0.0454449	0.0123087	-0.0367116	0.0843892	0.0163522	0.240839	0.183309	0.261189	0.102421	0.0190463	0.0137548	0.0446609	0.0363348	-0.0620508	0.124783	-0.0876893	0.231014	0.0600998	0.230573	0.050483	0.164867	-0.262778	0.0878124
HLA38	-0.0191239	0.00497707	-0.0681075	0.0569087	0.0785287	0.123088	-0.119546	-0.00576458	-0.101263	0.0346857	0.185882	-0.0564994	-0.13763	-0.0957082	0.21862	-0.123766	0.116225	-0.193892	0.00900173	-0.0733913	-0.113213	-0.089547	-0.263676	-0.247045	0.21597	0.0167973	-0.00286205	-0.0464898	-0.192308	-0.138814	0.177854	0.356951	0.107846	-0.106346	0.0537155	0.0161082	0.0216661	0.0839864	-0.044099	0.134491	-0.0145116	0.131426	-0.0962031	0.0394286	0.154722	0.0453461	-0.111285	-0.0664049	0.160383
HLA39	-0.0429952	-0.31676	-0.0138486	0.0692902	-0.0342731	-0.0620474	-0.226903	-0.0883442	-0.132564	-0.132992	0.0843031	0.0643931	-0.0476982	-0.105449	-0.257793	0.311816	-0.124705	-0.163004	0.163256	0.145964	0.0996992	0.169224	-0.0430818	-0.0833363	-0.0501308	-0.12205	-0.269483	-0.106938	0.046313	-0.0812687	-0.110824	-0.222469	-0.0703386	-0.109538	0.0441697	-0.243811	0.145817	-0.0800165	0.135387	0.193932	0.134747	0.0590558	-0.0252431	-0.0586183	-0.242416	-0.00981618	-0.262441	0.177116	-0.103357
HLA40	0.0161944	-0.11004	-0.156474	-0.0238127	0.0159621	-0.224938	0.096933	0.0479232	-0.0728423	-0.11097	-0.102008	0.0273989	-0.0465479	-0.236778	-0.261976	0.136717	-0.0923694	-0.111261	0.0678578	0.287293	0.0414278	-0.0327068	0.00358061	0.0759089	-0.196447	-0.0850779	-0.0888545	0.13167	0.0981407	0.0169591	-0.211726	-0.0769728	0.00598421	-0.0729349	0.0188981	-0.127743	-0.0257533	0.239838	0.114416	-0.0720973	0.209867	-0.017557	-0.0678405	-0.00490635	0.0840952	-0.129785	-0.0823318	-0.0384509	-0.10558
HLA41	0.202127	0.255133	-0.00409183	-0.144107	0.0714246	0.230893	0.143663	-0.0216226	0.191344	-0.050515	0.0569297	-0.0770153	-0.0696776	0.152145	0.0971946	-0.0279564	-0.0246948	0.0197386	-0.086656	-0.18329	-0.0392583	-0.156486	0.201807	-0.00872916	0.0170526	0.168591	0.11535	0.0916189	-0.072208	0.0236692	-0.166038	0.0761914	-0.100111	0.0729039	-0.00012363	0.0693574	-0.00236607	0.112897	0.0789789	-0.134391	0.120444	0.0657827	0.089751	-0.0267804	0.172257	0.14808	0.122293	-0.103511	-0.044082
HLA42	-0.117672	-0.101483	0.0922039	0.0230225	-0.117966	-0.00173213	-0.204826	0.000207761	-0.0192057	-0.085974	-0.0699933	0.0851373	0.206481	-0.208692	-0.058051	0.291782	-0.122121	-0.270395	0.000911319	0.145151	-0.139391	-0.00753611	-0.15818	0.118806	0.0498864	-0.064719	-0.276076	-0.104462	-0.0281128	-0.195846	-0.136948	-0.211745	-0.177235	-0.261592	-0.0166323	-0.0666625	0.128599	-0.118212	0.00915384	-0.0193269	-0.0219527	-0.0444009	-0.265178	0.078252	-0.174969	0.0394618	-0.251412	0.0542286	-0.198166
HLA43	-0.0433139	0.0817856	-0.126458	0.100634	-0.0298897	0.200409	0.401255	-0.106009	-0.15642	0.0304579	-0.129199	-0.0164975	0.0817145	-0.227935	0.247298	-0.0715823	0.13617	0.0990545	-0.159314	0.0557009	-0.0515941	-0.296176	-0.0342669	-0.017694	-0.0659195	-0.00448623	0.248218	0.0884778	-0.0202677	0.113531	0.0780503	0.379715	-0.0448907	-0.0338527	0.198843	0.140225	-0.101048	0.144775	0.142412	0.0932455	-0.0478629	-0.0548601	-0.0991953	-0.101826	0.128683	0.0666813	1.27141e-06	-0.346742	0.287818
HLA44	-0.0854004	-0.202363	0.0663802	0.222605	-0.154055	-0.153882	0.0967214	0.0199289	-0.175248	0.0152628	-0.100561	-0.00218632	-0.190284	-0.0670367	-0.162195	0.278096	-0.14914	-0.153857	0.138136	0.166406	0.0419814	0.0338575	-0.0760321	0.263996	-0.0832274	-0.0797046	-0.116526	-0.17238	0.164441	-0.122141	-0.0419261	-0.233964	-0.0498723	0.0454456	0.00137525	-0.183164	0.116215	-0.0348151	0.0629393	0.149096	0.128998	-0.00916131	-0.0821435	0.194826	-0.0156223	-0.0140307	-0.180371	0.119006	-0.0276956
HLA45	0.0349105	-0.0172183	-0.061033	-0.00838791	-0.0816625	0.167264	0.0624803	-0.0428836	0.051957	0.0575968	-0.0714018	0.0407365	-0.131584	0.114868	-0.100843	0.032917	0.0375536	0.138201	-0.052281	-0.0442807	0.00819971	-0.0961472	0.0539464	0.204161	-0.127852	0.27629	-0.141606	0.115462	0.127798	-0.254747	-0.239122	0.0608087	0.00808246	0.102752	0.00551855	0.176533	-0.00145865	0.0262017	-0.0751336	-0.182428	0.129499	0.0221308	-0.0834985	0.213781	0.189315	-0.104314	0.0271833	0.0660655	0.0451769
HLA46	-0.109253	-0.041417	0.116012	-0.0929903	-0.063671	0.200293	-0.189545	0.00563083	-0.0582603	0.07279	0.0157658	0.125812	0.0951302	-0.117685	0.097164	0.167672	-0.0950719	-0.119362	0.0432608	-0.0780436	-0.0357025	0.0699247	-0.0847685	0.0119708	0.0852839	0.00276488	-0.304465	-0.228795	-0.0259148	-0.244387	-0.0139033	-0.0900209	-0.264927	-0.137912	-0.125377	-0.0250502	0.119881	-0.30793	0.0623435	0.1525	-0.0880814	0.0881679	-0.186443	0.027288	-0.110741	0.0720016	-0.118604	-0.132872	-0.191343
HLA47	0.0250045	-0.0531098	-0.0930338	-0.13187	0.136004	-0.115308	0.15118	-0.0615711	0.0686381	-0.0499274	0.0392974	-0.0372156	-0.0480957	-0.00759578	0.00642306	-0.127775	0.0466862	0.0542526	-0.15402	0.0297346	-0.0825745	-0.252286	0.109476	-0.0102873	-0.0662669	-0.0544729	0.233766	0.233535	-0.179349	0.305437	0.0684995	0.190382	0.0699956	-0.0660781	0.137112	0.0392544	-0.0481332	0.329881	0.101098	-0.0550369	0.0973343	-0.0144126	0.106786	-0.0862317	0.105617	0.166234	0.12643	0.00400396	0.068462
HLA48	-0.0768636	-0.198099	0.0778249	0.118219	-0.109315	-0.046037	-0.142456	-0.146256	0.0792375	-0.0286335	-0.0373849	-0.0292815	-0.0955704	-0.229844	-0.224788	0.249287	-0.0818665	-0.12791	0.13899	0.121821	0.142725	0.0575786	-0.0968069	0.0101967	-0.0150229	-0.325577	-0.277287	-0.11052	0.0820085	-0.148203	-0.0425457	-0.193699	-0.032226	-0.206335	0.0894605	-0.298091	-0.00325568	-0.0747613	0.0104078	0.193582	0.0074716	0.026481	-0.190862	0.147867	-0.0312195	0.0543051	-0.277546	-0.0288015	0.0207018
HLA49	-0.0524253	-0.0980567	-0.158294	-0.10922	0.191989	-0.118913	0.159491	0.050252	-0.0916984	-0.173016	-0.0218595	0.0620016	0.0163806	0.0232242	-0.0024805	0.00523521	-0.110217	-0.0213595	-0.183152	0.196744	-0.10506	-0.161555	0.100129	-0.0145266	-0.217791	0.0729519	0.0484352	0.343825	-0.148075	0.164841	-0.0438491	0.229676	0.0384073	0.0433793	0.286277	0.00618186	0.00988758	0.332718	0.20443	-0.189183	0.280185	-0.0913062	0.19393	-0.1937	-0.0582834	0.0627302	0.0498506	0.012071	0.030303
HLA50	-0.19787	-0.254478	-0.0408226	-0.0225823	0.0641541	0.0879303	-0.14483	0.0192764	-0.170181	-0.1211	0.136753	0.159157	-0.107909	0.244354	0.0799315	0.0614437	-0.0941202	-0.337472	-0.0958924	-0.0243035	-0.11046	0.0188541	-0.140114	-0.0655863	-0.0721557	0.0633305	-0.19828	0.060389	-0.254114	-0.110131	-0.052741	0.145162	0.0220242	0.0565894	0.175526	0.0675908	0.0453812	0.0383358	0.0129528	0.0373929	0.168303	0.126237	0.163595	-0.0101167	-0.0995516	0.13751	-0.161628	0.271217	-0.141174
cDC1	-0.0439342	0.0331066	0.00933377	-0.0622486	0.0572657	0.126624	0.00780999	-0.048686	0.0926319	-0.0523117	0.0711086	0.281441	-0.0637616	-0.0561572	0.0920434	0.133723	0.106244	-0.00518508	-0.0479322	-0.102195	0.0392839	0.053309	-0.159523	0.135434	0.0448242	-0.066653	-0.0945494	0.051128	-0.0890622	-0.00243627	0.0714671	0.0845006	-0.0623664	-0.0541244	-0.143197	0.138701	-0.0295051	0.0644703	0.0037009	0.0084315	-0.0612427	0.172764	-0.117917	0.0824606	0.235686	-0.147159	-0.0437579	-0.0306929	0.162395
cDC2	-0.0914844	-0.0393487	-0.07789	-0.117825	0.104748	-0.115123	0.153826	0.00247126	0.123199	-0.0377835	0.104282	-0.219905	0.084344	-0.00101393	-0.00573632	-0.0634701	0.107932	0.0530582	-0.0806138	-0.211715	0.0717006	-0.0188083	-0.158803	-0.030385	-0.0357519	-0.0159354	-0.0405609	-0.00725816	0.0545431	0.27698	-0.0586539	-0.125674	-0.0798416	-0.0461084	-0.0129847	0.0956692	0.0389911	0.0272108	-0.174655	0.112324	-0.154315	0.105524	-0.0965268	-0.0199142	0.209635	-0.161892	0.10559	-0.0326916	0.0449038
cDC3	0.0471209	-0.0311147	0.0878581	0.10296	0.211615	0.0416063	0.0141639	0.00129453	0.117353	-0.18052	-0.0330868	-0.10724	0.0927571	0.099152	-0.000144558	-0.14391	-0.0531053	0.11019	0.0356395	-0.0455051	-0.133459	-0.022349	0.0954123	-0.100373	0.00257408	0.0884714	0.0985566	0.0598629	-0.0542346	0.117195	-0.0378809	0.0891542	-0.00179369	0.000736856	-0.0930226	-0.0803282	0.0468356	0.0449023	-0.109465	-0.007887	0.0138679	0.0195261	-0.0642553	-0.13757	0.0490773	-0.0921635	-0.0423082	-0.0311397	0.15541
cDC4	0.0144199	-0.0736094	0.0221025	0.0238701	-0.0268854	-0.0388668	0.0576535	0.0415934	-0.0740011	0.132089	-0.00507847	0.20873	-0.0851653	0.167606	0.0790911	0.0236715	-0.0118577	-0.097647	-0.16914	-0.0724816	0.142342	0.132231	-0.206817	-0.131628	0.0223711	0.0957963	-0.135271	-0.110608	0.0492551	-0.100371	0.237061	0.0513234	0.0390107	0.0712048	0.00655443	-0.135356	-0.0611485	0.0180974	0.138985	0.210341	0.0196729	-0.0988924	0.116446	-0.0784254	0.0691573	0.136623	-0.0717945	-0.103702	-0.0750379
cDC5	0.14018	0.0926666	-0.120607	-0.0360684	-0.147794	-0.00890562	-0.0177053	-0.0725182	-0.0251405	-0.152575	0.115312	0.10211	-0.0808296	-0.203884	0.10384	0.228763	0.0196939	0.0774206	0.000255697	-0.0146284	-0.15409	-0.118022	-0.0425057	0.0128475	-0.0474178	-0.0390704	-0.027259	-0.0270507	0.0392146	0.140238	0.112836	0.0833834	-0.0386275	0.130792	0.0362472	-0.0767079	-0.121388	-0.0278836	-0.0225445	0.119324	-0.175796	-0.0404858	-0.077254	-0.0355877	0.168468	-0.0768766	-0.0429802	-0.058242	0.0523122
cDC6	0.0921073	0.0724718	0.185808	0.145558	0.0222345	0.0300451	-0.00129468	0.11716	-0.172509	0.249981	-0.078055	-0.146098	0.0730931	0.111935	-0.0500024	-0.17625	0.0498165	0.00626158	0.00658618	-0.0366659	-0.0708193	0.0691915	0.0367497	-0.0565351	-0.072523	-0.0722507	-0.0902993	-0.147902	-0.0135224	-0.0529704	-0.0234501	0.0465826	0.0949176	-0.048787	-0.0133469	0.0136186	-0.0223218	0.0368097	-0.0973161	-0.043937	0.154318	-0.0121361	0.0385455	-0.0803181	-0.122349	-0.00109984	0.0652566	0.0626909	0.0385167
cDC7	-0.0590509	0.0384992	-0.181242	-0.131097	-0.0210214	-0.0129101	0.0331556	-0.00622514	0.0481609	-0.196001	0.079249	-0.000382472	-0.00254366	-0.193345	0.115095	-0.0192314	0.0401441	0.0781933	-0.116956	-0.0730716	0.0282539	0.0482367	-0.0316395	0.0606945	-0.0814905	0.0364836	0.0332312	0.134579	-0.00632432	0.220781	0.0172381	-0.093451	-0.0899212	0.0135051	-0.00106536	-2.92167e-06	0.0806805	-0.0877065	-0.0825533	0.0507843	-0.168897	0.045066	-0.0456931	0.0032641	0.203748	-0.142965	0.056615	-0.155222	0.00278323
cDC8	-0.116269	0.00035971	-0.0525986	-0.0452184	-0.00508037	-0.0117893	0.104111	-0.141672	0.0895505	-0.00871872	-0.0130074	0.128082	-0.0138061	-0.157654	0.091117	-0.0302139	-0.130317	0.0551527	-0.0133607	-0.0667318	-0.0438878	-0.0399009	-0.0768469	0.104752	0.120268	0.0282278	-0.0163029	0.140068	0.0893576	0.132768	-0.00757127	-0.0499594	-0.0200827	0.00896324	-0.126308	-0.0314987	-0.157692	0.109575	-0.087179	0.0713498	-0.186955	0.0828434	-0.26077	0.00662082	0.183343	-0.0165748	0.0110424	-0.0437204	0.163358
cDC9	0.0721411	-0.253968	0.105619	0.129603	0.0662963	0.00622646	-0.179186	0.0570188	-0.00722411	0.0594859	-0.0671542	0.0304779	0.0651537	0.0675628	0.0272288	-0.0450874	0.0823857	-0.0468822	0.106687	0.0404119	0.1075	0.156715	-0.0608096	-0.108636	-0.0195949	-0.0117126	-0.0144837	-0.0466681	-0.0577569	-0.110547	-0.122143	-0.0168521	-0.00594564	-0.183215	0.0592454	0.0576173	0.0799878	-0.0349261	0.0476426	-0.029905	0.147285	0.0479421	0.0289761	0.0151745	-0.0804342	0.0427743	-0.030229	-0.0394844	-0.00146364
cDC10	-0.120561	-0.0994539	0.00360988	-0.0470213	0.107545	0.0456429	0.0407592	-0.0687547	0.0192746	0.0327137	-0.198196	-0.101814	0.076295	-0.0112648	-0.0542018	-0.123383	-0.182986	0.149702	0.039729	0.0938856	0.0990258	-0.0766096	0.151335	-0.00405555	-0.091787	0.173964	0.0523966	0.171748	0.0139089	0.0202942	-0.109614	-0.00851034	0.0766606	0.0768019	-0.0569048	-0.0390454	0.095567	0.0847908	-0.0281079	-0.0622463	0.16955	0.0884217	-0.0962466	0.0993077	-0.265153	-0.0382836	0.00292304	-0.0425565	0.00794832
cDC11	0.0434313	0.0757449	-0.00516066	0.00278601	0.0611614	0.190233	0.112467	-0.0462176	-0.059184	-0.000645698	-0.199935	0.105465	0.0680493	-0.0671819	0.288918	-0.072637	0.0555002	-0.00712446	0.0600134	-0.0905176	0.0631043	-0.0629529	0.051736	0.181139	-0.0180595	-0.0276888	-0.00181106	0.0444153	0.0261946	0.00309671	-0.0908193	-0.114847	-0.195433	-0.0957601	0.065499	0.0348974	0.137314	-0.00707143	0.0315751	0.0370952	-0.0316911	0.0351127	-0.149438	0.0819962	0.0858411	0.164577	0.0840772	-0.110576	-0.0509542
cDC12	0.00632994	-0.0531959	-0.0357951	0.145292	-0.0736273	0.0451408	-0.0936866	0.052332	-0.106674	-0.00414163	-0.0830304	0.0320884	0.00482345	-0.0754951	0.0832715	-0.146741	0.0508525	0.0476428	-0.0355123	-0.0138162	-0.0438765	-0.00467067	-0.0162014	-0.185121	-0.105159	-0.0495439	0.000432012	0.00262419	-0.0162668	0.0219578	-0.110559	0.0559075	0.0238779	-0.120421	0.105738	-0.0189253	-0.0646172	0.067018	-1.00145e-05	-0.115813	-0.00437983	-0.0660846	-0.0657733	-0.133624	-0.107087	-0.0821077	-0.0381633	-0.0428815	0.144559
cDC13	-0.00742636	-0.103328	0.0187943	0.0930854	0.019149	-0.0636593	-0.0777931	0.130568	-0.0787059	0.0482689	-0.0607577	-0.0992528	0.01353	0.0921774	-0.0420466	-0.121128	0.0340751	-0.000715498	0.000421146	0.0354131	0.0834452	0.0223407	-0.0320032	-0.103153	-0.0845257	-0.000173943	0.00274922	-0.0215742	-0.0810315	-0.0530913	-0.06831	0.0566801	0.0615681	-0.0671006	0.132752	0.0223939	0.0420282	0.00862256	-0.00696273	-0.0822205	0.109841	-0.114194	0.096961	0.0267576	-0.182218	0.0144578	-0.00630077	-0.0788584	-0.00641236
cDC14	-0.0187065	-0.0704478	0.0737271	0.0880914	0.00062855	0.164174	0.0146827	-0.0455108	-0.117553	0.047557	-0.0874013	0.267659	0.102921	-0.0323751	0.057714	-0.0523261	-0.0858316	-0.0371431	0.145244	-0.0261725	0.0371455	0.110261	-0.0501772	-0.0919434	-0.0951172	-0.0558696	-0.0783776	0.0755294	-0.00109662	-0.0766313	-0.0485229	0.00089961	0.0778726	0.0436964	0.0217944	0.0215036	-0.077126	-0.0747013	0.10869	0.055243	0.0426801	0.162409	-0.0607817	-0.182162	0.0287134	0.0373859	0.0103336	-0.0556514	-0.0247823
cDC15	0.0106257	0.167674	-0.0501791	-0.112295	0.0562997	0.0859066	0.000463184	-0.107119	0.149681	-0.191227	0.0947871	-0.066081	0.0123985	-0.0256218	-0.0825273	0.0456492	-0.113989	0.012071	-0.066064	-0.0736253	-0.13779	-0.158066	0.073354	0.0738074	0.0293792	0.030813	-0.0411661	0.0716677	0.00666125	0.0820201	0.0353986	0.049666	-0.119315	0.104954	-0.0514054	-0.0358633	-0.0924755	-0.00277975	-0.0523916	-0.0658096	-0.142387	-0.0491271	-0.0635893	0.0136556	0.127573	-0.0546006	-0.0981225	0.00244111	-0.177831
cDC16	-0.0701293	-0.0470401	-0.118133	0.00212227	0.00434651	-0.0211268	0.0136808	0.0278978	0.0153765	-0.0620268	0.067167	-0.0930967	-0.0906677	0.029543	-0.02456	0.0517483	0.0247188	0.0245788	0.1093	0.191699	0.0286422	0.141144	0.00926127	0.0530921	0.156598	0.0702321	0.055858	0.236234	0.196104	-0.0043422	-0.0233366	-0.0329505	-0.069669	-0.0262019	0.112524	-0.00353626	0.0363833	0.0544946	0.0615119	0.0246072	0.0577451	0.169256	0.0135468	0.242889	-0.0311775	0.151414	-0.0482122	0.116605	-0.136782
cDC17	0.00152525	0.0118186	0.00967456	0.0636289	-0.0441074	0.0188998	-0.0467243	0.0807207	-0.0686767	0.0318963	-0.0884945	-0.0872876	-0.0106104	-0.0282685	-0.0419659	-0.107818	-0.0504254	0.129296	0.0177374	0.0870442	-0.0362897	-0.120226	0.0633476	0.0366566	-0.137738	-0.0440919	-0.0653169	0.0217943	-0.0680262	-0.0354841	-0.0539602	0.0393275	0.0817427	0.0489546	0.0889428	-0.0946256	-0.0600792	0.0282393	-0.0291519	-0.151109	0.152401	-0.113569	0.00965534	0.0875616	-0.235109	-0.100974	-0.0142717	0.0136046	-0.00874482
cDC18	0.0232179	-0.038873	-0.0405385	-0.135618	-0.0208257	0.0122924	-0.100753	-0.0353788	0.0483486	0.0105596	0.0731539	-0.0943831	0.0802172	-0.100767	-0.0199871	0.304668	0.0391384	-0.00338562	0.101989	-0.0987426	0.0389944	0.0845711	-0.0999299	0.221844	-0.16965	0.00805454	-0.126206	-0.0125839	0.0795526	0.0200476	-0.171259	-0.241989	-0.08263	0.0109093	0.0288668	-0.0737759	-0.0925769	-0.113723	-0.0372353	-0.00339215	-0.0547978	0.139129	-0.0275891	-0.0575101	0.0746248	-0.0269399	-0.0362384	-0.0189308	-0.15749
cDC19	-0.0228468	0.0931644	-0.102822	-0.0264037	-0.00479476	-0.0200059	0.0803869	0.0736516	-0.0709864	-0.0943542	0.0726544	-0.0224751	0.00581124	-0.00237963	-0.0120802	0.0742937	-0.0748802	0.00355038	0.108744	0.0519738	-0.0485577	-0.18494	0.0669295	0.126494	-0.0670157	-0.00935699	-0.0550564	-0.037223	-0.0683966	-0.00198213	0.0115091	0.042068	0.0317027	0.168399	0.0503501	-0.10594	0.082356	-0.0800483	-0.0628111	0.0194456	0.0441381	0.0591151	0.0408304	0.0457954	0.023678	0.0225254	-0.000715088	0.00262158	-0.115539
cDC20	-0.107338	0.0907517	-0.17276	0.00543383	-0.138697	-0.0239928	0.116424	0.00108261	-0.06318	-0.138701	0.0309385	-0.101373	-0.0855555	-0.0674247	0.0162026	0.0503155	-0.112461	0.0673847	0.060716	0.263104	-0.187857	0.0554208	0.230821	0.0470455	0.013044	0.0269984	0.107489	0.0921749	-0.04466	0.0336097	0.0468393	-0.0300254	0.0218285	-0.0347954	0.0726616	-0.0743898	-0.0160977	-0.0813408	0.105289	0.0388897	0.144746	0.0100953	-0.0623038	-0.222893	-0.02899	0.0140153	0.0915793	0.116787	-0.0329135
cDC21	0.165701	0.0328277	-0.0529877	0.0201966	-0.0601658	0.0724375	-0.166193	-0.00954687	0.041155	-0.0464657	-0.0269333	0.0472526	-0.0557924	-0.164766	0.107078	-0.0134194	0.028256	-0.0154805	-0.00127098	0.0413464	-0.0625088	0.0584194	0.170545	-0.0446711	0.00739981	0.052081	0.0473371	-0.0100671	-0.0101385	0.038223	0.0107829	0.101295	0.00516183	-0.025517	-0.076729	0.0336946	0.0316088	-0.0635781	0.0414401	-0.115631	-0.036973	-0.0912127	0.0443924	-0.059205	-0.0693618	-0.26476	-0.055848	-0.0193716	0.142707
cDC22	0.0924692	0.0262707	-0.129063	-0.00344489	-0.101247	0.0258636	-0.110175	0.0184158	-0.196757	0.00308654	0.0328475	0.0193796	0.0480954	-0.105922	-0.037593	0.106515	-0.0362778	-0.0544657	-0.0141074	0.0995011	-0.0866341	0.0596697	0.104334	0.0394479	-0.19496	-0.0580007	-0.125424	0.0716543	0.164165	0.0518896	0.0135011	-0.113641	0.0297497	0.0687589	0.00961929	-0.0815714	-0.0585228	-0.0239409	0.0396577	-0.00487688	0.0337963	0.0443041	-0.0227583	-0.233186	-0.0672443	0.0188406	-0.056331	0.0937563	-0.101519
cDC23	0.0271659	-0.195514	-0.114837	0.0655158	0.0619624	-0.0262462	-0.136354	-0.0181349	-0.0111191	-0.0918872	0.0188908	0.135075	0.0234151	-0.116234	0.098845	-0.13348	0.00826214	0.0417685	0.0215846	-0.167004	0.132803	-0.117835	-0.0835217	-0.027747	-0.110526	-0.00553091	-0.0427702	0.159868	0.0576612	0.129731	-0.176237	0.0758856	-0.115189	-0.0155032	0.0198549	0.0578654	0.0247618	0.13147	-0.0781835	-0.11993	-0.0523569	0.0148123	-0.0147208	-0.116705	0.0906049	-0.125716	-0.0281825	-0.154837	0.0959298
cDC24	-0.10733	-0.0690214	-0.0159861	0.0424919	-0.0374369	-0.0544533	-0.0117824	0.0731726	0.0527939	0.0136346	-0.0372112	-0.235655	-0.0492788	-0.0250982	-0.0216427	-0.0533922	0.041232	0.0303446	0.0583215	0.102726	-0.0141778	0.0813343	0.0616255	-0.116402	0.0313846	-0.00606633	0.134452	-0.112094	0.0167792	-0.0299742	-0.044654	-0.088745	-0.0696429	-0.187772	-0.0489883	0.143051	-0.00227315	0.0140196	-0.0237496	-0.0308084	0.0351891	0.105528	-0.11989	0.0530014	0.191693	-0.100184	0.146405	0.0974771	0.0607501
cDC25	-0.0582156	-0.000833654	-0.0911923	-0.0581842	0.0790299	-0.138152	-0.0016411	0.0255603	0.0895328	-0.00934848	0.106942	-0.0796631	-0.0270594	-0.0924384	-0.0592027	-0.00610003	0.137368	-0.00483648	-0.0867818	-0.273197	0.0895117	-0.0385563	-0.164583	-0.0918078	-0.0917773	0.0264557	-0.098036	-0.0341965	-0.0549801	0.167247	-0.0160239	0.0566558	-0.0436285	-0.049264	0.00412982	0.122062	-0.0473821	0.0896568	-0.119683	-0.054242	-0.264772	-0.0461319	-0.0289978	0.0149848	0.22219	-0.271668	-0.0149223	-0.146447	0.0269836
cDC26	-0.0757278	0.0218301	0.169486	-0.0832842	0.0596982	0.0250539	0.0453634	-0.0168074	0.225603	0.20818	0.0568993	-0.0878988	0.0389818	-0.00327014	-0.108014	0.0294415	0.104828	-0.131535	0.173576	0.122097	0.0684884	0.176955	-0.0343429	0.0400483	0.123114	0.126396	0.0400089	0.0316333	0.122545	-0.113247	0.0918094	-0.0612373	0.0274093	-0.137108	-0.103482	0.0777154	-0.0247482	0.105473	0.0508736	0.11559	-0.0208938	0.160378	-0.0443496	0.101371	0.151489	-0.0360455	0.0122666	0.141753	0.00144812
cDC27	0.113904	0.085618	-0.175852	0.0311198	0.0855556	-0.00569091	0.0784905	-0.0547095	-0.0219672	-0.0528995	0.134326	0.151904	-0.00274771	0.02203	0.0361601	0.201422	0.135926	0.134153	-0.066553	-0.022297	-0.0608962	-0.0188681	-0.0881156	-0.014531	-0.0149119	0.0252032	-0.155384	-0.0375429	0.0285767	0.0325815	0.0943999	0.163856	0.0597606	0.0931019	0.0479505	-0.221516	0.0396079	0.0901666	-0.0830665	0.0891981	0.00662631	0.0991357	0.0384457	-0.0642451	0.206177	-0.0815658	0.00792953	0.0271041	0.0911059
cDC28	-0.0345677	0.0107069	-0.0133761	0.0148509	5.55569e-05	-0.0663856	-0.163349	0.0314474	0.066082	0.0206271	0.059544	0.00163136	0.012229	0.0116052	-0.268569	-0.104389	-0.155786	0.0859002	-0.0866378	-0.205818	-0.0316281	-0.253471	0.0655622	0.171202	-0.00932127	-0.0644924	0.05574	0.0153832	-0.177291	-0.0199842	0.0160276	0.00731029	-0.0632438	0.147122	-0.225336	0.0664274	-0.0997135	0.00929449	-0.182566	-0.118696	-0.176812	-0.131796	-0.0795839	0.0330846	-0.0691474	-0.128368	-0.0442914	-0.08171	-0.114107
cDC29	0.0913998	-0.167511	0.267888	0.0241773	0.0650076	0.0201348	-0.136513	0.079771	0.0947372	0.178461	-0.0348064	0.0744337	0.0173027	0.0761464	-0.0597379	-0.0100123	0.129737	-0.188283	0.0874782	-0.0389436	0.134763	0.150365	-0.0807382	-0.0654831	0.00859066	0.0381401	-0.0185743	-0.251617	0.0118173	-0.191033	0.0688851	-0.074062	-0.00942701	-0.184658	-0.0865564	0.110492	0.0549453	0.0534069	0.0627389	0.114031	0.0828733	0.018667	0.100248	-0.0221854	0.0752403	-0.022049	-0.0154543	-0.00961094	0.0483297
cDC30	0.137493	-0.0388598	-0.0485571	-0.140214	0.00689214	0.0370477	0.0980154	-0.123096	0.0188768	0.0265825	-0.114331	0.0402986	-0.0445428	0.020224	0.0920695	0.0929228	0.0445783	-0.130332	0.106742	0.0234829	0.08344	0.079993	0.0665695	0.136435	0.206266	0.0750155	0.059697	0.0514215	0.225704	-0.0597466	-0.0253413	-0.0935042	-0.291729	0.0630214	0.0925368	0.0948304	0.0247738	-0.030922	0.079859	0.0817318	-0.072785	0.124122	0.0271315	0.142751	0.010595	0.254429	0.0204956	0.016628	-0.0659261
cDC31	0.123892	-0.0393117	0.127534	0.0346904	-0.0761932	-0.114617	-0.0692674	-0.000306476	0.0321651	0.271986	0.00428437	-0.120273	-0.113392	0.0624698	-0.0714493	-0.0330224	0.0309507	-0.0335779	-0.00972763	-0.118266	0.10231	0.0600114	-0.13165	-0.0855118	0.0307309	-0.00622551	-0.0794751	-0.193239	0.118026	0.0411769	0.109844	0.0725962	-0.0837185	0.0472975	-0.0752018	0.0822315	-0.0326652	0.0900152	0.0369659	0.02147	-0.107383	-0.12789	0.119109	0.116435	-0.027226	-0.132764	-0.0307086	-0.04118	-0.0475926
cDC32	0.000215982	-0.0434329	0.0586088	0.0616471	-0.0998173	0.000273012	-0.0574605	0.0432309	-0.144633	0.106688	-0.182347	-0.0230674	-0.0413488	-0.015547	0.0639415	-0.141143	-0.0632284	0.0207272	0.0228801	0.0894309	0.0204734	0.0144927	0.0138624	-0.132445	-0.156669	-0.045402	-0.052373	-0.0520501	-0.0421808	-0.0909833	-0.057738	0.0539731	0.0697504	-0.0740039	0.0877727	-0.017997	-0.12354	-0.0369624	0.0648973	-0.100124	0.0395658	-0.0827725	-0.00190263	-0.120487	-0.170052	-0.0138966	-0.011705	-0.0494602	0.0364493
cDC33	0.0642764	0.114974	0.00536377	-0.129063	0.0774092	0.12814	0.114733	-0.0488896	0.0386585	-0.186132	-0.0353886	0.106918	0.057815	0.0376614	0.118339	0.283301	0.017531	0.0116958	-0.00624652	0.0653008	-0.103019	0.00641823	0.10555	0.00029474	0.0325535	0.0431808	-0.0484987	-0.0452077	0.0224525	-0.0236575	0.125797	0.052321	-0.00157122	0.0838468	0.0387293	-0.192443	0.0786129	-0.0329049	0.109067	0.0983684	0.118642	0.109488	0.022255	-0.166207	0.0926042	0.0287465	0.0611599	0.0699562	0.0570723
cDC34	-0.105872	-0.0160894	-0.123892	0.0741278	0.0170628	0.0207433	-0.0380832	0.00157862	0.0400674	-0.0452501	0.0291031	-0.123049	0.0559218	0.102317	-0.123294	-0.0570401	-0.120652	-0.0474866	-0.0210048	-0.169171	-0.0310787	-0.110825	0.00853804	0.0779072	0.0831154	-0.0692649	0.0288582	0.0359043	-0.205088	-0.0558415	-0.217553	-0.0535701	-0.136775	-0.0340666	-0.0441028	0.0529656	-0.091888	-0.0659586	-0.116049	-0.175494	-0.0541564	-0.0178976	-0.129574	-0.0290478	-0.00557384	0.0696143	-0.123732	-0.0543019	-0.14795
cDC35	0.119414	0.173776	0.0911617	-0.233122	-0.0446859	0.0151813	0.00973306	0.00204274	0.103118	0.0504693	0.102748	0.00882227	0.0605211	-0.0622855	-0.0179912	-0.0372109	0.0745331	-0.012501	-0.113724	-0.0867497	-0.106099	-0.0895192	-0.0775253	0.0602913	0.0455948	0.0297299	-0.142747	0.0296019	0.210544	0.0342576	0.0993128	0.0582472	-0.0115042	0.159244	-0.0381835	-0.0666051	-0.0068116	0.0220627	-0.134412	-0.0415673	-0.202083	-0.147528	0.10756	-0.0107179	0.00279952	-0.0831691	-0.0551403	0.0438649	0.0596754
cDC36	0.195327	0.0262373	0.23634	-0.0162066	0.0864765	0.0922113	-0.110436	0.000402349	0.0488871	0.0574429	0.031255	-0.0738005	0.138354	0.037249	-0.176431	0.0126239	0.116472	-0.0471584	0.103709	-0.0729684	-0.10448	0.0580512	0.00480117	-0.108145	0.000109478	-0.0399997	-0.139615	-0.057234	0.0419929	-0.17142	-0.00893955	0.103416	0.0831198	-0.0496491	0.0798079	-0.0899383	-0.0141637	-0.0164625	-0.0686358	-0.0547985	0.0691175	0.00282958	0.076126	-0.0722163	-0.0732121	-0.00776131	-0.0810154	0.0521695	-0.12438
cDC37	0.120147	0.095529	0.0825177	0.0835353	0.00790152	0.0300833	-0.136446	0.0432909	-0.0943196	0.054262	0.100895	0.111192	0.0134172	0.189143	-0.0899065	-0.0424204	-0.0254692	0.0692659	-0.0813316	-0.1443	-0.17026	-0.0937158	0.0177481	-0.0796866	0.0188501	-0.0440605	-0.0131871	-0.0928464	-0.0903745	-0.123346	0.156663	0.08938	0.054851	0.102534	0.00620644	-0.132435	0.0114251	-0.0223211	-0.0766324	-0.0539258	0.0274588	-0.133741	0.12298	-0.0772347	-0.178941	0.16319	-0.145737	0.0442539	-0.131138
cDC38	-0.102301	-0.0217759	0.0628402	0.0616842	0.0519048	0.0601839	-0.0123005	0.073968	0.0621897	0.236889	0.182579	-0.0702226	-0.00114539	0.0288512	-0.075336	-0.0113256	0.0291399	-0.113902	0.0901641	0.0875402	0.105106	0.0995754	-0.189323	-0.057503	0.0287469	0.0719197	0.0138992	-0.126145	0.0722091	-0.0753558	0.093168	-0.125223	0.096529	0.0542109	-0.0964604	-0.0178107	-0.0945424	-0.0413865	-0.0185123	0.0494206	-0.09283	-0.045288	0.0486612	0.141122	0.00679394	0.00937459	-0.101168	0.0826258	-0.0835444
cDC39	0.0033488	-0.16994	0.0524741	0.0472993	0.0166448	0.0122154	0.000212903	0.106987	-0.0907776	0.0224802	-0.0950934	0.00999938	0.149134	-0.000872249	0.138564	-0.0919663	0.026413	-0.223704	0.095018	-0.0701232	0.177587	0.0188743	-0.105096	0.0134509	-0.199024	-0.0218893	-0.0678743	-0.0392967	-0.00393752	0.0064647	-0.228988	-0.133246	0.00750874	-0.0379026	0.0576488	0.163633	0.0615994	-0.0254473	0.0627075	-0.0354846	0.0531035	0.00157264	-0.0319417	-0.135696	0.0292807	0.0941028	-0.0193821	-0.105542	0.0696384
cDC40	0.0865554	-0.0726563	0.0815005	-0.0540683	-0.00308474	0.00364938	-0.0856521	0.0334995	-0.0114021	0.137686	0.0819264	0.0724933	0.0755151	-0.122234	0.104085	-0.00436006	0.101	-0.153011	0.139591	-0.027339	0.0886634	0.161746	-0.0970069	0.068093	-0.158893	0.0289145	-0.204924	0.144104	0.100243	0.013771	-0.122159	-0.10853	0.0470441	0.0636081	0.0561125	-0.0140841	0.0560298	-0.0850016	-0.08957	0.0115539	-0.0122218	0.180181	-0.0263797	-0.103398	0.0629862	0.0268533	0.0386316	-0.0753751	0.156174
cDC41	-0.0515753	-0.073894	0.240087	-0.0427397	0.0564346	-0.0747835	-0.132346	-0.055954	0.240191	0.0520361	0.0590314	-0.0964959	-0.044156	0.0288775	-0.331198	-0.0985227	0.0460194	-0.114777	0.0150633	-0.0919422	0.0693085	0.0923283	-0.0928407	-0.0412061	0.0587004	0.00978032	0.00835603	-0.0626848	0.0210884	-0.0576552	0.00116182	-0.0609687	-0.0619616	-0.156071	-0.149816	0.173683	-0.127818	0.117293	-0.0667077	-0.0362667	-0.124329	-0.0497798	-0.0533649	-0.0534722	0.12977	-0.0950463	-0.0637718	-0.0586471	-0.0309406
cDC42	-0.100073	-0.19129	-0.0940342	-0.00134179	0.0296656	-0.0592345	-0.0120942	0.196275	-0.0263695	0.0718774	-0.0466541	-0.0116424	-0.0126034	-0.0124456	0.166748	0.0290908	0.0638583	-0.159302	0.177915	0.121533	0.137034	0.0711632	0.100115	0.0795437	-0.0235072	0.0838054	0.0709525	-0.062878	-0.0012025	-0.0792201	-0.0634963	-0.171313	-0.0743858	-0.158609	0.0399553	0.0415731	0.203952	-0.137912	0.0614261	0.0942251	0.139162	0.159774	0.0109182	-0.11616	-0.0583914	0.0758129	0.144773	-0.0277698	0.0985413
cDC43	-0.0246357	-0.0244878	-0.0245663	0.166935	-0.103828	0.014853	0.0862705	0.164958	-0.224715	0.11756	-0.00960876	-0.0141724	-0.137699	0.114595	0.011068	-0.0379554	-0.119628	-0.10022	0.00900212	0.135679	0.0550768	0.123192	0.0775422	-0.0661295	0.0673423	0.0078733	0.0119879	-0.122133	-0.0391516	-0.0787185	0.185845	0.0498503	0.0649479	0.0690838	-0.0217737	-0.0741887	0.13041	-0.0979944	0.151519	0.145143	0.189402	-0.00455383	0.126374	0.0574479	-0.060578	0.214436	-0.0639705	0.0710026	0.00310372
cDC44	-0.184556	-0.00498396	-0.217864	0.0176413	-0.0212242	0.0485645	0.140838	-0.0935476	-0.0245182	-0.169859	0.0194293	-0.117525	-0.0314265	-0.111315	0.0782001	0.0947898	-0.0875278	-0.0460491	-0.0410505	-0.0633549	0.123858	-0.00757671	-0.0370089	0.031335	-0.0994299	0.018804	0.0635502	0.13037	-0.122243	0.259251	-0.14033	-0.0325187	-0.0655196	-0.00502295	-0.0245445	0.0117419	0.0490621	-0.0339221	0.0153359	0.0699631	-0.061705	0.069448	-0.103473	-0.0373322	0.100302	-0.0550563	0.0253612	-0.226028	-0.0483991
cDC45	-0.215861	-0.0855416	-0.00704805	0.0975545	-0.118999	0.0455177	0.0118492	0.0474081	0.0390852	0.165424	-0.0158133	-0.17407	0.0807974	-0.0127045	-0.0347998	-0.0476016	-0.124838	-0.12155	0.0333588	0.0701333	0.0182269	0.115947	-0.0226009	0.0230785	0.0139818	-0.135752	-0.0434483	0.00786712	0.0308341	0.0283467	-0.0805695	-0.210513	0.0580724	-0.160934	0.0341836	-0.0108789	0.138855	-0.146091	0.0905492	0.0817948	0.0778072	0.0633629	-0.133848	-0.06451	-0.0967889	0.132406	-0.00565728	0.0415538	-0.00814188
cDC46	0.103225	-0.0981441	0.0869358	-0.0987859	0.167627	0.0876823	0.0334958	-0.171588	0.0825003	-0.0538379	-0.022798	-0.0122884	0.118422	-0.0313559	-0.101628	0.0841569	-0.0934653	0.0989919	0.122639	-0.0677621	-0.129791	-0.014459	-0.0351657	-0.123139	0.126587	0.0280293	-0.0510451	0.0600362	0.0887	-0.0230398	-0.0878291	0.00193648	-0.12519	0.0653972	0.164148	-0.185924	-0.0653894	-0.0666036	-0.00307084	-0.0775863	-0.0411804	-0.0675517	-0.0441466	-0.0696874	-0.0502711	0.0989784	0.0663528	0.0127814	-0.175844
cDC47	-0.0227	-0.0953262	-0.105393	0.0437013	0.00244843	-0.0400032	-0.0202187	-0.0047554	0.0192192	-0.157153	0.109871	0.0841878	-0.0323932	-0.151758	-0.0398736	0.138358	-0.0558127	0.173454	0.129412	0.222704	-0.0121924	0.0290344	0.0744533	0.17448	0.067208	0.0300402	-0.0157001	0.115098	0.0252402	0.0671844	0.0650304	0.0303181	0.070023	0.0736562	0.0521539	-0.184008	0.0399212	0.00801275	0.0400895	0.0789022	0.171555	0.00956915	0.0605473	0.101664	-0.0817953	-0.0548197	0.0645748	0.0620563	-0.0112274
cDC48	0.0758132	-0.0311265	0.12685	0.124526	0.0020312	-0.021746	-0.127856	0.0409804	-0.101415	0.166509	-0.0161503	-0.0115669	-0.00138247	0.0937576	-0.113509	0.00171568	0.103559	-0.124167	-0.0499285	-0.00108866	0.0574389	0.208359	-0.0432205	-0.142114	-0.115659	-0.0348964	-0.123024	-0.0923158	-0.0228392	-0.144189	-0.0340232	0.0128346	0.134651	-0.0779042	0.0504996	-0.0536374	-0.0600238	-0.0767519	0.0892715	-0.0621279	0.126267	-0.0033556	0.100202	-0.172413	-0.010582	-0.00986152	-0.0315392	0.027166	-0.0230314
cDC49	-0.00254455	0.0284834	0.281098	-0.199737	0.031401	-0.0445215	0.0772166	-0.10065	0.237607	-0.0701446	0.00230901	-0.100391	-0.0334712	-0.099941	-0.190167	-0.01568	-0.166872	-0.146127	0.211884	0.160676	-0.0770775	0.146254	0.0789522	0.103394	0.0771941	0.00010386	0.0214719	0.0468446	0.0618484	-0.024308	0.0756587	-0.00306122	0.0522154	0.0408674	-0.0743388	0.0519069	-0.152704	-0.0604096	0.105738	0.0816622	0.0144436	0.072651	0.00469256	-0.0546373	-0.00400379	-0.0530412	-0.00839418	0.110453	-0.0282808
cDC50	-0.11783	-0.0138179	-0.088472	0.0685534	0.0742276	0.153303	0.151004	-0.00471326	-0.00304268	-0.0160976	-0.0415799	-0.132396	0.00156781	-0.0254351	0.101206	-0.0351331	0.0197148	-0.0830738	0.0402257	-0.0347259	0.163835	-0.00541575	-0.0166884	0.0705932	-0.0419063	0.0708144	0.0375464	0.11916	-0.0456641	0.0754487	-0.0986436	-0.13613	-0.0480295	-0.0124902	-0.0309914	0.109993	0.0353095	0.0441732	-0.0312038	0.116285	-0.101388	0.146514	-0.153327	0.177746	0.140339	0.0501065	0.0205602	-0.110886	-0.0148737
[truncated: 52 more columns]
