# Supplementary material for: T cell receptor sequences are the dominant factor contributing to the phenotype of CD8+ T cells with specificities against immunogenic viral antigens
Source: Cell Rep. Author manuscript; Available in PMC 2023 Dec 19. (PMC10729740; doi:10.1016/j.celrep.2023.113279)
Supplement: 6 [file NIHMS1948172-supplement-6.xlsx]

## Sheet: Table S5 Contents
Name	Description
S5.1	Pearson correlation of plasma proteins and unbiased transcriptomic PCs for CMV-specific CD8+ T cells.
S5.2	Pearson correlation of the mRNA score from protein cluster 1 and transcriptomic PCs cluster 3 with GSVA pathways of CMV-specific CD8+ T cells.
S5.3	Pearson correlation of the mRNA score from protein cluster 1 and transcriptomic PCs cluster 3 with transcription factory activity of CMV-specific CD8+ T cells.
S5.4	Pearson correlation of the mRNA score from protein cluster 3 and transcriptomic PCs cluster 1 with GSVA pathways of CMV-specific CD8+ T cells.
S5.5	Pearson correlation of the mRNA score from protein cluster 3 and transcriptomic PCs cluster 1 with surface protein levels of CMV-specific CD8+ T cells.

## Sheet: S5.1
	Cluster annotations						Pearson correlation coefficient r
	Protein cluster			Transcriptomic PCs cluster			PCA1	PCA2	PCA3	PCA4	PCA5	PCA6	PCA7	PCA8	PCA9	PCA10	PCA11	PCA12	PCA13	PCA14	PCA15	PCA16	PCA17	PCA18	PCA19	PCA20	PCA21	PCA22	PCA23	PCA24	PCA25	PCA26	PCA27	PCA28	PCA29	PCA30	PCA31	PCA32	PCA33	PCA34	PCA35	PCA36	PCA37	PCA38	PCA39	PCA40	PCA41	PCA42	PCA43
ACE2	3		PCA1	1		ACE2	0.044414	0.124317	-0.00641112	0.0379419	-0.120227	0.115521	-0.126925	0.11245	-0.102763	0.100954	-0.215228	-0.109461	-0.00913029	-0.0471007	0.114146	-0.121463	0.291306	0.0504712	-0.153022	0.0308493	0.0672443	-0.154219	-0.0348042	0.159503	0.0896605	0.0567428	-0.180886	-0.0877455	0.0265555	-0.0279801	-0.0979713	-0.100578	-0.0277218	0.147541	-0.0680929	-0.0525957	0.329406	-0.16012	-0.100252	0.0405511	0.198926	-0.0631881	-0.0416767
ACP6	1		PCA2	2		ACP6	0.127567	-0.0797698	0.0578044	-0.0665775	-0.0755952	0.132076	-0.122516	-0.00874202	-0.0848371	-0.163468	-0.0804053	0.157544	-0.021617	0.0410704	0.0092878	0.0725184	-0.0324165	-0.0318661	0.0175637	-0.0329698	0.133694	0.0240719	-0.0541745	0.0655176	0.00503681	-0.113944	-0.12707	-0.00471987	-0.0127319	0.0611794	-0.0232838	-0.0631789	0.180942	-0.0143969	-0.125448	0.0477302	0.220227	-0.0323427	-0.0412639	0.022066	0.110251	0.0247556	-0.122833
ADA	3		PCA3	1		ADA	-0.0380178	0.0461524	0.0479567	-0.0482205	-0.363799	0.189154	-0.16593	0.0691454	0.0976381	-0.111537	-0.14193	-0.00801182	0.024787	0.0540593	0.0241297	-0.0840938	0.000493399	0.2249	0.186461	-0.0122444	0.154772	-0.126352	-0.0540593	-0.0315472	0.02991	-0.114307	-0.0742781	0.0429456	0.0243436	0.0601477	0.0570725	-0.133577	0.141618	-0.0479474	-0.078714	-0.0053894	0.206413	-0.0464219	-0.0786136	0.0753695	0.0615102	-0.073769	-0.0765429
ADAMTS13	3		PCA4	1		ADAMTS13	0.139379	0.0334531	0.0247983	0.110445	-0.0277601	0.0451926	0.233658	-0.124591	-0.14038	0.0013822	-0.211496	0.139585	-0.166254	0.108909	0.118252	0.079397	-0.111186	-0.0794962	0.196058	-0.102195	0.199321	0.187905	-0.188808	0.187882	0.0118648	0.0493656	0.295511	0.0790707	-0.200865	-0.124765	0.0393304	-0.0730377	0.0954936	0.0686217	0.147138	-0.14987	0.0527551	0.151193	-0.0709489	0.141578	0.0725414	0.0774373	0.0598752
ADM	1		PCA5	3		ADM	-0.00617939	0.00362935	-0.0356245	-0.0670388	-0.0273968	0.176	-0.217463	-0.000522942	-0.0466264	0.099675	0.0334674	-0.220801	0.180936	0.106283	0.0640093	-0.163388	0.0300763	-0.0207965	-0.0708976	-0.0398217	0.286472	-0.245	0.259648	-0.118265	0.10871	-0.199775	-0.184931	-0.105644	-0.0623012	0.0872431	-0.0624804	0.150384	0.00311799	0.0400909	0.0387822	-0.0758516	0.0724024	-0.00913366	-0.0999818	-0.0581459	0.0636523	0.016271	-0.0281572
AGER	1		PCA6	2		AGER	-0.095665	0.168589	-0.225839	-0.131649	-0.0173349	0.115485	-0.294154	-0.0691757	0.141668	-0.0559059	0.0809873	-0.23037	0.281367	0.056307	-0.0158043	-0.216298	0.105975	-0.171821	0.026725	0.112516	0.183769	-0.132936	0.236738	-0.327063	0.0720393	-0.294266	-0.256534	-0.0149392	-0.0687366	0.033569	-0.143001	0.224286	-0.0238293	-0.0412419	0.00203394	-0.00991921	-0.0154265	-0.041913	-0.10555	-0.0873795	0.0983211	0.0543459	0.0175701
AGR2	1		PCA7	1		AGR2	0.0872546	-0.142617	-0.0589066	-0.199933	-0.0469073	0.0816307	-0.490169	0.102592	0.100045	-0.179694	0.151616	-0.0212952	0.143073	-0.164432	-0.022152	-0.25015	0.153425	-0.172878	0.0312299	0.0489989	0.0933622	-0.123742	0.206816	0.00811529	-0.0655803	-0.222391	-0.1834	-0.0748643	0.013738	0.0872262	-0.127421	0.0990237	-0.0760168	-0.0303232	-0.0187709	0.0530043	0.152243	-0.0649883	-0.14581	-0.0728429	0.034688	-0.0168522	0.0321006
AGRP	1		PCA8	3		AGRP	0.0595664	-0.055165	0.0912172	0.0433908	0.0444399	0.0213335	-0.0944606	-0.157164	-0.188553	0.0399947	-0.138203	-0.100439	-0.0096921	-0.0270612	0.0853816	0.0186924	0.0321355	-0.125078	-0.0125909	-0.0391595	0.224309	-0.116958	0.0778188	-0.0896953	0.134723	-0.185512	-0.0141306	-0.0526221	-0.00985274	0.0232323	0.0100481	0.184949	0.0943686	0.0659561	0.0059424	-0.0195301	0.119175	-0.00252649	-0.124088	0.0537298	0.0797783	-0.0208106	-0.092624
AHCY	1		PCA9	3		AHCY	-0.133226	0.123448	-0.150143	-0.0957413	-0.0841606	0.24801	-0.106494	0.112812	0.0856589	0.0480072	0.0573675	-0.179368	-0.0496711	-0.0703578	0.118272	0.0326408	0.0608108	0.146281	0.0492442	0.184399	0.149699	-0.15441	0.100614	-0.205906	0.172792	0.110294	-0.00517007	-0.0560005	-0.0236273	0.000850139	0.00980247	-0.128418	0.166146	0.0385854	-0.0580872	-0.109981	0.104737	-0.219177	-0.102731	-0.0637151	0.0998471	-0.204666	-0.109641
AIFM1	2		PCA10	3		AIFM1	-0.151393	0.134161	0.109835	-0.0132954	-0.0788549	0.216321	0.218868	-0.153415	-0.0270533	0.0197979	-0.0989472	0.105113	-0.12301	-0.0262005	0.188069	0.265169	-0.18836	0.105128	0.155378	-0.0383723	0.0544039	0.132597	-0.137224	0.0772788	0.0783265	0.110941	0.111392	0.0197262	-0.121373	0.022195	0.112857	-0.184576	0.290286	-0.0517361	-0.142065	0.0219421	0.0283778	0.0725214	0.0793917	0.0301102	-0.0233415	0.0137399	-0.253112
ALDH1A1	3		PCA11	3		ALDH1A1	0.0737968	0.103859	-0.013648	-0.0985977	0.0717413	0.209483	0.0144339	-0.0159409	0.0349917	-0.0561782	-0.0401724	-0.0396147	-0.0184556	-0.149068	0.145051	0.0721433	0.00425768	0.115072	-0.0292472	0.189153	0.0930151	-0.142933	0.0650628	0.0764972	0.0979051	0.13046	-0.01113	-0.0178127	-0.0856903	0.058339	-0.000240605	-0.0889781	0.149856	0.0855733	-0.192042	-0.032739	0.0296456	0.0109922	0.0704872	-0.056872	-0.0171469	-0.0583947	-0.0871657
ALDH3A1	3		PCA12	1		ALDH3A1	0.110036	0.137575	-0.0302481	0.0449108	0.00122936	0.0517639	-0.227348	-0.0252	-0.0516366	-0.0480628	-0.0366337	-0.0623946	0.000880375	-0.20308	0.0378231	-0.0675319	0.0500018	0.0367377	0.00742053	-0.17904	0.196844	-0.178719	0.0357831	-0.0276829	0.0494328	0.0868598	-0.230138	-0.0523993	-0.13492	-0.00792058	-0.0274862	-0.0219853	-0.105265	-0.0237669	0.00677776	-0.10753	-0.00115078	0.0018157	0.0252042	-0.194622	0.143424	-0.0369213	-0.0536534
AMBP	1		PCA13	3		AMBP	-0.0745946	-0.14057	0.22037	0.111517	0.0380515	-0.0367779	-0.174715	-0.169733	-0.154327	0.0385983	0.099898	0.0714211	-0.171687	0.0649844	0.120905	0.0552115	-0.289803	-0.234451	0.0920319	-0.0836342	0.113204	0.0859389	-0.0213448	0.0358128	-0.161122	-0.276005	0.0783178	-0.112711	-0.0546187	0.221546	-0.0995072	0.0736	0.0252321	0.190835	-0.123027	-0.0899891	0.0239607	0.140902	-0.153286	-0.000912017	-0.0256946	0.140193	0.101041
AMN	1		PCA14	1		AMN	0.0394992	-0.0230613	0.0257384	-0.0276143	0.0582439	0.0628062	-0.149486	0.0437033	-0.00985122	0.141668	-0.0574544	-0.180069	0.00984652	-0.000260748	0.00351708	0.0574997	0.116142	0.0972849	-0.0276073	0.0702599	0.0851829	-0.0970124	-0.0287806	0.101608	-0.0313845	-0.0866803	-0.156217	-0.127766	0.117166	0.063315	0.197906	-0.0352049	0.155747	-0.0324095	-0.133161	0.0743482	0.195846	0.0249348	-0.120494	-0.0171986	0.0792398	-0.0923204	-0.0455552
ANGPT1	2		PCA15	1		ANGPT1	-0.00201326	0.121187	0.0436783	0.109351	-0.0748485	0.0384968	0.229651	-0.145335	-0.030236	-0.0876712	0.00155748	0.155967	-0.111169	0.00965875	0.106333	0.27342	-0.193088	0.0804044	0.22709	-0.0510255	0.0916314	0.0634383	-0.188862	0.0394537	0.00243558	-0.0379991	0.177975	0.117581	-0.226863	0.0481315	0.0783676	-0.110023	0.20028	0.0541958	-0.0907054	0.0541051	-0.0426232	0.0594387	0.160759	-0.000711382	-0.0720768	0.0771833	-0.176698
ANGPT2	1		PCA16	1		ANGPT2	-0.102861	0.00111389	0.00699071	0.0636454	-0.0968993	0.0976699	-0.233262	0.0113259	0.00829726	-0.000907585	-0.0620319	0.0718687	0.176391	-0.0565394	-0.0568697	-0.098213	0.0940894	0.0485376	-0.0763678	0.0589357	0.255851	-0.0763944	0.184928	-0.172559	0.138598	-0.160104	-0.191331	-0.0418563	-0.0159799	0.00623634	-0.128389	0.140114	0.105081	-0.0166694	0.117601	0.157723	0.126711	-0.028207	-0.0738654	0.00949831	0.145949	-0.0263354	-0.0431261
ANGPTL1	1		PCA17	3		ANGPTL1	-0.106435	0.113014	-0.137804	0.0205607	0.0246167	0.04898	-0.108171	0.0809874	0.0657006	0.132895	0.0593544	-0.179464	0.0964325	-0.0652441	-0.00359299	-0.0676145	0.11643	0.0948531	-0.079358	0.149544	0.174613	-0.171238	0.277197	-0.123836	0.210176	0.00265772	-0.120337	-0.111144	-0.0802808	-0.0803049	0.057173	0.0691161	0.0897378	-0.125714	-0.0762264	0.0539817	0.0696846	-0.109241	-0.12933	-0.00437793	2.02622e-05	-0.0948873	-0.112184
ANGPTL7	3		PCA18	1		ANGPTL7	0.148725	0.00452957	0.0415597	0.254561	-0.0785803	-0.162283	-0.00614114	0.00158214	0.0689158	-0.0200656	-0.153157	0.0581038	-0.0812499	-0.0918364	0.0908083	0.146163	0.135567	0.125002	-0.0716531	0.0544009	0.188472	-0.133433	-0.0882046	0.0480192	0.0422542	0.16154	-0.094881	-0.0986247	-0.145439	-0.0412408	0.0783404	-0.116699	0.0152524	-0.0980313	-0.073827	-0.116795	0.112714	0.0280936	-0.0326904	0.0186794	0.0558197	-0.173508	-0.051939
ANXA11	2		PCA19	1		ANXA11	-0.0491809	0.0460335	0.0615227	0.215881	-0.144579	0.000781985	0.27631	-0.0370573	0.0339774	-0.0759848	-0.114503	0.263039	-0.0315025	0.0199111	0.0142873	0.255646	-0.0771791	0.200489	0.0773294	-0.0376493	0.0888483	0.0084059	-0.16006	0.108759	0.0580727	0.103889	0.100668	0.137886	-0.0178177	-0.119817	0.0605931	-0.165737	0.241806	-0.0258608	-0.0525895	0.112683	0.0189013	-0.0161782	0.074345	0.0770524	-0.0755188	-0.0443339	-0.251341
ANXA4	2		PCA20	3		ANXA4	-0.0345088	0.0690456	0.0187844	0.0516642	-0.0728383	-0.0958884	0.164772	-0.060369	-0.0474452	-0.13594	-0.106439	0.291573	-0.0653115	-0.0237502	0.0848082	0.274625	-0.151778	0.0921177	0.1242	-0.0371871	0.0769586	0.0793176	-0.14252	0.0865116	0.0410134	0.068662	0.126995	0.095931	-0.110575	-0.0809049	0.0990499	-0.16635	0.203277	-0.030717	-0.088752	0.0469211	-1.47335e-06	-0.0135015	0.140078	0.0410792	0.0150072	-0.0373472	-0.182714
APEX1	3		PCA21	2		APEX1	0.0863895	0.00588512	0.182006	0.0239946	-0.0967823	0.090474	-0.03972	0.0400529	-0.0350938	-0.128459	-0.12708	0.210109	-0.000995828	-0.028173	0.151075	0.155439	-0.0375218	0.0329657	0.129251	-0.0428166	0.135649	0.0162367	-0.142118	0.166923	0.026557	0.00129462	-0.00158175	0.0282403	-0.158826	-0.0879362	0.014568	-0.145769	0.200467	-0.0235758	-0.110215	-0.00647312	0.129696	-0.0918693	0.0906806	-0.00420824	0.131336	-0.0199551	-0.153303
APLP1	3		PCA22	1		APLP1	-0.180685	-0.16088	0.183075	0.132548	-0.00210193	-0.072094	-0.0928215	0.124363	0.169928	-0.0765984	0.0692301	0.0496309	-0.0027291	0.0417007	-0.0464042	-0.0637039	-0.0127507	0.0195782	-0.163617	0.00935419	-0.322934	-0.0437473	-0.0333752	0.133378	-0.128144	-0.0333553	-0.0573556	-0.0466707	0.232576	0.0427535	-0.0223319	-0.00561619	-0.136636	-0.0658793	0.0028629	0.033207	0.00724474	0.0886967	0.022662	-0.109499	-0.157095	0.0174422	0.0149502
AREG,AREGB	1		PCA23	3		AREG,AREGB	-0.0605767	0.163885	-0.157718	-0.0882806	-0.137561	0.0899202	-0.315448	0.0708971	0.0613304	0.0167294	-0.00390302	-0.279691	0.173541	0.0107493	-0.118036	-0.272344	0.148824	-0.0262335	-0.0366094	0.0321467	0.235198	-0.213133	0.150076	-0.263182	0.171307	-0.184569	-0.251984	-0.0469626	0.00772421	0.0327417	-0.133957	0.15575	-0.0774233	0.0102937	0.012137	-0.11206	0.116331	-0.160072	-0.0790982	-0.0658345	0.101107	-0.0198001	0.0201972
ARG1	3		PCA24	1		ARG1	0.0501658	-0.0234	0.0264813	0.0396064	0.0186828	-0.0319432	0.242289	0.165844	-0.0834114	-0.0539864	-0.0538979	0.093051	-0.0337711	0.00584964	0.138423	0.208141	0.0652416	0.17878	-0.117583	0.142595	0.128676	-0.106229	0.0424008	0.217612	0.0991225	0.168282	0.118694	0.0976258	-0.0879588	-0.111157	-0.00332124	-0.00603107	0.112302	0.0912207	-0.0433005	-0.0502333	-0.0373463	-0.0363951	-0.000572757	0.0809262	0.0652046	-0.0896244	-0.127626
ARNT	3		PCA25	3		ARNT	0.299615	0.0345501	-0.220204	-0.215233	-0.1218	0.117454	-0.215487	0.18973	-0.0309978	-0.252609	0.0571274	-0.205956	0.0264363	-0.137316	0.278713	-0.071434	0.0745921	0.0513142	0.0415127	-0.0160579	0.211369	-0.0343005	-0.0573017	0.06805	0.0301669	-0.124099	0.034334	0.0178498	0.125751	0.0726755	0.0619909	0.0757799	0.00251983	0.146217	-0.050648	-0.12947	-0.114253	-0.0744518	0.0274164	-0.0363504	-0.11052	-0.0997028	-0.100393
ARTN	3		PCA26	1		ARTN	-0.123515	0.0667706	-0.00134224	-0.0767834	0.016383	-0.086992	-0.20873	0.0848916	0.115111	0.0961752	-0.188629	-0.177655	-0.0653158	-0.105979	0.21878	-0.0576684	0.181143	-0.026724	-0.0690068	-0.0726499	0.0856065	0.0411774	0.0194162	0.0994126	0.0786235	0.0604558	-0.10133	-0.0917952	0.14666	-0.0157893	0.0716295	-0.00490096	0.107372	0.0840634	-0.0543091	0.0489069	0.0865142	-0.165155	-0.15909	0.075911	0.0208873	0.0814211	-0.0975698
ATP6AP2	3		PCA27	1		ATP6AP2	0.166224	0.201279	0.0740557	0.0535202	-0.0841116	0.045021	-0.0143653	-0.0511076	0.0565129	0.0472089	0.0117539	-0.0221442	0.0325891	-0.227935	-0.0185524	0.13672	0.058802	0.0186568	0.0331024	-0.0657568	0.0902202	-0.0382826	-0.188504	0.156299	0.0150752	-0.0322916	-0.154149	-0.100207	-0.0479325	-0.0136095	0.0466067	-0.029391	-0.0551453	0.0601069	-0.121092	0.0273483	0.04705	-0.0982019	0.115726	-0.167781	0.175451	0.0196693	-0.0205415
AXIN1	2		PCA28	1		AXIN1	-0.00302627	0.0851525	0.125623	0.194619	-0.204842	0.111313	0.282072	-0.142541	-0.0104162	0.00107977	-0.118429	0.142766	-0.157001	0.0435001	0.148395	0.315264	-0.226196	0.0987762	0.1682	-0.0831823	0.0698803	0.129428	-0.196533	0.0458115	0.0165583	0.0683849	0.181756	0.0303776	-0.104425	0.0028739	0.0776088	-0.187649	0.226441	-0.0213023	-0.134376	0.0141466	0.0754573	0.0914005	0.0811732	0.127629	-0.00946598	0.00780519	-0.263936
BACH1	2		PCA29	3		BACH1	0.0720307	0.114085	0.0465001	0.145283	-0.169884	0.0946309	0.247726	-0.067477	-0.0313595	-0.0497131	-0.101936	0.137835	-0.0552638	-0.0769174	0.167283	0.288489	-0.1112	0.0994173	0.204206	-0.0159202	0.114385	0.118074	-0.162312	0.106916	0.0615313	0.0798003	0.158686	0.107179	-0.104831	-0.117192	0.0499945	-0.174572	0.244886	0.0239254	-0.135652	0.0576282	0.0467187	-0.0151755	0.0553773	0.0940802	-0.0121899	-0.0255691	-0.225155
BAG6	2		PCA30	3		BAG6	-0.0713763	0.0637532	0.0591767	0.0933585	-0.139431	0.0335343	0.15428	-0.0632088	-0.00851881	-0.0715655	-0.110687	0.260824	-0.0590252	0.0139128	0.103	0.236879	-0.140207	0.0680342	0.105494	-0.0831317	0.0776385	0.0939852	-0.161609	0.170676	0.0102848	0.0553005	0.0632441	-0.0205474	-0.0574922	-0.0447934	0.0960369	-0.214522	0.222852	-0.0537456	-0.118731	0.0407115	0.149171	-0.0426387	0.107259	0.0332588	0.0228651	-0.0081614	-0.233102
BAMBI	1		PCA31	1		BAMBI	-0.0138948	-0.141394	0.158006	0.0620387	-0.140549	0.0239072	-0.221636	-0.0971293	-0.00100891	0.0740349	0.0863751	0.0623424	0.0173301	0.132779	-0.0815122	-0.107584	-0.114505	-0.123773	-0.0231372	-0.0621724	0.0759722	-0.107332	0.00838819	-0.177687	-0.115874	-0.342987	-0.161592	-0.130215	-0.0573743	0.0616182	-0.0793106	0.165661	-0.056845	0.0462823	-0.0195757	-0.0531659	-0.0489874	0.0967712	-0.0922416	-0.0286001	-0.00270238	-0.00734222	0.113321
BANK1	2		PCA32	3		BANK1	-0.0303991	0.118286	0.156658	0.163857	-0.10032	0.10466	0.335768	-0.236807	-0.0346747	0.0212015	-0.0883578	0.112181	-0.133206	0.0367299	0.1438	0.328958	-0.268851	0.120581	0.184717	-0.00677944	0.0958162	0.070346	-0.173984	-3.32858e-05	0.0876749	0.15117	0.199749	-0.0189764	-0.128224	0.0276155	0.122005	-0.167285	0.246117	-0.0698471	-0.102251	-0.0176809	-0.00959254	0.0945676	0.112069	0.0752369	-0.0993408	0.0259985	-0.210732
BID	2		PCA33	1		BID	-0.0473798	-0.0361896	0.226942	0.252588	-0.0970245	0.0604022	0.180836	-0.0451036	0.0178274	-0.0832067	0.0191057	0.22907	-0.0986703	0.0641185	0.0118695	0.155542	-0.156023	0.0903987	0.0829693	-0.022627	0.0630337	0.15553	-0.170121	0.0454248	-0.00518218	-0.0329115	0.0274683	0.0833162	-0.104957	-0.0120743	-0.0321772	-0.0993393	0.064543	0.0869053	-0.128941	0.0446394	0.0112486	0.102609	0.112447	0.0152328	0.0414687	-0.0288829	-0.18193
BIRC2	2		PCA34	3		BIRC2	0.0678986	0.121248	-0.0209625	0.0760144	-0.186847	-0.0391529	0.157127	0.0297677	-0.0387918	-0.0753522	-0.0635197	0.168171	-0.0704883	-0.0222905	0.0593993	0.206605	-0.143338	0.115244	0.169587	-0.0819985	0.088315	0.09027	-0.231198	0.0410873	0.00598852	0.0261085	0.139187	0.105097	-0.043629	-0.0553025	0.0857188	-0.141498	0.123775	0.0708313	-0.098816	0.047153	0.0205611	0.0248486	0.0608259	-0.0251525	-0.0349684	-0.0606811	-0.196419
BMP6	3		PCA35	3		BMP6	0.142731	0.0358762	-0.0238153	0.224668	-0.103513	-0.0610279	0.0389122	0.00220358	-0.113259	-0.201246	0.000295297	0.150885	0.00962537	0.00589779	-0.0950548	0.181447	0.0323486	-0.0388673	0.0877942	-0.0768298	0.157203	0.101854	-0.132156	-0.0701461	0.145572	-0.0200217	-0.0200121	0.17236	-0.275013	-0.0311907	0.0559754	0.0346586	0.0343842	0.0102408	-0.00830707	0.0711474	-0.0991998	-0.0244803	0.129662	0.0471954	0.0426919	0.0631394	-0.0726343
BOC	3		PCA36	3		BOC	0.252019	-0.215892	0.0154159	0.31648	0.0652695	-0.126648	-0.0567677	-0.0173397	0.000968904	-0.106707	-0.00852396	0.287099	0.031574	0.0117207	-0.077789	0.0260512	0.0155037	-0.0778046	-0.119198	-0.135028	-0.205092	0.0632387	-0.126663	0.139268	-0.00314513	0.0513135	-0.0534695	0.0530784	-0.0278141	-0.0555495	0.00921661	0.0321491	-0.0719746	-0.0376918	0.162013	0.080587	-0.0986476	0.142645	0.0380441	0.0561257	-0.0325914	0.0194794	0.0303372
BTC	3		PCA37	2		BTC	-0.139559	0.0105618	0.12022	0.100216	-0.101116	0.176584	0.0862545	-4.16663e-05	-0.0907548	-0.0594711	-0.163493	0.0768127	-0.0604263	0.0886659	0.228659	0.16827	-0.0288503	0.108459	0.00959645	0.038424	0.145862	0.147269	-0.189211	0.0426612	0.0145089	0.0179678	0.0674387	0.103603	-0.0304239	0.0109327	0.0340438	-0.16207	0.181947	-0.0587099	-0.0257855	-0.1153	0.106423	-0.1153	-0.0313613	0.078766	0.104629	-0.0806915	-0.29663
BTN3A2	1		PCA38	1		BTN3A2	-0.153938	0.0918734	-0.0463215	-0.0615105	-0.0425313	-0.0502661	-0.268547	0.0696098	0.0403613	-0.0269424	0.11391	-0.0812301	0.0581342	-0.114273	-0.0941309	-0.0853974	0.0374946	-0.0907566	-0.0830149	0.0106354	0.127883	-0.12322	0.114166	-0.116386	0.0437806	-0.161654	-0.232299	-0.173883	0.0505531	0.0538494	0.0849522	0.0472181	0.0864388	0.0184276	-0.0562121	0.0035673	0.169606	-0.113348	-0.162553	-0.102812	0.0669458	-0.109991	0.0413068
C12orf5	3		PCA39	1		C12orf5	-0.128596	0.112273	0.116311	-0.0128164	-0.136078	0.176611	-0.23108	0.0614783	0.0608949	-0.168813	-0.0333697	0.0831199	0.0999091	-0.151276	0.161106	-0.00298247	-0.00023823	0.0613467	0.153317	0.00351131	0.17196	-0.108427	0.0270602	0.0359402	-0.023797	-0.09592	-0.16341	-0.00682677	-0.0843176	0.0223105	0.0344262	-0.205071	0.249101	-0.0299448	-0.100453	-0.0420579	0.198417	-0.123481	-0.00809045	-0.0458846	0.169197	-0.0309099	-0.0936158
CA12	1		PCA40	1		CA12	-0.0552671	-0.0677658	0.014174	0.0349142	0.0086715	-0.0639672	-0.287406	0.0799916	0.0450823	-0.00432396	0.133136	-0.0782377	0.0117626	0.0995808	-0.0581912	-0.236813	-0.0791892	-0.104537	-0.139598	0.0263276	-0.0396094	-0.15333	0.0176511	-0.0601928	-0.091325	-0.296052	-0.202907	-0.221043	0.0201468	0.10548	0.0088159	0.123004	-0.180858	-0.0417701	0.111345	-0.0825653	0.0883306	0.0326314	-0.255661	-0.127286	-0.0130407	-0.0653271	0.215689
CA13	2		PCA41	2		CA13	-0.0647861	0.0954296	0.0610668	0.185401	-0.0949067	0.0499676	0.236384	-0.124511	0.00158394	-0.0878694	-0.0274828	0.256734	-0.040851	0.0207466	0.0405033	0.260344	-0.223841	0.161896	0.132533	-0.0391002	0.0378113	0.0183801	-0.154973	0.037386	0.0412025	0.0541295	0.0462429	0.0092358	-0.0849867	0.0069799	0.0890927	-0.188669	0.26821	-0.0898341	-0.115856	0.0717451	0.0184068	0.0317722	0.134487	0.0117008	-0.064793	-0.0236164	-0.220032
CA14	3		PCA42	1		CA14	0.163404	-0.188606	0.0796473	0.122966	-0.0841857	0.0441332	0.0956582	-0.0518652	0.015012	-0.197841	-0.114328	0.151733	-0.114466	0.174386	-0.0645374	0.0248483	-0.0771414	-0.0857841	0.0128088	-0.12311	0.0419385	0.231679	-0.281891	0.128775	-0.0422752	0.0880745	0.0070422	0.0394117	0.0652238	-0.143556	-0.0875435	-0.0647031	-0.0396171	0.10761	-0.00833519	-0.105548	-0.0525079	0.156377	0.0322284	0.172251	-0.0191718	-0.0405968	0.0402691
CA5A	3		PCA43	3		CA5A	0.0214074	-0.0184131	0.115665	-0.0703143	0.050122	0.135061	-0.179086	-0.0749594	-0.122474	0.0425744	-0.0537501	-0.064894	-0.0332274	-0.0449846	0.231184	-0.0660309	-0.0328687	-0.0779147	-0.0739346	-0.0570399	0.142862	-0.047489	0.121743	0.0456599	-0.00380174	-0.0826024	-0.137737	-0.0763923	-0.0835825	0.235212	-0.198871	-0.016853	0.0609715	6.43281e-05	-0.0529651	-0.108537	0.139831	0.0736877	-0.0856884	0.0485004	0.128635	0.128232	-0.152374
CALCA	1		PCA44	1		CALCA	0.0613617	-0.0776396	-0.052882	-0.0598821	-0.0672688	0.0488893	-0.206554	0.0207921	0.121711	0.0916515	0.0133398	-0.148109	0.206013	0.0268435	-0.118959	-0.206892	0.163859	0.0993166	-0.099844	0.0991985	0.101368	-0.150314	0.172473	-0.25062	0.130542	-0.150156	-0.264359	-0.0112176	0.0508155	-0.0785179	-0.0493619	0.152257	0.0479742	-0.00108311	0.0395107	0.0642918	0.0639842	-0.024896	-0.0227473	0.0925338	0.0176497	-0.0176415	-0.0585698
CALR	3		PCA45	1		CALR	0.0127771	0.147216	-0.0687617	-0.0382475	-0.0321928	0.0953157	-0.0427326	-0.000546304	0.050448	-0.129821	0.0819363	0.0995842	-0.0644321	-0.0802708	0.00266317	0.184501	-0.136605	0.112032	0.0487424	-0.0712815	0.134775	0.00689492	-0.0976554	0.063018	0.0258993	-0.0217647	-0.0506243	-0.150008	-0.0257672	0.071156	0.202847	-0.175278	0.191752	0.0226069	-0.0390058	0.0296957	0.068407	-0.124456	0.0791177	-0.176932	0.0762068	-0.114306	-0.143562
CANT1	1		PCA46	3		CANT1	-0.142821	0.0956084	-0.0226645	-0.0618434	0.0216321	0.0334558	-0.191563	0.0124092	-0.0182843	0.00680937	-0.0260298	0.0838201	0.0587389	-0.0127898	-0.115144	-0.0462527	-0.073325	0.0238806	-0.0734815	0.0437724	0.2759	-0.0559994	0.132425	-0.0374743	0.101617	-0.124204	-0.147879	-0.111508	-0.00731765	-0.00609722	-0.0189692	-0.0478877	0.131248	-0.00160711	-0.18524	0.0507258	0.0695243	-0.123631	-0.00437953	-0.0631474	0.140017	0.0018834	-0.0582614
CAPG	1		PCA47	1		CAPG	-0.193983	-0.00240247	0.0503302	-0.0168462	-0.0792161	0.0332238	-0.260488	0.122848	0.164957	-0.0314394	0.104469	-0.19248	0.154854	0.0310815	0.0809124	-0.226092	0.243603	-0.0294705	0.0629752	0.0491898	0.133471	-0.263837	0.0410313	-0.0222373	-0.0427013	-0.201375	-0.200413	-0.0652874	0.0277758	0.0413749	0.00173797	0.0399088	0.0163482	-0.0870209	0.0709982	-0.0629817	0.153158	-0.170136	-0.210009	-0.0808708	0.0432245	-0.0108131	0.0613741
CASP8	3		PCA48	1		CASP8	-0.10771	0.00849128	0.125168	0.0322395	-0.212546	0.112035	-0.0447033	0.00549318	0.0681025	-0.116121	0.0277706	0.102194	-0.0816858	0.0875233	-0.0237743	0.0739546	-0.0270148	0.115628	0.157078	-0.043236	0.145002	-0.0247983	-0.0566952	0.00416439	-0.0203247	-0.14383	0.001417	0.0752389	-0.112267	0.0276879	-0.00148628	-0.125187	0.143114	0.0597558	0.0875819	0.0346441	0.116105	0.112405	0.0136081	-0.0583038	0.0498684	-0.0409546	-0.11783
CCBL1	2		PCA49	3		CCBL1	-0.108627	0.154252	0.000230239	0.126541	-0.140245	0.151435	0.077065	-0.0280471	0.0341898	-0.0985259	-0.0511192	0.218046	0.0268187	-0.0225312	0.0929034	0.233013	-0.102187	0.0132664	0.0447253	0.0272592	0.156033	0.0991251	-0.103312	0.129714	0.046852	0.0435966	0.0489132	-0.0148726	-0.0877752	-0.137309	0.0597805	-0.234658	0.277759	-0.0590002	-0.104191	0.0814878	0.0482776	-0.0564905	0.0844247	0.0620677	0.066844	-0.0872017	-0.240773
CCDC80	1		PCA50	1		CCDC80	0.0328842	0.0537473	-0.215572	0.0579039	0.0982251	-0.147966	-0.299803	-0.0196061	0.079403	-0.121702	0.264845	0.0574193	0.192473	-0.0140752	-0.22418	-0.074991	0.0089308	-0.136021	-0.100412	0.00279466	-0.0414884	-0.213944	0.05836	-0.183673	0.0569995	-0.296101	-0.277178	-0.0955062	-0.0493098	0.0387967	-0.0176421	0.192116	-0.00178342	-0.0211794	0.0819364	0.0870417	-0.108014	-0.0746274	-0.00903325	-0.200836	0.00498479	-0.0842214	0.0694331
CCL11	3					CCL11	0.114017	-0.0433054	0.00959823	0.2832	-0.0958391	-0.14283	0.0524733	0.0563781	0.0254666	-0.111414	-0.142386	0.175635	0.0225416	0.144521	-0.261431	0.0601397	0.24517	0.0836774	-0.154579	-0.227295	0.0706348	-0.0928387	-0.146941	-0.0937813	-0.0176982	0.0241701	-0.0572238	0.191138	-0.106673	-0.115183	-0.025155	0.252088	-0.0635372	0.230586	0.0771898	0.070572	-0.0694584	0.126884	0.0397088	0.0500568	-0.0744351	0.0679736	0.0646505
CCL13	3					CCL13	-0.0544845	-0.0679053	0.0738702	0.151927	-0.0824886	-0.0830431	-0.0197829	0.107138	0.0294985	-0.103049	-0.197161	0.0824854	0.177513	-0.000344394	0.011081	0.0435301	0.128786	0.141787	0.0544421	-0.263671	0.1039	-0.0491911	-0.157808	0.15513	0.0720213	0.113697	-0.117926	0.0917807	0.0395179	-0.165313	0.10669	0.0173824	0.190909	-0.131658	0.0468248	0.123966	0.0322574	-0.0049152	-0.0130843	0.114493	-0.0895427	-0.102004	-0.0660343
CCL17	2					CCL17	0.0923892	0.102372	0.0525201	0.133334	-0.163498	-0.0219429	0.184762	-0.128629	0.123927	-0.110873	-0.0286666	0.250721	-0.0258753	-0.0512857	-0.0373658	0.22492	-0.219059	0.0159211	0.147043	-0.144964	-0.000120889	0.0757222	-0.179487	0.118649	-0.0565287	-0.00534257	0.128632	0.0148956	-0.138656	-0.0116042	0.138641	-0.0604026	0.186179	0.129432	-0.118644	0.14796	-0.0795028	0.153037	0.158849	0.0576135	-0.0462065	0.0458125	-0.0644459
CCL19	1					CCL19	-0.0853263	0.0781328	-0.145347	-0.0400122	0.12754	-0.0138937	-0.157116	0.0133233	0.0343278	-0.0577035	0.114296	-0.0404321	0.127675	0.132845	-0.13144	-0.237111	0.0204134	0.00120188	-0.121717	-0.042683	0.0977833	-0.200596	0.196504	-0.200684	-0.0642262	-0.242136	-0.154002	0.115835	-0.0834542	0.0601261	-0.00604987	0.238532	-0.0423035	0.0859016	0.0297815	0.0150753	-0.0817506	0.112615	0.055723	-0.034702	0.0338553	0.140835	0.0168386
CCL2	1					CCL2	-0.0244955	0.0130207	-0.237966	-0.0774404	0.00383887	0.0359843	-0.380758	0.110256	0.0107249	-0.0811622	0.0540287	-0.180583	0.238046	0.130196	-0.0535411	-0.330533	0.244126	-0.0942222	-0.230314	-0.00686916	0.0705452	-0.10599	0.291819	-0.210876	0.0266564	-0.187951	-0.310336	-0.0422805	-0.0297655	0.0136697	-0.123751	0.291222	-0.102427	0.0113673	0.0645043	-0.00679179	0.0476104	0.030519	-0.122445	-0.0211919	0.0629774	0.0110754	0.0179216
CCL20	1					CCL20	-0.0187804	0.165266	-0.194942	0.0668341	-0.183325	0.0629527	-0.292269	0.160443	0.188375	0.0198881	-0.0490871	-0.154472	0.188604	-0.0590756	-0.0802103	-0.160456	0.295717	0.0356729	-0.171992	0.0173558	0.132759	-0.219309	0.134485	-0.162455	0.0535711	-0.074653	-0.272821	-0.0183056	-0.0589976	-0.081655	-0.0749158	0.162089	-0.0732642	0.0177899	0.0430026	-0.0240644	0.0395386	-0.196933	-0.115628	-0.0170588	0.0975328	-0.0627938	-0.00806352
CCL23	1					CCL23	-0.193254	-0.0311331	0.0697419	-0.244523	-0.07492	0.178079	-0.0956212	0.0236096	0.0660407	0.13256	0.0249732	-0.227279	0.183943	0.0548655	-0.153722	-0.096469	0.151481	0.0717314	0.0996682	-0.00073228	0.297811	-0.123554	0.18786	-0.188415	0.134296	-0.181481	-0.126391	0.0461837	0.0322406	-0.0321553	-0.0377393	0.117427	0.141952	-0.0768422	0.0998368	0.0379977	0.0844676	0.0194987	-0.11334	0.0687984	0.0688728	0.0292423	-0.0781773
CCL25	3					CCL25	0.0769128	-0.283063	0.209712	0.151035	0.0385902	-0.0903744	-0.266412	0.130375	0.0312407	0.127414	-0.0463372	0.0925735	0.0494124	0.0120071	-0.133495	-0.0401331	0.172066	0.0210496	-0.0966875	-0.239238	0.0953069	-0.0440825	0.0185882	-0.0231163	-0.0350689	-0.0332564	-0.258068	-0.0650389	0.00627006	0.0137816	-0.121189	0.116989	-0.126729	-0.0423257	-0.00478308	-0.0161102	0.0531636	0.0693907	-0.190566	0.0326985	-0.0910836	0.037124	0.0261695
CCL28	3					CCL28	0.059312	-0.0251089	0.117826	0.0174124	-0.0833496	-0.0572284	-0.0469127	-0.0524336	-0.0112719	0.0820864	-0.168143	0.13942	-0.0423953	-0.0762361	-0.10688	-0.0733218	0.12008	0.137971	0.144378	-0.134696	0.131767	0.0407339	0.161679	-0.0960338	0.0275035	0.0100473	-0.00264283	0.164642	-0.0566738	0.0799073	-0.0171537	0.00429984	0.213789	0.207588	0.0170169	0.131362	-0.0122187	-0.0118262	-0.0416647	0.0197368	0.100073	0.0911073	0.0901362
CCL3	1					CCL3	-0.0992106	0.0350981	-0.0261025	-0.117562	-0.0977417	0.302226	-0.396395	0.144266	0.154536	-0.0103527	0.122592	-0.175526	0.261976	0.0140121	-0.11718	-0.0951262	0.209765	-0.0360065	-0.0780019	0.0426552	0.115333	-0.124516	0.146612	-0.179816	0.00403069	-0.17836	-0.252477	-0.111394	0.100301	0.0172672	-0.0287907	-0.00307939	0.103316	0.046208	-0.0511452	0.0450043	0.121572	-0.0451366	-0.152251	0.0303418	0.208817	-0.0398309	-0.119735
CCL4	1					CCL4	-0.0985607	-0.0809794	0.0939267	-0.000656185	-0.0884998	0.337136	-0.289814	0.114725	0.154575	0.0341622	0.0433794	-0.077181	0.312846	0.0673946	-0.118463	-0.0470338	0.169302	0.0167721	-0.0392199	0.00526223	0.133423	0.0607756	0.0624339	-0.0808576	0.0320322	-0.10663	-0.199996	-0.0318227	0.127773	-0.112978	-0.060004	-0.0686145	0.161361	0.0118531	-0.0350232	0.098608	0.0783774	0.0538176	-0.0994538	0.211475	0.223825	-0.0340353	-0.192887
CCL7	1					CCL7	-0.150425	0.247627	-0.246381	-0.286559	-0.171233	0.26761	-0.343367	0.159619	0.0817316	-0.0573604	0.0701788	-0.35669	0.254966	0.0462336	-0.0549972	-0.293375	0.306169	0.00147873	-0.0503145	0.115361	0.219736	-0.138633	0.242768	-0.154126	0.139868	-0.0573384	-0.287034	-0.0119444	0.068501	-0.0188654	-0.0082238	0.0938116	-0.0265608	-0.0783133	0.060433	0.0598071	0.117828	-0.193652	-0.0890281	-0.0858662	0.160256	-0.0478209	-0.032188
CCL8	1					CCL8	-0.0209267	-0.0052534	-0.0628979	-0.143199	0.0820327	0.0939869	-0.231975	0.178706	0.0303071	-0.125723	0.039753	-0.153191	0.193443	-0.0767204	0.188902	-0.223134	-0.0074568	0.0275046	0.0288784	-0.0387551	0.242571	-0.0472461	0.293893	-0.0329862	0.143895	-0.0166318	-0.111292	0.0462678	-0.17078	0.00409537	0.0603511	-0.063418	0.0717485	-0.0551517	-0.00578391	-0.056251	0.000759069	-0.00709209	0.00119441	-0.0201651	-0.0694012	0.117904	0.136185
CD164	3					CD164	-0.0133797	-0.00142588	0.0516383	0.000260247	-0.100856	-0.0334597	0.139745	0.0948788	-0.131467	-0.160002	-0.142704	0.124699	0.0256036	0.0469261	0.0126722	0.0938279	0.0193453	0.101733	0.0528945	0.139251	0.172572	-0.0164367	-0.0753623	0.134793	0.116604	-0.0518689	0.0468715	0.133584	-0.0938786	-0.142439	0.0320558	-0.121232	0.158834	0.123939	-0.0109214	0.0498366	0.113592	-0.0974363	-0.00394733	0.0224608	0.100463	-0.065977	-0.0466077
CD1C	3					CD1C	0.221412	-0.144269	-0.0588274	0.159463	0.166785	-0.148866	0.14334	-0.0435709	-0.0142565	-0.166294	0.0812383	0.373001	0.0361471	-0.0462358	-0.0617701	0.137608	-0.206037	-0.0322014	0.0226947	-0.0722468	-0.0322967	0.0750172	-0.0463954	0.184193	0.000320621	0.0731014	0.0668868	0.0736779	-0.112431	-0.0963773	-0.0182278	-0.0256305	0.0698061	-0.0684606	0.0352551	0.183344	-0.230856	0.218657	0.162261	0.0317951	-0.166936	0.119468	0.0701856
CD244	2					CD244	0.0313272	-0.0959763	0.187481	0.247666	-0.108965	0.109684	0.210716	0.127336	0.0102999	-0.0136177	-0.162734	0.182629	0.0645025	-0.109428	0.0888907	0.130764	-0.0324968	0.0853414	0.0690269	-0.133017	0.130554	0.184638	-0.108772	0.11058	0.117027	0.175471	-0.0071744	0.0725856	-0.0589918	-0.147463	0.0168018	-0.201054	0.126782	-0.0768224	0.0143324	0.0235169	0.148649	0.0383742	-0.0869373	0.175216	0.038306	-0.0479995	-0.146329
CD274	1					CD274	-0.206785	0.0850647	0.0426214	0.0337591	-0.232984	0.216748	-0.118636	0.0292509	0.0404028	0.150829	-0.168028	-0.159376	0.136717	-0.0056986	0.0228671	-0.131292	0.0385206	0.200437	-0.00251593	0.0564035	0.270735	-0.125744	0.242922	-0.252127	0.136476	-0.0618435	-0.213272	-0.0269869	0.00143441	-0.0111858	-0.129977	-0.0298303	0.142173	0.0585352	-0.0636558	0.00542028	0.2543	-0.100778	-0.177655	0.0536615	0.134192	-0.0583809	-0.107379
CD28	1					CD28	0.197415	0.0275416	-0.245612	-0.0189906	-0.117233	-0.0136478	-0.128388	0.123819	-0.0595717	-0.068693	0.118283	-0.0674813	0.111058	-0.188116	0.0349809	0.000568	0.104578	-0.070223	-0.0392368	0.0203357	0.130807	-0.0934791	-0.0133372	-0.146324	0.0615309	-0.0925885	-0.103373	0.00165679	0.0428798	-0.0495993	-0.126538	0.0431189	-0.021445	0.176339	0.0378378	-0.0918299	-0.0684683	-0.0200359	-0.103331	-0.025499	0.0420298	-0.116433	-0.0886884
CD2AP	2					CD2AP	-0.0505061	0.140275	0.0330818	0.0776617	-0.130541	-0.00846182	0.239308	-0.130625	0.0229871	-0.00751977	-0.116803	0.188715	-0.113401	-0.0391962	0.11074	0.349112	-0.186628	0.152633	0.169639	-0.0781952	0.0608969	0.0570929	-0.111921	0.160553	-0.00477249	0.0941159	0.159006	-0.0254234	-0.0595858	-0.0630864	0.126734	-0.230226	0.321652	-0.0758771	-0.149781	0.0433133	0.0339705	-0.000476443	0.138475	0.0735879	-0.0577076	0.00436322	-0.207343
CD4	1					CD4	0.059202	0.0211595	0.0409723	-0.000454203	-0.00161741	0.087593	-0.227578	-0.180904	-0.161416	-0.00493358	-0.0100816	-0.0491933	0.0784377	-0.0380063	-0.0366749	0.000388282	0.025311	-0.150196	0.0368702	-0.0711223	0.131179	-0.0662544	0.102409	-0.16829	0.10384	-0.176214	-0.137786	-0.070032	-0.00994991	0.0860228	0.0113603	0.169201	0.179922	0.0831986	0.00200361	0.0415277	0.088247	-0.0192758	-0.077296	-0.00653904	0.164468	0.0262946	-0.00771698
CD40	3					CD40	-0.201319	0.0639316	0.171058	0.105271	-0.208792	0.135865	0.0122383	-0.0693468	0.0398851	0.0126915	-0.024296	-0.0501157	-0.0472765	0.136328	0.0154289	0.0761273	-0.136888	0.0733572	0.0206068	-0.0589301	0.0729873	-0.0470837	-0.0920706	-0.0991919	-0.0150677	-0.178594	-0.160038	-0.122581	-0.00694682	0.0954825	0.0535697	-0.022126	0.0531746	0.0162651	-0.0680508	0.017721	0.161975	0.104584	-0.108919	-0.0582569	0.0795751	-0.102449	-0.112048
CD40LG	2					CD40LG	-0.0280861	0.186461	0.0304492	0.152854	-0.14644	0.139826	0.191768	-0.201544	0.0145516	-0.0148827	-0.0256139	0.120507	-0.101182	-0.0891196	0.114317	0.324091	-0.163909	0.0844526	0.176799	-0.0228449	0.0487224	0.0450596	-0.150693	0.0317827	0.0608446	0.0677835	0.0636361	-0.0180008	-0.131948	0.0592687	0.0978497	-0.185638	0.275506	-0.060931	-0.13339	0.0919482	0.016923	0.0140032	0.112101	-0.00555662	-0.0258545	-0.014793	-0.261323
CD5	1					CD5	-0.0656202	-0.105135	0.0720949	0.0285936	-0.118813	0.146158	-0.32682	0.0893282	0.0129047	0.0550745	0.137646	-0.00538644	0.0612536	0.125611	-0.242268	-0.256908	0.0851668	-0.106145	-0.0306946	-0.0223077	0.00772874	-0.0565108	0.0682475	-0.235583	-0.0738952	-0.198865	-0.185253	-0.0506749	-0.0199054	0.099083	-0.072891	0.0816872	-0.0367937	-0.0604107	0.0715134	-0.0452735	0.120933	0.0867618	-0.195826	-0.0126109	0.0807334	0.0454933	0.0365543
CD79B	1					CD79B	-0.00573173	-0.0557566	-0.0945144	0.0108383	-0.022691	-0.101875	-0.224355	0.0372409	-0.0778887	-0.036251	0.154826	-0.0143486	0.159222	0.0665756	-0.293993	-0.113281	0.0480562	-0.000422322	-0.106522	0.0391027	0.0413538	-0.194966	0.114061	-0.359025	0.0634004	-0.243315	-0.268262	-0.0198228	0.0637003	0.0700064	-0.124319	0.221007	-0.00493685	0.0268456	-0.0198509	0.064653	-0.055571	-0.0585161	-0.0907971	-0.0543279	0.0225679	-0.0480126	0.0184491
CD83	1					CD83	0.0577429	-0.0735182	-0.133496	0.00459933	0.0848491	-0.0108452	-0.32469	0.038288	0.025518	-0.0976892	0.231656	-0.0102373	0.123997	-0.00673028	-0.00249509	-0.182519	-0.0423783	-0.186323	-0.111413	0.111591	-0.0896973	-0.184904	0.00272114	-0.140821	-0.05783	-0.231286	-0.246851	-0.190394	0.0210275	0.152862	-0.0649713	0.0871637	-0.129793	0.00376833	-0.030224	-0.0812741	-0.0325611	0.0283765	-0.0660019	-0.105978	0.0292999	-0.00467759	0.148717
CD84	2					CD84	0.0373295	0.00989629	0.0438019	0.17688	-0.043131	0.037927	0.180693	-0.049156	-0.0467786	-0.134709	-0.0876784	0.21029	-0.0396056	0.0155965	0.0859349	0.259839	-0.198064	0.0402339	0.13093	-0.0965519	0.0420586	0.0329694	-0.192772	0.137152	0.0359038	0.0453722	0.0870797	0.045857	-0.0724335	0.0109555	0.098653	-0.19641	0.187445	-0.0429895	-0.125535	0.0222179	0.161385	0.0362347	0.0909926	0.0505801	0.0108939	-0.0238617	-0.218378
CDCP1	1					CDCP1	-0.0789789	0.184525	-0.140664	-0.140411	-0.142785	0.239251	-0.366397	0.094609	0.19498	0.0648366	-0.00667816	-0.193293	0.162203	-0.045814	0.00727007	-0.236577	0.189097	-0.0222727	-0.0886398	0.110949	0.04253	-0.214403	0.126144	-0.10031	0.026105	0.0291311	-0.279318	-0.192982	0.0262822	0.044548	-0.014236	-0.100968	0.0145439	-0.00290777	-0.0624839	0.0109965	0.214863	-0.108067	-0.14711	-0.0933775	0.145	-0.0569668	0.0931989
CDH2	1					CDH2	-0.202622	0.0799615	-0.0942423	-0.063607	0.0245047	0.12451	-0.319611	-0.0253279	0.00952923	0.0228173	-0.0558024	-0.0787591	0.0260211	0.0264281	-0.144275	-0.295723	0.118501	-0.0246481	-0.0784203	0.165397	0.123898	-0.17385	0.202574	-0.224269	0.144511	-0.143399	-0.252492	-0.114059	-0.018777	0.0425728	-0.184341	0.02768	0.0501898	-0.0588309	-0.0868687	-0.0214287	0.221844	-0.0703401	-0.052489	-0.0772947	0.116503	0.0315939	-0.0649448
CDHR5	3					CDHR5	-0.0610992	0.102205	0.0187614	0.0400138	0.129196	-0.0877296	-0.0105183	-0.0423474	0.0950297	-0.0780263	-0.00455769	-0.00451985	0.006054	-0.20909	0.0160665	0.0227472	0.0281972	-0.0361978	-0.0347852	0.0848502	-0.0396652	0.0748676	-0.0252639	0.0309801	-0.0671166	-0.0342588	-0.0427702	0.0133195	0.028603	0.0041597	0.0028658	-0.113861	0.0865	0.134838	-0.150141	-0.0252453	-0.0860584	0.049431	0.080754	0.0626131	0.00571346	0.139149	0.0608545
CDSN	1					CDSN	0.0133327	-0.0494259	0.00101815	0.0838787	-0.0217856	-0.0711255	-0.0378317	-0.148304	-0.0218288	-0.00102751	0.0682629	-0.0152628	-0.0360348	0.213581	0.0221109	-0.155811	-0.228254	-0.0583127	0.0393458	0.114539	0.155748	-0.161306	-0.0437958	-0.225516	-0.0668022	-0.312587	-0.0345361	-0.060294	-0.120196	0.13415	-0.0643537	0.145938	-0.0247595	0.153664	0.0271391	-0.217886	-0.0961472	0.120914	-0.0339622	-0.102666	-0.073759	-0.0153639	0.140744
CEACAM8	1					CEACAM8	0.0107886	-0.11424	0.135097	0.0872095	-0.133429	0.0704739	-0.100439	0.115656	0.0250116	-0.0267013	-0.0277278	-0.178391	-0.0260132	0.122747	0.0405898	0.0378798	0.0080356	0.0534431	-0.070688	-0.0112944	0.163181	-0.158981	-0.00879472	0.0243314	-0.0349603	-0.177162	0.0172909	-0.0355528	-0.0242302	0.0538918	0.112955	0.132673	0.0185131	0.0232098	-0.059801	-0.0932182	0.146005	-0.00800724	-0.0756953	0.0872407	0.118543	-0.0379461	-0.0789097
CES2	3					CES2	0.130956	0.0562531	0.0206907	0.00408264	0.102584	-0.0498813	-0.173391	-0.00717152	-0.0554092	0.0592985	0.0772597	0.0517208	-0.0950109	-0.14167	0.177924	-0.0651653	0.211109	-0.156924	-0.156668	-0.0242503	-0.0562389	0.129536	-0.048545	0.247798	0.0369529	0.117998	-0.124616	-0.16534	0.0311606	0.0675552	-0.0322256	-0.0532691	-0.00700737	0.0377026	0.00377923	0.00655074	0.12484	-0.129991	-0.0180226	-0.0269412	0.0256805	0.013142	-0.141539
CHRDL2	3					CHRDL2	0.0907759	0.280208	-0.299763	0.217081	-0.0392358	0.0540404	-0.149232	-0.0154644	0.192177	-0.166129	0.123691	0.0374919	0.083664	-0.0434856	-0.0195662	-0.044143	-0.022923	-0.000600708	-0.156058	0.0174066	-0.164022	-0.117338	0.0493101	0.0173953	0.0708913	-0.05882	-0.217725	-0.109488	-0.105866	0.0115172	-0.0222584	0.01843	0.0142436	-0.238951	0.105891	0.126545	-0.081102	0.00302872	0.111487	-0.0935538	-0.0799245	0.0594491	-0.0585272
CKAP4	1					CKAP4	-0.142461	0.0858142	0.00420549	-0.0902768	-0.141578	0.0935475	-0.286961	0.0544225	0.0886473	0.0643297	-0.0101971	-0.259965	0.112994	0.0234947	0.02888	-0.229868	0.0902253	-0.0498478	-0.0523572	0.0617522	0.126242	-0.15129	0.175336	-0.170513	0.0438818	-0.219655	-0.171431	-0.0708089	0.0713271	0.0464136	-0.0376693	0.16637	-0.00410504	0.0286549	-0.0698166	-0.0221445	0.122649	-0.060097	-0.137855	-0.0378463	0.0932767	-0.0185736	0.00276139
CLEC1A	1					CLEC1A	-0.0099573	-0.126582	0.0565892	0.115974	-0.14205	-0.0153197	-0.271304	-0.0440909	0.0232996	0.0323932	0.109036	-0.0704862	0.108741	0.052772	-0.168755	-0.164284	-0.031429	-0.138264	-0.123108	0.0285362	0.0206997	-0.0160889	0.0765606	-0.252188	0.0239834	-0.305419	-0.230428	-0.119057	0.0414342	0.0160054	-0.138265	0.217271	-0.0969365	0.0771347	-0.0224766	-0.00985738	-0.0158067	0.045873	-0.100228	0.068859	0.0255236	-0.0436142	0.0118572
CLEC4A	3					CLEC4A	0.214417	-0.216455	0.069825	0.0799633	0.0747926	-0.174037	0.0142593	0.136055	-0.117308	-0.173751	0.209046	0.212231	-0.0478884	0.199102	0.0598429	0.135812	-0.0627919	-0.175127	0.0125474	0.0038958	-0.225322	0.107977	-0.14101	0.240557	-0.119664	-0.185974	0.158005	0.0707012	-0.0303168	0.0190268	0.0915239	0.0984199	-0.185381	0.0668325	0.0461066	0.117014	-0.0990005	0.127039	0.0603071	-0.00388326	-0.0684977	0.0129931	0.0857386
CLEC4C	3					CLEC4C	0.190757	0.124285	0.0123869	0.0474848	0.169526	-0.149794	0.232124	-0.0802017	-0.0714444	-0.0613867	0.105136	0.14809	-0.100778	-0.0761995	0.114741	0.225289	-0.212645	-0.0304916	0.167453	-0.0795616	-0.0105125	0.137236	-0.191843	0.156346	-0.0258644	0.117945	0.189993	0.00472293	-0.191736	-0.0763321	0.0740201	-0.0519358	-0.112925	0.159419	-0.107069	0.041836	-0.258725	0.107149	0.219171	-0.0353176	-0.0208073	0.0858951	0.123874
CLEC4D	1					CLEC4D	0.0274713	-0.0270852	-0.0715059	-0.00395903	-0.0896858	-0.0363134	-0.14622	0.163334	0.093578	-0.0197637	0.0831803	-0.200133	0.141095	0.101342	-0.095058	-0.225438	0.0934744	-0.102413	-0.0280719	0.0193696	0.241126	-0.171856	-0.00381894	-0.114703	0.00138286	-0.244014	-0.0624694	0.0813779	0.0219425	-0.0107286	-0.0242656	0.191945	-0.202103	0.0457843	0.0408283	-0.118875	-0.0609927	-0.0146385	-0.106336	-0.0343171	0.00973281	-0.0362186	0.0535529
CLEC4G	1					CLEC4G	-0.205687	-0.00540289	-0.0788314	-0.160298	-0.0457374	-0.0356461	-0.252078	0.0633766	-0.0424133	-0.228387	0.133992	-0.191653	0.17162	0.152899	0.0412998	-0.0414872	-0.124548	-0.0814582	0.00409084	0.0791484	0.203836	-0.16273	0.18658	-0.0765121	-0.012384	-0.348564	-0.0683736	0.0200405	0.00489465	0.173949	0.0582408	0.233757	-0.0174108	0.0271284	-0.107245	-0.0601514	-0.0553769	0.0561716	-0.0074905	0.0358174	-0.0370418	-0.036078	0.0474641
CLEC5A	1					CLEC5A	-0.109704	0.0810973	-0.115065	-0.155142	-0.0615871	0.0520137	-0.316058	0.14153	0.0766454	-0.0614103	0.0570827	-0.22215	0.123739	0.119337	-0.0378017	-0.166424	0.12188	-0.0344104	-0.198146	0.209953	0.0455356	-0.221486	0.00508255	-0.0475476	0.0343147	-0.208646	-0.161826	-0.0919047	0.111293	0.0489908	0.0264022	0.120958	-0.112016	0.0309713	0.0505753	-0.0356412	0.0734561	-0.177403	-0.108325	-0.1817	0.126876	-0.114032	0.0628699
CLEC6A	1					CLEC6A	-0.0756654	0.104564	-0.208868	-0.155867	-0.0440672	0.0302741	-0.211984	0.183906	0.0453817	0.0528605	0.0309857	-0.223654	0.189299	0.00602423	-0.12364	-0.271727	0.1391	0.0166378	0.0147671	0.0565524	0.22502	-0.228675	0.308661	-0.322774	0.126269	-0.147623	-0.188739	0.00484076	0.0306514	0.0663877	-0.0883874	0.164147	0.0375894	0.0876764	0.038683	0.0380075	0.0409465	-0.0569275	-0.190718	-0.0582311	0.0533458	-0.0249355	-0.00591999
CLEC7A	1					CLEC7A	-0.0363085	-0.0756927	-0.0131432	-0.00488907	-0.0722674	0.0939749	-0.261242	0.0870894	0.0917349	-0.0529766	0.116338	-0.182896	0.103076	0.078157	-0.0142589	-0.22395	0.0435687	-0.0767791	-0.164556	0.0314796	0.00225478	-0.183247	0.100502	-0.179576	-0.0392933	-0.195693	-0.303952	-0.121873	0.058514	0.129217	-0.127172	0.14828	-0.0831296	-0.0212811	0.00536189	-0.0775017	0.0769738	-0.0289183	-0.147143	-0.0248682	0.101409	-0.0666902	0.0390685
CLMP	1					CLMP	0.098749	-0.165152	0.0265376	0.123082	0.0774482	-0.212572	-0.197311	-0.0889102	-0.0817301	-0.0449296	0.115833	0.0169272	0.0333481	0.0685519	-0.0890428	-0.0210796	-0.119723	-0.0034802	-0.110872	-0.0349577	-0.0180429	-0.16871	-0.0442983	-0.0878621	-0.0251287	-0.276604	-0.171539	-0.0308028	0.0456596	0.0726358	-0.0048908	0.234275	0.0156548	-0.0113572	-0.045593	-0.0401099	-0.173779	0.04222	0.0193135	-0.0530875	-0.04564	-0.00752254	0.0922833
CLSPN	3					CLSPN	-0.195807	0.0431542	0.110592	0.1017	-0.0226929	0.211214	-0.0458308	0.0963828	0.0271543	-0.131253	-0.0405107	0.116556	0.037072	0.0332894	0.186024	-0.0397037	-0.0681618	-0.0241448	-0.0223143	0.0496733	0.141993	0.0854667	0.134219	0.0600712	0.00860384	-0.0270808	0.0191739	0.0454886	-0.0225859	-0.00357646	0.0671638	-0.198992	0.111159	-0.131199	0.0140066	0.0806788	0.040441	-0.0986192	0.0200101	0.170464	0.0843399	0.0500979	-0.289074
CLSTN2	3					CLSTN2	0.0362001	-0.0133057	0.00259348	0.220282	-0.118097	-0.0608263	-0.0696123	0.0595343	0.0579657	-0.049205	-0.100894	0.0335558	0.136549	0.0723944	-0.197925	-0.0130291	0.218183	-0.124209	-0.228031	0.077427	0.172323	-0.031384	-0.142622	-0.0770086	0.0815773	-0.173599	-0.132893	-0.0487262	-0.00392996	-0.160934	0.0127075	0.197374	-0.11294	-0.0513392	0.128839	0.0227163	0.0965612	-0.118382	-0.0728877	-0.0309965	0.0713007	-0.117963	-0.00214945
CLUL1	3					CLUL1	0.00502126	0.0374224	-0.127943	0.0267631	0.0550718	-0.114295	-0.0291265	0.069991	0.0185202	-0.0212005	0.0922369	0.0365494	-0.0294266	-0.140066	0.0712666	0.0846281	0.16779	0.0628822	-0.171548	0.0119634	-0.0264009	-0.150654	-0.0637522	0.187758	-0.0934185	0.0417125	-0.0201005	-0.104944	0.117457	-0.00228137	0.140845	0.0390865	-0.0219655	-0.145862	0.0206164	0.0318777	-0.0158003	-0.00532051	-0.0204792	-0.142428	-0.180692	-0.179213	-0.116476
CNTN2	3					CNTN2	0.247906	-0.0530073	-0.185936	0.200528	-0.0631471	-0.0263819	-0.202146	0.0358014	0.180488	-0.231352	0.0275104	0.0912272	0.147219	0.0661559	-0.163068	-0.0933179	0.0518507	-0.131669	-0.166949	-0.0297164	-0.144143	0.082726	-0.167452	0.0305115	-0.0493927	-0.0621402	-0.240042	0.0998921	-0.0136584	-0.135884	-0.115011	0.0340221	-0.218429	-0.0749808	0.031437	0.0402868	-0.209257	0.156248	0.069355	0.0566471	0.0274501	0.0609732	0.0172965
CNTNAP2	3					CNTNAP2	0.0491806	-0.108331	-0.0226645	0.0941111	0.0476347	-0.320238	-0.156878	0.0717606	0.109322	-0.140903	-0.110732	-0.00387974	0.0790288	-0.0392102	-0.0439289	-0.194142	0.208636	-0.0466711	-0.10863	-0.0433628	-0.033234	-0.0775563	-0.0708089	-0.0428715	0.0545657	-0.0565205	-0.22034	0.0860828	-0.0101686	-0.0396505	-0.143626	0.143403	-0.166222	0.176337	-0.0320978	-0.0109654	0.0374482	0.0108216	-0.00197398	-0.0240427	0.130826	-0.00322404	0.0248401
COMT	2					COMT	-0.0712602	0.0769734	0.0458108	0.11815	-0.162138	0.02656	0.126737	-0.102828	-0.00559733	-0.0612158	-0.0886436	0.259069	-0.0485735	0.0358771	0.0308699	0.27384	-0.190968	0.131773	0.138609	-0.068468	0.119961	0.0359743	-0.145661	0.0863333	-0.00841646	-0.00506526	0.0522681	-0.014205	-0.0885493	-0.051528	0.0795468	-0.203877	0.240131	-0.0385668	-0.136001	0.0274065	0.0714416	-0.016769	0.066748	0.0460265	0.0313256	-0.0374653	-0.199038
CRH	3					CRH	-0.0644023	-0.100712	0.187895	0.204909	0.0167394	0.106433	0.302102	-0.0725205	0.114692	0.278346	-0.175271	0.176375	-0.144928	-0.0242261	0.200324	-0.0243588	-0.227217	-0.0579472	0.00319278	0.0892215	0.113161	0.330902	0.0757015	-0.100728	0.150336	0.107564	0.293553	-0.0874933	-0.0845911	-0.129594	-0.139888	-0.111056	0.0364266	0.067501	-0.0396043	0.0703165	0.0531954	0.162368	-0.143632	0.269181	0.012955	0.116212	-0.00268297
CRKL	2					CRKL	-0.0989616	0.142652	0.070833	0.15959	-0.173598	0.0587611	0.202919	-0.157698	0.0406836	-0.0420646	-0.0874043	0.160484	-0.0789735	0.0153735	0.0826607	0.318092	-0.172518	0.144856	0.184941	-0.0471675	0.0557263	0.0265309	-0.112556	0.0805633	0.0257027	0.072878	0.131936	-0.0256866	-0.0388767	-0.0103476	0.118177	-0.202384	0.334096	-0.080055	-0.158269	0.0539255	0.0880564	0.0419054	0.0931933	0.0952534	-0.0710676	-0.00242746	-0.249745
CSF1	1					CSF1	-0.163881	0.141379	-0.00446296	-0.0688078	-0.0844662	0.248602	-0.181334	0.0273591	0.0244684	0.120736	0.115746	-0.274783	0.160911	0.02399	0.105528	-0.248209	-0.0446279	0.0902187	0.0268034	-0.0157394	0.194659	-0.165613	0.252544	-0.183464	0.102348	-0.114998	-0.175942	-0.046873	0.0390816	0.125299	-0.064943	0.111162	0.057783	-0.0821244	-0.0560973	-0.0260058	0.0475254	0.00170734	-0.136851	0.0279383	-0.0215861	0.143969	0.0198613
CSNK1D	2					CSNK1D	-0.0378278	0.102235	-0.0101913	-0.0434135	-0.0848146	0.0297718	0.0824167	-0.028411	-0.0450539	-0.0865147	-0.17031	0.0549901	-0.0604502	-0.0769775	0.183713	0.149649	-0.0434537	0.17686	0.23183	-0.0529977	0.0682817	0.0493962	-0.110324	0.108788	0.103992	0.099246	0.092089	0.07003	0.00444155	-0.0579152	0.109884	-0.235919	0.326583	-0.104775	-0.0919459	-0.0357665	0.173918	-0.126742	0.0161807	0.12926	0.0246157	0.00252191	-0.173841
CST5	3					CST5	0.109002	-0.302049	0.0859531	-0.0164761	0.0405514	0.0992129	-0.123227	0.061973	-0.0849233	0.0314843	0.0676685	0.174201	-0.158147	0.168715	-0.0562664	-0.21535	-0.0518125	-0.15878	-0.139212	0.00920593	-0.0735749	0.179773	0.116803	-0.210483	-0.0848573	-0.124757	-0.0701381	0.026278	-0.0601903	0.0571692	-0.284885	0.0727583	-0.0636372	0.120062	-0.00852904	-0.0701965	0.086817	0.0510117	-0.228344	0.0677531	0.0147555	-0.00332576	0.00844698
CTRC	3					CTRC	-0.00163892	0.09358	0.0940893	0.106398	-0.0597734	0.0169762	0.179755	-0.0660427	0.0187874	0.0886677	-0.087668	0.0344183	-0.0714112	-0.0343854	-0.0943109	0.216966	0.225641	-0.0181158	-0.00168133	-0.0313122	0.0341312	0.261537	-0.184269	0.174956	0.053396	0.26472	0.146247	-0.0583673	0.121571	-0.272855	0.145007	-0.244756	0.152342	0.0540221	-0.165504	0.0631774	0.0433809	-0.182938	0.146575	0.238697	0.050018	-0.0812294	-0.142277
CTSH	3					CTSH	0.0219898	0.0143685	-0.114474	0.024625	0.0256281	-0.0883178	0.0142634	0.0254768	-0.072577	-0.114826	-0.0165908	0.0635462	0.0751364	0.0200161	-0.079872	0.0220144	0.0637345	0.146978	-0.0704717	0.126954	0.236723	-0.160096	-0.0334279	-0.107078	0.076097	-0.0964312	-0.101193	0.100375	-0.00755427	-0.11386	-0.0734183	-0.041716	0.143652	0.220089	0.100202	-0.0653127	-0.0979734	-0.296326	0.101794	-0.0440883	0.0163318	-0.127164	-0.073877
CTSL	1					CTSL	-0.122085	0.112839	-0.15821	-0.253862	-0.0693164	0.199595	-0.35333	0.136391	0.112136	-0.0293816	0.0544441	-0.320172	0.232581	0.0179292	-0.130304	-0.206794	0.200709	0.0763662	-0.0847974	0.0549283	0.127327	-0.274595	0.218946	-0.19208	0.158167	-0.126935	-0.289261	-0.0266686	0.135411	0.0757315	-0.00343792	0.107977	0.0634291	-0.0253926	-0.0115838	0.0714969	0.132951	-0.19572	-0.0642041	-0.0662101	0.0929151	-0.0341537	-0.0195177
CTSO	1					CTSO	0.0161147	-0.0343608	-0.202702	-0.0599232	0.0800375	0.00869049	-0.144181	0.200188	0.0754789	-0.033783	-0.027776	-0.102515	0.134429	-0.128962	0.0478194	-0.0405067	0.182966	0.0655431	-0.122256	0.105092	0.316626	-0.118804	0.243635	-0.0374632	0.187589	-0.0939991	-0.134969	-0.0333673	-0.0591665	-0.0849952	-0.0328839	0.0775744	0.133479	-0.0193902	-0.0931971	-0.00239886	0.0841312	-0.125998	-0.0793642	0.0753512	0.0375267	-0.0716281	-0.162194
CX3CL1	1					CX3CL1	-0.0998408	-0.143695	0.0757205	-0.055104	0.00122878	0.0643723	-0.325822	0.0456028	0.0507207	0.0856465	0.0291596	-0.115754	0.162669	0.14673	-0.0286583	-0.365099	0.0788439	-0.0811312	0.054284	0.0370525	0.171982	-0.065071	0.247356	-0.218341	0.0266388	-0.241383	-0.232867	-0.0710889	-0.0443786	0.134401	-0.161556	0.159895	-0.0383547	-0.0230199	0.0837727	-0.0993247	0.172053	0.111549	-0.259207	0.0354566	0.13536	0.0921839	0.0629002
CXADR	1					CXADR	0.0812708	-0.0778944	-0.125462	0.016702	-0.0178129	-0.0740356	-0.211208	0.131879	-0.0303175	0.026687	0.0232477	-0.204753	0.0503189	-0.0319157	0.108714	-0.140341	0.14739	-0.154761	-0.199859	0.0385325	0.0296101	-0.148159	0.113746	-0.0391464	0.0243449	-0.254747	-0.168487	-0.117397	0.0202351	0.00495936	-0.0386214	0.274463	-0.113128	0.108753	-0.0531019	-0.117039	0.102609	-0.0353877	-0.216639	-0.0439545	-0.109768	-0.0993988	0.0549326
CXCL1	3					CXCL1	-0.105288	0.0908025	0.0777432	-0.0794921	-0.163516	0.0877043	0.142804	-0.0938824	0.00817732	-0.0183005	0.0456487	0.0826754	-0.0607969	0.0344304	0.00431941	0.165098	-0.129992	0.0815609	0.126959	-0.0466877	0.0585837	0.0470793	-0.0770942	0.0109574	-0.0225962	-0.0507802	0.0764323	0.0427149	-0.119821	0.0955012	0.109876	-0.077855	0.194484	-0.0292296	-0.108903	0.0280271	0.048128	0.124281	0.0212495	-0.023557	-0.155672	0.000530737	-0.144269
CXCL10	1					CXCL10	-0.223735	0.232895	-0.193423	-0.198074	-0.0443932	0.184428	-0.236934	0.172718	0.156176	0.119146	0.0523292	-0.375227	0.236656	-0.0366562	0.00414243	-0.282283	0.14875	0.0422774	-0.0541114	0.0370623	0.217317	-0.126998	0.34984	-0.188324	0.139429	0.0468958	-0.253652	-0.0793155	0.0993239	0.0102685	-0.092473	0.0837699	0.0158397	-0.0344453	-0.0939111	0.0030709	0.0501127	-0.149785	-0.108936	-0.0614771	0.150022	0.00717761	-0.0587981
CXCL11	1					CXCL11	-0.244856	0.151692	0.0236271	-0.0611938	-0.232168	0.229531	-0.221219	-0.11517	0.0775853	-0.0247976	-0.126516	-0.130164	0.0958509	-0.00241046	-0.045196	-0.09327	-0.0718918	0.171291	0.0938512	-0.0303031	0.165717	-0.203739	0.140997	-0.279023	0.0561066	-0.111307	-0.238732	-0.0236921	-0.00825219	0.0979318	-0.0946763	-0.0411743	0.254018	-0.0155666	-0.0915671	-0.0763042	0.16321	-0.0220522	-0.00155257	-0.00436798	0.128658	0.0457588	-0.105793
CXCL12	3					CXCL12	0.086789	0.0854699	-0.0886168	0.0217836	-0.248037	-0.109077	0.0358446	0.111556	-0.0674931	-0.00915997	-0.0805343	0.0314127	0.111106	-0.0729849	0.0010486	0.0666161	-0.070222	-0.0307173	0.0503372	-0.0491058	0.221501	0.0639189	-0.0880774	0.0293091	0.166739	0.0152056	0.107296	0.0735002	0.0843443	-0.127698	0.00914771	0.03698	-0.0286339	0.131184	0.0369016	0.113857	-0.0630716	0.036124	-0.0746058	0.0625431	-0.0884407	-0.0887983	-0.126702
CXCL5	2					CXCL5	0.0755606	0.0755683	0.077358	0.199546	-0.0699774	-0.020209	0.265866	-0.140717	0.0170428	-0.0999368	0.0334951	0.22929	-0.070109	-0.02068	0.138474	0.297883	-0.229317	0.0431722	0.173477	-0.0920891	-0.0336124	0.0868004	-0.255494	0.173818	-0.0484866	0.0738423	0.111117	0.0426002	-0.126311	-0.00609505	0.0975727	-0.215616	0.14389	0.00247393	-0.135781	0.0335909	-0.096047	0.118506	0.201578	0.105364	-0.13636	0.0608119	-0.133317
CXCL6	3					CXCL6	0.0406142	-0.00432031	0.132442	0.25001	-0.202723	-0.0264397	0.0775617	-0.138424	-0.0752539	0.0289238	-0.23098	0.25842	-0.0506607	0.0572354	-0.0616988	0.191914	-0.0791843	0.204112	0.203375	-0.202046	0.271127	-0.0137377	-0.151779	-0.0338099	0.050328	-0.054119	0.0104552	0.0777334	-0.21993	-0.0197437	0.00366975	-0.149002	0.256071	0.0841276	-0.0566648	-0.00116986	0.0660141	0.109082	0.0465989	0.231184	0.106395	0.0756484	-0.205734
CXCL9	1					CXCL9	-0.0145367	-0.0041395	-0.0754875	-0.240543	0.0251533	0.26214	-0.307044	0.0914359	0.0239026	0.126174	0.111638	-0.14413	0.150272	0.0195342	-0.064626	-0.231714	0.127908	0.0139975	-0.0499987	-0.0570015	0.165039	-0.187706	0.205587	-0.177764	0.0273602	-0.07514	-0.314666	-0.130418	0.159299	0.145429	-0.0746918	0.105472	0.0506977	0.00138247	-0.0348846	0.0611266	0.137387	-0.103323	-0.172465	-0.0994882	0.120684	-0.0119152	-0.0958547
DAB2	2					DAB2	-0.0153373	0.112153	-0.0298213	0.102829	-0.131011	-0.0217985	0.20094	-0.04136	0.00508113	-0.0679028	-0.0877637	0.19439	-0.0570438	-0.0171636	0.0727472	0.271538	-0.137301	0.13794	0.1457	-0.051397	0.10741	0.0484858	-0.123408	0.131087	0.0788371	0.079813	0.122776	0.0282125	-0.0617832	-0.103409	0.106632	-0.195182	0.260002	-0.0743595	-0.123667	0.0448123	0.0466306	-0.0780895	0.0990243	0.0645151	-0.0654113	-0.0181031	-0.193184
DAPP1	2					DAPP1	-0.0301019	0.158493	0.0458157	0.0477228	-0.0925747	0.157156	0.067825	-0.204395	-0.0198152	-0.0423595	-0.0974741	0.0582452	-0.188329	0.0236446	0.136549	0.219152	-0.124753	0.0462087	0.316598	0.031767	0.0595461	0.0623519	-0.0467768	-0.0104221	0.00804244	0.0936827	0.213553	-0.0831863	-0.0599782	0.104956	0.0803145	-0.260114	0.407594	-0.0667117	-0.117918	-0.0472554	0.268243	-0.00910791	-0.0488995	0.134704	0.0552888	0.0513344	-0.153314
DCBLD2	1					DCBLD2	-0.118363	-0.156471	0.0351869	0.117717	-0.0270125	0.113802	-0.277991	-0.00247708	0.0813636	-0.0661227	-0.0662735	-0.0165744	0.0278272	0.0179098	0.063267	-0.262771	0.0981144	-0.142512	-0.0621336	0.128978	-0.0684492	-0.0405669	0.0595671	-0.0226933	-0.0418158	-0.119444	-0.158564	-0.0761369	0.0481104	0.102082	-0.188886	-0.0270606	-0.0107537	-0.0845232	-0.013281	-0.0746069	0.290689	-0.105189	-0.133655	0.0461575	0.161209	-0.0283189	0.0822239
DCN	1					DCN	-0.0357235	0.205242	-0.0779914	-0.0284311	0.0768766	0.093455	-0.0521116	-0.0142647	-0.0408609	0.0930651	0.00616672	-0.163876	-0.0563846	0.134975	0.0260406	-0.107454	0.100871	0.00357063	-0.121503	-0.0159506	-0.021536	-0.287315	-0.0180051	-0.165665	0.0922047	0.0139475	-0.17305	-0.0744356	-0.0423713	0.18404	0.0518978	0.15874	-0.0723709	-0.0934122	0.12088	0.0194633	0.0718226	-0.0837971	-0.130882	-0.325238	0.0432607	0.0176999	0.021951
DCTN1	2					DCTN1	-0.118562	0.105361	0.129701	0.159905	-0.0532619	0.0118815	0.332864	-0.17044	-0.0404299	0.0222135	-0.0201257	0.241304	-0.119848	0.0433326	0.145644	0.340371	-0.227285	0.0899292	0.121173	-0.0961206	-0.0167111	0.0650537	-0.261063	0.155091	0.00321848	0.0957842	0.118109	0.046641	-0.143144	0.000263729	0.0957643	-0.147157	0.147084	-0.0827259	-0.081573	0.143566	-0.0578429	0.0508648	0.159619	-0.0500921	-0.0873107	-0.00173871	-0.21858
DDC	3					DDC	0.207978	-0.219808	0.0280928	0.101448	-0.0369685	0.192177	-0.0957452	0.121017	-0.0170901	0.0425206	-0.0931732	0.220395	-0.0537195	-0.0701669	0.142767	-0.0194994	0.0241118	-0.0395483	-0.114334	0.046286	0.116045	0.0962671	0.0164951	0.270213	-0.0304463	0.118664	0.0356858	-0.0474221	-0.0373575	-0.138088	-0.0182258	-0.139809	0.0356021	-0.0503997	-0.0765072	-0.0691707	0.143913	0.0555654	-0.123547	0.153311	-0.0433862	-0.0923566	-0.168729
DDX58	1					DDX58	-0.394396	0.18926	0.0112468	-0.245091	-0.114504	0.132697	-0.118493	0.0846488	-0.0280751	0.0139467	-0.154852	-0.202023	0.042465	-0.0895507	0.0814414	-0.135699	0.0403836	0.0754957	0.111261	0.109304	0.276946	-0.0988274	0.209117	-0.335646	0.152851	-0.0217704	-0.116012	0.0245516	-0.0053753	0.11565	-0.102592	0.00350687	0.201852	-0.00774257	-0.0124902	-0.099962	0.234641	-0.0648034	-0.14537	-0.0828662	0.0849368	-0.0273239	-0.0683487
DECR1	2					DECR1	-0.0638738	0.147496	0.0136983	0.119146	-0.0520614	0.163523	0.251192	-0.285566	-0.0158432	0.123193	-0.156373	0.138935	-0.123196	0.0327709	-0.0215528	0.280062	-0.265799	0.156325	0.176699	-0.138976	0.0715293	-0.0621738	-0.14579	-0.165938	0.0619947	-0.0362314	-0.00486337	-0.0565119	-0.193897	0.0948489	0.0215458	-0.0536839	0.221537	-0.0613225	-0.147993	0.0280016	0.0198855	0.0924453	0.124155	-0.111554	0.0627827	-0.0104826	-0.298426
DFFA	3					DFFA	-0.0831135	0.137263	0.108775	0.0757474	-0.179374	0.127831	0.0280004	0.0207277	0.0306446	-0.0473029	-0.106163	0.121535	0.0216015	0.0237475	0.106048	0.150297	-0.0154386	0.102838	0.214775	-0.0065872	0.181107	0.0550491	-0.144934	-0.00686854	0.0576316	0.0269512	0.0584551	0.0390013	-0.108183	-0.032423	0.0826067	-0.197356	0.251249	-0.0484949	-0.132819	0.0278771	0.205103	-0.0925885	0.026418	0.0464432	0.115492	-0.0610006	-0.184667
DGKZ	3					DGKZ	0.0428093	0.0946133	-0.0141093	-0.0482584	-0.0663904	0.044642	-0.0887646	0.0680438	-0.0776584	-0.227759	-0.0446399	0.0815394	0.0713694	-0.0466725	0.14641	0.141538	0.0216652	0.110177	0.123425	-0.0588772	0.139637	0.0673472	-0.116732	0.130157	0.109784	0.0571546	-0.0539596	0.068693	-0.0443801	0.00115996	0.12292	-0.185117	0.166905	-0.00876075	-0.105381	0.022289	0.128786	-0.162404	0.0720413	-0.00932886	0.053338	-0.099558	-0.126885
DIABLO	2					DIABLO	0.0122994	0.065846	0.028073	0.0820519	-0.0709405	0.0254126	0.181599	-0.105217	-0.0990599	-0.056838	-0.110223	0.236797	-0.0918394	-0.0471919	0.113575	0.276763	-0.168924	0.122851	0.116306	-0.0520306	0.076602	0.0804567	-0.15124	0.16427	0.0862654	0.126107	0.0872219	0.0156723	-0.0732203	-0.0593926	0.100338	-0.20198	0.283563	-0.0150143	-0.149011	0.0571595	0.0486481	-0.0281195	0.140446	0.0314259	-0.0264411	-0.054461	-0.235046
DKK1	3					DKK1	-0.0336178	0.135473	-0.0251687	0.153166	-0.200118	0.0715759	0.100604	-0.0975658	-0.0307987	-0.127483	-0.0319273	0.0487537	-0.0418634	-0.02048	0.0394835	0.177538	-0.103804	0.0815301	0.150382	0.0373268	0.158047	-0.030863	-0.112667	-0.0772393	0.0977259	-0.0650964	0.0122824	0.0542364	-0.173403	0.0467745	0.0580273	-0.0502244	0.222484	0.0200755	-0.113818	0.0311284	0.0570928	0.0135232	0.0913786	-0.00516265	-0.0123221	-0.0319298	-0.206245
DNER	3					DNER	0.25642	-0.181428	0.0319966	0.126275	0.0378745	-0.197628	-0.0614164	-0.0251317	0.0407789	-0.101063	-0.0793727	0.0292807	-0.0139199	0.183928	-0.0673069	-0.0680516	0.167659	0.00725213	-0.0143946	-0.111888	-0.165989	0.145923	-0.316662	0.140445	-0.0288512	0.0854925	0.0390707	0.0920551	0.0847005	-0.0979996	0.0689644	0.057286	-0.167264	0.0389002	-0.0452363	-0.0361482	-0.0948057	0.110555	0.0722206	0.154801	-0.142501	0.0502448	0.103476
DPP10	3					DPP10	0.136593	-0.112069	-0.0315682	-0.0122148	-0.074605	-0.134337	-0.322369	0.31714	-0.0718674	-0.0782264	-0.112799	0.0734675	0.0910869	-0.0883525	-0.0733372	-0.307909	0.277568	-0.0145673	-0.0280686	-0.0966802	-0.0624145	-0.0772877	0.00608454	0.178715	0.0765598	0.136147	-0.262843	0.0280057	0.00987378	-0.123028	-0.136779	-0.0650745	-0.102262	0.112417	0.0170459	0.0144613	0.234564	-0.0556018	-0.128079	0.0735788	0.117873	0.00307653	0.105812
DPP6	3					DPP6	0.050838	-0.160555	0.0246186	0.192026	-0.0759069	-0.22674	-0.146563	0.061283	0.15276	-0.130173	-0.0779979	0.196886	0.167205	0.00663929	-0.180663	-0.156471	0.163631	0.02245	-0.0771065	-0.0204332	-0.270818	-0.0412586	-0.112621	0.0576122	0.0227518	0.0120033	-0.257269	0.112449	-3.04421e-06	-0.15618	-0.165723	-0.0309542	-0.122694	0.0187665	0.00453976	0.0806777	0.0661762	0.152413	0.118615	0.0476279	0.0363886	0.116912	-0.0423549
DPP7	3					DPP7	-0.0551539	0.0882039	-0.0531783	0.00544532	-0.147453	0.0512866	0.0124407	0.0343929	0.0648999	-0.140254	-0.0880065	0.15364	0.0398581	-0.0375879	0.0599353	0.0919968	-0.0700418	0.094929	0.0820499	0.0330617	0.232683	-0.0140204	-0.0469059	0.143613	0.0845348	-0.0770018	0.0749323	0.020671	-0.104204	-0.119983	0.108107	-0.173594	0.171366	0.0790534	-0.0966379	-0.0111889	-0.00813091	-0.148506	0.080229	0.0099437	-0.00315668	-0.0658955	-0.115905
DSG4	3					DSG4	0.0478973	0.0224825	0.139939	0.215738	-0.00916694	-0.0185027	0.167892	-0.25026	-0.0894781	0.0311749	0.068431	0.0438835	-0.162767	0.0419854	0.0803386	-0.00948115	-0.219779	-0.196184	0.0543815	0.0311487	-0.106802	0.159721	-0.357039	0.14462	-0.154557	-0.122906	0.167365	-0.0653475	0.0941454	-0.0130075	-0.0399712	-0.0164372	-0.127161	0.0985587	0.051341	-0.105847	-0.0784522	0.0344372	0.0259122	-0.054104	-0.0851326	0.00994491	0.102134
EDAR	3					EDAR	0.267168	-0.118482	-0.0321226	0.16349	0.0665613	-0.118951	0.165304	0.0111183	-0.155453	-0.217825	0.0624771	0.207807	-0.0668965	0.0489491	0.0975427	0.289187	-0.134092	-0.0491738	-0.00818219	-0.146886	-0.000657211	0.137411	-0.218804	0.335286	-0.0287352	0.017056	0.120125	0.0245273	-0.0615872	-0.081709	0.166862	-0.0256297	-0.0971566	0.00526423	0.0132333	-0.031176	-0.204624	0.127307	0.0957773	0.0537138	-0.134162	-0.0459422	0.00915729
EDIL3	3					EDIL3	0.0168075	-0.103723	0.14772	-0.130373	-0.0188487	0.100915	-0.0951041	0.106789	0.0307453	-0.0836495	-0.0138894	0.103663	0.0403961	-0.170177	0.106028	0.0403244	0.211293	-0.0611465	-0.0993423	0.027381	0.176697	0.114609	0.0575924	0.0295926	-0.00504245	0.102035	0.00378759	0.0105353	0.061838	-0.0231577	0.148764	-0.0910277	0.135798	0.112352	0.00487873	0.012408	0.0795046	-0.0112179	-0.124294	-0.0749061	0.00480643	-0.0426045	-0.182011
EGFL7	3					EGFL7	-0.256956	0.0987465	0.0557162	0.0833386	-0.205562	0.0385443	-0.0267998	-0.0824139	-0.0263531	0.170682	-0.168018	-0.0437262	0.103019	0.200389	-0.199789	-0.168511	0.174358	0.0576261	-0.0352421	-0.0556051	0.113769	-0.0061629	-0.102581	-0.165805	0.0125608	-0.0176935	-0.182422	0.060391	-0.0646222	-0.167896	-0.0862736	-0.0736168	0.0199661	-0.0730057	0.147207	-0.0477092	0.113171	0.0280204	-0.0582298	0.148217	0.20573	0.00727956	-0.0941557
EGLN1	3					EGLN1	0.00703435	0.0625935	0.128747	-0.00118427	-0.154152	0.0626065	-0.176932	0.10126	-0.0547386	-0.100049	-0.0151803	0.122925	0.0960825	-0.0818188	-0.00791426	0.0566924	0.0531648	0.0982342	0.156062	-0.0399707	0.196326	-0.0714689	-0.0349518	-0.00128308	-0.0372972	-0.135889	-0.0616553	0.119801	-0.090085	-0.0903128	0.0350231	-0.127643	0.201452	0.0622936	-0.0801445	-0.0838662	0.174297	-0.188171	0.0225993	0.00479112	0.237046	-0.048899	-0.0738363
EIF4EBP1	2					EIF4EBP1	-0.136506	0.143264	0.184326	0.060477	-0.225396	0.0748982	0.127273	-0.142114	0.0018387	-0.0121319	-0.317546	0.0126637	-0.10074	0.0242842	0.169473	0.226695	-0.0324756	0.183934	0.194625	-0.0465124	0.116783	-0.0694058	-0.0983075	0.0851512	0.065557	0.0895097	0.170987	0.0313466	-0.0235126	0.00681459	0.184965	-0.157176	0.404476	0.00101514	-0.0966406	0.0110848	0.179365	-0.00223321	0.0148023	0.17574	0.0277499	-0.0104287	-0.175987
EIF4G1	2					EIF4G1	-0.0790582	0.161159	0.13423	0.256742	-0.158826	0.202704	0.285305	-0.259149	-0.0128082	0.0543434	-0.0562393	0.126476	-0.0930822	-0.0123471	0.142337	0.390487	-0.247612	0.186463	0.120659	0.0233833	-0.0647105	-0.00771845	-0.214674	0.106231	-0.0137302	0.135177	0.133865	-0.0182411	-0.0639281	0.0188761	0.195387	-0.201697	0.317588	-0.000482489	-0.207892	0.0807388	-0.0770764	0.121499	0.169819	0.0481072	-0.108652	-0.0387632	-0.278407
EIF5A	3					EIF5A	0.226164	0.104294	-0.228769	0.073763	-0.0257884	-0.0935808	-0.0152084	-0.028708	0.0490277	-0.0552792	-0.000456616	-0.0985089	0.140473	-0.137951	0.341693	-0.0989837	0.0250004	0.0968707	0.0738198	-0.076228	-0.00901585	-0.0318234	-0.0707661	0.0863536	0.0385145	-0.0212544	-0.10237	-0.0879679	0.114848	0.0128178	0.0772591	0.0542756	0.100057	-0.0579443	-0.0746565	-0.159772	-0.102641	-0.148002	0.121144	0.0925156	-0.19781	-0.0140023	-0.0581886
EMR2	3					EMR2	0.152285	-0.209841	0.0255754	0.144398	0.0970328	0.00791046	-0.094353	0.104506	0.0437804	0.107366	0.00142857	0.0334796	0.201808	-0.027839	-0.120268	-0.0330018	0.110916	0.101273	-0.0505056	0.0254452	-0.0110456	-0.110576	0.0792348	-0.123917	0.170676	-0.014462	-0.212878	-0.0231174	-0.0144975	-0.196079	-0.081891	0.044583	0.108169	-0.106845	0.00258277	0.171798	0.0622122	0.0309038	-0.113927	0.137908	0.00391263	-0.0258508	-0.0876898
ENAH	3					ENAH	-0.165489	0.243961	0.0285633	0.0707422	-0.125258	0.136698	-0.0306758	-0.145207	-0.0349455	-0.0540445	-0.18534	0.0493566	0.00455574	0.0484796	0.112089	0.236692	-0.024369	0.112455	-0.0140468	-0.143603	-0.00328552	-0.0702951	-0.18801	0.0339782	0.0680785	0.0184122	-0.106824	0.0517171	-0.080082	0.00883687	0.119429	-0.0484059	0.254686	-0.150497	0.00779695	-0.0184814	0.0993363	-0.0400927	0.109381	-0.0456182	0.0397577	0.0980405	-0.167172
ENO2	2					ENO2	-0.120412	0.0690414	0.0973332	0.113721	-0.0161505	-0.00384346	0.177742	-0.152419	-0.00388253	-0.0638571	0.00489129	0.295244	-0.0641497	0.00481644	-0.0185813	0.296833	-0.215485	0.0884151	0.163759	0.00210685	0.0663834	0.0917154	-0.0906031	0.0331525	0.052127	0.0250791	0.0951515	-0.00556054	-0.121877	0.000138321	0.0833204	-0.188902	0.255794	-0.0172223	-0.0992128	0.136685	0.026189	0.105037	0.111881	0.00730391	0.0234121	0.00640093	-0.16502
ENPP7	3					ENPP7	0.0359816	-0.161532	0.131619	0.150798	0.120328	-0.0470093	-0.0905948	0.0692385	-0.138692	0.0818742	-0.252295	0.180971	-0.244704	0.042035	0.0221806	-0.0994851	-0.013001	0.0295335	-0.173748	-0.134601	0.0400898	0.101254	0.0209945	0.141554	0.162403	0.116816	-0.0946006	-0.0905106	-0.119117	0.0560158	-0.153553	-0.0420525	-0.123646	0.17247	-0.0196154	-0.0084241	0.136328	0.000906604	-0.0768524	-0.0216708	0.206224	-0.0264835	0.0113818
ENTPD2	3					ENTPD2	0.108036	0.0622567	0.00891224	-0.115339	0.00743922	0.101902	-0.225403	0.0917848	-0.103903	-0.0999144	-0.0377185	-0.0268678	-0.00763602	-0.0725098	0.0555199	-0.187952	0.240435	-0.134102	-0.119547	-0.0117989	-0.114381	-0.0240542	-0.0984871	0.233581	-0.0735797	0.0830078	-0.25243	-0.119507	0.102173	0.0223847	-0.030777	-0.0268801	-0.131824	0.0854183	0.0335422	0.0141476	0.291583	-0.0950544	-0.121107	-0.143059	0.137113	-0.0297418	0.113719
ENTPD5	1					ENTPD5	-0.09444	0.172721	-0.110392	-0.338412	0.167216	0.239896	-0.0638526	0.156105	0.081475	0.0315538	0.000947155	-0.133149	0.147745	-0.106379	0.00388952	0.0204548	0.122513	-0.0441197	0.017088	0.120062	0.203528	0.0558445	0.280029	-0.154535	0.20949	0.068623	-0.00727734	-0.0242459	-0.0850567	-0.079758	0.0320519	-0.0715329	0.122833	-0.00440177	-0.0765144	0.134936	0.0794086	-0.135917	-0.15892	-0.155417	0.0782127	-0.0569986	-0.00707103
ENTPD6	1					ENTPD6	-0.10406	0.0534146	-0.0994795	0.0761784	-0.0486806	0.19804	-0.48693	0.0900112	0.116859	-0.0962017	-0.0610707	-0.172398	0.249662	-0.0608445	-0.019043	-0.305002	0.0964549	-0.132788	-0.0480471	0.0114276	0.207118	-0.0240522	0.198843	0.0112068	0.105065	-0.0314272	-0.245656	-0.0950487	0.126942	-0.0609533	-0.0754429	-0.0820376	0.075593	-0.119993	-0.0910039	-0.0458966	0.22862	0.00141454	-0.101157	0.0678888	0.178386	0.118608	0.0312028
EPO	3					EPO	0.0153749	0.0119451	-0.0883128	0.246832	-0.130587	-0.0523845	-0.0558563	0.00124362	0.0517461	0.0681242	-0.185801	-0.105858	0.194274	0.0172352	-0.123715	-0.133068	0.211544	0.0112413	-0.222892	-0.0958073	0.0819511	-0.0147361	0.11763	-0.0559659	0.142035	-0.0725389	-0.207319	0.0493538	0.081815	-0.166287	-0.180409	0.263311	-0.0393722	-0.128176	0.0996023	0.0832719	0.114429	-0.119838	0.059697	0.142806	0.125351	-0.0149201	-0.193432
ERBB2IP	2					ERBB2IP	-0.0479116	0.0718404	0.14806	0.141928	-0.0768033	0.109743	0.357406	-0.19156	-0.0635596	0.000164053	-0.121091	0.118656	-0.0911033	0.0325153	0.133054	0.322814	-0.222732	0.128076	0.186514	-0.0800193	0.109577	0.133643	-0.16573	0.0832064	0.0885047	0.123257	0.195887	0.102865	-0.102673	-0.0297388	0.142402	-0.11063	0.233015	-0.083465	-0.0819328	0.0189336	-0.0320939	0.0876195	0.111817	0.0947703	-0.0446717	0.0685405	-0.218192
F2R	3					F2R	-0.0259956	-0.0956891	0.108608	0.325377	-0.138012	0.00560341	0.119467	-0.126719	0.00387372	-0.0678851	-0.0816323	0.197836	-0.0160102	0.0540812	-0.0860605	0.216631	-0.171563	0.0780783	0.0271958	-0.135184	0.0380789	-0.0267186	-0.107956	-0.0518411	0.011429	-0.0723659	-0.0272419	0.0333444	-0.0244099	-0.0149933	0.0109918	0.0103649	0.169125	-0.117412	-0.0908432	0.0575162	0.015681	0.0774605	0.0259523	0.140807	-0.0449616	-0.0465163	-0.245128
F3	1					F3	0.143664	-0.0917762	-0.169204	-0.0734853	-0.000189565	0.0699957	-0.26326	0.0477294	-0.0253829	-0.0416701	0.0218681	-0.149103	0.103425	-0.0265287	-0.173501	-0.0893289	0.312287	-0.030393	-0.0727585	-0.0192133	-0.0337518	-0.090231	0.0101753	-0.0203531	0.0650095	-0.103479	-0.154737	0.031731	0.220297	-0.0578401	0.0810525	0.20103	-0.011643	-0.0797291	0.129814	0.0372344	0.0613176	-0.0935878	-0.18524	-0.0115826	-0.112503	-0.0884965	-0.0395332
FABP2	3					FABP2	0.0751753	-0.0150191	0.0573398	0.295563	-0.11972	-0.12978	-0.0346479	-0.162363	0.0865235	-0.0562835	-0.10651	0.0101066	-0.130617	-0.0599696	0.145666	0.120143	-0.172191	-0.09535	-0.0747775	-0.237681	-0.143971	0.076997	-0.189204	0.0310123	-0.164862	-0.0286695	0.0466118	-0.128516	0.0734423	0.0687181	-0.0329567	0.129315	-0.0838997	0.00562009	-0.0496064	-0.0813707	-0.176249	0.126676	-0.0314229	-0.026183	-0.0809342	0.00738368	0.0451535
FABP6	1					FABP6	-0.0142248	0.131118	-0.0762372	0.0195311	0.0608003	0.0288533	0.0284694	-0.0577607	0.0203759	-0.0661723	-0.121412	-0.122318	-0.099539	0.16502	0.112439	0.0628611	-0.0344334	-0.0371215	-0.156787	-0.044583	0.0738736	-0.182581	-0.0186712	-0.147954	0.207982	-0.0849884	-0.164105	-0.0868863	-0.165282	0.0777071	-0.0329982	0.260028	-0.0431701	0.0631963	0.0478643	-0.00147287	-0.0541129	-0.00656885	-0.00847948	-0.13181	-0.0199912	0.0332205	-0.0863277
FABP9	3					FABP9	0.0575963	-0.0936268	0.145527	0.177828	0.00933815	0.0142668	0.0696187	-0.250279	-0.0633093	0.0912051	-0.0566012	0.0637493	-0.159068	0.0991986	-0.0675268	-0.117867	-0.124981	-0.0144243	0.21728	-0.118407	-0.048035	-0.00491759	-0.222348	0.111652	-0.0195562	-0.0115478	0.129829	-0.00995923	0.11564	-0.0703931	-0.055131	0.065395	0.051234	0.00687188	-0.104211	0.00450778	-0.0475209	0.0630301	-0.017719	0.159244	-0.237613	0.14773	0.0630094
FAM3B	3					FAM3B	0.22662	-0.156058	0.0548524	0.382403	-0.0544169	-0.230009	-0.0403278	-0.0371635	0.0599878	0.142971	0.0676416	0.165977	-0.169363	-0.0618172	0.0624856	0.0144384	-0.0700604	-0.142258	-0.122553	-0.039265	-0.0360844	-0.0008194	-0.218534	0.0636234	-0.189799	-0.137371	0.0223703	-0.19825	-0.14771	-0.00214654	-0.0151938	0.000317826	-0.219215	0.0712015	-0.0585608	-0.141729	-0.0061451	0.105264	-0.0386182	-0.0102963	-0.0541639	-0.0668523	0.131261
FAM3C	1					FAM3C	0.0328382	-0.0969977	0.0466127	0.165838	-0.0462242	-0.13631	-0.186968	-0.093854	-0.0359278	-0.0737817	0.10121	0.0872486	-0.024949	-0.0168324	-0.0894427	0.0600181	-0.18049	-0.0195277	-0.0715536	-0.0316971	0.0395746	-0.138936	0.0262837	-0.108922	-0.0804286	-0.301855	-0.165802	-0.126526	-0.0415706	0.0810032	0.0296539	0.128262	0.0675745	0.00520386	-0.0876271	-0.0120992	-0.0342186	0.0613125	-0.0395632	-0.0909783	-0.0577975	-0.0743565	0.0425496
FBP1	3					FBP1	-0.0813832	-0.0466311	0.033971	-0.204485	-0.0687428	0.193246	-0.101488	-0.00720043	-0.0497358	-0.165411	0.115732	0.00208605	0.0809517	0.00250654	0.0525269	-0.0645575	0.174612	0.0310087	0.0203338	0.108457	-0.0141776	-0.00781963	0.0877494	0.128242	0.0793158	0.0161036	-0.10724	0.0821202	-0.0436141	0.0446169	0.0679852	0.00748638	0.07885	0.0910402	0.0222508	0.0889863	0.114227	0.0739278	0.101612	-0.0363063	-0.113552	0.0188108	-0.107926
FCGR2B	3					FCGR2B	0.0272788	-0.16142	0.221419	0.142117	-0.00827476	-0.11024	-0.0260035	0.0419305	0.0719582	-0.00515123	-0.154209	-0.0238933	0.0424216	0.111159	0.188491	-0.069444	-0.0242844	0.129346	-0.0588578	-0.214825	0.185621	-0.0760431	-0.0783392	-0.00931554	-0.0311418	0.000270926	-0.120632	0.0189676	0.0861005	0.138643	-0.0777387	0.203726	-0.189869	-0.038865	-0.00539419	-0.102384	0.0259044	0.0227887	-0.0615881	-0.0149588	0.0161941	-0.00873863	-0.105663
FCRL1	3					FCRL1	0.142128	-0.400726	0.114965	0.113051	0.0852286	-0.149521	0.0118209	0.0596935	-0.135999	-0.0725636	0.0720593	0.298722	0.0662679	0.0542298	-0.267921	-0.0335232	0.0277688	-0.00152464	-0.0508895	0.0414013	0.0316161	0.0930688	-0.000863301	-0.208262	0.0541756	-0.0557258	-0.051075	0.123893	0.122593	-0.168306	-0.264159	0.122314	0.153507	0.0273969	0.0152476	0.086943	0.000442815	0.0939867	0.0178764	0.275264	-0.0607484	0.047151	-0.150157
FCRL3	3					FCRL3	0.172253	-0.0832917	-0.134691	-0.0719526	-0.0494456	-0.300086	-0.122797	0.14929	-0.151094	-0.0845641	0.00449423	0.0906641	0.0314664	-0.223056	-0.0323526	-0.0060297	0.155219	0.0155049	0.0688144	-0.0868527	0.105609	-0.0464691	-0.0768368	-0.0485624	0.0376386	0.130714	0.0602085	0.122058	0.105543	-0.0926613	-0.00112925	0.0613663	0.0812736	0.173296	-0.219302	-0.0117312	-0.0876239	0.0373866	0.124101	0.086959	-0.11069	-0.00307462	-0.0860111
FCRL6	1					FCRL6	-0.0296891	0.231026	-0.0758042	0.125931	-0.136619	0.157559	-0.117076	-0.0625046	0.127427	0.256427	-0.0820699	-0.268226	0.17811	-0.180929	-0.124158	0.0286805	0.271145	0.0673713	-0.0716616	-0.118874	0.0847781	-0.145071	-0.0683352	0.00815516	0.120906	0.178138	-0.135014	-0.122001	0.178998	-0.137768	0.13777	0.0707407	0.0876701	-0.12686	0.0787956	0.0482975	0.0293584	-0.163455	-0.155409	-0.00658594	0.0023446	-0.0882	-0.005641
FES	3					FES	0.0733428	0.168397	-0.0618893	0.00477116	-0.0101396	0.0161128	-0.0302549	-0.0483898	-0.148345	-0.133902	0.162693	0.0611036	-0.0949912	0.0221847	0.0785246	-0.0314372	-0.0708775	0.211582	0.195489	-0.0326092	0.168576	-0.0280195	-0.0832172	-0.0821984	0.114157	-0.0487936	0.0243503	0.128409	-0.0340564	0.133082	0.0843946	-0.0697643	0.132976	0.109434	0.107223	-0.0600024	-0.114403	-0.117845	0.10177	-0.00418742	-0.0417295	-0.00131136	-0.0560717
FGF19	3					FGF19	0.13236	-0.232063	0.1739	0.153272	0.162841	-0.137969	0.195247	-0.115561	-0.0406493	0.190772	0.0101772	0.14557	-0.0512199	0.0902956	-0.17674	-0.00296233	-0.109181	-0.111223	0.0539029	-0.0589561	0.0262192	0.120132	-0.140759	-0.182441	-0.0240133	-0.00841436	0.0912803	0.104155	-0.138767	-0.0827852	-0.207339	0.0102025	-0.053531	0.192849	-0.0314061	0.0911903	-0.0137876	0.152147	0.0360317	-0.0290775	0.193041	0.115265	-0.0536238
FGF2	3					FGF2	-0.300238	0.0843717	0.18232	0.109309	-0.0749148	-0.155651	0.235997	-0.158882	-0.104063	0.156754	-0.0676712	0.12284	-0.0859641	-0.124449	-0.0262537	0.244697	-0.0488715	0.164124	0.158397	0.00184259	0.024847	0.0564025	-0.0610615	0.0284432	0.0435394	0.0135805	0.0940533	0.136786	-0.0335474	-0.180471	-0.0077397	-0.160761	0.233268	0.0158788	-0.047674	0.0467788	-0.0899325	-0.0223128	0.00498945	0.194221	-0.0445025	0.000274641	-0.0808042
FGF21	1					FGF21	0.176834	-0.046309	-0.0225934	0.217011	0.0878629	-0.163348	-0.0572915	-0.249254	-0.117264	0.052552	-0.105308	0.0824462	-0.0143029	0.0336829	0.0456012	0.0672407	-0.142624	0.0847628	-0.00641843	0.0492146	0.0373963	-0.2067	0.0642505	-0.0710099	0.0425251	-0.119531	-0.0701601	-0.0212768	-0.194433	0.0609651	0.000291429	-0.0510973	0.0418413	0.111701	-0.0380168	-0.0736005	0.0247078	0.121395	0.0203463	-0.0559948	0.0559177	-0.0703088	-0.0568325
FGF23	3					FGF23	0.0799012	-0.107588	-0.0146141	0.0864303	-0.00712227	-0.0787701	-0.156753	0.0415702	-0.0620093	0.12729	-0.0360387	-0.00655001	0.143775	0.0577963	-0.210943	-0.143186	0.176033	-0.0358632	-0.219832	-0.0916197	0.0820485	0.0185883	0.0868714	-0.0997942	0.105184	-0.149481	-0.162085	-0.0284246	0.0620541	-0.17131	-0.0641155	0.181582	-0.0891442	0.061289	0.0901891	0.0341056	0.10753	-0.0415963	-0.0972407	0.121222	0.145013	-0.0784202	-0.0414359
FGR	3					FGR	-0.0662023	0.139722	0.0606663	0.00613458	-0.161026	0.078888	0.0585351	-0.0165491	-0.028747	-0.140071	-0.110456	0.0593744	0.0517523	-0.0778606	0.04674	0.13647	0.0480076	0.168167	0.233434	-0.0344653	0.211225	-0.016986	-0.0191549	0.0272354	0.0877548	0.00349605	-0.0151157	0.122282	-0.0731243	-0.0631084	0.102467	-0.147772	0.302994	-0.0396481	-0.0738395	0.0529741	0.164714	-0.139074	0.0289807	0.0884174	0.103176	0.0612981	-0.124741
FIGF	3					FIGF	-0.0483126	-0.0095966	0.148125	0.0371344	0.0220278	0.0584636	-0.194303	0.0311389	0.0915744	-0.0943583	0.0579191	0.113673	-0.0788739	-0.0237625	0.10262	-0.0345744	-0.03524	-0.260358	0.00542225	-0.0310202	-0.0236414	0.186192	-0.0914368	0.0656678	-0.101166	-0.0660982	0.0497729	-0.0798791	-0.0321794	0.175873	0.0918729	-0.0148785	-0.0830402	0.114213	0.0410263	0.00531033	0.0617155	0.055732	-0.0746194	-0.132963	0.0348114	0.0755275	0.0932727
FKBP1B	3					FKBP1B	-0.126347	-0.0565114	0.219443	0.176144	0.0314419	0.020216	0.11729	-0.037789	-0.0417355	-0.0577725	0.0115903	0.204671	-0.149644	0.0365672	0.00284222	0.081791	-0.0452665	0.19969	0.0534299	0.0163957	0.00962366	0.00961897	-0.115716	-0.00185111	0.0804274	-0.00502882	0.0496366	0.0925917	0.0489675	0.0817208	0.0498074	-0.134701	0.189004	0.03359	0.0596591	0.0276887	0.0125922	0.0487282	0.0106837	0.00445439	-0.139704	-0.0344296	-0.11003
FKBP4	3					FKBP4	-0.161518	0.176221	-0.0131184	-0.113746	-0.187547	0.0893586	-0.141198	-0.0286491	0.0509558	-0.11263	-0.0774438	0.005024	0.0279059	-0.0196787	0.0278459	0.112012	0.0254135	0.124679	0.137115	0.0376917	0.187351	-0.13583	-0.00243795	-0.0212684	0.0502157	-0.0442087	-0.0660298	-0.0359585	-0.00418601	0.00378739	0.0847871	-0.180655	0.310491	-0.0438409	-0.133082	-0.00508889	0.228	-0.170594	0.0117027	0.00161452	0.0754685	-0.0725764	-0.172158
FLT3LG	3					FLT3LG	-0.0409847	0.120422	-0.0111737	0.194083	0.0268936	0.0382443	-0.19754	0.0242882	0.195602	-0.00744794	0.159328	0.131083	0.142171	-0.199916	0.117408	0.110148	0.00480159	-0.150614	-0.0670316	-0.0446209	-0.111674	0.115149	0.0305758	0.107382	-0.11378	0.035373	-0.107495	-0.153765	-0.0154381	-0.0236687	0.104723	-0.206297	0.0926804	-0.139013	-0.0521433	0.0961926	0.0124268	-0.0811861	-0.0140916	0.0174305	0.0247964	0.0278672	0.0940425
FOSB	1					FOSB	-0.120941	0.102247	-0.0243948	-0.160008	0.0386374	0.141371	-0.130373	0.10265	-0.0419185	0.0255568	0.217021	-0.13354	0.107998	0.0335856	0.0194608	-0.0617108	0.00582869	-0.0574383	0.0192822	0.167916	0.0875173	-0.0192541	0.165087	-0.165076	0.158609	-0.214083	-0.0613922	-0.0539938	-0.0995554	-0.0052302	-0.00274385	-0.0714279	0.0729995	-0.035721	-0.102791	0.0444926	0.135776	-0.0750369	0.0134226	-0.0493687	0.0686575	0.0645306	-0.114784
FOXO1	2					FOXO1	-0.0362982	0.0927082	0.113111	0.0176124	-0.0931119	0.092072	0.12311	-0.0758	-0.101037	-0.0419141	-0.113616	0.0915026	-0.0976	0.012431	0.137759	0.219316	-0.113381	0.110894	0.244761	-0.0416185	0.162963	0.111054	-0.0902104	-0.00446767	0.087799	0.0696471	0.125557	0.0463019	-0.111056	-0.0184607	0.0872304	-0.199304	0.313566	-0.0508097	-0.1114	-0.0365293	0.138192	-0.0436833	0.00848049	0.107305	0.0596562	0.0385925	-0.147036
FST	3					FST	-0.110932	0.00955894	0.0263685	0.177347	-0.0349989	0.0270415	0.019927	-0.0873718	-0.028682	0.106206	-0.0490217	0.097196	0.148598	0.00276865	-0.0334614	0.0861086	0.0699063	0.040457	-0.204745	-0.00390466	0.104596	-0.0788022	0.206735	-0.0892539	0.149099	0.0378447	0.0609533	-0.0452961	-0.0918583	0.0385626	0.00952779	0.143131	0.126446	0.0382643	-0.028032	0.0941987	-0.0558746	-0.0261311	0.0167695	0.103618	0.00519424	0.0230669	-0.196669
FXYD5	3					FXYD5	-0.0332893	0.124433	0.00717163	0.0694349	-0.268728	0.0831413	0.102485	-0.0520864	0.0250512	-0.140113	-0.116416	0.0775679	0.00666683	0.0453033	0.0579279	0.136449	-0.124711	0.14959	0.200944	-0.0237861	0.241876	-0.0460283	-0.0656672	0.0124474	0.0509909	-0.0310521	0.0646813	0.0877617	-0.088684	-0.00094467	0.0967325	-0.0984472	0.205244	-0.0359458	-0.0285391	-0.0305097	0.115674	-0.0250555	-0.0278504	0.0187899	0.019297	-0.12482	-0.139146
GAL	3					GAL	-0.168914	0.207661	0.0302456	0.0561011	-0.083988	0.231366	0.116877	-0.0202612	0.0845582	-0.192844	0.0469376	-0.145292	-0.0105016	-0.100746	0.171136	0.17122	-0.0724424	-0.0502275	-0.00155272	0.336379	-0.0230295	-0.0193639	-0.180005	0.140402	-0.0948806	0.0501016	0.232133	-0.00192627	0.101201	-0.103148	0.1989	-0.147713	0.110428	-0.0623465	-0.0403145	0.0472015	0.00645224	-0.0147656	0.00535126	-0.159835	-0.114972	-0.107151	0.103783
GALNT10	3					GALNT10	-0.0837073	0.124911	0.0533879	-0.0253776	-0.170685	0.285565	-0.232158	-0.0209834	0.124851	0.0112102	0.00874851	-0.110077	-0.0607168	0.0272577	0.0915535	0.0227279	-0.0758338	0.103686	0.031469	0.0703983	0.130861	-0.0419668	-0.152142	0.184884	-0.016711	-0.0231561	-0.086652	-0.184874	0.0459893	-0.0239872	0.101113	-0.350467	0.126145	-0.0565881	-0.116536	-0.0609294	0.154022	-0.0445994	0.00199247	-0.00655716	0.0529135	0.0104817	-0.0118939
GALNT3	3					GALNT3	0.121663	0.0275708	0.021068	0.036241	-0.115599	-0.00213007	-0.0381495	0.203769	0.147607	0.0180958	0.0386491	-0.140863	0.167952	-0.136767	0.0836112	-0.222046	0.270887	0.00952871	-0.0293663	0.0111766	0.146562	-0.0664017	-0.0477689	0.143313	0.0610257	0.00992758	0.00307613	0.101949	0.0865722	-0.198231	0.00628711	0.128623	-0.044038	0.0991968	-0.0413218	0.0244288	0.0784031	-0.0966543	-0.0586336	0.0731709	-0.190644	-0.0665163	-0.0867456
GDF2	3					GDF2	0.15045	-0.0689183	0.0122671	0.0231688	0.168746	0.160209	-0.0569549	-0.0954125	0.0189037	-0.0709232	-0.00219552	0.174776	-0.166398	-0.0682923	0.165622	-0.0160096	-0.0279439	-0.2462	-0.00277248	0.0114905	-0.0853252	0.182042	-0.126016	0.256346	-0.0878416	-0.0116151	-0.0398563	-0.176007	-0.0811601	0.0109867	-0.0691069	-0.217325	-0.0416992	0.078567	-0.0984479	0.0136498	0.119749	0.0543044	-0.0432837	-0.079612	0.0648294	0.0462347	0.0324277
GDNF	3					GDNF	0.0321044	-0.0746039	0.0364766	0.145598	-0.131182	-0.0380363	-0.059621	-0.000746674	-0.0146993	-0.0891658	-0.193286	-0.140338	0.0171074	0.0458287	0.00230289	-0.125396	0.14608	0.0153518	-0.000913122	-0.138512	0.217166	0.105985	0.131582	0.068885	0.141207	-0.056343	0.00274832	0.0888137	0.101319	0.149102	0.0492254	0.0824343	0.059202	0.190684	0.0585733	0.0101294	0.0601451	0.0562436	-0.142296	0.226259	0.00486676	0.0785338	0.0188442
GH1	1					GH1	-0.0704293	-0.0424068	-0.0455923	-0.0702949	-0.104923	0.122113	-0.36246	0.113139	0.0861264	-0.0343556	-0.00257248	-0.160276	0.0982139	0.0616345	0.0571416	-0.319774	0.0916239	-0.155569	-0.100569	0.0086489	0.144834	-0.0710356	0.160631	-0.0922557	0.120991	-0.139312	-0.240456	-0.244462	0.129203	0.147099	-0.164981	0.11925	-0.25261	-0.0111182	0.0502791	-0.0754288	0.201194	-0.0810823	-0.178648	-0.148278	0.174917	-0.0858272	0.103937
GHRL	1					GHRL	0.0904063	0.0163653	-0.0293697	0.0557347	0.0982322	-0.196693	-0.0073989	-0.127238	0.000819914	-0.0356463	0.0177341	0.143801	-0.034803	0.0300487	-0.189081	0.127403	-0.187678	0.0331647	-0.0935977	-0.150188	0.0477121	-0.147753	-0.0596992	-0.0103003	0.0856971	-0.117073	-0.124528	-0.102513	0.0605807	0.0185003	0.054422	0.212694	-0.0682012	0.0833081	-0.143312	0.111177	-0.0331872	-0.127272	0.0732713	-0.218699	0.0188287	-0.148415	-0.0311356
GIF	3					GIF	0.119814	-0.0468725	0.101571	-0.0780169	0.210267	-0.123053	0.0156512	-0.108788	-0.0879554	0.0698421	0.0220477	0.206077	-0.16585	0.101951	-0.165165	0.12251	0.0438333	-0.0282038	0.0969191	-0.357912	-0.0222132	0.0475258	-0.1676	0.217136	0.0321365	0.138229	0.0332763	-0.104503	0.0715548	-0.0162868	0.04359	0.0619114	-0.0825396	0.0372864	-0.107446	0.0937734	-0.0530755	-0.0979005	0.0137397	-0.0177751	0.00383013	0.0155169	-0.0122104
GLB1	3					GLB1	-0.0928279	-0.0371203	-0.0581139	0.00835003	0.0279245	0.15771	-0.0657967	0.216801	0.11786	-0.114553	0.0631376	-0.0846692	0.0910106	-0.0471482	0.216625	-0.0457885	0.123125	0.0512717	-0.0610893	0.165395	0.131479	0.0322512	0.112041	0.0819181	0.149431	-0.00555659	0.000807766	0.0334353	0.000253334	0.0575404	0.056212	-0.147227	0.0219192	0.0410939	-0.0769314	-0.0592784	0.142111	-0.0231668	0.0260083	0.00463742	-0.0198662	-0.192859	-0.224797
GLO1	3					GLO1	0.0402582	0.0990316	0.0552517	0.0881561	-0.201126	0.144061	0.0142571	-0.202989	-0.162226	-0.115936	-0.170295	0.110707	-0.0344279	0.0545908	0.0463527	0.197344	-0.095078	0.054962	0.204352	-0.0995566	0.13875	-0.00266691	-0.143137	0.0558235	0.0480003	-0.0249693	0.0590558	0.107871	-0.0816584	-0.0472221	0.0873293	-0.0592463	0.269586	0.0730854	-0.0639906	0.00960195	0.0576056	-0.00314025	0.0119037	0.120584	0.118046	0.0182034	-0.155588
GLRX	3					GLRX	0.00360827	0.0245085	-0.0730071	0.0410743	-0.11299	-0.00412188	-0.0854163	0.0879571	-0.0671482	-0.129084	-0.0452835	0.0670568	0.0374676	0.00213978	-0.00944407	0.0644752	0.0130805	0.0971939	-0.140441	0.128696	0.210935	-0.135191	0.0157398	-0.0664316	0.0999698	-0.0937112	-0.0897304	0.0418278	-0.0254837	-0.0740059	-0.00628251	0.0516194	0.16362	0.0862055	-0.0594259	0.0132435	0.0259726	-0.162153	-0.034782	-0.0591027	0.0903538	-0.242317	-0.175902
GPR56	1					GPR56	0.136539	0.27117	-0.246652	0.0959615	-0.0660831	0.0577609	-0.0738863	-0.0182867	0.040461	0.0897914	0.0620453	-0.15761	0.0746411	-0.130024	-0.184119	0.0766796	0.235598	0.0199393	-0.0671609	-0.0791487	0.0667041	-0.280031	-0.0419628	-0.253829	0.172233	-0.0297284	-0.227827	-0.0823297	-0.0617676	-0.0318476	-0.000944905	0.0669758	-0.0407176	0.0324814	0.0534694	-0.0250464	-0.11887	-0.15885	-0.0477131	-0.235439	0.0904749	-0.115488	-0.0403649
GPR64	3					GPR64	0.334093	-0.30574	0.0769463	0.170503	0.136726	-0.18685	-0.0342601	0.114641	-0.0597691	0.0798876	-0.166434	0.328741	0.0908085	-0.0762865	-0.112431	-0.0969681	0.0351233	0.0585779	-0.127869	-0.137375	0.0441567	0.132663	0.0417059	0.0776511	0.15289	0.0816933	-0.123468	0.0301218	-0.0580377	-0.244323	-0.164437	-0.0217663	-0.00824548	0.0190435	0.00846241	0.156295	0.0565897	0.0535511	0.0100186	0.237187	0.0288224	0.00234332	-0.0815442
GRAP2	2					GRAP2	-0.0463566	0.138541	-0.00459466	0.10233	-0.157783	0.0141565	0.117917	-0.0702876	0.0195448	-0.0707955	-0.127061	0.1945	-0.0751881	-0.00693947	0.0694277	0.252239	-0.133566	0.14882	0.179437	-0.0728198	0.0939923	0.0255036	-0.0936483	0.0762371	0.0339569	0.0505307	0.0934015	-0.038747	-0.0353281	-0.0393115	0.10128	-0.219781	0.345501	-0.0835676	-0.138707	0.0257975	0.155282	-0.0694177	0.0544521	0.087661	-0.00907503	-0.0191072	-0.218513
HAO1	3					HAO1	0.119657	-0.0932501	0.0664479	0.089126	0.0117342	0.0824435	-0.0755007	-0.0302268	-0.189946	0.0503857	-0.153224	0.000117747	-0.000907657	-0.0581897	0.201309	-0.0426242	0.120464	0.0429785	-0.128939	-0.0405804	0.0928493	-0.141998	0.0891287	0.147736	-0.00309128	0.0318005	-0.182785	-0.034684	-0.0852704	0.0992428	-0.138084	0.000278796	0.0601371	0.0900918	-0.0405776	-0.0456846	0.227547	0.0428816	-0.0694467	0.0308523	0.0886685	0.0452254	-0.177899
HAVCR1	3					HAVCR1	-0.0202602	-0.00429547	0.129283	0.153333	-0.0688772	-0.000415105	-0.21624	0.0262574	-0.0205475	0.0690327	-0.0551117	-0.0529161	-0.0688523	-0.00695291	0.093031	-0.0685366	0.114545	-0.0715432	-0.248753	-0.0350199	-0.0585726	-0.160977	-0.071404	0.118606	-0.0267991	-0.0861169	-0.160115	-0.183383	-0.0630712	0.0922364	0.140465	0.114171	-0.0514448	-0.000689524	0.00525328	-0.0750602	0.128911	-0.0847545	-0.0260397	-0.0957005	-0.0765263	-0.0529661	-0.0221723
HBEGF	2					HBEGF	-0.0188736	0.035054	0.111226	0.112306	-0.0717449	0.0144188	0.205492	-0.0911432	-0.0778574	-0.083979	-0.0705186	0.186443	-0.0795712	-0.0179146	0.0626039	0.338357	-0.0913319	0.151829	0.148869	-0.105786	0.116742	0.0633754	-0.143298	0.116466	0.0560874	0.0341931	0.154184	0.124542	-0.106987	-0.024298	0.180591	-0.143406	0.243826	0.0735711	-0.107348	0.0476695	-0.0330455	-0.00525119	0.154712	0.0495416	-0.0895309	-0.0176571	-0.25795
HCLS1	2					HCLS1	-0.00228784	0.158213	0.107346	0.127778	-0.176488	0.0844536	0.16433	-0.11864	0.00157811	-0.0488899	-0.0555419	0.137178	-0.136729	0.0327114	0.139076	0.234044	-0.130124	0.060454	0.234149	0.0150866	0.0874846	0.0856242	-0.209171	0.0946595	0.00922386	0.0326134	0.15621	0.0331697	-0.0915148	0.00545111	0.104419	-0.194447	0.225248	0.0309517	-0.126177	0.0175392	0.171288	-0.020378	0.0219536	0.0354408	0.0234212	-0.0303523	-0.187743
HDGF	3					HDGF	-0.0517469	0.0662948	0.120536	0.00434188	-0.0306834	0.00186643	0.023038	-0.00506211	-0.0926924	-0.113483	-0.0938987	0.215993	-0.0295589	-0.0233615	0.0561421	0.144026	-0.170228	-0.0760914	0.142295	-0.0620185	0.0989141	0.030047	-0.0449186	0.0917871	0.0337829	-0.072845	0.0952113	0.0622104	-0.196038	-0.0226673	0.0620669	-0.11793	0.135633	-0.0662406	-0.111791	0.00556686	0.124883	0.00965358	0.0764394	-0.0353724	0.188465	0.0274469	-0.0976565
HEXIM1	2					HEXIM1	-0.0369345	0.118587	0.0856278	0.170742	-0.177723	0.154771	0.193923	-0.159551	0.0461291	-0.0187172	-0.0745566	0.152123	-0.10078	-0.00653333	0.122815	0.263491	-0.124471	0.106345	0.202077	0.0225082	0.0750424	0.0685738	-0.197653	0.0914005	-0.0285822	0.0593399	0.132384	0.00152906	-0.091776	-0.0184773	0.0940386	-0.240181	0.264552	-0.0526178	-0.173778	0.0221846	0.15436	-0.0165767	0.0685814	0.057056	0.0206636	-0.0498347	-0.235099
HGF	1					HGF	-0.129465	0.0913011	-0.0271539	-0.107192	-0.0941434	0.19288	-0.259995	0.171079	0.141596	0.0193872	0.0153345	-0.220629	0.138975	0.163474	-0.0527754	-0.321339	0.209938	0.0232811	-0.0887802	0.0447103	0.0900342	-0.177032	0.111238	-0.120768	0.105731	-0.125158	-0.24002	-0.121399	0.106635	0.104238	-0.0259372	0.0764044	-0.0286302	0.0243248	0.0364772	0.0566771	0.267736	-0.14071	-0.197771	-0.0300535	0.140559	-0.0372417	-0.0293402
HMOX1	1					HMOX1	-0.236108	0.194658	-0.0129311	-0.146992	-0.00394476	0.298716	-0.118742	-0.0161852	0.131202	0.0188211	0.0123747	-0.365983	0.189956	-0.0217633	0.267274	-0.119184	0.101943	-0.128317	-0.00520423	0.191395	0.00716679	-0.0846576	0.202768	0.0538849	0.153407	0.0145215	0.0058018	-0.0909852	-0.00859594	0.0771195	0.150799	0.0333009	0.033085	-0.116463	0.0783081	0.0499289	0.201704	-0.0412856	-0.147695	-0.0636645	0.0610657	0.0307782	0.117194
HNMT	1					HNMT	-0.0271714	0.0358227	0.0786664	-0.0068869	-0.0045193	0.170056	-0.301882	0.0268957	-0.0147203	0.0749641	0.00173739	-0.0685235	-0.00833305	0.0169405	0.207172	-0.154857	0.0673503	-0.0441634	0.0517917	0.0398137	0.133313	-0.21643	0.090936	0.0288403	-0.0479997	-0.14328	-0.132575	-0.124915	-0.187094	0.150549	-0.0432669	-0.0665238	0.0154605	-0.0150661	-0.0403467	-0.105366	0.163447	0.00249951	-0.205589	-0.0791739	0.0766454	0.00689347	0.0643879
HPGDS	3					HPGDS	0.17157	-0.110888	0.0773036	0.0678149	-0.0470407	0.0138822	0.18895	-0.017483	-0.0160567	-0.149287	-0.0815704	0.337092	-0.0258287	0.0585293	0.0437969	0.127374	-0.0571278	-0.0111547	0.125891	-0.0190995	-0.089823	0.236378	-0.154572	0.284721	-0.0986936	0.180484	0.205172	0.152598	-0.0734504	-0.135343	0.00445722	-0.248882	0.0270737	-0.0220174	-0.0567281	0.0576266	-0.0662059	0.251618	0.131872	0.15972	-0.032468	0.123865	0.0316463
HSD11B1	3					HSD11B1	-0.103409	0.0779511	-0.0271238	-0.0809449	0.0163385	0.0931113	0.118457	0.121824	0.126921	0.0999788	-0.193461	0.0241635	-0.0519331	-0.0620044	0.337769	0.117094	-0.0171888	-0.0887717	-0.021537	0.200859	-0.132036	0.0367641	-0.0807496	0.143979	0.02074	0.247349	0.153636	-0.146395	-0.0508957	-0.109575	0.0423476	-0.399603	-0.0482451	-0.067297	-0.0724695	-0.089835	0.158341	-0.146262	-0.112384	-0.130334	0.0376628	-0.172995	0.134109
HSPB1	3					HSPB1	-0.0554995	-0.175011	0.125056	0.208184	0.130483	-0.0940429	0.315303	-0.0673377	0.012257	0.0778911	0.131398	0.0563201	-0.125676	0.105317	0.0219337	0.113536	-0.148038	-0.0925319	-0.231451	0.0871963	-0.173137	0.0399929	-0.0725414	0.175114	-0.0307387	0.0764641	0.140952	-0.0195684	0.0379469	-0.0211674	0.0271989	0.0821766	-0.178147	-0.0189966	0.0824607	0.0594573	-0.273189	0.243265	-0.00197609	0.0535621	-0.243121	-0.0467778	-0.013577
ICA1	2					ICA1	0.0101081	0.189408	-0.0801157	0.00785287	-0.186506	0.00660581	0.0666844	-0.00407012	-0.0542211	-0.128358	-0.101421	0.142736	-0.0445657	-0.0766908	0.114766	0.207046	-0.13423	0.118502	0.184941	-0.0430826	0.0796063	0.0397587	-0.110847	0.0774013	0.05489	0.0316479	0.0441126	0.0510266	-0.0945528	-0.0284604	0.0921021	-0.190121	0.272928	-0.0379243	-0.0973805	0.000260081	0.107259	-0.0789083	0.0443611	0.0107927	0.00279671	-0.0216068	-0.183549
IDUA	3					IDUA	0.202525	0.0712346	-0.0830117	0.0832086	-0.0535748	0.220198	0.123679	-0.128434	-0.0734887	0.0219253	-0.238304	-0.00412643	-0.0154133	-0.0323335	0.106527	0.131479	0.0440777	-0.030253	0.000932532	-0.0114583	0.206172	0.101206	-0.171608	0.0187934	0.210689	0.146759	0.111934	0.0719246	-0.12188	-0.215844	0.0668241	-0.126599	0.0728155	0.070468	-0.153551	-0.100211	0.0354153	-0.0822272	0.106145	0.0935679	0.118017	-0.0491015	-0.198581
IFNG	1					IFNG	-0.0328226	0.160669	-0.208509	-0.226347	0.10845	0.25737	-0.289001	0.0493789	0.137152	0.028445	0.179662	-0.18886	0.0962367	-0.0199152	-0.0200789	-0.271705	-0.0035041	0.0429378	-0.0270225	-0.0768351	0.112619	-0.101743	0.34254	-0.176372	0.135178	0.0541215	-0.229506	-0.175003	0.0387087	0.0977984	-0.0385385	0.111062	0.0376448	-0.0500048	-0.0646047	0.0495174	-0.0493497	-0.168825	-0.0579358	-0.156623	-0.0218059	-0.00369746	-0.106151
IFNLR1	1					IFNLR1	-0.0635825	0.209744	-0.235724	-0.103368	-0.0520913	0.0484942	-0.293687	0.161834	-0.0534272	-0.103466	0.0318325	-0.141766	0.1043	-0.0420562	-0.0514771	-0.251083	0.191084	-0.107678	0.0507851	-0.010924	0.268876	-0.048159	0.187268	-0.15293	0.1498	-0.123299	-0.19757	0.0718518	-0.0172319	0.10843	-0.18886	0.0950526	0.0328715	0.103648	0.00704748	-0.125242	-0.0163386	-0.137601	-0.0994204	-0.00581323	0.0626696	0.123402	-0.0108138
IGFBPL1	1					IGFBPL1	0.0853321	0.00707121	-0.174174	0.106453	-0.0126248	-0.0635356	-0.313563	-0.00119185	0.0399503	0.0448446	0.0810611	-0.0144692	0.147416	-0.0663829	-0.152934	-0.0666525	0.0311965	-0.0346574	-0.229106	-0.0232174	0.0384647	-0.158422	0.0705901	-0.187218	0.122935	-0.214367	-0.295077	-0.197052	-0.00720762	0.0203212	-0.0316363	0.185379	-0.00908856	-0.0379244	0.0206558	0.0865088	0.0166844	-0.100612	-0.00300714	-0.132854	0.118953	-0.20113	-0.061512
IKBKG	2					IKBKG	0.00767614	0.10551	0.0757665	0.202833	-0.0708032	0.077972	0.337265	-0.22253	-0.0722591	0.0311459	-0.0969006	0.204873	-0.133078	-0.0133244	0.143413	0.338184	-0.241511	0.0633897	0.138678	-0.0631707	0.0783212	0.119478	-0.195232	0.0304057	0.0811136	0.10819	0.143451	0.0344194	-0.167288	0.00875671	0.0664916	-0.122282	0.214383	-0.0556637	-0.124314	0.0610814	-0.00962548	0.0650817	0.138748	0.057858	-0.0178598	0.0215956	-0.268186
IL10	1					IL10	-0.178218	0.117464	-0.125939	-0.0780725	-0.0193945	0.111037	-0.164548	0.141297	0.0931519	0.144262	-0.00939821	-0.377974	0.0814219	-0.0779662	0.190529	-0.17343	0.0936162	0.0104005	-0.0545959	0.0826759	0.217092	-0.151902	0.440738	-0.235849	0.13604	-0.0382923	-0.103469	-0.0499724	-0.018145	0.0300264	-0.0733776	0.114606	0.119003	-0.012531	-0.0835843	-0.0453401	0.0912439	-0.0144628	-0.144283	-0.0757733	0.0539684	0.00339178	-0.166715
IL10RA	1					IL10RA	-0.278424	0.206957	0.0586616	0.0583032	-0.0173886	-0.004299	0.0698577	-0.0819201	0.0857114	0.0514131	-0.136333	-0.203602	0.0479106	0.06987	0.0572611	-0.0472846	-0.0266023	0.095874	-0.0979939	0.118643	0.110506	-0.272916	0.0174805	-0.156639	-0.0171053	-0.0383572	-0.159463	0.0522742	-0.168967	0.131445	0.153786	0.0605192	0.0811209	0.060458	0.143949	-0.0398476	0.00158952	-0.0603737	-0.066722	-0.153512	0.116988	0.0170685	0.125849
IL10RB	1					IL10RB	-0.0693455	-0.0494439	0.130786	0.111618	-0.0336168	-0.0427208	-0.305348	-0.0846226	0.0585008	0.115466	0.157372	-0.0289522	0.110688	0.0115071	-0.0313711	-0.161735	-0.087293	-0.125362	-0.0492952	-0.0610813	-0.0343485	-0.113435	0.0957072	-0.128643	-0.121601	-0.308125	-0.277686	-0.225076	-0.0571642	0.161704	-0.0960935	0.0647417	-0.0503227	-0.0167787	-0.028375	0.00457434	0.0930911	0.0770383	-0.153638	-0.00561727	0.0871383	0.040538	0.0967146
IL12B	3					IL12B	0.0349706	0.0271311	-0.0678969	-0.00240096	0.207091	-0.208955	-0.158796	-0.00170299	0.0841393	0.0429531	0.0994762	-0.021529	0.0884546	-0.0935643	0.0979242	-0.15136	-0.142447	-0.103876	-0.012983	-0.061471	-0.152957	-0.260304	0.1659	-0.111828	0.0118555	-0.0734637	-0.141659	-0.108244	-0.0738585	0.0656262	-0.0411957	0.117627	-0.0380633	-0.0262649	-0.00770259	0.164952	-0.115279	0.0145678	-0.0551337	-0.0953702	-0.106354	0.0864342	0.225665
IL12RB1	1					IL12RB1	-0.0456248	0.113091	-0.175341	-0.143637	-0.186982	0.0353573	-0.301827	0.242509	0.130757	0.0326664	0.122205	-0.281178	0.124067	-0.061993	0.035093	-0.247424	0.151393	-0.0871615	-0.0674546	0.0568379	0.129703	-0.156444	0.131686	-0.209983	0.0611043	-0.206364	-0.128138	-0.0733387	0.135729	0.0387425	-0.0392465	0.164068	-0.0772189	0.0405623	-0.0101271	-0.0706988	0.0393753	-0.146523	-0.169618	-0.0501897	-0.0247483	-0.0184361	0.0249817
IL13	3					IL13	0.0298726	-0.118519	0.016998	0.076888	-0.00202418	-0.164699	0.0546171	0.000876307	-0.0822983	0.206539	-0.0418017	0.0528648	-0.121418	0.154608	0.000501317	-0.0365378	-0.0451124	-0.0434367	0.0222066	-0.053548	0.224417	0.22841	0.0751551	0.125815	-0.026182	-0.0549187	0.214391	0.0257198	-0.0225844	5.87019e-05	0.0784983	0.0895748	0.0184748	0.0245026	0.0592085	-0.0555748	0.0464551	0.0331776	-0.243043	0.148439	0.00512159	-0.074599	-0.0537602
IL15RA	1					IL15RA	-0.0447707	-0.0984085	0.0161089	-0.0388044	-0.122414	0.121702	-0.341025	0.0950702	0.133421	0.0447157	0.0576364	-0.236449	0.104202	0.00913311	-0.00833125	-0.262505	0.143743	-0.0822998	-0.244582	-0.0101333	0.0423995	-0.0858557	0.0338726	-0.149484	-0.00485124	-0.176648	-0.26131	-0.0822891	0.1196	0.0479862	-0.102356	0.154405	-0.0942752	0.0760491	0.0436072	-0.114531	0.00668126	0.0622468	-0.145628	-0.00901318	0.0344695	-0.0161027	-0.0181269
IL16	3					IL16	0.186522	-0.0289311	0.115786	0.0940297	-0.0344995	0.157797	-0.0441293	0.00378273	-0.0665752	-0.0341349	-0.019312	0.16314	-0.0275017	-0.0293623	0.133003	0.104812	0.0613977	-0.0767357	0.0380378	-0.0105969	0.119756	0.0435497	-0.136974	0.124362	0.0333942	-0.0327038	0.0279929	-0.0236507	-0.150738	-0.120424	0.0248916	0.0082252	0.0511353	0.0411145	0.00912216	-0.0182924	-0.0126613	-0.0352268	0.0521265	-0.0450852	0.124336	-0.0195708	-0.0851727
IL17A	1					IL17A	0.134593	0.107299	-0.203235	0.0913835	-0.0266491	-0.174465	-0.0366718	0.114698	0.0853748	-0.0513675	-0.0398727	-0.0612967	0.00170089	-0.120257	-0.12135	-0.109519	0.142797	0.0566482	-0.1565	-0.110927	-0.0359238	-0.313121	0.130002	-0.269537	0.0334213	-0.10618	-0.189133	0.0154343	-0.0155227	0.0981248	-0.131389	0.262205	-0.0426325	-0.0579668	0.064801	0.0316885	0.0647425	-0.123318	-0.0851765	-0.0792994	-0.0679435	0.0449544	-0.0157246
IL17C	1					IL17C	0.00111023	0.0915818	-0.177757	-0.0213251	-0.0367582	-0.0449734	-0.220931	0.0696914	0.0370952	0.0791063	-0.059287	-0.138007	0.103513	-0.0147237	-0.0326151	-0.24528	0.054295	0.0141684	-0.0875372	-0.0374859	0.186113	-0.265333	0.262124	-0.279909	0.0366285	-0.171808	-0.216773	-0.0184768	-0.0527839	-0.018728	-0.191821	0.167399	-0.0785673	0.0202508	0.0706736	-0.0542316	0.0381286	-0.137272	-0.180958	-0.0769633	0.043088	-0.0462334	0.0606087
IL17D	3					IL17D	0.161717	-0.0238338	0.04676	0.104875	0.0421828	-0.0967343	0.235857	-0.113631	-0.0108239	-0.0148741	-0.0048542	0.00406196	-0.169722	0.0571953	-0.0793658	0.152868	-0.0520988	0.0647013	0.0949983	-0.207524	0.112067	-0.048661	-0.187443	0.0276573	0.11691	-0.0190095	0.219062	0.101762	0.0611408	-0.0469486	0.0805752	0.183366	0.12392	0.154351	0.0146074	0.0182029	-0.205794	0.0613154	-0.0776145	0.0727711	-0.247466	0.0224859	-0.12148
IL18	1					IL18	-0.147643	0.183097	-0.0866422	-0.174635	-0.124624	0.144769	-0.333073	-0.0138939	0.0512567	0.188978	-0.182096	-0.233957	0.0448937	-0.0815788	-0.0418906	-0.238919	0.24093	0.0345695	-0.0663817	0.0610691	0.00756165	-0.0968044	0.182749	-0.242448	0.0930607	0.0502435	-0.20415	-0.135417	-0.00510753	0.0259436	-0.0624733	0.0534839	0.124254	0.0270839	-0.0359343	0.00550212	0.227173	-0.0995314	-0.110131	-0.0265771	0.184346	0.00148248	0.0428766
IL18R1	1					IL18R1	-0.225926	0.193604	-0.0931066	-0.110906	-0.0765618	0.122482	-0.199326	0.101631	0.118107	0.0676232	-0.171787	-0.354651	0.103097	0.0242161	-0.0474223	-0.278175	0.333306	-0.0430562	-0.106681	0.070154	0.112528	-0.121719	0.164206	-0.116163	0.15074	-0.0562535	-0.196464	0.0439794	0.0934616	-0.0426094	-0.125204	0.0392569	0.0232015	0.00797529	-0.0820691	-0.0266773	0.197923	-0.137151	-0.173771	0.0636791	0.110599	0.106541	-0.0207214
IL1A	3					IL1A	0.0202646	-0.0984367	-0.0779473	-0.0428381	0.132605	-0.136108	-0.069888	-0.0130732	0.183048	-0.111925	-0.104935	-0.136412	0.0486071	-0.166348	0.0575392	0.0626788	0.103088	0.0172574	-0.135733	-0.0467435	0.0364081	0.00837024	0.0932321	0.000724301	0.148011	0.0345171	-0.116687	-0.0267166	0.16606	0.0404354	0.104057	-0.0855868	0.00651115	0.0644046	0.0206823	-0.0593768	-0.0135993	-0.210894	-0.0527785	-0.074269	0.0225206	-0.170941	-0.0252535
IL1RL2	3					IL1RL2	0.0546936	0.0996169	-0.0167888	0.125263	0.0580171	-0.0451053	0.158092	0.0157017	0.0340541	0.00408623	-0.0951499	-0.0700347	0.0600531	0.149194	-0.151052	0.142976	0.262274	0.0181297	0.0481739	-0.0840808	0.00630352	-0.0693424	-0.171118	0.0775401	0.0411577	0.0339019	0.0613196	0.13536	-0.0468344	-0.0838455	0.145776	0.129174	0.00565866	0.0706553	-0.0366129	0.0968253	-0.0204499	0.100963	0.0196907	0.00262103	0.00845217	0.103963	-0.0147885
IL1RN	1					IL1RN	-0.202538	0.19142	-0.0423957	-0.0798261	-0.0674147	0.220667	-0.190144	0.111077	0.0787039	-0.0142237	0.110238	-0.329027	0.219546	-0.0208421	0.0288167	-0.194491	0.19706	0.0251948	0.0247192	0.148841	0.18202	-0.231505	0.293868	-0.199628	0.110667	-0.129169	-0.209548	-0.0770815	-0.0282888	0.08763	-0.0597308	0.0197336	0.0441983	-0.00531921	0.0615134	-0.0580222	0.186546	-0.149888	-0.186278	-0.0914269	0.204555	-0.0357384	-0.017155
IL2	3					IL2	-0.167283	-0.0510398	0.23221	0.0730906	-0.0473108	0.0302935	0.146887	0.0171583	0.0934688	0.0558814	-0.0517973	-0.0804222	0.0478493	0.0873639	0.0338041	0.0275061	0.0576852	0.0343025	-0.0551873	-0.0297313	0.231239	0.223305	-0.0036452	0.0329513	0.266339	0.0599424	0.132778	0.114608	0.255528	-0.0671089	0.0357935	-0.050413	0.0872642	0.129109	0.132005	0.00921851	-0.0769644	0.00452063	-0.159209	0.227749	-0.024085	0.0454036	-0.159222
IL20	3					IL20	0.0268609	-0.0786972	-0.0657337	-0.128592	-0.0513176	0.129801	-0.0721018	0.00626281	0.0135872	-0.112768	-0.116699	-0.206153	-0.000259743	-0.168925	0.240177	0.0379915	0.202105	0.0971278	-0.0273507	0.0417292	0.144834	0.0411099	0.0390684	0.259886	0.164321	0.0676526	0.0315756	-0.0247992	0.268044	-0.0725572	0.0857919	-0.017184	0.134861	0.0290826	0.0847351	-0.00737514	0.138007	-0.0748873	-0.123446	0.103641	-0.0732405	-0.114295	-0.133955
IL20RA	3					IL20RA	0.177732	0.166558	0.00994892	0.123098	-0.193134	0.0311142	0.131272	-0.0838138	0.115339	-0.0307453	-0.109445	-0.0994203	-0.108249	-0.210657	0.178151	0.0539918	0.0754444	-0.0693359	-0.0464481	-0.0756251	-0.0617962	0.0958008	-0.21876	0.219849	0.153919	0.0883991	-0.0285475	-0.0441334	0.134494	0.0466321	-0.105327	8.26166e-05	-0.0421196	0.138468	-0.121899	-0.00975236	-0.0251093	-0.0226497	0.127875	0.0133766	0.00203431	0.00465657	-0.209994
IL22RA1	3					IL22RA1	-0.0391702	0.169903	-0.0684208	-0.0382562	-0.0383925	-0.00923718	0.100739	0.221079	0.0426443	-0.0370722	-0.0362931	-0.106536	-0.09832	-0.107205	0.355929	0.115724	-0.0855729	0.0186539	-0.0721798	0.0747932	0.241198	0.0906981	0.0422914	0.0247232	0.0725108	-0.0373738	0.0708547	0.0732887	-0.0201569	-0.0199502	-0.0103677	-0.0294818	0.0284848	0.0555649	-0.0517444	-0.182007	0.014297	-0.0141086	-0.194117	0.0780019	0.0711216	-0.0413527	-0.0202597
IL24	1					IL24	0.109725	-0.0656929	-0.126802	-0.0732842	0.0143906	0.0570323	-0.25381	0.0559112	-0.011052	-0.212357	0.0119039	0.0820589	0.15555	-0.00650982	-0.129564	-0.266309	0.114722	-0.126191	-0.0300898	0.0173869	0.172542	-0.0962615	0.071588	-0.134551	0.144407	-0.208304	-0.286148	0.104139	-0.0578665	0.00715694	-0.134403	0.264133	-0.118222	0.113755	0.240327	0.00618809	0.086889	-0.149896	-0.0203529	-0.137711	0.168299	0.0351767	0.0669802
IL27,EBI3	3					IL27,EBI3	-0.00238308	0.0211763	0.00335142	0.00424417	-0.152231	0.20736	-0.0501859	0.0687672	0.0353206	0.171863	-0.0743033	-0.260061	0.247283	-0.0435046	0.0302011	-0.0529524	0.156702	0.076703	-0.110336	0.0901425	0.134444	-0.171579	0.184329	-0.106612	0.105812	-0.0738029	-0.0563416	0.00144615	0.0329102	-0.0763873	-0.0584366	0.136492	-0.0166543	-0.0521151	0.0220699	0.0308583	0.0682824	-0.0273811	-0.120301	0.0809325	0.108505	0.0169469	-0.0899122
IL2RB	3					IL2RB	-0.0679161	0.0509093	-0.102054	0.0099109	-0.0866261	0.085025	0.130975	-0.0219072	-0.0600194	0.0496003	-0.0551341	-0.0286944	0.0539578	-0.0728913	0.233992	0.00946981	0.100882	0.112895	-0.0122135	0.0570833	0.219896	0.00556964	0.00213071	0.176432	0.192841	0.195228	-0.0295626	0.0959207	0.0583992	-0.0499024	0.110849	-0.0613066	0.120118	-0.116396	0.072304	0.0290258	-0.0098647	-0.135569	0.0137113	0.0500695	0.0113297	0.0893758	-0.0924413
IL33	3					IL33	-0.0562364	0.0316485	0.018021	-0.164059	-0.0724245	0.0813354	-0.112076	0.0161815	-0.0411271	-0.0443749	-0.0339358	-0.33868	0.100806	-0.105574	0.141945	-0.159562	0.183188	-0.00636251	-0.0107667	0.0311588	0.161707	0.0068121	0.223108	0.0650384	0.260641	0.0612974	-0.0274231	0.0808475	0.208369	0.0177073	-0.00487244	0.0276496	0.102194	0.121598	0.0303593	0.0424326	0.0691872	-0.0575168	-0.0305657	0.0461309	0.0617838	-0.0243086	-0.0772759
IL4	3					IL4	-0.0898207	0.0417109	-0.0731083	0.00586241	0.0528527	0.148978	0.140828	-0.0392914	0.0748374	0.0720079	-0.00238484	0.0340141	0.00596404	-0.0280988	0.174034	-0.0587682	0.0239973	-0.186577	-0.0227811	-0.0158345	0.0633402	0.164698	-0.00320004	0.016648	0.202866	0.0598843	-0.156464	-0.0658591	-0.012179	0.0674078	-0.105033	-0.087506	-0.0814512	-0.0373498	-0.0898476	-0.0192947	0.152857	0.0175901	0.0638584	0.0442557	0.22676	0.213785	0.0149863
IL4R	1					IL4R	0.0256972	0.043306	-0.100902	0.0644005	-0.00282716	0.00769399	-0.21772	0.0474703	-0.0104524	0.178877	-0.138258	-0.130769	0.0967935	-0.0219522	-0.0134771	-0.194971	0.109417	-0.00898573	-0.138168	-0.0045271	0.108626	-0.189748	0.278555	-0.22127	0.140116	-0.143922	-0.178105	-0.108765	-0.0101142	0.0941525	-0.140057	0.200849	0.0462014	-0.0101977	0.00575282	-0.0461047	0.162263	-0.0985827	-0.229238	0.0280213	0.113376	-0.0143744	-0.025837
IL5	3					IL5	-0.014481	0.046146	-0.059173	-0.00605164	-0.100123	0.137242	-0.0234155	0.0823809	-0.158383	0.029857	-0.163704	-0.128401	0.0973986	0.157709	0.0601856	-0.298756	0.206888	0.0222645	0.0543019	0.0372289	0.118899	0.108819	-0.0659898	0.0647031	0.175821	-0.0859822	-0.0267567	0.255061	0.0597785	-0.134212	-0.0911735	0.075197	0.00669436	0.102954	-0.0792271	-0.124635	0.117239	-0.112587	0.0333747	0.239334	-0.108286	0.195037	-0.162044
IL6	1					IL6	-0.106878	0.14367	-0.221243	-0.291443	-0.0326797	0.283968	-0.417616	0.151704	0.0265651	-0.0431605	0.125944	-0.303463	0.249531	0.04652	-0.0618847	-0.392745	0.145595	-0.078627	-0.0770016	0.154337	0.128388	-0.123503	0.283023	-0.197912	0.101186	-0.184089	-0.223849	-0.0194909	0.0596646	0.0659514	-0.0774637	0.154896	-0.0182315	-0.00892984	0.0821257	-0.0102099	0.131854	-0.141243	-0.121517	-0.0982809	0.146083	0.00787818	-0.0059221
IL7	3					IL7	-0.105541	0.168239	0.0699396	0.0664284	-0.215194	0.193524	0.071213	-0.0696571	0.0695669	-0.0742812	-0.0470461	0.018171	0.0197917	0.0123662	0.0706076	0.160452	-0.167699	0.148334	0.174383	-0.068408	0.180473	0.000492862	-0.0981263	-0.0175728	0.0497858	0.0101714	0.0097353	0.0319042	-0.0866925	0.0556714	0.0938679	-0.177603	0.213468	-0.0642029	-0.155499	0.0156322	0.0683151	0.0313126	0.0858574	0.00685682	-0.0294768	-0.0127796	-0.159658
IL8	1					IL8	-0.0675571	0.091019	-0.0535757	-0.117596	-0.115469	0.0902621	-0.367349	0.130524	0.0579314	0.0445118	-0.138511	-0.193071	0.195787	0.0443949	-0.0862479	-0.265816	0.301143	0.0839353	-0.0940664	0.028509	0.214988	-0.200113	0.0862337	-0.100213	0.121169	-0.117172	-0.298655	-0.0338126	-0.0164352	-0.0236763	-0.0247082	0.0408008	-0.0482163	0.0833147	-0.00721784	-0.00703628	0.197791	-0.181071	-0.131005	-0.0729574	0.192275	-0.0584212	-0.0277057
INPPL1	2					INPPL1	-0.0736076	0.108142	0.145627	0.0872986	-0.0820723	0.113181	0.290118	-0.195034	-0.0410234	0.0370143	-0.155154	0.11851	-0.143618	0.0228812	0.193755	0.297508	-0.235415	0.0654226	0.175754	-0.0743787	0.0602687	0.153387	-0.156329	0.0583712	0.0619819	0.126613	0.190585	-0.0207125	-0.118372	0.0249813	0.103186	-0.176468	0.256595	-0.0921496	-0.127762	-0.00984357	0.0773288	0.0724463	0.0726624	0.0914567	0.00755219	0.0531416	-0.224446
IRAK1	2					IRAK1	-0.0330865	0.116615	0.121951	0.146198	-0.221399	0.0383106	0.214923	-0.106263	-0.00782705	-0.0388638	-0.0892719	0.204848	-0.0916227	0.0351707	0.0765963	0.288219	-0.192753	0.112976	0.200952	-0.0589476	0.114162	0.0981875	-0.194255	0.0648202	0.0148114	0.0463465	0.143806	0.0650919	-0.137503	-0.0321207	0.0835666	-0.193644	0.204719	0.00163408	-0.104285	0.029731	0.0752895	0.014726	0.0668722	0.068431	0.0274396	-0.00327591	-0.194254
IRAK4	2					IRAK4	-0.0077691	0.165191	0.0720306	0.155616	-0.186458	0.119388	0.215105	-0.184362	-0.0164733	-0.0416403	-0.104772	0.140533	-0.0842428	0.0232597	0.152903	0.291656	-0.247128	0.0919623	0.279288	-0.0148106	0.134989	0.0759504	-0.118086	0.0353605	0.0398606	0.0654753	0.204703	0.0270159	-0.0975629	0.027559	0.0683662	-0.216619	0.327457	-0.0433263	-0.124812	0.0230235	0.0999237	0.0283751	0.0763566	0.141102	0.0111665	0.00756145	-0.221546
IRF9	3					IRF9	-0.203966	0.173585	0.0383706	-0.0872034	-0.142136	0.118806	-0.00268554	0.124282	-0.0167539	-0.0295795	0.00376246	-0.115669	0.00814176	-0.107598	0.148022	0.0212781	-0.102797	0.183757	0.184108	0.0715843	0.176296	-0.0780568	0.106732	-0.144579	0.0832317	-0.0434685	-0.0561489	0.083372	-0.0217787	0.0800076	-0.0347539	-0.0836044	0.18885	-0.0298651	-0.159696	-0.0244564	0.0853903	-0.0452667	-0.0994573	-0.0599272	-0.00128542	-0.00279382	-0.0783693
ITGA11	3					ITGA11	0.288513	-0.177652	0.00218441	0.191032	-0.0256721	-0.179896	0.173502	0.00861084	-0.0614542	-0.0651659	-0.0436478	0.117976	-0.0315932	0.0195274	0.024141	0.100038	0.0318688	-0.0309127	0.0494616	-0.0419252	-0.0279601	0.271069	-0.198142	0.154357	0.0250586	0.114984	0.216321	0.173592	0.0291345	-0.354603	-0.0121349	-0.0380538	-0.152422	0.104627	0.0311161	-0.0276998	-0.185319	0.146593	0.0945835	0.292808	-0.150293	-0.0219525	-0.0503493
ITGA6	2					ITGA6	0.0689568	0.0920405	0.0141717	0.0754171	-0.148565	-0.0304946	0.10397	0.0153151	0.0625364	-0.247858	0.00273404	0.199557	-0.151105	-0.130925	0.143528	0.251891	-0.0720191	0.0723429	0.149777	-0.0637149	-0.0128451	0.065708	-0.23618	0.157889	-0.00430918	0.00843172	0.0772889	0.0618555	-0.0863585	0.0789865	0.113558	-0.124894	0.154329	0.099632	-0.130078	0.0437031	0.00307957	-0.0303799	0.118206	-0.0947026	-0.0480848	-0.0528639	-0.121424
ITGB1BP1	2					ITGB1BP1	-0.0249972	0.0542612	0.108693	0.0746699	-0.1224	-0.0150786	0.004476	0.00461501	-0.00509987	-0.198078	-0.0534951	0.240183	-0.0829509	-0.105786	0.0409183	0.209522	-0.0800865	0.0704594	0.102153	-0.0557837	0.0807618	0.100044	-0.178428	0.200929	-0.0248181	0.00567682	0.00668213	0.0539588	-0.0644395	-0.0560341	0.0740929	-0.225239	0.197215	-0.00819663	-0.0795392	0.0275065	0.0647112	0.0381549	0.137007	0.0216455	0.0662487	0.0457729	-0.136519
ITGB1BP2	2					ITGB1BP2	-0.055049	0.0841697	0.0822385	0.0789331	-0.0893437	0.0227643	0.13022	-0.132882	-0.0883634	-0.00337912	-0.0483855	0.171959	-0.128153	0.0110456	0.0402188	0.230347	-0.16225	0.184483	0.224411	-0.0888335	0.0421779	-0.00751409	-0.122707	-0.0801523	0.0491663	0.0066201	0.0782394	0.0299965	-0.0550638	0.0743137	0.0637018	-0.149148	0.274149	-0.00771105	-0.116679	-0.00357481	0.123343	-0.0414458	0.0261098	0.0239622	-0.00671904	-0.0222753	-0.209893
ITGB6	3					ITGB6	0.0485658	0.140448	-0.122386	0.189991	-0.0745485	-0.118945	-0.15494	0.0910573	0.0253383	-0.0370654	0.120073	0.166901	0.0632854	-0.0299441	-0.0850167	-0.122369	0.0583667	-0.278589	-0.043221	-0.0886767	-0.0533729	0.0748528	-0.00931915	0.0478799	0.00131686	-0.0982394	-0.0712582	-0.0933966	-0.0668886	-0.026398	0.0145865	-0.0216396	-0.139447	0.00873345	0.00613066	0.0870056	-0.00546491	0.0432296	0.0249139	-0.0342388	0.0616975	0.0581168	-0.0176586
ITGB7	3					ITGB7	0.238436	-0.162417	-0.0806059	0.14846	-0.00122405	-0.0516416	-0.0661103	0.10752	0.0376068	-0.0963397	-0.0870582	0.106665	0.186753	-0.202617	-0.307237	-0.0645287	0.287661	0.0242373	-0.237613	-0.0793542	-0.0428314	-0.0373497	-0.107519	-0.0974074	0.171308	0.125156	-0.254314	0.0276844	0.0804108	-0.215161	-0.136292	0.158331	0.00639999	0.0247611	0.0345071	0.0670632	0.0362128	0.0364899	0.0948614	0.022149	0.00344501	-0.193746	-0.123997
ITM2A	1					ITM2A	-0.0304464	0.0624949	-0.046914	0.0152253	0.0508357	-0.0443702	-0.207066	0.13622	0.03135	-0.0542688	-0.000926358	-0.09767	0.0383245	-0.0212679	-0.0240157	-0.0894266	0.0263913	-0.0856317	0.0135603	0.0184221	0.202856	-0.0777025	0.281464	-0.213304	-0.0734978	-0.127289	0.00929343	-0.107836	0.065208	0.0330963	-0.0538388	0.104321	0.0126457	-0.0588298	-0.0682269	-0.14562	0.0408486	-0.134211	-0.275114	0.135717	0.122369	-0.0626425	0.176336
JUN	3					JUN	-0.0486047	0.139581	-0.117842	-0.0119483	-0.113938	-0.200307	-0.0396595	0.0980171	0.0251627	0.041622	-0.0157798	-0.0530136	0.0606412	-0.149495	0.170819	-0.049971	-0.00153455	-0.0490508	0.0268365	-0.10137	0.03018	-0.173461	0.0285265	-0.0400131	0.0723002	-0.115066	-0.0431002	-0.0521767	0.0789654	0.0345131	-0.064793	0.149886	-0.0236501	0.135883	-0.0612148	-0.00658293	-0.0641357	0.122928	0.0304321	-0.0580693	-0.174353	0.00953263	-0.120306
KITLG	3					KITLG	0.0647998	-0.0554228	0.0687682	0.115105	0.148945	0.0552601	0.337396	-0.161434	-0.0186237	-0.118871	0.169192	0.108974	-0.0170524	0.0513726	0.0909595	0.158701	-0.251594	-0.094088	0.0558605	0.0128204	-0.18997	0.0411769	-0.0789573	0.178509	-0.114651	-0.042952	0.195347	-0.000632388	0.00115148	0.110441	0.203115	-0.0315215	0.0226908	-0.0243979	0.00503419	0.0733432	-0.183102	0.258828	0.0560022	-0.0725149	-0.230812	0.0578558	0.00941274
KLK10	3					KLK10	-0.0410117	0.132078	-0.088859	0.0921505	0.0635034	-0.232675	0.179469	-0.108712	-0.0287226	-0.148984	0.0329308	-0.000257074	0.0664715	-0.0359675	-0.0580267	0.11744	-0.000229464	0.063588	-0.0487286	0.093606	0.0956782	-0.268021	-0.023094	0.112698	0.043721	-0.132798	0.0758951	0.115514	-0.00791311	-0.073924	-0.0026484	0.0946185	0.0604254	0.199937	0.12392	0.0800326	-0.268526	0.0109277	0.0673857	-0.0526011	-0.103673	0.0665419	0.146324
KLRD1	1					KLRD1	-0.0436607	0.000719638	-0.0291274	0.0564795	-0.137766	0.25607	-0.255047	0.0614945	0.11191	0.0416587	0.033606	-0.107138	0.190222	-0.0239731	-0.291377	-0.255314	0.0849924	-0.0255566	-0.144542	-0.0775636	-0.0539335	-0.18685	0.0672328	-0.180405	0.0715529	-0.0334867	-0.279715	-0.0660649	0.24687	0.0713951	-0.119269	0.201897	0.054147	-0.0219609	-0.0441681	0.0479498	0.131637	-0.104447	-0.0938574	0.022155	0.0499873	-0.0178127	-0.0659061
KPNA1	3					KPNA1	0.0609947	0.0956998	-0.123842	0.13129	-0.0721971	-0.113987	-0.0297197	0.0856086	-0.0426543	-0.169363	0.0893743	-0.164532	-0.00287917	-0.1071	0.315623	-0.112967	0.0541833	0.0550409	0.136482	0.0622124	0.137812	0.0422949	0.109329	0.129591	0.0687956	-0.0495463	0.099384	0.0288066	0.057579	0.0820372	0.167748	0.108601	0.0954104	0.0392357	-0.0290037	-0.182742	-0.142252	-0.10481	-0.00128927	0.114022	-0.194345	-0.00524251	-0.0462188
KRT19	1					KRT19	-0.241787	0.109711	-0.0357071	-0.142198	-0.0987571	0.222775	-0.299634	0.108379	0.100654	0.101277	0.049922	-0.286062	0.124156	-0.00844521	-0.0392274	-0.367849	0.185251	-0.0588565	-0.0765502	0.115032	0.0859107	-0.153494	0.26381	-0.24938	0.0940497	-0.117334	-0.19102	-0.0769774	0.150588	0.0454365	-0.165508	0.133284	0.0219426	-0.052609	0.0038494	0.0152526	0.193112	-0.13772	-0.216538	-0.00652758	0.0686205	-0.0303931	-0.0666445
LAG3	1					LAG3	-0.0698285	0.131829	-0.199552	-0.116185	-0.107486	-0.00332799	-0.205806	0.21094	-0.0509463	0.0881082	-0.109495	-0.227703	0.143957	-0.0132603	-0.0680332	-0.214267	0.180086	-0.0328343	-0.114795	0.00619612	0.151089	-0.0513229	0.208026	-0.256548	0.192088	0.027407	-0.174877	-0.00532144	0.0436536	-0.0703028	-0.0844314	0.13626	-0.00736005	0.0532335	0.0482897	0.028412	0.0416553	0.0109034	-0.142448	0.0386583	0.0596153	0.0324541	-0.0409566
LAMP3	1					LAMP3	-0.146809	0.136401	-0.200361	-0.158012	-0.0273012	0.19001	-0.249326	0.000124666	0.12327	-0.0316284	0.127446	-0.18927	0.184061	-0.0472172	0.0395691	-0.209463	0.117799	-0.0976954	0.00567751	0.171347	0.110674	-0.093471	0.25021	-0.217199	-0.0457095	-0.15061	-0.223871	-0.113339	-0.00560804	0.0501215	-0.0331738	-0.0564279	0.0903022	-0.0786849	-0.0939121	-0.0543346	0.0971787	-0.118299	-0.0611038	-0.0410149	0.1006	-0.0519998	0.0350484
LAT2	2					LAT2	-0.0113456	0.174545	0.0138745	0.0685851	-0.167632	0.105381	0.18341	-0.174802	-0.0263926	-0.0434906	-0.136716	0.0500938	-0.0393293	-0.0493472	0.136076	0.261414	-0.135452	0.118259	0.207824	-0.0556621	0.15415	0.107639	-0.125795	0.0351325	0.101433	0.116307	0.128596	0.0389566	-0.0810704	-0.0544567	0.114602	-0.127331	0.294771	-0.11299	-0.114093	-0.00300064	0.0614274	-0.0386646	0.090929	0.128158	0.0354827	0.0129224	-0.210922
LEP	3					LEP	0.111989	0.115048	-0.0137746	0.0123455	-0.0140865	0.156387	0.0163913	-0.180038	-0.0922554	-0.160629	0.0788149	-0.162158	-0.120942	0.0117778	0.213416	0.0646274	-0.122261	0.0318904	0.029847	0.134548	-0.0573007	-0.102618	-0.02414	-0.0837916	-0.0579226	-0.157638	-0.0112768	0.0530323	-0.138832	0.124747	0.0759587	-0.0991816	0.189998	0.0197728	-0.0624196	-0.15616	-0.126392	0.00299151	0.160696	-0.0446964	-0.0271999	0.12262	-0.0222093
LGALS9	1					LGALS9	-0.277103	0.2092	-0.0849928	-0.280836	-0.0254476	0.214414	-0.197124	0.0362489	-0.109829	0.018587	0.0166222	-0.275661	0.082999	0.0525282	-0.0478315	-0.199982	0.0252315	-0.061665	-0.0366577	0.157444	0.226864	-0.0845528	0.248619	-0.36308	0.0927318	-0.203804	-0.187925	0.00523325	-0.0382401	0.144619	-0.146695	0.0876633	0.0542451	0.145384	-0.0554268	-0.106136	0.128747	-0.0711399	-0.111086	-0.140225	0.255266	0.0470751	0.0339166
LHB	3					LHB	-0.0740815	-0.181683	0.0983316	0.0743967	-0.031157	-0.109657	-0.118193	-0.259653	-0.118376	0.151296	-0.0624236	0.239222	-0.0548024	-0.124951	-0.0476298	-0.0279878	0.129715	-0.0504021	-0.000326277	-0.050905	0.178874	0.124384	0.0819617	-0.0284233	-0.0812697	-0.119058	-0.0203787	-0.0826729	0.0640351	0.0206788	-0.131037	0.031745	0.186526	0.0400571	0.075869	-0.0834447	-0.0218773	0.0182698	-0.0683552	0.145142	-0.00648805	0.0166354	-0.0819859
LIF	1					LIF	0.0146513	0.0398092	-0.170483	-0.0673915	-0.0410528	-0.020612	-0.219694	0.186242	0.0394443	-0.142285	0.0461405	-0.135013	0.104154	-0.149714	0.0667036	-0.203418	0.108484	0.00278501	-0.102862	0.0088009	0.0993913	-0.222901	0.309484	-0.172564	0.0195492	-0.270357	-0.199818	-0.0514605	0.0847589	0.100376	-0.0664808	0.192657	-0.00127379	-0.088057	0.126252	-0.0733326	0.185944	-0.160328	-0.157039	0.0151011	-0.0157115	0.00115385	-0.00887463
LIFR	3					LIFR	-0.0982185	-0.0870856	0.179783	0.0996343	-0.123027	0.0273392	-0.119477	0.0107948	0.147178	0.325446	-0.159301	-0.190949	0.134657	-0.0889045	0.19541	-0.092498	0.156988	0.0452547	-0.110124	0.0917711	0.159494	-0.042117	0.233121	-0.0533099	0.0825665	-0.0857145	-0.0602719	-0.0987819	0.0268742	-0.0603114	-0.0982343	0.0316345	0.040431	0.116272	-0.147404	0.0440688	0.153304	0.0191797	-0.208527	0.190538	0.0346154	0.000805061	-0.0143174
LILRA5	1					LILRA5	-0.168336	0.0314541	-0.135581	-0.0285789	-0.0364584	0.0616252	-0.388655	0.173075	0.062494	-0.0376741	0.151395	-0.125128	0.229832	-0.0150549	-0.142421	-0.266522	0.0528476	-0.00395229	-0.0889565	0.131973	0.106998	-0.228384	0.299271	-0.218779	0.048382	-0.256063	-0.205998	-0.0413615	0.0367108	0.0101714	-0.0646159	0.151327	0.0450432	-0.0109155	-0.0608528	0.0336986	0.0606174	-0.0911293	-0.11275	-0.0564577	0.0190208	-0.0091188	0.0522837
LILRB4	1					LILRB4	-0.188383	0.260087	-0.187807	-0.137194	-0.136767	0.0890266	-0.342194	0.0490641	0.129718	0.00932922	0.0893864	-0.416737	0.18533	0.0186916	-0.0305007	-0.1676	0.174599	-0.124166	-0.0857254	0.106828	0.108022	-0.181851	0.157967	-0.19948	0.0147617	-0.118507	-0.247724	-0.119944	0.0997224	0.0750753	0.0453962	0.0989873	-0.02514	-0.0257508	-0.0969176	-0.0124438	0.0489682	-0.0982288	-0.115303	-0.130957	0.0439578	-0.0301948	0.0858067
LPL	3					LPL	0.033329	-0.207089	0.136234	0.248663	0.14681	-0.102502	0.112876	-0.0583816	-0.067565	-0.0535736	0.058023	0.225118	-0.119874	0.133181	0.136133	0.179708	-0.227955	-0.140637	-0.0341352	0.0209975	-0.051663	0.138087	-0.211713	0.0456223	-0.0247462	-0.0431885	0.181649	-0.0225381	-0.0402359	-0.127813	0.0348865	-0.0239267	-0.0794432	0.002587	-0.127661	-0.0641301	-0.0963356	0.118866	-0.0487297	0.0537745	-0.0762507	0.0345912	0.0458027
LRIG1	1					LRIG1	-0.180869	0.247599	-0.254395	-0.0648731	-0.0122418	0.0992502	-0.137612	0.129155	0.0788775	-0.0299609	0.0706036	-0.13017	0.203064	-0.147851	-0.0572813	-0.189798	0.0269594	-0.0694991	0.0428721	0.167867	0.147706	-0.159694	0.267825	-0.19321	0.178256	-0.142312	-0.0674462	0.0321377	0.0369301	0.0447068	-0.0461346	0.0917201	0.039992	-0.043544	-0.104389	0.108101	0.000776365	-0.17802	-0.0512098	-0.165974	0.0476221	0.0119415	0.0410237
LRP1	3					LRP1	-0.160447	0.067452	0.082985	-0.0531912	-0.147811	0.163382	-0.113332	-0.0286884	0.128618	-0.0338145	-0.107666	0.132484	0.0202681	0.0212617	0.0196954	0.0288597	0.127991	0.077027	0.0670682	0.0276126	0.0426193	-0.0101798	-0.0974326	0.0800912	0.000759708	-0.0312453	-0.1087	-0.0896551	0.0253772	-0.0449387	0.0626769	-0.244711	0.202947	-0.013495	-0.000635376	0.0363565	0.296331	-0.16271	-0.0521381	0.0106903	0.207224	-0.106089	-0.180924
LRP11	1					LRP11	0.0100392	0.115561	-0.16189	0.0683204	0.0774299	-0.103672	-0.256738	-0.107919	0.0607775	-0.00521432	0.183552	-0.0437298	0.0274114	0.0228792	-0.0899059	-0.0418106	-0.110193	-0.056826	-0.13526	0.0406873	-0.0207166	-0.168476	0.00772798	-0.199045	-0.00341194	-0.298832	-0.21369	-0.178158	-0.0349348	0.0910525	-0.00826709	0.178878	-0.0423237	-0.015006	-0.0615809	0.0393394	-0.140211	-0.0290725	-0.0130927	-0.194246	-0.0436022	-0.0618275	0.0156982
LTA	3					LTA	0.0779369	-0.0972185	0.0684313	-0.0216215	0.197087	0.050561	-0.0736154	0.180072	0.089502	0.0566932	0.146046	0.162683	0.0382056	-0.0370899	0.240149	-0.095592	-0.0569528	-0.112013	-0.0352695	-0.068436	0.0511182	0.081116	0.052344	0.00385978	-0.0651249	0.11215	-0.0531536	-0.10112	-0.0369267	0.0758338	-0.080131	-0.134681	-0.0531995	-0.0850307	-0.0393144	-0.0355642	0.0280028	-0.0133415	-0.108689	0.0308974	-0.0787175	0.0972468	-0.0520446
LTA4H	3					LTA4H	-0.155046	0.0592208	0.052742	-0.165138	-0.0678791	0.180371	-0.190582	0.10878	0.116127	-0.154265	0.246777	-0.102345	0.0943953	0.0233175	0.0108086	-0.120745	0.181362	-0.123084	0.106255	0.0524399	-0.0453558	-0.0579394	-0.0306611	0.102852	-0.126514	-0.151972	-0.0372172	0.125974	-0.0624872	0.044243	0.149997	-0.107649	-0.0429019	0.0427402	0.160334	0.0629219	0.118612	-0.00329822	0.0357512	-0.210406	0.103534	0.0921219	0.0655734
LY75	3					LY75	0.0411363	-0.00667299	-0.00459814	0.116778	0.00231387	-0.110058	0.0932171	0.242618	-0.157051	0.0389629	0.0703001	0.00578545	0.0916843	-0.0715598	0.129163	0.0412499	0.0664307	-0.135613	-0.0254791	-0.0195658	0.0454352	0.187065	-0.149569	0.31154	0.0265107	0.117635	0.113324	0.0409937	-0.0322263	-0.138321	0.0152733	-0.0990211	-0.0827823	-0.0301209	-0.0264755	-0.000359337	0.024082	0.108057	-0.00159664	0.162394	0.0272599	0.0609099	-0.0623256
MAEA	3					MAEA	-0.160064	0.0330308	-0.00930795	-0.119532	0.134142	-0.051908	-0.00414619	0.0257851	-0.0254317	-0.143259	0.134152	-0.0470803	0.0813181	-0.0950808	0.0608731	0.0979662	-0.0669851	0.153295	0.0920477	0.00158955	0.117192	-0.105417	-0.0490375	0.0441695	0.143726	-0.052096	-0.0730351	0.119115	-0.0770599	0.0513822	0.28234	-0.0525244	0.220312	0.011192	-0.0171022	0.0170429	-0.0452527	-0.124381	0.111375	-0.214097	-0.0645597	0.0328397	-0.00986854
MAGED1	3					MAGED1	-0.10613	0.0749828	0.103443	-0.148812	-0.0577957	0.0957403	-0.100312	-0.0431901	-0.034741	-0.163673	-0.11056	0.0252387	-0.0309065	-0.0247863	0.0823529	0.0837538	0.00077748	0.0350712	0.104	-0.0651155	0.097943	0.112219	-0.0840535	0.00408917	0.0858273	-0.0117007	0.0243611	0.0334246	-0.0443621	0.0493288	0.106637	-0.151607	0.243171	-0.0155466	-0.0207619	-0.0397034	0.133415	-0.128572	0.047725	-0.0181434	0.18707	0.0235985	-0.141387
MAP4K5	2					MAP4K5	-0.0278567	0.156599	0.054559	0.032638	-0.123692	0.139693	0.143633	-0.170187	-0.102693	-0.0597541	-0.102902	0.110789	-0.148203	0.0791153	0.114466	0.211631	-0.173295	0.0498184	0.194471	0.00385378	0.133953	0.202	-0.116159	0.004508	0.0489386	0.00097866	0.194296	0.0192966	-0.175061	0.0133698	0.0964977	-0.193171	0.236515	-0.0351064	-0.0502289	-0.0325042	0.102375	0.0315771	0.0552567	0.110908	0.0830162	0.0235318	-0.181165
MARCO	3					MARCO	0.0795356	0.163545	-0.0530827	0.0279339	-0.240398	0.37684	0.16899	-0.028667	0.071677	0.157095	-0.152393	-0.0999279	0.10528	-0.13638	-0.0529433	0.0801851	0.0933544	0.066629	-0.121333	0.040766	-0.0473107	0.0583073	-0.139915	0.102028	0.20582	0.289629	0.0381906	0.0362946	0.200703	-0.272868	-0.0168862	-0.131062	0.151714	0.0237406	-0.0805848	0.173371	0.00534126	-0.0344723	0.113425	0.201297	-0.0600517	-0.0129234	-0.149885
MASP1	3					MASP1	-0.0132941	-0.0701154	0.0834397	0.0534643	0.00853579	-0.0723638	-0.0528552	0.144007	-0.10552	-0.0990508	-0.0621656	0.0446143	-0.0334855	-0.0170379	0.222827	-0.129022	0.160675	0.00941166	0.00979391	0.0435011	0.0235435	0.0737909	-0.0906955	0.248977	-0.0532911	-0.0691342	0.0282701	0.123993	0.00522639	0.0159987	-0.00321998	-0.000167258	0.070849	0.0776834	0.196833	-0.0622763	0.0990691	0.091591	-0.135705	0.157199	-0.0926011	0.0711828	0.0385403
MAX	3					MAX	-0.153724	0.190501	0.0940511	0.157357	-0.126542	0.157397	0.187615	-0.0309624	0.0816273	-0.0471621	-0.00695359	0.159504	0.00428069	-0.0146687	0.141578	0.241272	-0.170883	0.0758063	0.205413	-0.0408928	0.152205	0.0651603	-0.155211	0.00840801	0.0421201	0.0299795	0.0679624	0.0388756	-0.177562	-0.0286556	0.0530031	-0.165477	0.172392	-0.0525759	-0.145967	0.0142155	-0.0190098	-0.0132949	0.0311344	-0.0189028	0.00639206	0.0196492	-0.144727
MCFD2	3					MCFD2	-0.145364	0.017663	-0.0097373	0.136246	-0.155163	-0.0679491	-0.0141762	0.012903	0.059287	-0.116572	-0.087116	0.143939	0.0483669	0.0136346	-0.0222892	0.106685	-0.134875	0.105453	0.045722	-0.0169135	0.188456	-0.0699914	0.0433005	-0.0214467	0.0820277	-0.128579	-0.0608413	-0.0339762	-0.0271151	-0.0261126	0.0232995	-0.0582087	0.218129	-0.0401536	-0.17942	0.0136561	0.151818	-0.0715712	-0.00255039	0.0359073	0.0420875	-0.0568731	-0.183447
MEP1B	3					MEP1B	0.121536	0.265129	-0.0143284	0.126224	-0.166185	0.128152	0.166458	0.0233432	0.0847242	-0.133313	-0.00019051	0.0891264	-0.122906	-0.0594949	0.0458169	-0.0362948	0.0845176	-0.057437	-0.101951	0.154229	-0.137512	0.156593	-0.281303	0.183086	0.0124829	0.233652	0.0192506	-0.0384804	-0.0277066	-0.0976213	0.00294813	-0.152481	-0.113271	0.0533594	0.0852805	0.0735066	0.0147758	-0.145275	0.14016	-0.0572893	0.0772009	-0.210255	-0.0610649
MERTK	3					MERTK	-0.0216203	-0.0877906	0.0593344	0.0311538	-0.0984793	0.0655849	-0.0521333	-0.0572884	-0.082413	0.146529	-0.262212	-0.0766551	0.0875554	-0.0531603	0.0178159	-0.132197	0.127468	0.0696987	-0.068708	0.086567	0.153335	-0.1316	0.149861	-0.168811	0.142328	-0.0317089	-0.136897	0.0198275	-0.0487114	-0.0268515	-0.178619	0.0665444	0.0550874	0.181004	-0.0716183	0.00921869	0.152506	0.0777061	-0.11788	0.0398624	0.0601409	-0.0140381	0.0167649
METAP1	3					METAP1	-0.266602	-0.0150192	0.227865	0.0379846	-0.0246599	0.0826349	-0.00710864	-0.0793843	0.107595	-0.0687226	0.0623191	0.0317815	-0.0704028	0.058142	0.0460788	0.168607	-0.167063	0.0838548	0.188171	-0.167461	0.156077	0.0247836	0.129183	0.0696449	-0.0115066	-0.01641	0.109426	-0.0396593	0.0903806	0.118684	0.161252	-0.0303133	0.293916	0.0291068	0.0958029	-0.0629837	0.0935487	0.143951	-0.0926975	0.112152	-0.158785	0.11369	-0.0211727
METRNL	1					METRNL	0.00658451	0.0485214	-0.162644	0.137523	0.0427282	-0.112675	-0.0704391	-0.0693265	0.0257964	0.0399417	0.0679972	0.113968	0.0635475	0.0128811	-0.206195	0.0296983	-0.0822305	0.0666916	-0.161387	-0.0733379	0.128566	-0.245732	0.0522477	-0.143973	0.118505	-0.16582	-0.241227	-0.16476	0.0161573	-0.0127641	-0.0454297	0.231107	0.012744	-0.0512181	-0.0473762	0.0984644	-0.0528292	-0.0237379	0.0235359	-0.159475	-0.0845339	-0.0994598	-0.0732984
MGMT	2					MGMT	-0.03169	0.21733	0.0286926	0.226346	-0.148116	0.262352	0.180418	-0.290505	-0.0365441	0.0692432	-0.0512324	0.0778802	-0.0641064	0.15758	0.0589805	0.291811	-0.196336	0.0424533	0.158356	-0.0404275	0.111038	0.0691601	-0.196982	-0.0918113	0.0680033	0.0939905	0.0928358	0.00269335	-0.168089	0.0217502	0.0756626	-0.153126	0.27211	-0.115469	-0.00907422	0.0100346	0.0513087	0.0237706	0.0779095	0.0630943	0.0576987	-0.0047805	-0.243432
MILR1	1					MILR1	0.0986988	0.0685338	-0.24591	-0.0230395	-0.0430247	0.0419567	-0.402859	0.228991	0.0394549	-0.134945	0.0572243	-0.196396	0.141262	0.0194255	-0.0812615	-0.225476	0.146545	-0.0380977	-0.14524	-0.0383977	0.016095	-0.239687	0.0284063	-0.0992697	0.082975	-0.062722	-0.286229	-0.0701836	0.106148	0.00983325	0.0605741	0.191714	-0.173434	-0.120339	0.0848957	0.0171141	0.128501	-0.146583	-0.146247	-0.0792482	0.012816	-0.107583	0.0608323
MMP1	3					MMP1	-0.127502	-0.26105	0.233574	0.0917574	-0.0892413	-0.0609816	-0.0764309	-0.00167249	-0.00797785	0.0492031	-0.192505	0.12604	-0.00910127	0.044339	0.0832627	-0.00306222	-0.0848539	0.132085	0.0734255	0.0012933	0.234885	-0.0377844	0.0691683	-0.0959701	-0.00338422	-0.170123	0.0331713	0.144644	-0.0141291	-0.00622706	-0.0898155	-0.0657476	0.157605	0.0797647	-0.0491544	0.0207602	0.136385	0.0164418	-0.0831332	0.165729	0.1669	-0.0178389	-0.145872
MMP10	1					MMP10	-0.0674405	-0.0188865	0.0689297	0.0270465	-0.0116125	0.0867694	-0.155184	0.0664394	-0.0191452	0.06354	-0.0326637	-0.0903993	0.114893	0.135296	-0.148184	-0.266644	0.149215	-0.0444996	-0.0752129	-0.0217959	0.0912469	-0.201542	0.0332465	-0.266604	0.0509227	-0.174039	-0.248728	-0.0251089	-0.0375459	0.132111	-0.0478989	0.17892	-0.0749608	-0.00252012	0.0462525	-0.0570556	0.104361	-0.010835	-0.129667	-0.172468	0.0422645	0.0678564	0.0383524
MMP12	3					MMP12	0.156453	-0.0694166	-0.0590613	0.166334	-0.0624547	-0.0397363	-0.263263	-0.130952	0.0346415	-0.0495293	-0.0108581	0.0925628	0.0774582	-0.100682	-0.127199	-0.0598571	0.171953	0.0474107	-0.0452615	-0.161699	-0.0283157	-0.240931	-0.136772	-0.024814	-0.0274566	-0.0816047	-0.206815	-0.0898548	-0.0426211	-0.00842593	-0.0274186	0.105374	-0.00139801	0.0781378	0.0936532	-0.00182351	-0.0813845	0.137403	0.0417988	0.0263583	0.0256785	0.0510787	0.0175008
MMP7	1					MMP7	-0.0169679	0.0571816	0.0625229	-0.00398063	-0.0875675	0.0801837	-0.166975	-0.071969	-0.166581	0.00436113	-0.10137	0.0365188	-0.000891375	-0.0391502	0.156601	0.0720738	0.160473	-0.169732	-0.01772	-0.109922	0.0831424	-0.105044	-0.0576674	0.169288	-0.0507119	-0.138723	-0.0925701	-0.125347	-0.0767761	0.124993	0.0504436	0.0464148	0.117418	0.0808291	0.0172034	0.0409273	0.178364	-0.09523	-0.145456	-0.0815747	0.102193	-0.0635608	-0.119398
MVK	2					MVK	0.00801063	-0.022773	0.190897	0.163193	-0.134623	0.109976	0.154943	-0.0620096	-0.0445356	-0.00493739	-0.154326	0.178659	-0.0618789	-0.0609028	0.160746	0.208792	-0.189272	0.127164	0.0872272	-0.0633619	0.113411	0.0831864	-0.152608	0.202989	0.0165385	0.067751	0.069901	0.0244685	-0.0786474	-0.0400088	0.0138999	-0.190157	0.230062	-0.0318712	-0.125915	-0.002685	0.148239	0.0389007	0.0291707	0.133477	0.0267338	-0.0450376	-0.24932
NADK	1					NADK	-0.187203	0.218443	-0.121306	-0.263734	-0.037391	0.218784	-0.234695	0.130251	0.0748125	0.0186185	-0.00688844	-0.237783	0.141733	-0.0893221	0.111652	-0.191823	0.12685	-0.0342731	0.0499679	0.203365	0.174176	-0.0478609	0.307662	-0.0811203	0.125351	-0.0213572	-0.0974212	0.0511078	-0.0490794	-0.0351644	-0.0425538	0.0117431	0.105368	-0.0902036	-0.074059	0.0442497	0.145447	-0.172219	-0.0459724	-0.0543301	0.179869	0.0392746	-0.0157442
NBN	3					NBN	0.122919	0.000966228	0.174565	0.0443132	-0.0139493	0.0952614	-0.0592927	0.0238971	-0.0350893	-0.0498309	-0.0559537	0.11785	-0.0424191	-0.0954718	0.16176	0.13828	-0.0254528	0.000805474	0.173399	-0.0743422	0.119055	0.0744054	-0.130384	0.153646	-0.00185252	-0.00243799	0.0147317	0.0447274	-0.183108	-0.0753989	0.0232723	-0.137261	0.120197	-0.0520959	-0.0778792	-0.0504459	0.113746	-0.0686776	0.0614539	-0.0280303	0.206617	0.0346957	-0.0808235
NCF2	3					NCF2	0.136949	0.00511577	0.181133	0.13491	-0.123425	0.111001	0.0518887	0.0620228	-0.00012103	-0.0756459	-0.0291316	0.106014	-0.0668168	-0.0202807	0.128995	0.156558	0.0692313	-0.0437748	0.0847017	-0.0310337	0.144894	0.0292346	-0.148352	0.169564	-0.0120116	0.0245513	0.100784	0.068152	-0.182459	-0.118784	0.0434072	-0.0509684	0.0467239	0.00276723	-0.00488336	-0.0186005	0.0554598	-0.0643431	0.0635877	0.0165898	0.182535	0.0454321	-0.0559353
NCR1	1					NCR1	0.0347406	-0.13397	-0.0113619	0.00670205	-0.0789004	0.0165739	-0.38999	0.123591	0.0668914	0.00190614	0.144319	-0.116031	0.0411083	-0.0220297	0.0843134	-0.326191	-0.0497285	-0.165694	-0.050548	0.0092972	0.00159907	-0.129696	0.0475535	-0.174598	-0.0248356	-0.252465	-0.212055	-0.17072	0.0536959	0.120011	-0.165098	0.138954	-0.0958024	-0.0211779	-0.0125529	-0.0938695	0.0683863	0.052729	-0.122971	0.0136535	0.03204	0.00955161	0.0573927
NF2	2					NF2	0.000210072	0.156281	0.031318	0.0803174	-0.17505	0.0256891	0.190281	-0.0873075	-0.0499636	-0.00762489	-0.119327	0.136464	-0.0753071	-0.0258408	0.127488	0.238731	-0.128501	0.165171	0.247997	-0.0563839	0.138601	0.0640282	-0.184255	0.075892	0.0625529	0.098403	0.170374	0.0734604	-0.0757972	-0.0394519	0.114191	-0.203831	0.271954	0.0185714	-0.09881	0.0474175	0.0542599	0.00204488	0.072392	0.0644281	-0.0413537	-0.0127468	-0.215011
NFATC3	3					NFATC3	0.0871747	0.0963334	-0.0653692	-0.0795598	-0.0157448	0.152351	-0.130405	0.0905319	-0.0784313	-0.103824	0.0307566	-0.025	0.00617077	-0.0679422	0.230222	0.0187627	0.0125647	-0.0374115	0.0577957	0.0395726	0.119319	0.0491049	-0.106825	0.349363	-0.00405886	0.0276926	0.043579	0.0026541	-0.0330391	-0.0771997	0.0521437	-0.183469	0.129207	-0.0180642	-0.112811	-0.10523	0.122414	-0.0645621	0.0515837	0.0385389	0.00676693	0.00563715	-0.0927142
NGF	3					NGF	0.0836847	-0.0351628	0.0853327	0.0358082	-0.138126	0.0994273	0.0842306	-0.0475617	-0.022209	-0.0121798	-0.169877	-0.0802716	-0.0297038	0.0646969	-0.104882	0.068855	0.0333757	0.23466	0.00720852	-0.0900704	0.191314	-0.0841787	0.0182147	-0.112199	0.189284	0.018212	-0.0408996	-0.0529727	0.11433	-0.00874501	0.162687	0.0656433	0.156907	-0.0249525	-0.030131	0.0312706	0.149355	-0.037622	-0.0102946	0.0530715	-0.014386	-0.0272587	-0.163049
NOMO1	3					NOMO1	-0.0367053	0.159753	-0.0831519	0.106288	-0.0397359	0.143533	-0.0913001	0.0410452	-0.0161618	0.0281562	-0.153469	0.106423	0.0918341	-0.0414368	-0.0998143	-0.0184914	-0.0495216	0.111743	-0.0520123	-0.00659275	0.24322	-0.0257965	0.100188	-0.115126	0.23084	0.0561984	-0.124387	-0.0181205	-0.116936	-0.033358	0.000760148	-0.10048	0.261607	0.0416992	-0.115829	0.0501555	0.149954	-0.133782	0.0179802	0.0307871	0.167783	-0.0310868	-0.197068
NOS3	1					NOS3	-0.202236	0.0770346	-0.0276397	-0.0152704	-0.192768	0.122537	-0.113367	0.0431673	0.0581878	0.0601162	-0.0257252	-0.160953	0.100875	-0.0253931	-0.003741	-0.279672	0.254837	0.0794656	-0.0712499	0.0998478	0.184479	-0.172326	0.171175	-0.291799	0.0992292	-0.117016	-0.149176	-0.00625121	0.0398986	0.0447487	-0.172616	0.137715	0.0255033	0.0644758	0.0535532	-0.0994349	0.0226656	-0.0941757	-0.141014	0.0714699	0.00948654	-0.0160115	-0.050635
NPDC1	1					NPDC1	-0.0300926	-0.134289	-0.0183311	0.0856077	0.0519735	-0.147	-0.172623	-0.0571318	-0.0178847	-0.043548	0.176954	0.0282066	0.0688433	0.109231	-0.228004	-0.0079958	-0.128108	-0.039109	-0.135725	0.0100727	0.0858773	-0.197611	0.0630067	-0.230048	-0.00247692	-0.33088	-0.192096	-0.0730813	0.00402454	0.0727768	-0.0355958	0.22146	-0.0413914	0.0204459	-0.0231894	0.0123255	-0.113347	0.0765874	-0.0310542	-0.111945	-0.0202592	-0.076169	-0.01398
NPPB	1					NPPB	0.0401631	0.0677993	-0.114835	-0.0288762	-0.0435117	-0.145252	-0.144298	-0.16468	-0.0542641	-0.0683363	0.0346051	-0.164023	0.0171728	0.0945658	-0.105798	-0.0852535	0.0371651	-0.137614	-0.00953835	6.54852e-05	0.1502	-0.207273	0.105984	-0.239995	0.0564861	-0.274998	-0.150823	0.0180086	-0.0769348	0.201865	0.0168145	0.369838	-0.0882186	0.0881269	0.0629858	0.0407415	-0.0473842	-0.0477438	-0.0404826	-0.236599	0.0613353	-0.0991745	0.0367521
NPPC	3					NPPC	-0.00903544	0.0038789	-0.013377	0.250396	-0.107933	-0.00619036	-0.250171	-0.0903586	0.114921	-0.0941362	0.216927	0.0144513	0.0448956	0.0619851	0.110327	0.0328542	-0.101029	-0.165923	-0.104169	0.0654875	-0.12178	-0.063044	-0.0952265	0.100458	-0.1173	-0.143472	-0.125365	-0.230615	0.0062909	-0.0126202	-0.00770303	-0.111913	0.0511374	-0.0553483	0.0778069	-0.0326797	-0.0363293	0.0667482	-0.0852351	-0.0454909	-0.0373314	-0.0773407	0.0893337
NPTXR	3					NPTXR	-0.0392966	-0.00461623	-0.118891	0.061283	-0.031887	-0.300427	-0.142525	-0.0209077	0.0400571	0.0139543	-0.0351353	0.14231	-0.237775	0.060205	0.044761	0.0537926	0.065861	0.123873	-0.0425157	0.0122252	0.168407	-0.0676744	-0.0541606	-0.199023	-0.0299361	0.00133078	-0.0280058	-0.137941	-0.0852918	0.0455238	-0.0530541	-0.0146416	-0.163314	-0.0467565	0.0139721	-0.219623	-0.0148872	-0.0831758	-0.117372	0.0382456	0.0305576	-0.152139	-0.09087
NQO2	3					NQO2	0.0794301	-0.0392827	0.0737135	-0.0320987	-0.110681	0.163187	-0.0422745	0.169047	0.0117233	-0.0616425	0.168755	0.0569614	0.0636004	-0.0851407	-0.00952533	0.0126475	0.0253992	-0.0186463	0.0916724	0.0665167	0.170405	-0.0410032	0.0206747	0.0419728	-0.012893	-0.0631945	0.0900504	0.0941737	-0.0958622	-0.0544067	0.0376886	-0.0242206	0.253929	0.0866694	0.0181338	0.0866985	0.0364135	-0.114554	0.00607042	0.100653	-0.0322332	-0.107622	-0.14985
NRTN	3					NRTN	-0.130439	-0.00543081	0.0031396	0.0243108	0.0245181	-0.0310075	0.0549067	0.112116	-0.0484227	-0.0519986	-0.0469075	-0.0174657	-0.114309	0.0990341	0.135089	-0.0248076	-0.0197526	-0.00969683	-0.117135	-0.0911417	0.0676359	0.0384707	0.00411074	0.0681661	0.255553	0.0619918	0.0737232	0.0818522	0.119203	0.113146	-0.0307319	0.115939	0.0537859	0.0436869	0.070778	0.0347036	0.0463413	-0.112046	-0.0915609	0.12176	-0.0845492	-0.000139785	-0.230932
NTF3	3					NTF3	-0.0712611	0.0789986	-0.0217007	0.0634939	0.0878123	-0.0982986	0.0250635	-0.0291961	0.0692519	0.0322766	-0.00825153	-0.135661	-0.00734341	-0.133401	0.128441	0.144211	0.229836	-0.0219799	0.0119724	-0.0895869	-0.0418027	0.114731	-0.0299075	0.0623455	0.288882	0.21296	0.138851	-0.0813385	-0.017828	-0.0879015	0.248383	-0.0712175	0.138851	-0.0212359	-0.01437	-0.0186338	-0.0882903	-0.0398086	-0.0855704	0.0549227	-0.239835	0.0185069	0.0185262
NTF4	3					NTF4	-0.116478	0.0952896	0.107953	0.440617	-0.247381	-0.078266	0.126666	0.0883254	0.135806	-0.0131439	-0.0884437	0.0906875	-0.0377031	-0.11461	0.185885	0.133097	0.191301	-0.0286151	0.04244	-0.0493796	0.19495	0.0466858	0.0248069	-0.0415274	0.00742431	0.0863086	0.0910457	-0.0099855	-0.126675	-0.00655156	-0.0836996	-0.126986	0.0109518	0.0648581	-0.0178394	-0.0759827	0.0557662	0.0199207	-0.231431	0.226311	0.090241	-0.0315629	-0.0195069
NUB1	3					NUB1	-0.130395	0.100684	0.0991126	0.0398591	-0.12278	0.101705	0.0930067	-0.0572841	0.0424488	-0.141633	-0.0682167	0.152161	-0.0483255	0.0108413	0.0742618	0.227428	-0.151154	0.11896	0.17772	-0.0478885	0.0844535	0.0145663	-0.129873	0.0100367	0.0521151	0.0322049	0.0511111	0.0498322	-0.105828	0.0208644	0.0887894	-0.20564	0.263412	-0.0697011	-0.104587	0.0206196	0.0831642	-0.0232111	0.101424	-0.0162844	0.033024	-0.0194834	-0.187225
NUCB2	3					NUCB2	-0.067969	0.0686536	0.0879873	0.0995455	-0.22741	0.137308	0.0252557	0.0140096	0.0394094	-0.15739	-0.0385352	0.031689	0.00178519	0.0411755	0.0547102	0.10423	-0.123049	0.0417666	0.125473	-0.00104729	0.0714347	0.088281	-0.168597	0.09424	0.0386187	-0.0590687	0.0444602	0.0470989	-0.0213474	0.00306301	0.0652302	-0.123273	0.0952798	-0.0593219	-0.142666	0.0235274	0.143602	-0.0156165	0.0297432	0.0583355	0.0639	-0.0299383	-0.142983
OLR1	3					OLR1	0.0513886	0.00726795	0.0783544	0.0545818	-0.163176	0.153929	-0.0891056	0.199945	0.16127	0.0653249	-0.0765736	-0.0922384	0.129389	-0.0566992	0.161521	0.00822603	0.210968	-0.049988	-0.016971	0.123679	0.188627	-0.0402287	0.00892154	0.0849073	0.064973	-0.0659249	0.0783354	0.0232946	-0.0929834	-0.183335	0.0434328	-0.0654226	0.035709	0.0898722	-0.0672704	0.00146397	0.180089	-0.065979	-0.0844895	0.111936	0.242556	-0.0124007	0.0186133
OSCAR	1					OSCAR	-0.180198	0.011122	0.0526464	0.0613028	-0.0946352	0.19154	-0.279849	0.0605645	0.0286903	0.152459	0.0318208	-0.205641	0.0977745	0.0357305	-0.0597665	-0.121764	0.0428578	-0.0715834	-0.0499506	-0.0138794	0.299603	-0.0996523	0.210297	-0.188509	0.0282248	-0.200903	-0.14525	-0.147849	0.0333082	0.0261461	-0.017861	0.131362	0.0436242	0.0205152	0.0372089	-0.0846998	0.116636	-0.113713	-0.281605	0.0543805	0.13569	-0.0288491	0.00262004
OSM	1					OSM	-0.0225258	0.0571593	-0.0829361	-0.0541053	-0.126308	0.0279273	-0.0943484	0.25913	0.135617	0.0121398	0.120096	-0.272408	0.193518	0.149954	-0.0543786	-0.141705	0.184321	0.116821	0.041098	0.124094	0.185688	-0.185893	0.0836804	-0.108887	0.0212333	-0.129894	0.0482191	0.0976058	-0.00324066	-0.0212372	0.083418	0.0789886	-0.022307	0.00242971	-0.0519676	-0.0785028	0.0152275	-0.0746916	-0.102463	0.0997828	0.0202177	-0.0601437	0.0108731
PADI2	1					PADI2	-0.0368513	0.0624925	0.0321406	-0.0490465	-0.126775	0.138726	-0.263274	0.121994	0.0128035	0.032792	0.0877222	-0.154255	0.0818493	-0.0745391	0.152288	-0.108783	0.149487	-0.1953	-0.0679244	0.0853578	0.187163	-0.0181357	0.0051183	-0.228508	0.105952	-0.145341	-0.0525947	-0.171709	0.128064	0.0725886	-0.103838	0.0570991	-0.0388361	0.23115	0.0223292	-0.184936	0.124646	-0.134626	-0.258372	-0.127834	0.160483	-0.219049	-0.152324
PAG1	2					PAG1	-0.030098	0.0680241	-0.00312173	0.0125082	-0.121188	0.0154213	0.0470437	-0.0728679	0.0155907	-0.078157	-0.0953323	0.228038	0.0450916	-0.0483555	-0.000616202	0.222496	-0.1399	0.114236	0.171211	-0.0977033	0.14075	-0.00839286	-0.01739	0.0336242	0.0728598	0.0116793	-0.0082409	-0.0558152	-0.0795848	-0.0398639	0.0612863	-0.180691	0.353515	-0.0550479	-0.159371	-0.0115708	0.115765	-0.0734553	0.108384	0.020982	0.0390399	-0.0443531	-0.222641
PAPPA	3					PAPPA	-0.0263922	-0.213895	0.250076	0.234761	0.0287882	-0.0155602	0.101832	-0.0576039	-0.0117726	0.35832	-0.20886	0.155811	-0.0547082	-0.0675568	0.224875	-0.028391	-0.00884721	0.0876054	-0.114078	-0.0587788	0.149457	0.0562473	-0.00442317	0.108234	0.114765	0.00988071	0.162761	-0.117133	0.0318981	-0.0615451	-0.0519525	-0.0735739	-0.0413347	0.0469397	-0.0286786	0.0153968	0.122472	-0.053504	-0.06722	0.192714	0.0158191	0.0239494	-0.0870855
PARP1	3					PARP1	0.0538338	0.0399648	0.0401075	-0.199352	0.0220867	0.253159	-0.227361	0.0070177	-0.0379195	-0.125007	-0.0339553	0.0313122	0.105903	-0.139229	0.0833838	0.0471851	0.0742386	0.00935872	0.0168797	-0.00919613	0.243773	-0.114991	0.0753937	0.0572349	0.106765	0.0223643	-0.147647	-0.0395481	-0.0722338	0.0224235	0.0615252	-0.0048905	0.225184	-0.0315756	-0.102255	-0.0134279	0.088368	-0.147552	0.0419216	-0.056596	0.126431	-0.0608617	-0.171649
PDCD1	3					PDCD1	-0.0244378	-0.117755	0.00119979	-0.266307	0.134279	0.00452456	-0.288383	0.146808	-0.259661	-0.0909764	0.146989	0.0552716	0.0700064	-0.064661	-0.129867	-0.0408268	0.162286	-0.0240835	-0.031143	-0.07807	-0.0494063	-0.092586	0.10439	0.0597295	0.101448	0.0212144	-0.111761	-0.00113447	0.151423	0.135901	0.108964	-0.0261727	0.203982	0.148586	0.011411	0.185197	0.0717451	-0.0732529	-0.137204	-0.0879597	-0.0528608	0.0358441	0.0521943
PDCD1LG2	1					PDCD1LG2	-0.0550134	-0.126186	-0.0361727	-0.0061111	0.109619	-0.014798	-0.168545	0.0355474	-0.0166408	0.168374	-0.0543386	-0.129436	0.0791256	-0.0136502	-0.0742145	-0.258477	0.178805	0.0200842	-0.0450784	0.0297149	0.0941215	-0.157543	0.154507	-0.260353	0.233727	-0.0691914	-0.184864	-0.0423584	0.0181607	0.0108055	-0.0384505	0.137951	0.0359989	0.019014	0.116761	0.0476615	0.13155	-0.0627108	-0.280798	0.047689	-0.0507798	0.00484698	0.132446
PDGFB	2					PDGFB	-0.046579	0.12004	0.132528	0.257882	-0.127066	0.0323051	0.346894	-0.253967	0.0122154	-0.00164506	0.0235485	0.159575	-0.182532	0.0313917	0.12299	0.317853	-0.294422	0.0886218	0.23528	-0.000369488	0.0482974	-0.0148795	-0.18473	-0.0103316	-0.0346763	-0.0147087	0.242424	0.0620389	-0.19152	0.0911284	0.0792151	-0.099804	0.2116	0.0777645	-0.167247	0.0454432	-0.107496	0.149605	0.142383	0.0558929	-0.149682	0.0545015	-0.22716
PDGFC	1					PDGFC	-0.184062	0.038437	0.01917	-0.0129781	0.145122	0.0165661	-0.0366733	0.0746618	-0.0719776	-0.224896	0.0797781	-0.156212	-0.0365277	0.261292	-0.0152802	-0.054837	-0.175776	-0.19191	-0.0357429	0.0704403	0.0263016	0.0217157	0.019022	0.112038	-0.00507157	-0.126015	0.0884405	0.0628537	0.139265	0.143531	0.119679	0.118988	0.0433165	0.0287788	0.0146001	0.0117676	-0.0425014	0.0123795	-0.052055	-0.0638393	-0.0893061	0.108526	0.0738306
PDP1	3					PDP1	-0.241429	0.171481	0.00282305	-0.102178	-0.12196	0.144421	0.0817309	0.0660111	0.037048	-0.0854507	-0.0910313	0.0500826	-0.0170617	-0.017602	0.104192	0.124769	-0.0223919	0.180464	0.194651	0.0276728	0.0914218	0.0661866	-0.0844792	-0.0230443	0.0214477	0.0352486	0.0574268	0.115104	-0.00846525	0.00375962	0.0905865	-0.173202	0.190995	-0.0108555	-0.167126	0.00337563	0.0769036	-0.156713	-0.0317566	-0.0176782	0.0547295	0.0194851	-0.126453
PGF	1					PGF	-0.0615623	0.0157605	0.077778	0.182913	-0.011274	-0.0279724	-0.0789412	-0.17645	-0.00682671	0.241549	0.00563985	-0.0714263	-0.0748295	-0.0470302	0.158244	-0.0133679	-0.121698	-0.0273292	-0.0855461	0.0289661	0.0395072	-0.106533	0.128547	-0.1835	-0.0264258	-0.247438	-0.0602414	-0.179682	-0.0770301	0.15431	-0.0757456	0.100632	0.000762771	0.0371621	-0.0768542	-0.0250475	-0.02324	0.0617655	-0.106767	0.022162	0.0138277	0.0662013	0.00401832
PIGR	3					PIGR	-0.128303	-0.0707432	0.185944	-0.0526763	0.0225066	0.245786	0.130434	-0.0139288	-0.0813637	0.140564	-0.0200773	0.0129413	-0.0761171	0.253294	0.20871	0.142023	-0.0172997	-0.0252703	-0.0871165	-0.0193041	0.0941617	0.0407403	-0.0586638	0.0440222	-0.0808699	0.0720888	0.110606	0.0441652	0.0203827	0.117765	0.0632518	-0.0544348	0.108147	-0.0177737	0.00395202	0.0208663	0.105981	0.0749508	-0.102253	-0.114337	0.0986625	0.0208967	-0.253448
PIK3AP1	2					PIK3AP1	-0.104253	0.132834	0.17335	0.0585383	-0.137009	0.103838	0.0969382	-0.0858878	-0.0258522	-0.114846	-0.129318	0.0542484	-0.0158958	-0.0982269	0.167361	0.349851	0.0087814	0.170712	0.121599	-0.0935063	0.215109	-0.0399516	-0.139723	0.217689	-0.0241448	0.125805	0.0435179	0.021907	0.0469099	-0.0406319	0.167956	-0.138714	0.329297	-0.0221819	-0.0788804	-0.0150262	0.093993	-0.106669	0.0731088	0.0831712	0.0999071	-0.064918	-0.247147
PILRB	1					PILRB	0.0428912	0.0965606	-0.0891088	0.0256636	0.0136583	0.140686	-0.0724415	-0.0485853	-0.122102	0.213385	0.0546621	-0.0954765	0.0318087	0.13471	-0.15187	-0.0897107	-0.0819971	0.059311	-0.0708495	0.0381655	0.217546	-0.154858	0.117809	-0.24242	0.0630822	-0.0856836	-0.109273	-0.14735	-0.0857929	0.0625913	0.00722302	0.113651	0.0473769	0.076927	-0.12063	0.0447897	-0.026322	-0.0206208	-0.0668564	-0.0904873	0.0955748	-0.0337435	0.0105064
PLAU	3					PLAU	-0.0476447	-0.0998834	-0.0598559	0.122633	-0.00528387	0.0495144	-0.301805	0.177562	0.0799191	0.116519	-0.112392	-0.0163845	0.202455	-0.00216959	-0.056691	-0.249437	0.275519	-0.13308	-0.193056	-0.0136047	0.0680371	0.0221012	0.191679	-0.0623459	0.0918467	0.00803111	-0.284982	-0.0974567	-0.00533011	-0.182843	-0.174837	-0.0498806	-0.115547	-0.0366135	0.00617207	0.0541215	0.193981	-0.0395033	-0.228614	0.165775	0.189311	-0.0462489	0.00216617
PLIN1	1					PLIN1	-0.0599938	0.203721	-0.0949826	-0.19009	0.147448	-0.0139871	-0.00277332	-0.0206474	-0.199549	-0.0643245	0.100419	-0.0176657	0.0443035	0.187606	-0.0462707	0.0478434	0.103962	-0.0169355	-0.200466	0.13943	-0.148031	-0.032913	0.062737	-0.0110088	0.0273644	-0.100231	-0.0158653	0.186549	-0.030817	-0.00632933	0.133819	0.068368	0.0102855	0.0333041	0.219391	0.0319465	-0.157154	-0.0483411	-0.00826978	-0.176863	0.00535253	-0.00356048	0.107133
PLXDC1	3					PLXDC1	0.116621	0.0447694	-0.0557823	0.126902	0.0628647	-0.0861641	0.0095941	-0.0297375	0.0902421	-0.0941107	0.140886	0.155864	-0.0317586	0.143078	0.037057	0.0407247	-0.151219	-0.163363	0.0126286	-0.0957905	-0.0578008	0.247658	-0.189494	0.176442	-0.059006	0.0570442	0.0995442	-0.0174421	-0.115811	-0.120802	0.0743188	-0.0726007	-0.240818	-0.111322	0.147501	-0.0316373	-0.231473	0.161914	0.0463255	0.0362612	-0.0841832	0.149573	0.130518
PLXNA4	2					PLXNA4	0.0231943	0.00237417	0.156012	0.191911	-0.0722031	0.0608883	0.341277	-0.219449	-0.0680078	0.0149045	-0.0900778	0.23886	-0.180107	-0.0616514	0.206848	0.345098	-0.243619	0.105141	0.19503	-0.0287328	0.0348486	0.162601	-0.176496	0.163293	0.00344911	0.125234	0.196957	0.014639	-0.105674	0.0335411	0.0773465	-0.215771	0.2659	-0.00523497	-0.138387	0.0369367	0.00524819	0.102389	0.0986897	0.0935968	-0.0553826	-0.0176714	-0.193895
PON2	3					PON2	-0.264609	0.0376021	0.135938	-0.0571576	-0.148039	0.277435	-0.21522	0.179314	0.0202672	-0.00423404	-0.0154201	0.0622311	-0.0204723	0.012079	0.148671	-0.171668	0.0293326	0.0528228	-0.0300791	0.0421873	0.0619338	0.0410154	0.00634415	0.142434	0.0385685	0.0603038	-0.107272	-0.138795	0.104485	0.0913141	-0.0274522	-0.302963	0.142471	-0.0349377	-0.103354	-0.0702006	0.310413	-0.068264	-0.116726	0.0850024	0.0588325	0.0423098	-0.15013
PPM1B	3					PPM1B	-0.188011	0.157253	0.0857262	-0.0981722	-0.106479	0.249094	-0.0261915	0.12733	0.0324943	-0.101915	0.104015	0.0350912	0.00176686	-0.0519911	0.155605	-0.0765653	-0.0660296	-0.0195908	-0.111049	0.0171613	0.223825	0.124851	0.00907172	-0.01005	0.0492384	0.0863061	0.0716438	0.0911928	0.00799682	-0.0273426	0.115089	-0.0923744	-0.0109016	-0.0335241	-0.0142593	-0.0793318	-0.0873288	-0.0591348	0.0907262	0.0321862	0.0340241	0.0536561	-0.159886
PPP1R2	2					PPP1R2	-0.0520085	0.0375493	0.0290996	0.0997443	-0.123712	0.00922259	0.0492213	-0.0184687	-0.0108628	-0.144511	-0.0780143	0.23318	-0.0246915	0.0172439	0.0128608	0.185418	-0.133497	0.119657	0.146537	-0.0431475	0.150518	0.020842	-0.0783702	0.0647119	0.00739301	-0.0585268	0.0432801	0.029479	-0.0594841	-0.0484347	0.0752309	-0.169468	0.263187	-0.038086	-0.120155	0.0231677	0.119906	-0.0599223	0.0399847	0.0403794	0.0147661	-0.0315277	-0.177925
PPP1R9B	2					PPP1R9B	-0.0385084	0.0807698	0.14692	0.194114	-0.112418	0.0282898	0.405053	-0.254359	-0.0389713	0.00731148	-0.0548383	0.18394	-0.115568	0.0406829	0.0938666	0.378426	-0.222665	0.132603	0.156244	-0.0784204	0.104178	0.0742591	-0.18333	0.110845	0.031624	0.0458507	0.159065	0.0976057	-0.0882979	-0.0234921	0.0861763	-0.0936569	0.194709	0.0368614	-0.110712	0.110282	-0.0838602	0.0823434	0.151318	0.0499985	-0.115013	0.0283838	-0.242707
PRDX1	3					PRDX1	-0.127587	0.0681958	-0.040346	-0.115012	-0.109234	0.16322	-0.120118	0.0427742	0.107666	-0.256735	0.0858782	0.0193793	0.0662163	-0.0342856	-0.0212564	-0.0871897	0.198848	0.0650801	0.176418	0.18359	0.0475254	-0.104917	-0.0614478	0.0156807	0.0363615	-0.0450103	-0.078016	0.120625	0.00190053	0.0588377	0.0618725	-0.0818582	0.101906	0.16142	-0.0698713	0.0597169	0.150222	0.00562158	0.0774568	-0.146414	-0.00609784	-0.0398669	-0.124545
PRDX3	3					PRDX3	-0.253653	0.276858	-0.0435072	-0.0608866	-0.275011	0.259908	0.0354099	-0.0708062	0.0813707	-0.027437	-0.0822548	-0.041803	0.01752	0.0201301	0.0667	0.170018	-0.0616899	0.182822	0.193814	-0.0176059	0.196344	-0.0510492	-0.0542998	-0.0792741	0.078846	0.0179596	-0.00462364	0.0324098	-0.0220215	0.0400196	0.136851	-0.132114	0.317295	-0.0341306	-0.14931	-0.0383573	0.0638756	-0.105121	-0.017016	-0.0350888	-0.0251404	-0.0779307	-0.182105
PRDX5	2					PRDX5	-0.0421746	-0.0215346	0.144771	0.174709	-0.0905745	0.0867619	0.174474	-0.097441	0.0261882	-0.0878568	0.0226567	0.188032	-0.0248105	0.0111417	0.0414183	0.23992	-0.187797	0.129282	0.125324	0.013986	0.0280282	0.0434768	-0.12645	0.0608091	0.01552	-0.0360045	0.107837	0.0722567	-0.0870012	-0.0205801	0.0737722	-0.11809	0.200485	-0.0165435	-0.109172	0.0950064	-0.00881815	0.142557	0.107891	0.0489109	-0.1048	-0.0334234	-0.220428
PRELP	3					PRELP	-0.0583047	0.0193783	0.0166183	0.0611239	-0.0135939	-0.125471	-0.0510172	-0.0665053	-0.171737	0.0863047	-0.175731	-0.00837079	0.0596001	0.197584	-0.120282	-0.0248298	0.148869	-0.020497	-0.0344035	-0.0971302	0.142568	-0.0295875	0.0132448	-0.0381734	0.141924	-0.053435	-0.00574646	0.100228	-0.157725	-0.118018	0.106718	0.126363	0.076682	-0.0786285	0.190756	0.0307048	0.0827037	0.0101916	-0.103472	0.052645	0.0144879	0.0159165	0.0438215
PRKAB1	2					PRKAB1	-0.0524705	-0.0170035	0.141593	0.138273	-0.105581	0.0971893	0.208312	-0.103029	0.0307173	-0.052943	-0.101666	0.249264	-0.0786552	0.0376871	0.0500313	0.201097	-0.180533	0.0472479	0.110155	-0.0493364	0.139917	0.201152	-0.199017	0.044077	0.0543765	0.0308377	0.0760384	0.0455761	-0.130753	-0.0459472	0.0197509	-0.177559	0.155422	-0.0711447	-0.021733	0.0189335	0.0742117	0.0648297	0.0611715	0.0582054	0.0656767	-0.0326388	-0.203355
PRKCQ	2					PRKCQ	0.000664534	0.0915294	-0.0149776	0.0429848	-0.129206	0.0625902	0.247933	-0.0402785	0.0171377	-0.0849142	-0.0342803	0.143448	-0.0494188	-0.0145561	0.126113	0.225908	-0.102192	0.114901	0.169011	0.0312871	0.0478804	0.151855	-0.232537	0.112505	0.0574704	0.0885714	0.0979365	0.120658	-0.0290305	-0.0630361	0.0943596	-0.181869	0.15465	-0.0154399	-0.090519	0.0734796	0.0721084	0.0110968	0.0714474	-0.0117407	-0.00418446	-0.0791664	-0.20035
PRKRA	2					PRKRA	-0.00350964	0.139984	0.120437	0.0826655	-0.226588	0.142887	0.118397	-0.0865848	-0.0203748	-0.0156333	-0.116966	0.0768923	-0.052478	-0.00497533	0.146701	0.175782	-0.0214794	0.0581076	0.187749	0.00574278	0.102027	0.0954375	-0.230386	0.0781219	0.0581235	0.0481951	0.0849229	0.0610913	-0.103989	-0.0703878	0.0498725	-0.202519	0.26802	-0.0392102	-0.0781031	0.0304174	0.125935	-0.0976539	0.096374	0.0386972	0.0540361	-0.0182893	-0.232752
PRSS27	3					PRSS27	0.148146	-0.128176	0.0124906	0.0889026	0.032816	-0.237175	0.0984106	-0.0516623	-0.180538	-0.0426781	-0.018917	0.0593015	-0.223849	-0.0423216	0.10532	0.100613	-0.143096	0.0228017	0.10238	0.0116746	-0.0459966	0.0857967	-0.169228	0.0933643	-0.0146152	0.0134418	0.157712	0.0440006	-0.164911	-0.00688847	0.142832	-0.158882	0.0656835	0.140322	-0.0173426	-0.0750375	-0.089823	0.181768	-0.0200091	0.0124356	-0.114622	-0.0319326	0.144521
PRSS8	1					PRSS8	-0.0259951	-0.04484	0.156089	0.222228	-0.176103	0.132374	-0.128169	-0.122478	-0.0241933	0.088933	-0.0981529	-0.0154372	0.00713461	-0.0410185	0.0557585	-0.0549173	-0.00533339	-0.0365208	-0.0654041	0.00548967	0.113519	-0.151538	0.0685345	-0.105363	0.0378049	-0.262485	-0.158009	-0.129803	-0.0491035	0.129824	-0.156287	-0.00661903	0.0916515	0.0766059	-0.02052	-0.0404877	0.240826	0.000541032	-0.142046	0.101174	0.168493	-0.0240105	-0.0497528
PSIP1	3					PSIP1	0.0952527	0.0266751	0.118917	-0.0117044	-0.0830474	0.118163	-0.139422	0.034738	0.0371223	-0.0959486	-0.0497176	0.146147	0.0532942	-0.0917909	0.0813888	0.053576	-0.0425667	-0.0264582	0.198765	-0.00466607	0.219472	0.0511972	-0.0794159	0.117449	0.0107191	-0.0670863	-0.0341846	0.0314491	-0.153044	-0.112949	-0.0641142	-0.137596	0.1122	-0.00209814	-0.131136	-0.0200569	0.139278	-0.0375175	0.0914822	-0.00772365	0.215061	0.00952674	-0.0629649
PSMA1	3					PSMA1	-0.0686735	-0.0599582	0.187594	0.106712	-0.0383375	0.109145	0.108384	-0.200166	0.16827	-0.0539623	-0.146191	0.0587322	0.0604711	0.0509084	-0.103875	0.117555	-0.00850402	-0.11198	-0.00354666	-0.159817	0.343048	0.0949317	0.0110656	-0.251064	0.100418	-0.0460187	-0.016797	0.0807906	-0.105849	0.088434	-0.0548011	0.210201	0.159769	-0.0586443	0.145302	0.0525949	0.00187703	0.0112966	-0.0209592	0.00410523	0.130135	0.0721679	-0.158484
PTH1R	1					PTH1R	0.0188757	-0.192407	0.153071	0.120772	0.0181437	-0.231603	-0.0822413	0.101971	-0.265898	-0.0126302	0.11942	0.215784	-0.0567556	-0.0326166	0.10849	0.00970054	-0.0901367	0.00783863	-0.0273356	-0.131927	0.109844	-0.0549506	-0.0937859	0.0412072	-0.0394984	-0.239989	-0.00620528	0.0383676	-0.0248201	0.199263	-0.13553	0.0945289	-0.135393	0.163865	0.0339495	-0.0580399	-0.0819196	0.0313464	-0.0235309	-0.0424576	0.0364847	0.0273195	-0.0136146
PTK7	1					PTK7	-0.118926	-0.0344841	-0.0132797	0.064046	-0.0340974	-0.0844161	-0.296558	0.108613	0.0811862	0.0341889	0.152264	-0.0680245	0.0807513	0.0598339	-0.0449221	-0.198875	0.00163282	-0.161559	-0.163082	0.0999373	0.023082	-0.144287	0.047788	-0.252219	-0.0520491	-0.258673	-0.257746	-0.16255	-0.0339725	0.110929	-0.0923453	0.1309	-0.121772	0.0234198	0.00677087	-0.0562331	0.0547163	0.00514729	-0.231424	-0.139522	0.0775869	-0.0436365	0.177587
PTN	1					PTN	-0.1499	0.124355	-0.0527663	-0.208478	-0.0247689	0.24061	-0.329158	0.121312	0.0335783	-0.0040714	0.0806506	-0.216838	0.105446	0.0566757	-0.0270785	-0.316391	0.0656906	-0.00220537	-0.0498647	-0.022348	0.125518	-0.205602	0.0958731	-0.174628	0.174238	-0.169301	-0.273764	-0.171851	0.159506	0.124106	-0.10572	0.173413	0.00617031	-0.00339739	0.0260115	0.01668	0.26963	-0.190304	-0.175828	-0.0883835	0.119188	-0.0253051	-0.0722274
PTPRJ	2					PTPRJ	-0.105474	0.0550105	0.0994815	0.0138433	-0.121751	0.103419	0.224119	0.00462064	-0.000887209	-0.0753817	-0.0544494	0.121357	-0.00261535	0.0107713	0.169419	0.203808	-0.0694656	0.0715401	0.0906815	-0.0503772	0.0426779	0.188541	-0.158546	0.141842	0.102805	0.0955788	0.0844068	0.0968157	-0.0658736	-0.0746398	0.0982009	-0.124826	0.142905	-0.113032	-0.0683693	0.0870792	0.0451859	0.0126665	0.082174	0.0963317	-0.0967788	0.0327005	-0.212515
PTX3	1					PTX3	-0.240417	0.0443734	0.0288643	-0.132823	-0.0784772	0.191203	-0.247595	0.145409	0.0545261	0.108315	-0.0666852	-0.306766	0.120354	0.0720029	0.029049	-0.213464	0.229919	-0.0349598	-0.0635103	0.165289	0.296672	-0.0761867	0.242486	-0.119847	0.11453	-0.176872	-0.106209	-0.0652721	0.0414402	-0.0110889	-0.029966	0.134649	0.0052654	0.00835687	0.0290122	-0.0475128	0.253969	-0.103863	-0.251888	0.0181761	0.165792	0.0248033	0.0243583
PVALB	2					PVALB	-0.142018	0.178779	0.0558072	0.264511	-0.142955	-0.0511494	0.322889	-0.283126	0.148243	0.101834	-0.115832	0.0760708	-0.127346	0.0477448	-0.0599719	0.222002	-0.10855	-0.0442675	0.0398519	-0.0168259	-0.086307	0.0344976	-0.14261	-0.0538783	-0.0637753	0.0756715	0.107627	-0.0432313	-0.0579807	-0.075651	-0.0607124	-0.127215	0.0642873	-0.0581421	-0.124628	0.0290372	0.000265422	0.111218	0.0773374	0.00363101	0.00412379	0.0225373	-0.0667975
PVRL2	1					PVRL2	-0.072306	0.00682362	-0.0894499	0.042828	-0.0894702	-0.0360545	-0.257243	0.0290648	0.0405448	-0.0218563	0.0126572	0.0028277	0.0779855	-0.0217048	-0.0799592	-0.0983892	-0.0817821	-0.0261484	-0.128267	0.0253787	0.125319	-0.117894	0.0915553	-0.169503	0.0406602	-0.267695	-0.269227	-0.157431	0.00833909	0.0554091	-0.0600085	0.0776692	0.0438817	-0.0163498	-0.0876119	-0.0046534	0.117716	-0.119447	-0.0735685	-0.0745378	0.102516	-0.103502	-0.0504391
PXN	3					PXN	0.111774	0.0797764	0.0785086	0.0457328	-0.0815165	0.153488	-0.131849	0.0698267	0.0967975	-0.108463	0.0539461	0.052233	0.0588601	-0.0765655	0.0835	0.0115408	0.0403714	-0.0928671	0.0763138	0.0795974	0.130856	0.0131198	-0.0815248	0.0689908	-0.0382995	-0.141964	-0.00117593	-0.0346507	-0.131149	-0.0864491	0.0494694	-0.040141	0.0590949	0.00410319	-0.0653983	-0.0492386	0.0463707	-0.105353	0.0775081	-0.093763	0.176058	-0.051268	-0.0358294
QDPR	3					QDPR	-0.14605	0.160784	0.0158833	0.027603	-0.140583	0.164058	0.0899118	-0.0508073	0.0323361	-0.128315	-0.10665	0.205143	-0.0151976	0.00672327	0.046853	0.18901	-0.182378	0.121643	0.0832659	-0.00242907	0.185758	-0.045718	-0.059805	0.0641919	0.0487408	0.00940987	0.0532532	0.0583657	-0.0894841	-0.032822	0.0657938	-0.171231	0.298604	-0.0167986	-0.132878	0.0227326	0.0528823	-0.0294261	0.0920121	0.0701114	0.0228468	-0.0284874	-0.232464
RARRES1	3					RARRES1	-0.15573	-0.067306	0.0673959	0.0256985	-0.0419357	-0.20375	-0.100544	0.0956595	-0.000465104	-0.164731	-0.126957	0.197953	-0.0410476	0.109023	0.0954488	-0.0346358	0.232964	-0.123157	-0.0823629	0.0287065	0.018252	0.177593	-0.0978505	0.107784	0.0223105	0.00567367	-0.00595434	0.0482502	0.00210356	-0.15989	-0.0903243	-0.0308516	-0.00856698	0.0485241	0.137369	-0.0637801	0.112775	-0.0500624	-0.0840049	0.106197	0.0171284	-0.0246108	0.0234893
RASA1	3					RASA1	0.0609384	-0.128613	0.0566996	0.0804986	-0.00852371	-0.125658	-0.141524	0.0733806	-0.00986678	-0.0723715	0.0341971	-0.0815894	0.0687376	-0.063982	0.184916	-0.183261	0.0301514	-0.0982717	0.195999	-0.0691611	-0.0305063	0.111945	-0.0144837	0.188114	0.105956	0.017527	0.0878408	0.0830936	0.163043	-0.0348395	0.0179226	-0.0211238	0.0269674	0.00376292	-0.0601062	-0.0734766	-0.0477836	0.027074	0.0105776	0.126878	-0.106574	0.162723	0.151407
RASSF2	3					RASSF2	0.0694018	-0.0234742	0.154492	0.0731866	-0.0869572	0.0385173	0.0174118	0.0364621	-0.0594576	-0.143966	-0.0386725	0.239919	-0.0261779	-0.0337393	0.115847	0.164861	-0.0030531	-0.00688686	0.142251	-0.012102	0.0695184	0.0899038	-0.197531	0.188285	-0.0115968	-0.0191241	0.0605382	0.0870449	-0.139258	-0.141069	0.0484293	-0.164284	0.139931	-0.0636741	-0.0293562	-0.00272599	0.0577964	-0.0892606	0.119044	0.065107	0.153968	-0.0110717	-0.0986292
RCOR1	3					RCOR1	-0.0786564	0.107931	0.0700327	-0.177302	-0.0152075	0.320985	-0.252469	0.142393	0.11272	0.0135181	0.0377982	-0.0262996	-0.0435833	-0.0481508	0.0349385	-0.198802	-0.019211	0.103576	0.118401	-0.0659422	0.00173305	-0.0408887	-0.151931	0.0785833	0.0718226	0.00461607	-0.0402155	-0.0812043	0.0599709	-0.0256892	0.0218215	-0.138917	0.125524	-0.0798051	0.0013862	-0.0160867	0.215689	-0.177111	-0.101218	0.0495689	0.0647308	-0.00358274	-0.00436646
REG4	1					REG4	0.142482	-0.102117	-0.0236308	-0.0655253	0.0778772	-0.225723	-0.145839	-0.0669046	-0.130953	-0.0755419	-0.0224428	0.141491	-0.108907	-0.0282166	-0.106806	0.0509646	-0.100914	0.103396	-0.0134248	-0.121565	0.0211953	-0.24341	-0.0550824	0.0244441	-0.0194656	-0.0397132	-0.124231	-0.0328845	0.00944605	0.216314	0.111145	0.137472	0.0284018	-0.00848684	-0.0711153	0.0805907	-0.0425744	0.0336478	-0.00730115	-0.273461	-0.175449	-0.0160179	0.106627
REN	1					REN	-0.115457	0.0935064	-0.0746745	-0.0219944	-0.0765859	0.147542	-0.216262	0.0537788	0.085137	0.140232	-0.107614	-0.211548	0.295895	-0.0390239	-0.0759837	-0.152411	0.27993	0.0356067	-0.194425	0.0930248	0.0190756	-0.118387	0.0225437	-0.0783143	0.0999612	0.0633397	-0.292383	-0.0220102	0.000246121	-0.209615	0.0279507	-0.0458925	0.0409269	-0.0947396	0.106652	-0.029113	0.256365	-0.111573	-0.143197	-0.0257288	0.13143	-0.0393371	0.106108
RNASE3	1					RNASE3	0.148372	0.027487	-0.182163	-0.0726915	-0.0489767	0.0950207	-0.211629	0.177418	0.0493984	-0.104273	0.0791738	-0.0144229	0.128148	0.085701	-0.0265163	0.046078	0.178081	-0.0260526	0.0251047	0.101005	0.157257	-0.081593	0.000429676	-0.0461076	0.0309071	-0.0544244	0.0221453	0.0527684	-0.110155	-0.169892	0.111277	0.0383767	0.0938802	-0.103894	-0.00635796	0.0636253	-0.0171768	-0.0965287	-0.00806609	-0.0571689	0.0605817	-0.0176261	-0.0390789
ROR1	3					ROR1	0.236002	-0.210466	0.0456604	0.212061	0.0971688	-0.147664	-0.00178491	-0.0776609	-0.0492561	-0.00686202	0.131643	0.245592	-0.0205604	-0.0174741	-0.0526177	0.110842	-0.179566	-0.0344457	-0.0511504	-0.0818557	-0.0724087	-0.0659352	-0.159148	0.0239272	-0.049385	-0.173877	-0.128553	-0.146338	-0.0141976	-0.00366348	-0.053982	0.0621821	-0.0287299	-0.0526808	-0.0279301	0.0710555	-0.0797803	0.0814773	0.0193648	-0.024043	-0.082591	-0.079511	-0.0238689
RRM2B	2					RRM2B	-0.0725134	0.119832	0.0425359	0.06307	-0.191191	0.198919	0.130661	-0.0488757	0.0925272	-0.110397	-0.0501088	0.187587	-0.01321	0.0715809	0.0679295	0.211066	-0.21016	0.0539382	0.127072	-0.0086151	0.112747	0.126415	-0.151636	0.074251	0.00168742	0.0219256	0.0779248	0.0546583	-0.135469	-0.0534194	0.0848122	-0.208549	0.176335	-0.075437	-0.118767	0.0419461	0.0579124	0.0560943	0.106224	0.0503238	0.0522944	0.0225784	-0.193884
RTN4R	3					RTN4R	-0.0368055	-0.0271768	0.0803438	0.125207	0.0204708	-0.051453	-0.134369	0.0165478	-0.0200716	0.170353	-0.148469	0.157553	-0.0827679	-0.109477	-0.016516	-0.034484	0.0555547	0.116607	-0.156973	-0.122967	0.0328079	-0.120857	0.0787527	-0.0665693	0.143215	-0.0768469	-0.186477	-0.146625	0.0712656	0.078515	-0.243486	-0.0257307	0.0994188	0.125446	-0.0823434	-0.0109867	0.171056	-0.0852325	-0.16051	0.0400965	0.104529	0.0217094	-0.0863995
S100A12	1					S100A12	-0.228541	0.184321	-0.0263902	-0.330679	-0.130274	0.204347	-0.267975	0.14659	0.0581673	0.048737	-0.0172038	-0.291664	0.0925065	-0.00416451	-0.0715962	-0.216669	0.290708	0.00279005	-0.0307511	0.115905	0.0625788	-0.120477	0.152875	-0.0959976	0.0638254	-0.0467244	-0.208303	0.0049656	0.127793	0.00510359	-0.071542	-0.0258595	0.0386798	0.0385641	0.0330435	0.0109696	0.183451	-0.143109	-0.150336	-0.0815507	0.140176	-0.00369235	0.0951139
S100P	3					S100P	-0.0888332	-0.0403934	0.0378309	0.0645914	-0.11223	0.20254	0.0398967	0.0458175	-0.0400341	0.139554	-0.163655	-0.0329219	0.0141581	0.102316	0.116306	0.0123217	0.00725238	0.0775743	-0.174802	0.16904	0.0647549	-0.0914799	0.0309701	0.0255489	-0.0195714	0.00832028	0.0453781	0.0179585	-0.0320911	-0.213307	-0.141247	-0.0297617	0.109323	0.0750696	0.121167	-0.0934933	0.0530151	-0.0560606	-0.0249766	0.096293	0.115679	-0.0704404	-0.162359
SDC4	2					SDC4	0.0838997	0.0322213	-0.0823581	0.147236	-0.0679389	0.0197766	0.130139	0.0162527	-0.0331263	-0.208602	-0.00808121	0.298174	-0.0124443	0.0354455	-0.0304231	0.153426	-0.122879	0.0404296	0.10981	0.0238621	0.131045	0.102308	-0.114257	0.107378	0.0427327	-0.0197959	0.0882498	0.0923544	-0.0984662	-0.104789	0.031043	-0.117548	0.169127	0.0218946	-0.0723146	0.144662	0.038596	-0.0318059	0.085814	0.0330172	-0.0191787	-0.0687904	-0.179533
SELPLG	3					SELPLG	0.199584	-0.0682837	0.127077	0.198077	0.0245496	0.0551145	0.0474208	-0.03954	-0.0662894	-0.116624	0.0813256	0.217049	-0.126445	-0.0875866	0.0886713	0.150192	-0.0341458	0.0163291	-0.00197752	-0.192209	0.0123799	0.105106	-0.160865	0.142024	0.0890166	0.0320329	-0.0497161	-0.0316671	0.000828617	0.0822355	-0.0438822	-0.0176679	0.0554654	-0.0171476	0.0269712	-0.00478887	-0.0620901	-0.011167	0.105596	0.151306	-0.062476	0.0934079	-0.20028
SEMA3F	1					SEMA3F	0.0127607	-0.0096571	-0.152979	0.0773425	0.0668129	-0.106559	-0.0427439	0.0299214	-0.0541034	0.031995	0.0955088	0.0788902	0.152159	0.00171914	-0.184457	-0.0895349	0.0407863	0.0629116	-0.124713	0.0299384	0.229775	-0.178393	0.179771	-0.16863	0.148587	-0.200822	-0.134444	0.00694087	-0.0781654	-0.109755	-0.108398	0.26007	0.0258195	0.0101724	0.0481536	0.101697	-0.0993293	-0.0256664	-0.00308726	0.00530621	0.00843223	-0.00747567	-0.0459597
SERPINA12	3					SERPINA12	0.139978	0.0658034	-0.102522	0.0308557	-0.112559	0.137374	0.153141	-0.107683	-0.0285925	-0.0910147	-0.0688551	0.00535348	0.0126908	0.19412	-0.147847	0.00263851	-0.11225	-0.135244	-0.0955492	-0.0699633	0.0837275	0.12438	-0.0978152	-0.0945758	0.0244896	-0.0612609	-0.0292493	0.152619	-0.0508007	-0.163847	-0.288379	-0.0773231	-0.258109	0.133042	-0.0210894	-0.109075	-0.179066	0.141995	0.180735	0.0257592	0.0820563	0.120315	0.045172
SERPINA9	3					SERPINA9	0.246158	0.059649	-0.1193	0.0425063	-0.170995	0.0285911	-0.250751	-0.0599345	0.0745727	-0.233428	0.0547644	0.291023	0.0387105	-0.0629887	-0.238413	-0.100799	0.145091	-0.250596	-0.0416014	-0.0932587	-0.199227	0.0945367	-0.241389	0.049867	-0.0168298	-0.0288527	-0.088636	-0.0838673	-0.02217	-0.0471921	-0.134169	-0.0747991	-0.0993996	0.0556794	0.191304	0.10142	-0.0535266	-0.0234712	0.085684	0.0178441	0.12941	-0.084669	0.0358676
SERPINB6	2					SERPINB6	-0.119017	0.082851	0.0431087	0.182949	-0.129673	0.0536471	0.133883	-0.0457391	0.00137433	-0.169547	-0.055194	0.202335	-0.0224265	0.0326429	0.0738591	0.222839	-0.148884	0.0915403	0.0920595	0.0422779	0.107769	0.010968	-0.115075	0.0998214	0.0508584	-0.0489199	0.0567148	0.0310947	-0.0504928	-0.0303987	0.0674957	-0.166347	0.245216	-0.0183724	-0.104646	0.0507395	0.0907781	-0.0233126	0.0478262	0.043545	-0.0042523	-0.0462035	-0.211076
SERPINB8	3					SERPINB8	-0.0864385	0.00807838	0.126529	0.0188357	0.0497255	-0.0209216	-0.00240514	0.0789488	-0.000225487	-0.0600705	0.040932	0.0920314	0.0977985	-0.0563053	0.13644	-0.00560784	0.0565373	0.00659213	0.108454	0.153851	0.229779	-0.0904547	0.136916	0.113492	0.0928429	-0.136757	0.0666538	0.0848859	-0.213275	-0.0909176	-0.0188756	-0.0711077	0.128791	0.138889	0.0317893	0.00158036	0.0268475	-0.104885	0.00903847	0.0516887	0.194152	0.0305849	-0.0286588
SH2B3	2					SH2B3	-0.0480854	0.130682	0.0862895	0.124866	-0.237073	0.0723855	0.203467	-0.0567591	-0.0292223	-0.0120474	-0.117934	0.0684792	-0.108099	-0.00612888	0.161082	0.233461	-0.16949	0.0877317	0.232456	-0.0191741	0.155083	0.0916369	-0.154271	-0.00977255	0.0463428	0.0380264	0.186889	0.017229	-0.0366293	0.0158106	0.0643707	-0.163099	0.221112	0.0309421	-0.173731	-0.0188038	0.128053	0.0501177	-0.0171271	0.111437	-0.00966015	-0.0207668	-0.232751
SH2D1A	3					SH2D1A	0.182159	-0.0328183	0.163261	0.132035	-0.0622447	-0.0486852	0.00201052	0.0557631	0.00541033	-0.140433	-0.09124	0.181669	-0.0827327	-0.16754	0.188131	0.235928	-0.0107547	-0.0396313	0.11406	-0.112017	0.0490028	0.124042	-0.18193	0.242279	-0.0457061	0.0452584	0.0728362	0.0368531	-0.0496839	-0.0941379	0.0318823	-0.0831211	0.0770724	-0.0369277	-0.107765	0.0272657	0.0335094	-0.0850263	0.116906	0.00842382	0.134379	-0.0459055	-0.12578
SIGLEC7	1					SIGLEC7	0.0348852	-0.0202351	-0.156916	-0.149402	0.138245	0.0834792	-0.230605	0.247539	-0.0144554	0.081703	-0.107831	-0.0293243	0.142576	-0.0653971	-0.0613551	-0.200578	0.260513	0.0155972	-0.0579267	0.0990453	0.149821	-0.102293	0.069216	-0.0725074	0.22982	0.067044	-0.19548	-0.0199515	0.00663443	-0.220025	-0.152318	-0.120701	0.0324044	-0.0634696	0.0378972	0.082132	0.252157	-0.126933	-0.17909	-0.0350109	0.125605	-0.0336282	0.0389297
SIRT2	2					SIRT2	-0.0592352	0.204619	0.0716289	0.12245	-0.204928	0.169954	0.207088	-0.193591	0.0232247	-0.00793095	-0.0695023	0.0893238	-0.0931281	0.0504274	0.056004	0.304731	-0.217677	0.135397	0.213265	-0.059107	0.0970284	0.00911011	-0.180085	-0.0350935	0.0723504	0.062316	0.126017	0.00970534	-0.11396	0.0376557	0.117623	-0.1977	0.256145	-0.0189746	-0.148538	0.0571735	0.0466212	0.0465735	0.0968167	0.0543479	-0.00199335	-0.00296097	-0.211626
SIRT5	3					SIRT5	-0.0786219	-0.139252	0.0419622	0.246079	-0.0110221	-0.119346	0.113446	0.189672	-0.12726	0.00534186	-0.0667042	0.182058	0.0885186	0.112545	-0.00614946	-0.15863	0.129594	0.0983913	-0.170843	-0.0555879	0.204473	0.114604	0.111026	0.0902878	0.100905	0.0252805	0.0146885	0.229953	-0.0531993	-0.193349	-0.110632	0.15356	-0.0720487	0.0121855	0.302939	0.068944	-0.0886019	-0.0628991	-0.100898	0.245646	0.0442891	0.00661492	-0.0902496
SIT1	3					SIT1	-0.0401882	0.0869786	0.0405157	-0.0301466	-0.1251	0.143231	-0.0522949	0.108377	-0.139412	-0.0478827	0.0675534	0.291679	0.0870366	-0.0756775	-0.0902733	0.0745043	-0.0129235	0.108059	0.223257	-0.152521	0.229418	-0.0611377	0.080124	-0.097008	0.0487757	-0.0733831	-0.0726961	0.112578	-0.0761438	-0.0105654	-0.0203986	-0.0117672	0.273974	0.0981478	-0.0130733	0.060184	-0.00729548	-0.0363523	-0.0660745	-0.00576017	0.0591366	0.0640538	-0.078711
SLAMF1	1					SLAMF1	0.0252091	0.0173016	-0.07857	-0.0554402	-0.159501	-0.0249159	-0.373196	0.103793	0.0337318	-0.134697	0.110783	-0.251686	0.180178	-0.112884	-0.0708131	-0.153998	0.174153	-0.0167928	-0.0622406	0.00702457	0.181242	-0.14832	0.142722	-0.192867	0.0877614	-0.177804	-0.309689	-0.0531286	0.105386	0.110761	-0.0790185	0.212303	-0.0400258	0.0858439	0.126222	-0.0218606	0.0138435	-0.125927	-0.208065	0.0500562	0.1097	-0.176582	0.0765077
SLAMF7	1					SLAMF7	0.166409	0.177671	-0.229604	-0.0079147	-0.215623	0.0773122	-0.2791	-0.058834	0.0633745	-0.10861	0.102608	-0.119224	0.16479	-0.0252011	-0.294999	-0.210947	0.21526	-0.0140483	-0.114096	0.119561	-0.0390116	-0.126228	0.0159219	-0.362715	0.0605209	-0.0780055	-0.276096	-0.0203327	0.0625954	0.0712657	-0.0736402	0.165772	-0.0934405	0.160204	0.0165798	0.120538	-0.0647981	-0.0596044	0.1077	-0.0795767	0.106583	-0.125888	0.021249
SMAD1	2					SMAD1	0.00946692	0.0555902	0.142728	0.161951	-0.159651	0.0768168	0.283604	-0.132902	-0.030104	-0.0167445	-0.172475	0.163232	-0.103367	0.00263503	0.166598	0.293992	-0.14444	0.136047	0.135506	-0.0883864	0.0871601	0.155983	-0.250675	0.198462	0.0757301	0.149985	0.168362	0.0502792	-0.0357317	-0.0889246	0.112069	-0.178777	0.209994	-0.0369866	-0.0685446	0.0392647	0.0327461	0.0293453	0.0886045	0.115235	-0.0461522	-0.0169094	-0.229155
SNAP23	2					SNAP23	-0.110375	0.127805	0.113151	0.133837	-0.134358	0.0398834	0.211107	-0.198472	0.0559303	0.0172133	-0.111068	0.187307	-0.142091	-0.00867799	0.131332	0.362445	-0.212975	0.126346	0.188987	-0.0715908	0.0257758	0.0455436	-0.130914	0.106308	-0.0155146	0.0604708	0.141364	-0.0869544	-0.055877	0.0259492	0.132318	-0.220713	0.3461	-0.076575	-0.179686	0.0229817	0.0882784	0.0258001	0.0992137	0.0555656	-0.0530031	0.00854988	-0.238398
SOD2	3					SOD2	0.0209408	-0.107974	0.147439	0.193407	0.0824408	-0.125211	0.330412	-0.298907	-0.153596	0.0629525	0.0886014	0.173254	-0.188467	0.167668	0.0280713	0.223595	-0.297409	-0.00129062	0.0505962	-0.0789584	-0.103749	0.057339	-0.0431147	-0.0469982	-0.0228428	-0.0430469	0.149213	0.0686269	-0.116041	0.147316	0.000527128	0.0641068	0.172027	0.108974	-0.00948806	0.0993706	-0.233997	0.199638	0.0486401	-0.0190506	-0.187731	0.0504008	-0.121736
SORT1	3					SORT1	-0.125266	0.12165	0.0393986	0.132736	-0.167688	0.153709	0.0332968	-0.0330518	-0.0119953	0.0101811	-0.101561	0.0778927	0.0277757	0.0236106	0.0323461	0.141951	0.0410972	0.0733999	0.0916584	0.0316531	0.151018	0.0315528	-0.206199	0.0571417	0.0857188	0.0507144	-0.0129055	-0.0202142	-0.0596567	-0.015547	0.0558471	-0.190761	0.183723	0.0440742	-0.12061	0.07497	0.238418	-0.105415	0.016236	-0.0410839	0.126713	-0.0931632	-0.188153
SOST	3					SOST	-0.154252	0.0482469	-0.0940515	-0.00466441	0.0350654	-0.147843	0.0492294	0.0769452	-0.0518214	-0.165101	0.0865165	0.0026087	0.00759805	0.0181754	-0.163182	0.0331052	0.188676	-0.0421375	-0.169083	0.0829213	-0.0423874	-0.0503868	-0.0206982	0.0706154	0.152536	-0.0752235	-0.0875546	-0.0394327	0.190711	-0.0473187	0.00472277	0.158198	0.0120659	0.108981	0.0531239	0.140354	0.0132274	-0.11008	-0.00426568	-0.0730743	-0.0357128	-0.161486	-0.0798056
SPON2	1					SPON2	-0.00017305	0.0365205	-0.0343881	0.0579149	-0.0261978	0.12767	-0.267883	-0.120163	-0.0244202	0.0556364	-0.100201	-0.118035	0.173743	0.0524397	0.0342618	-0.199066	0.00459264	-0.128899	-0.105047	-0.0846479	0.0497414	-0.102264	0.217974	-0.144167	0.0503389	-0.161451	-0.247049	-0.0648399	-0.0583872	0.0773833	-0.170641	0.108196	-0.0039838	0.0387295	-0.0473981	0.000814282	0.0286511	0.0248998	-0.0443982	-0.0197769	0.172557	0.0857266	-0.01686
SPRY2	2					SPRY2	-0.026997	0.111485	0.0223067	0.101535	-0.155435	0.011178	0.219677	-0.135308	-0.0500755	-0.0473362	-0.10804	0.13651	-0.0334315	-0.0874556	0.0456616	0.31691	-0.172175	0.127083	0.221701	0.000322699	0.132688	0.0734162	-0.0812493	-0.017178	0.0870723	0.049038	0.200408	0.144186	-0.0628627	-0.0602598	0.0982406	-0.168913	0.292786	0.040272	-0.192205	0.0282313	0.0115882	-0.0225261	0.0908428	0.0865802	0.00620607	0.0041133	-0.198412
SRC	3					SRC	-0.0244702	-0.00725637	0.103008	0.102069	0.083233	0.0366046	0.0168226	-0.188302	0.0135913	0.170256	0.118796	-0.214902	-0.078354	0.114866	0.12783	-0.0224891	-0.0812701	-0.124597	-0.0489155	0.150276	-0.113906	-0.000476314	0.0436924	0.0517323	-0.0328564	0.00134133	0.117808	-0.0776131	0.0603168	0.073264	0.00375148	0.0650608	-0.0781387	0.0204766	0.0145057	-0.00364397	-0.157848	0.104605	-0.0323425	-0.0134322	-0.121005	0.0669377	0.127955
SRCRB4D	3					SRCRB4D	-0.0940322	0.00428494	-0.0876439	0.0358526	0.277693	-0.255958	0.227708	0.0352179	-0.108546	-0.236281	0.127937	0.056144	-0.0270375	0.0115337	-0.0398139	0.101537	-0.130564	-0.135655	-0.00958639	-0.00540046	-0.177691	-0.0003776	0.0599539	0.109141	-0.12154	-0.171337	0.0810239	0.185415	0.0527148	-0.0802413	-0.0344178	0.00347104	0.0613441	0.118602	-0.0896141	-0.0109779	-0.249245	0.148556	0.0500858	0.109369	-0.233016	0.210829	0.16003
SRPK2	2					SRPK2	0.00271688	0.125012	0.0855164	0.152298	-0.148749	0.114729	0.226425	-0.195421	-0.000781924	-0.00984851	-0.10269	0.183771	-0.0983892	-0.00969725	0.114434	0.306446	-0.152732	0.105605	0.197917	-0.0292545	0.100798	0.0885812	-0.194743	0.0673691	0.0295054	0.0714228	0.112034	0.0527272	-0.144799	-0.0481226	0.0882254	-0.198741	0.26521	-0.0587296	-0.0932347	0.0562658	0.0923345	0.0123252	0.0941115	0.0389494	0.0211435	-0.00884173	-0.232235
ST3GAL1	1					ST3GAL1	-0.232987	0.130052	-0.0305979	-0.182358	-0.0438724	0.113066	-0.126519	-0.00908416	0.0232764	0.0423175	-0.112523	-0.284445	0.0798933	0.12544	-0.0259252	-0.0659124	-0.0392842	-0.177299	-0.138205	0.0103493	0.143267	0.0563703	0.260405	0.0166916	0.158203	-0.0753912	-0.184915	-0.0926502	0.0741297	0.0780171	-0.055982	0.0382401	-0.0611283	0.0158839	-0.179222	0.0422104	0.124775	-0.027562	-0.100038	-0.103158	0.165214	0.0555816	0.070392
STAMBP	2					STAMBP	-0.0467301	0.148392	0.0899643	0.180045	-0.204822	0.16039	0.248318	-0.125761	-0.0215272	-0.0285726	-0.113635	0.137258	-0.135313	0.0260562	0.136382	0.290073	-0.17945	0.135797	0.204426	-0.0793259	0.102935	0.03263	-0.206621	0.0212419	0.0338377	0.0682004	0.12434	0.034415	-0.128057	0.0211599	0.0839136	-0.203022	0.237189	-0.0346435	-0.101676	-0.00609396	0.093331	0.0462623	0.0619313	0.0764692	0.0102771	0.00360893	-0.24457
STC1	1					STC1	-0.0275587	0.0590499	-0.0888282	0.0404068	-0.0774335	0.201984	-0.250804	0.0942341	0.0933158	-0.0813477	0.112289	-0.22042	0.193087	-0.023201	0.0552409	-0.249108	0.191269	-0.184507	-0.164267	0.215573	0.0643029	-0.122886	0.140751	-0.0438924	-0.00536418	0.0367858	-0.13675	-0.0781815	0.0216581	-0.0215643	-0.0408191	0.0145113	0.039427	-0.104107	0.0403679	-0.0105724	0.0341439	-0.0546493	-0.089714	0.00719556	0.0293436	-0.0257878	0.104937
STK4	2					STK4	0.0603494	0.113546	0.0393748	0.0721454	-0.0352751	0.148856	0.284742	-0.202181	-0.0889635	0.208246	0.0118558	0.119103	-0.0549008	0.076244	0.150428	0.201278	-0.146035	0.0981608	0.212163	0.0170068	0.209432	0.150501	-0.043682	-0.0265119	0.153355	0.14631	0.212117	0.0200014	-0.231295	-0.0823919	-0.017812	-0.112688	0.209858	-0.0415559	0.0182483	0.0641307	-0.00996649	0.0836035	0.0199416	0.113826	-0.0577404	0.0360862	-0.133785
STX8	2					STX8	-0.0534937	0.0606102	0.133574	0.127813	-0.0370629	0.114588	0.33774	-0.189654	-0.0383553	0.0449634	-0.122874	0.17371	-0.121158	0.00943212	0.17867	0.295464	-0.233898	0.0947571	0.106409	-0.0884804	0.036163	0.16783	-0.178957	0.112652	0.0626488	0.136721	0.11026	0.0275306	-0.13626	-0.0117107	0.113739	-0.150573	0.180436	-0.116179	-0.105874	0.0311161	-0.0166669	0.103994	0.121813	0.0525426	-0.0321208	0.0289062	-0.244551
STXBP3	3					STXBP3	-0.159697	-0.0175219	0.168652	0.0124387	-0.0603272	0.0272232	0.0618901	-0.0128992	0.0595763	-0.111501	0.130534	0.0591034	0.0838866	0.0490418	-0.00613272	-0.0348507	0.174354	0.161044	0.106277	0.0932917	-0.0121595	0.0293976	-0.135122	-0.0314944	0.073509	-0.00710144	-0.0593634	0.202502	0.030566	0.0424583	0.0730316	-0.0347025	0.0590823	0.128367	0.0719522	0.0468845	0.0858105	0.069848	0.185624	-0.0945934	-0.0852265	0.0269709	-0.0363332
SULT1A1	2					SULT1A1	-0.0245465	0.0222522	0.0747069	0.141653	-0.0895641	0.0549673	0.23864	-0.159466	-0.0475404	-0.106875	0.0184829	0.314815	-0.193005	-0.0485064	-0.0188158	0.307816	-0.351943	0.0790904	0.0669337	-0.157151	-0.071309	0.0826397	-0.0871052	0.0675314	0.0298757	0.0500574	0.0784551	-0.0464165	-0.126241	0.0679246	-0.0212017	-0.0899347	0.161617	0.150745	-0.0978127	0.12126	-0.05752	0.24295	0.194341	-0.055884	-0.0874846	-0.0538604	-0.19713
SUMF2	2					SUMF2	-0.0570553	-0.0353776	0.152464	0.179575	-0.0928024	-0.044264	0.144141	-0.0296517	-0.0386548	-0.112928	-0.199468	0.250943	-0.0350306	-0.041462	0.0964181	0.229458	-0.0994393	0.154259	0.0830299	-0.0563814	0.106029	0.0746374	-0.116816	0.190064	0.0843741	0.100348	0.0590835	0.0256112	-0.0364212	-0.0729634	0.0579429	-0.220753	0.267823	0.0251005	-0.158785	0.0439666	0.0762929	-0.0426489	0.055331	0.13218	0.0313967	-0.0428958	-0.169204
TANK	2					TANK	0.0930658	0.223342	-0.0249289	-0.0386462	-0.152743	0.0678905	0.104305	-0.0401497	-0.106915	-0.0870967	-0.0725298	0.0828844	-0.046919	-0.0778623	0.160007	0.273771	-0.151088	0.0999524	0.244452	-0.0720116	0.0723724	0.086058	-0.151436	0.111283	0.0613174	0.0668405	0.125917	0.0754464	-0.10032	0.0124624	0.148555	-0.212575	0.258454	0.00105725	-0.135491	0.0479586	0.0686676	0.0104033	0.100966	0.0226392	-0.00320834	0.0137248	-0.240788
TEK	3					TEK	0.0593805	-0.00884162	0.000610832	0.0631625	0.0336834	-0.0484064	0.145356	-0.0617364	-0.183598	-0.0210063	-0.261572	-0.0402148	0.0354539	0.0461424	-0.0527637	0.00252962	0.20989	0.142531	-0.0378967	-0.0917569	-0.0366327	-0.167552	-0.108848	0.120327	0.200751	0.0386031	-0.0799112	0.160795	0.0531453	-0.0974251	-0.0153702	0.15425	0.0554427	0.180603	0.00782175	0.0700516	0.076795	-0.067157	-0.036483	0.028619	-0.114688	0.0598097	0.0598418
TFF2	3					TFF2	0.0413148	-0.113687	0.0964323	0.0319833	0.085106	-0.018562	-0.132862	-0.0331853	-0.112617	0.194386	-0.00896778	0.185374	-0.170035	0.093669	-0.277612	-0.0863719	0.03701	0.064559	-0.125258	-0.140117	0.0649637	-0.0948931	-0.0268532	-0.100813	0.0686258	-0.0512963	-0.128731	-0.160507	0.143976	-0.00489732	-0.138985	0.0993115	-0.040372	0.112039	0.00546326	0.0997439	0.151174	-0.076947	-0.139198	-0.039673	0.141235	-0.114146	-0.090436
TGFA	1					TGFA	-0.103767	-0.0641236	0.0794638	-0.000202031	-0.0869591	0.0508191	-0.240013	0.0357451	0.0381243	0.10236	0.0428966	-0.201622	0.128236	0.107738	-0.14202	-0.17803	0.108684	0.021468	-0.121154	0.0231589	0.062624	-0.234081	0.11311	-0.299705	-0.011505	-0.249481	-0.223308	-0.0592447	0.036459	0.01059	-0.0718442	0.174504	-0.0248821	0.052663	0.0198762	-0.0704209	0.0808701	0.0266153	-0.148791	-0.0399368	0.0958347	-0.0951067	-0.00071909
TGFB1	3					TGFB1	-0.153655	0.0319491	0.149842	0.142986	-0.259869	0.0838066	0.0129201	0.0488424	0.141562	-0.0531974	-0.00160436	0.0941251	0.0565977	0.100294	-0.0871718	0.0942943	-0.0842414	0.166433	0.163874	-0.0656252	0.138311	0.023237	-0.0721667	-0.133369	0.054479	-0.161796	-0.0547324	0.0922736	-0.0738804	0.00459028	-0.0246467	-0.106738	0.172284	0.0987559	-0.0498737	0.0471566	0.113059	0.0112012	-0.0398633	0.0672186	0.0391425	-0.0622909	-0.143402
TGM2	3					TGM2	-0.0192777	0.104443	-0.167074	-0.0588973	0.100761	-0.0997993	0.163028	0.00812931	-0.0116297	0.100729	-0.114177	-0.074011	-0.117762	-0.122643	0.155249	0.199774	0.24129	0.3124	-0.061378	0.112846	-0.0613614	-0.151827	0.0811593	0.0100261	0.208722	0.194715	0.0475995	0.0756888	-0.0247397	-0.00269679	0.116361	0.0402282	0.20507	-0.0334019	-0.0372192	0.0322529	-0.0329375	0.0108612	0.0394661	0.0498522	-0.100367	0.0209093	-0.149309
THBD	1					THBD	0.0564009	-0.158149	0.0884845	0.201974	-0.126603	0.0831893	-0.220285	0.0112463	-0.00643088	0.047974	0.00047208	-0.0344273	0.0721484	0.0941866	-0.060218	-0.0918812	0.0170652	-0.0985706	-0.0988405	-0.022806	0.0653934	-0.0028279	-0.0417145	-0.12905	-0.00224491	-0.262721	-0.129871	-0.0396652	0.00576813	0.00759891	-0.00445487	0.118823	0.0102443	0.0212514	-0.00625934	-0.0551209	0.13434	0.0232801	-0.14051	0.121901	0.0960763	-0.0030265	-0.0900969
THBS2	1					THBS2	-0.125256	0.104967	-0.0407749	0.0444483	0.0155338	0.128527	-0.241332	0.0259805	-0.0695065	0.209937	0.0328118	-0.0468776	0.0444436	0.0824271	0.0455677	-0.231611	0.105299	-0.113317	-0.0468216	0.00568026	0.07588	-0.0394385	0.20119	-0.135034	0.139038	-0.0647682	-0.129378	-0.187432	-0.169079	0.171137	-0.111045	0.0359888	-0.0399847	0.0218323	0.115356	0.046065	0.144894	-0.0483513	-0.270958	-0.0873056	0.147788	0.0744889	0.0846943
THOP1	3					THOP1	-0.0546471	0.137652	-0.170465	-0.166166	0.0157785	0.200973	-0.148146	0.101761	-0.108358	-0.0810053	-0.0952768	0.158164	0.0648457	-0.072988	0.0611599	-0.11273	-0.0794169	0.00992297	-0.0520551	0.0900797	0.184975	-0.020814	0.12354	0.124976	0.136197	0.021875	-0.0897338	-0.0151383	-0.0367123	-0.0547484	-0.0612141	-0.162689	0.179353	-0.0452929	-0.0890069	0.0650356	0.230225	-0.116553	0.0297211	-0.00565279	0.132634	-0.0119491	-0.144476
THPO	2					THPO	0.0864869	0.116948	-0.0483568	0.115049	-0.0345388	0.0165573	0.0943679	-0.0737878	0.0347681	-0.170898	-0.0503767	0.108939	-0.0640759	-0.0529454	0.163696	0.240018	-0.168673	-0.0105259	0.128717	-0.0708886	0.125851	0.0858283	-0.0548173	0.245288	0.0737719	0.000499308	0.154463	0.0666313	-0.13997	0.00256369	0.209704	-0.074913	0.175133	0.0704063	-0.205922	0.107644	-0.152531	0.0344549	0.191727	0.02126	-0.107285	0.188161	-0.0368053
TINAGL1	1					TINAGL1	-0.226791	0.0993864	-0.146786	-0.0619455	-0.0760189	0.130673	-0.130833	0.117672	0.0678863	0.130875	-0.0684732	-0.158572	0.119339	-0.03261	0.023349	-0.155153	0.182211	0.0974296	-0.0770021	0.142203	0.276661	-0.118321	0.304552	-0.191573	0.184983	-0.0957845	-0.0949088	-0.0431932	0.0745488	-0.0252056	-0.0810873	0.115701	0.120741	-0.0526425	-0.107277	0.065742	0.114641	-0.161285	-0.151246	0.0209648	0.0231793	-0.0214022	-0.141441
TMPRSS15	3					TMPRSS15	0.317829	-0.0910968	0.0483034	0.282538	-0.0270446	-0.111667	-0.0349037	-0.0969689	0.0580645	0.0665082	-0.00098134	0.218888	-0.107386	-0.130146	-0.1068	0.169878	0.094546	0.00231675	-0.0155005	-0.0716014	-0.0522626	0.174585	-0.262208	0.135958	-0.0590217	0.142357	0.00254788	-0.142981	-0.130511	-0.187759	0.00837336	-0.199671	0.075896	-0.0192266	0.116252	-0.0493189	0.0891202	-0.0531813	0.0339698	0.15878	0.0649195	-0.0958207	-0.0913488
TNF	1					TNF	-0.11702	0.0884582	-0.0901936	-0.126716	-0.0778783	0.233552	-0.355977	0.0547455	0.0917002	0.0647481	0.120547	-0.257667	0.15314	0.059341	-0.0579309	-0.204429	0.156221	-0.135079	-0.117344	0.0631093	0.14686	-0.162772	0.183514	-0.317171	0.0509116	-0.178007	-0.259951	-0.179561	0.0252331	0.0933521	-0.101314	0.0758701	-0.0264079	0.0232978	-0.0350014	-0.110771	0.111677	-0.117622	-0.207865	-0.112416	0.17624	-0.0847037	-0.0149491
TNFRSF10A	1					TNFRSF10A	-0.0993814	0.126397	-0.0144326	0.0889249	-0.102215	-0.0591615	-0.296497	-0.145949	0.0211648	0.142624	0.00860464	-0.165451	0.0424721	0.0184064	-0.0760305	-0.106967	0.142034	-0.0754416	-0.0489107	0.0521395	0.0200823	-0.146894	0.0908555	-0.2575	-0.0137222	-0.273477	-0.205093	-0.0957362	-0.0024687	0.094028	-0.0696635	0.151187	-0.0406392	0.09473	-0.055981	-0.0418483	0.107276	-0.0265769	-0.110538	-0.0387124	0.145586	0.0262109	0.0132977
TNFRSF10B	1					TNFRSF10B	-0.114809	0.0620728	-0.0389446	0.0248785	-0.102596	0.0655805	-0.274041	0.0101048	0.0632218	0.0906919	0.00641874	-0.194629	0.175901	0.0477328	-0.0891069	-0.183234	0.126721	-0.0694394	-0.129048	0.044133	0.0896732	-0.215305	0.163858	-0.268023	0.0588801	-0.272728	-0.256106	-0.0826077	0.0183012	0.0652666	-0.0873703	0.182753	-0.033795	0.00232314	0.00190717	-0.0344063	0.134191	-0.0784143	-0.151744	-0.0563646	0.149087	-0.0140436	-0.00175387
TNFRSF11A	1					TNFRSF11A	-0.0668685	0.0278635	-0.0441873	0.0228307	-0.129909	0.00689281	-0.25137	0.0201744	0.0510811	-0.0506309	0.031707	-0.216631	0.0777332	0.0976567	-0.0903619	-0.147539	-0.0108686	-0.0138172	-0.149956	0.0213615	0.0232286	-0.283307	0.0717931	-0.240272	0.0228498	-0.26088	-0.26231	-0.100864	0.0260772	0.198342	-0.0250434	0.200761	-0.0859045	0.0337334	-0.0299802	-0.0938013	0.0549359	-0.0156567	-0.111423	-0.127674	0.0644654	-0.074035	0.0423692
TNFRSF11B	1					TNFRSF11B	-0.155042	0.0283882	-0.10261	0.00549137	0.0449834	0.0421231	-0.239152	0.199624	0.0601797	0.0981602	0.0157903	-0.184699	0.150861	-0.0562354	0.10801	-0.176606	0.200686	0.03426	-0.121415	0.011114	0.111192	-0.214073	0.243724	-0.114184	0.138115	-0.0575824	-0.161594	-0.0473697	0.00389047	0.0334914	-0.0105217	0.145291	-0.00496286	-0.0992234	-0.0546524	-0.00458748	0.0288637	-0.0828534	-0.165092	-0.00774339	0.0122198	-0.0292585	-0.0359301
TNFRSF13B	1					TNFRSF13B	0.0986499	-0.0649058	-0.0316159	-0.0470082	-0.159067	0.110706	-0.133186	-0.110076	0.0698362	-0.0577474	0.0444778	0.0593751	0.190906	-0.0878651	-0.177635	-0.170096	0.0812525	-0.00218774	-0.0189633	0.0229997	0.0393065	-0.131953	0.200402	-0.343758	0.131443	-0.115138	-0.27181	0.0533331	0.0837038	0.124064	-0.320852	0.111939	0.157088	0.211596	-0.0128287	0.1524	0.00402804	0.0752267	0.0647054	0.0872496	0.0171959	0.0843956	-0.07558
TNFRSF9	1					TNFRSF9	0.0379257	-0.265128	0.0833612	0.0317018	0.0154684	-0.0564972	-0.310404	-0.0128306	-0.0255332	0.0209558	0.152654	0.0736026	0.0295037	0.046461	-0.0451593	-0.165302	-0.0901429	-0.116263	-0.127558	-0.0936881	-0.0217964	-0.114657	0.0806348	-0.155199	-0.115264	-0.321784	-0.229386	-0.149982	0.0731838	0.132992	-0.189628	0.202563	-0.0804924	0.0750581	0.00787239	-0.0291017	-0.0422429	0.130286	-0.193793	0.0558327	-0.0276395	0.0316606	0.073975
TNFSF10	3					TNFSF10	0.017448	-0.189865	0.116113	-0.0608075	0.103601	0.224506	0.0180445	0.099065	-0.079146	0.0258059	-0.0925891	0.0981918	-0.169805	0.10286	0.110675	-0.116128	-0.0137569	-0.118124	-0.0474578	-0.00522766	-0.00243785	0.204022	-0.0662678	0.187143	-0.10196	0.188868	0.0870812	-0.0424065	0.0848595	-0.0385505	-0.12086	-0.280722	0.00673433	0.0719339	-0.0392103	-0.0409846	0.0510339	0.151856	-0.115673	0.0695587	-0.0147526	0.0671131	0.0111991
TNFSF11	3					TNFSF11	0.0879505	-0.158795	0.116676	-0.0531029	0.101831	-0.0165116	-0.00691566	-0.025885	-0.0683581	-0.0405659	0.0590011	0.0859128	-0.159039	-0.0135954	0.00131168	0.115715	-0.13135	-0.138857	-0.0156934	-0.109733	-0.0767018	0.210298	-0.176192	0.0993968	-0.242306	0.0479302	0.0891972	-0.0978297	0.11645	0.0619473	0.111453	-0.215768	-0.0151548	-0.0783292	0.0873697	-0.000395211	-0.0395624	0.194389	-0.119132	-0.0111671	0.000617233	-0.0310218	0.107387
TNFSF12	3					TNFSF12	-0.0832095	-0.217208	0.238762	0.0230075	0.107677	-0.0133621	0.102513	0.010698	0.0527488	-0.0627738	0.00189163	0.161385	-0.0344056	0.153776	-0.0619907	-0.0599123	-0.15233	-0.185771	0.0790505	-0.112943	0.0453594	0.255838	-0.158053	0.0207526	-0.0299621	-0.0518174	0.0558063	-0.0377163	0.076562	0.0593788	-0.0748177	-0.103816	-0.0343222	0.0537893	0.046636	0.0230098	0.0691566	0.0988876	-0.120632	0.105237	0.0670953	0.060458	0.0688716
TNFSF14	1					TNFSF14	-0.0383709	0.140168	-0.130664	-0.0435879	-0.0455128	0.169043	-0.0886661	0.0281546	0.223516	-0.0900532	0.029576	-0.0386899	0.226868	-0.00604106	0.036788	0.0513494	0.0959599	-0.0391535	0.0882308	-0.0296447	0.0741823	-0.00356198	-0.00389102	-0.0639275	0.200009	-0.0696883	-0.148485	-0.0176505	-0.128621	0.0184318	0.0126889	0.0259391	0.176286	-0.0412626	-0.0831403	0.144363	0.106464	-0.117543	0.0779184	-0.105038	0.117973	-0.0254841	-0.163172
TNNI3	1					TNNI3	-0.0729883	0.324696	-0.232109	-0.251594	-0.0328564	0.147459	0.012404	0.0296282	0.0438396	0.0594721	0.0596392	-0.22365	0.103685	0.202017	0.0719287	-0.106121	0.0565413	-0.058458	-0.127116	0.114673	-0.083005	-0.12844	0.0761435	-0.0274642	0.137112	0.0515051	-0.114554	-0.0498945	-0.0930875	0.0232848	0.11537	0.0944829	0.0205157	-0.104382	0.0429906	0.063518	-0.110418	-0.1692	-0.0302651	-0.295043	-0.186687	-0.136942	0.0499035
TOP2B	3					TOP2B	-0.102903	0.0801484	0.106982	-0.0261761	-0.0504015	0.136588	0.0284082	-0.0846169	-0.0420649	-0.0379996	-0.0865282	0.0525261	-0.0543537	-0.00405506	0.146397	0.168331	-0.107508	0.0520859	0.207752	-0.00098222	0.120422	0.0884135	-0.103759	0.0027995	0.0513778	-0.00430153	0.0696705	0.0238363	-0.119343	0.0280034	0.085389	-0.171597	0.265443	-0.110099	-0.128216	-0.0177941	0.140186	-0.0581962	0.0502987	-0.0143929	0.155212	0.0086439	-0.196247
TPSAB1	3					TPSAB1	0.0176787	-0.164063	-0.0420835	0.099699	0.0891149	-0.0751169	-0.203682	0.0445274	0.0636938	-0.027283	0.0825376	0.089797	-0.105608	0.0925923	-0.0126246	-0.135614	-0.15383	-0.126825	-0.0298451	-0.0752614	-0.103192	-0.0547813	0.000875379	-0.0967319	-0.209668	-0.147633	-0.00664422	-0.0544566	-0.0714658	0.127105	0.0518658	0.0932659	-0.0192423	-0.258214	0.110822	-0.0627884	0.095114	0.247898	-0.121069	-0.145065	-0.0425284	0.0128945	0.036694
TRAF2	2					TRAF2	0.0121915	0.0332446	0.13216	0.222088	-0.111105	0.057053	0.339011	-0.111153	-0.0784634	-0.0166571	-0.0495519	0.229804	-0.154808	0.06461	0.153973	0.299266	-0.201943	0.0945843	0.0163144	-0.121047	0.0201871	0.125184	-0.282412	0.200002	0.0337184	0.0869074	0.0824356	0.0723264	-0.0654707	-0.0455333	0.0442136	-0.0831338	0.0996736	-0.0166407	-0.037988	0.0775229	-0.0374192	0.0461076	0.09443	0.0532746	-0.0614258	-0.0500299	-0.281566
TREM1	1					TREM1	-0.0873054	-0.080685	0.0560956	0.0181061	-0.132773	0.0468247	-0.366539	0.140255	0.0878316	-0.0337573	0.107485	-0.140771	0.0994846	0.0529754	-0.102375	-0.115168	0.142792	-0.100554	-0.111248	-0.0067596	0.0908597	-0.216051	0.134926	-0.0463339	-0.117553	-0.21974	-0.147852	-0.082656	0.0811275	0.0536246	0.030814	0.144158	-0.0625721	0.0131595	0.0582668	-0.00264941	0.115349	-0.0252603	-0.234519	-0.0523823	0.0681911	-0.107098	0.126173
TRIM21	3					TRIM21	-0.361184	0.027561	0.119828	-0.120176	0.0467372	0.184197	-0.0951397	0.160803	0.100129	-0.103039	-0.0211649	-0.0126307	0.0525725	0.0763795	0.132365	-0.0981333	-0.0383794	0.0608	0.0059524	0.113352	0.104159	0.00470373	0.181978	-0.0855798	0.15919	0.0666874	-0.0134602	0.0673069	-0.0689952	0.0916443	0.105398	-0.0605915	0.184351	-0.0770293	0.0389606	-0.0199114	0.217611	-0.020694	-0.0303692	-0.0401033	-0.0227415	-0.053136	-0.150808
TRIM5	3					TRIM5	-0.00712961	0.10145	0.0554595	0.115671	-0.205688	0.0721463	0.102976	-0.0478324	0.00616331	-0.158935	0.0270293	0.179993	-0.0203931	-0.00742028	0.067684	0.142284	-0.165635	0.0743454	0.20718	0.00626104	0.067915	0.0594592	-0.198571	0.0084816	0.0710991	-0.0230195	0.0624026	0.09886	-0.148617	-0.0622069	0.0556398	-0.165972	0.176001	0.00867851	-0.0766791	0.0505072	0.0671328	0.0149676	0.116136	0.0394888	-0.0657292	-0.0082502	-0.133992
TSHB	3					TSHB	0.128027	-0.168811	0.100052	-0.0682538	-0.0288828	-0.0441944	-0.188014	0.0898103	0.147048	-0.0471963	-0.0010005	0.1061	-0.000777453	0.174284	0.0132149	-0.111656	0.0149144	0.0350644	-0.0481912	-0.0543433	0.103542	-0.0265255	-0.0470293	-0.0475214	-0.0502768	-0.0588608	-0.214638	-0.0388802	-0.0478247	0.0439348	-0.18346	-0.0154021	-0.0342178	-0.101029	0.0955346	-0.0682655	0.0132098	-0.115497	0.0261875	-0.0760458	0.0437777	-0.0293585	-0.137512
TSLP	3					TSLP	-0.0907283	0.0223183	0.0950459	-0.0460983	0.124661	-0.0276297	0.175944	0.0985774	0.0748667	-0.104321	0.109522	-0.0661184	-0.0055537	0.102533	-0.157558	0.116037	-0.210285	-0.0215185	-0.0745882	-0.113498	-0.0338313	0.0147292	0.0535039	0.0157833	0.0136953	0.0505369	-0.0552359	0.0674137	0.00273508	0.00290061	-0.143836	-0.0928768	-0.234144	0.123672	-0.102328	-0.0619407	-0.165721	0.307066	-0.0964765	-0.0258413	0.0302124	0.0356075	0.0881217
TXNDC5	3					TXNDC5	-0.0751073	0.0202659	-0.023722	0.0972261	-0.179855	-0.0558257	-0.0852611	0.0111127	-0.00429239	-0.149581	-0.0841835	0.195563	0.030614	0.00384595	-0.0489325	0.109264	-0.100166	0.0848486	0.0337322	-0.071759	0.105203	-0.0779256	-0.0184955	-0.0433675	0.0421808	-0.113081	-0.110197	-0.0571321	-0.0505264	0.02615	0.0139148	-0.0790014	0.213669	-0.0639736	-0.135092	0.00828205	0.164676	-0.0798262	-0.0028623	-0.0167324	0.0509822	-0.0799165	-0.14602
TYMP	1					TYMP	-0.256851	0.0717335	-0.0660847	-0.168911	0.0217284	0.20927	-0.207207	0.0617155	0.128217	-0.0860241	0.117496	0.00011539	0.0587306	-0.0828467	-0.0626493	-0.0867853	0.0542428	0.0215245	0.0845402	0.220278	0.0100897	-0.135607	0.0994577	-0.146773	0.0883213	-0.0634193	-0.226964	-0.035965	-0.0536551	0.0631474	-0.059729	-0.180057	0.233125	0.0170635	-0.0307127	0.0638209	0.253457	-0.110456	0.0403503	-0.239681	0.0858476	-0.0769965	-0.16585
TYRO3	3					TYRO3	0.240518	-0.209141	-0.0731985	0.182658	0.00772867	-0.0509544	0.0620469	0.00655366	-0.0181073	-0.0109971	-0.125539	0.161049	0.0504585	0.016471	-0.0511499	0.0374647	-0.0026156	-0.0250737	-0.0802032	0.0933951	0.133682	0.027887	-0.177506	-0.0105049	0.114274	-0.044517	-0.0426362	0.105751	-0.0400918	-0.238885	-0.154689	-0.0785923	0.0152459	-0.0237969	-0.0364104	0.0722191	-0.0335959	0.00174699	-0.0545382	0.108202	-0.040156	-0.11274	-0.125292
USP8	2					USP8	-0.00728518	0.0802503	0.00750748	0.0428581	-0.111787	-0.00147075	0.0661672	-0.031308	-0.038588	-0.117826	-0.120264	0.217135	-0.0550861	-0.0152778	0.112561	0.237313	-0.120369	0.0728187	0.166848	-0.0504347	0.130918	0.0715319	-0.103031	0.121744	0.0256632	0.0515522	0.0805883	-0.0312682	-0.0795923	-0.0541454	0.105605	-0.233344	0.292484	-0.0711801	-0.144709	-0.000164094	0.15419	-0.10589	0.0603202	0.0654479	0.0453595	-0.0302438	-0.183162
VASH1	2					VASH1	-0.0569473	0.145115	0.0706877	0.105319	-0.145192	0.0856104	0.175227	-0.139508	-0.0321153	-0.0343016	-0.122231	0.120297	-0.0991531	0.0312303	0.0989474	0.280401	-0.121033	0.172262	0.243927	-0.0706856	0.116081	0.053156	-0.141084	0.053981	0.0243471	0.103122	0.160706	0.0319175	-0.0569192	-0.0159191	0.119999	-0.219447	0.304014	-0.0517554	-0.0953875	0.0340318	0.0833331	-0.0161923	0.0342807	0.110627	0.0171597	-0.00129001	-0.191621
VCAN	1					VCAN	-0.177611	0.0964947	-0.0102082	0.0461798	-0.0562732	0.049075	-0.261935	-0.00511692	0.00636369	0.0631477	-0.0474262	-0.12383	0.156455	0.0786352	-0.259811	-0.178501	0.0648863	-0.0655913	-0.119968	0.0286848	0.112042	-0.189841	0.149587	-0.243229	0.0694317	-0.198135	-0.240625	-0.10623	0.112068	0.0691634	-0.00109153	0.201373	-0.0100296	-0.0453	0.00158354	0.00347347	0.193579	-0.0699185	-0.136346	-0.140632	0.184462	-0.0211481	0.0131631
VEGFA	1					VEGFA	0.0082877	-0.0161755	0.0800399	-0.00570845	-0.18258	0.0300866	-0.235103	-0.0343723	-0.0791935	-0.0346335	0.00493457	-0.15823	-0.0527545	0.132793	-0.0642492	-0.0883764	-0.0605573	0.0386473	0.0958646	-0.0602862	0.160026	-0.0140659	0.0304676	-0.183704	0.00826598	-0.318771	-0.126498	-0.0178939	-0.0415225	0.15542	-0.106434	0.0702804	0.0294928	0.201509	-0.118055	-0.0374767	0.115066	0.0991121	-0.0305715	0.0318237	0.189296	0.00165783	-0.0775525
VSIG2	1					VSIG2	0.00148054	-0.160882	0.100579	0.0460891	0.0495588	-0.0903073	-0.264204	-0.0252342	-0.0863933	-0.0247329	0.177333	0.127756	0.0185463	0.0665697	-0.282251	-0.133129	-0.0593906	-0.0820246	-0.0412033	-0.106388	0.00340709	-0.139337	-0.0164412	-0.165284	0.00615368	-0.298415	-0.217155	-0.168431	0.0485067	0.0641677	-0.11722	0.150438	-0.099176	0.195173	0.00943273	-0.0539416	0.0606812	-0.0335798	-0.127056	-0.097099	0.117333	-0.169919	-0.000581419
WAS	2					WAS	-0.110759	0.00932255	0.232113	0.277575	-0.123024	0.0612768	0.345738	-0.14561	-0.0547796	0.0205075	-0.0020948	0.273833	-0.147059	0.0601832	0.0349721	0.27106	-0.274146	0.132812	0.0536051	-0.0444764	-0.0927184	0.0822512	-0.240168	0.065594	0.0340493	0.0365875	0.0590663	0.015054	-0.0674484	0.0490068	0.00736417	-0.124118	0.0764202	0.00830511	-0.0758907	0.0793289	-0.0878345	0.174473	0.071095	0.00354212	-0.074243	-0.0478872	-0.242153
XCL1	1					XCL1	0.0921736	0.0901293	-0.0824737	0.173692	-0.17885	0.195542	-0.276707	0.0947384	0.0382337	0.112143	-0.0484704	-0.114343	0.180381	-0.0299937	-0.111905	-0.111692	0.216324	-0.0181039	-0.0927106	-0.203097	0.14044	-0.0568638	0.0510586	-0.145047	0.144145	0.0482295	-0.210298	-0.138792	0.0372645	0.00223704	-0.0829184	0.11009	0.0381889	-0.00820174	0.0364971	0.0427807	0.195752	-0.0498676	-0.131709	0.0936315	0.157165	-0.0423873	-0.181101
YES1	2					YES1	-0.0313525	0.16349	0.0632516	0.078013	-0.160087	0.0983105	0.178562	-0.199564	-0.0397574	-0.0249066	-0.0960055	0.090012	-0.0985625	-0.0350813	0.130387	0.277832	-0.158735	0.141337	0.228701	-0.0395811	0.073255	0.0641942	-0.142534	0.0205567	0.0709059	0.0894141	0.123447	-0.00495624	-0.0726089	0.00375421	0.112506	-0.163854	0.30016	-0.0657474	-0.153856	0.0180755	0.0785625	0.00793385	0.07794	0.0977704	-0.0135003	0.00230555	-0.215946
ZBTB16	3					ZBTB16	-0.207334	0.0742097	0.171629	0.0826279	-0.152996	0.139445	0.1381	-0.0786855	-0.0455284	0.0332024	-0.122658	0.0510908	-0.105602	0.0956964	0.0220462	0.172491	-0.105092	0.155426	0.034407	0.000501396	0.170356	0.0516699	-0.105922	-0.0754686	0.0540417	0.0592873	-0.0372977	0.00145656	-0.0106136	0.0499857	0.0172078	-0.146872	0.20315	0.000271926	-0.142393	-0.0131938	0.215528	-0.0378803	-0.00447301	-0.0214379	0.0846156	-0.0684659	-0.278687
[truncated: 58 more columns]

## Sheet: S5.2
pathway	r	p-value
HALLMARK_ADIPOGENESIS	-0.602261	0.114111
HALLMARK_ALLOGRAFT_REJECTION	-0.0812462	0.848332
HALLMARK_ANDROGEN_RESPONSE	-0.606247	0.111099
HALLMARK_APICAL_JUNCTION	0.266396	0.523636
HALLMARK_APICAL_SURFACE	-0.461542	0.249652
HALLMARK_APOPTOSIS	-0.60146	0.114721
HALLMARK_BILE_ACID_METABOLISM	-0.0444335	0.916797
HALLMARK_CHOLESTEROL_HOMEOSTASIS	0.246016	0.556995
HALLMARK_COAGULATION	0.110514	0.794468
HALLMARK_COMPLEMENT	-0.506584	0.200149
HALLMARK_DNA_REPAIR	-0.586166	0.12674
HALLMARK_E2F_TARGETS	-0.717698	0.0450088
HALLMARK_EPITHELIAL_MESENCHYMAL_TRANSITION	0.553624	0.154559
HALLMARK_ESTROGEN_RESPONSE_EARLY	-0.00294778	0.994473
HALLMARK_ESTROGEN_RESPONSE_LATE	-0.230242	0.583311
HALLMARK_FATTY_ACID_METABOLISM	-0.63602	0.0900382
HALLMARK_G2M_CHECKPOINT	-0.578397	0.133104
HALLMARK_GLYCOLYSIS	-0.76807	0.0260161
HALLMARK_HEDGEHOG_SIGNALING	0.137294	0.74579
HALLMARK_HEME_METABOLISM	-0.758325	0.0292014
HALLMARK_HYPOXIA	0.176306	0.676213
HALLMARK_IL2_STAT5_SIGNALING	-0.197768	0.63874
HALLMARK_IL6_JAK_STAT3_SIGNALING	-0.355706	0.387173
HALLMARK_INFLAMMATORY_RESPONSE	0.316901	0.444394
HALLMARK_INTERFERON_ALPHA_RESPONSE	-0.147593	0.727255
HALLMARK_INTERFERON_GAMMA_RESPONSE	-0.0759296	0.858178
HALLMARK_KRAS_SIGNALING_DN	0.390781	0.338463
HALLMARK_KRAS_SIGNALING_UP	-0.248511	0.552872
HALLMARK_MITOTIC_SPINDLE	-0.691061	0.0576907
HALLMARK_MTORC1_SIGNALING	-0.571962	0.138507
HALLMARK_MYC_TARGETS_V1	-0.537739	0.169246
HALLMARK_MYC_TARGETS_V2	-0.693036	0.056685
HALLMARK_MYOGENESIS	0.583001	0.129312
HALLMARK_NOTCH_SIGNALING	-0.31706	0.444152
HALLMARK_OXIDATIVE_PHOSPHORYLATION	-0.566099	0.143534
HALLMARK_P53_PATHWAY	-0.17164	0.684441
HALLMARK_PANCREAS_BETA_CELLS	-0.403964	0.320936
HALLMARK_PEROXISOME	-0.334923	0.417401
HALLMARK_PI3K_AKT_MTOR_SIGNALING	-0.405218	0.319291
HALLMARK_PROTEIN_SECRETION	-0.559638	0.149187
HALLMARK_REACTIVE_OXYGEN_SPECIES_PATHWAY	-0.673943	0.0668501
HALLMARK_SPERMATOGENESIS	0.406038	0.318218
HALLMARK_TGF_BETA_SIGNALING	-0.109013	0.797215
HALLMARK_TNFA_SIGNALING_VIA_NFKB	-0.0731542	0.863325
HALLMARK_UNFOLDED_PROTEIN_RESPONSE	-0.629787	0.0942375
HALLMARK_UV_RESPONSE_DN	-0.542371	0.164889
HALLMARK_UV_RESPONSE_UP	-0.551503	0.156478
HALLMARK_WNT_BETA_CATENIN_SIGNALING	-0.54826	0.159437
HALLMARK_XENOBIOTIC_METABOLISM	-0.0787516	0.85295
ABBUD_LIF_SIGNALING_1_DN	-0.724345	0.0421356
ABBUD_LIF_SIGNALING_1_UP	-0.299704	0.470799
ABDELMOHSEN_ELAVL4_TARGETS	-0.496509	0.210731
ABE_INNER_EAR	-0.0292261	0.945232
ABE_VEGFA_TARGETS_2HR	0.0701668	0.868868
ABE_VEGFA_TARGETS_30MIN	-0.121276	0.774828
ABRAHAM_ALPC_VS_MULTIPLE_MYELOMA_DN	-0.538112	0.168893
ABRAHAM_ALPC_VS_MULTIPLE_MYELOMA_UP	0.0665538	0.87558
ABRAMSON_INTERACT_WITH_AIRE	-0.711163	0.0479456
ACEVEDO_LIVER_CANCER_DN	-0.484024	0.224238
ACEVEDO_LIVER_CANCER_WITH_H3K27ME3_DN	-0.22402	0.593804
ACEVEDO_LIVER_CANCER_WITH_H3K27ME3_UP	-0.116637	0.783282
ACEVEDO_LIVER_CANCER_WITH_H3K9ME3_DN	0.0300571	0.943677
ACEVEDO_LIVER_CANCER_WITH_H3K9ME3_UP	0.000198172	0.999628
ACEVEDO_LIVER_TUMOR_VS_NORMAL_ADJACENT_TISSUE_DN	-0.401695	0.323921
ACEVEDO_METHYLATED_IN_LIVER_CANCER_DN	-0.0586518	0.89028
ACEVEDO_NORMAL_TISSUE_ADJACENT_TO_LIVER_TUMOR_DN	-0.460677	0.250658
ACEVEDO_NORMAL_TISSUE_ADJACENT_TO_LIVER_TUMOR_UP	-0.3991	0.327352
ACOSTA_PROLIFERATION_INDEPENDENT_MYC_TARGETS_DN	-0.319121	0.441031
ACOSTA_PROLIFERATION_INDEPENDENT_MYC_TARGETS_UP	-0.728554	0.0403754
ADDYA_ERYTHROID_DIFFERENTIATION_BY_HEMIN	-0.193999	0.645275
AFFAR_YY1_TARGETS_DN	0.0359609	0.932631
AFFAR_YY1_TARGETS_UP	-0.559197	0.149578
AGUIRRE_PANCREATIC_CANCER_COPY_NUMBER_DN	-0.614037	0.105343
AGUIRRE_PANCREATIC_CANCER_COPY_NUMBER_UP	-0.64154	0.0864115
AIGNER_ZEB1_TARGETS	0.762972	0.0276543
AIYAR_COBRA1_TARGETS_DN	-0.656423	0.0770619
AIYAR_COBRA1_TARGETS_UP	0.105538	0.803581
AKL_HTLV1_INFECTION_DN	0.466832	0.243548
AKL_HTLV1_INFECTION_UP	0.238543	0.569409
ALCALA_APOPTOSIS	-0.689228	0.0586334
ALCALAY_AML_BY_NPM1_LOCALIZATION_DN	0.194062	0.645167
ALCALAY_AML_BY_NPM1_LOCALIZATION_UP	0.49546	0.211848
ALFANO_MYC_TARGETS	-0.625844	0.0969514
ALONSO_METASTASIS_DN	-0.0210339	0.960573
ALONSO_METASTASIS_EMT_UP	-0.303685	0.46463
ALONSO_METASTASIS_UP	-0.62014	0.100955
ALTEMEIER_RESPONSE_TO_LPS_WITH_MECHANICAL_VENTILATION	0.390253	0.339174
AMBROSINI_FLAVOPIRIDOL_TREATMENT_TP53	-0.714013	0.0466508
AMIT_DELAYED_EARLY_GENES	-0.100355	0.813093
AMIT_EGF_RESPONSE_120_HELA	-0.373258	0.362427
AMIT_EGF_RESPONSE_120_MCF10A	-0.75372	0.0307865
AMIT_EGF_RESPONSE_20_MCF10A	-0.103267	0.807746
AMIT_EGF_RESPONSE_240_HELA	-0.432967	0.283936
AMIT_EGF_RESPONSE_240_MCF10A	0.394893	0.332949
AMIT_EGF_RESPONSE_40_HELA	0.0124342	0.976688
AMIT_EGF_RESPONSE_480_HELA	-0.683947	0.0613997
AMIT_EGF_RESPONSE_480_MCF10A	-0.775792	0.0236511
AMIT_EGF_RESPONSE_60_HELA	-0.189731	0.6527
AMIT_EGF_RESPONSE_60_MCF10A	-0.108676	0.797832
AMIT_SERUM_RESPONSE_120_MCF10A	-0.635632	0.0902965
AMIT_SERUM_RESPONSE_240_MCF10A	0.0834363	0.844281
AMIT_SERUM_RESPONSE_40_MCF10A	-0.115066	0.786149
AMIT_SERUM_RESPONSE_480_MCF10A	-0.284274	0.495005
AMIT_SERUM_RESPONSE_60_MCF10A	0.0815099	0.847845
AMUNDSON_RESPONSE_TO_ARSENITE	-0.255971	0.540607
ANASTASSIOU_MULTICANCER_INVASIVENESS_SIGNATURE	0.552831	0.155274
ANDERSEN_CHOLANGIOCARCINOMA_CLASS1	-0.0683783	0.87219
ANDERSEN_CHOLANGIOCARCINOMA_CLASS2	0.613444	0.105775
ANDERSEN_LIVER_CANCER_KRT19_DN	0.589064	0.124411
ANDERSEN_LIVER_CANCER_KRT19_UP	-0.0802015	0.850266
APPEL_IMATINIB_RESPONSE	0.367176	0.37092
APPIERTO_RESPONSE_TO_FENRETINIDE_DN	-0.771078	0.0250781
APPIERTO_RESPONSE_TO_FENRETINIDE_UP	-0.714249	0.0465447
APRELIKOVA_BRCA1_TARGETS	-0.376789	0.357539
ASGHARZADEH_NEUROBLASTOMA_POOR_SURVIVAL_DN	-0.544107	0.163271
ASTIER_INTEGRIN_SIGNALING	-0.527013	0.179573
ASTON_MAJOR_DEPRESSIVE_DISORDER_DN	-0.563972	0.145381
ASTON_MAJOR_DEPRESSIVE_DISORDER_UP	-0.2433	0.561496
AUNG_GASTRIC_CANCER	-0.141011	0.739088
AZARE_NEOPLASTIC_TRANSFORMATION_BY_STAT3_UP	-0.240807	0.565639
AZARE_STAT3_TARGETS	-0.78276	0.021636
BACOLOD_RESISTANCE_TO_ALKYLATING_AGENTS_DN	-0.645695	0.0837384
BACOLOD_RESISTANCE_TO_ALKYLATING_AGENTS_UP	-0.142711	0.736028
BAE_BRCA1_TARGETS_DN	0.0379961	0.928826
BAE_BRCA1_TARGETS_UP	-0.708879	0.0489989
BAELDE_DIABETIC_NEPHROPATHY_DN	-0.680765	0.0631039
BAELDE_DIABETIC_NEPHROPATHY_UP	-0.41143	0.311204
BAKKER_FOXO3_TARGETS_DN	-0.610557	0.107893
BAKKER_FOXO3_TARGETS_UP	-0.333496	0.419511
BALDWIN_PRKCI_TARGETS_UP	-0.25165	0.547699
BANDRES_RESPONSE_TO_CARMUSTIN_MGMT_24HR_DN	0.370221	0.366657
BANDRES_RESPONSE_TO_CARMUSTIN_MGMT_48HR_DN	-0.216348	0.606828
BANDRES_RESPONSE_TO_CARMUSTIN_MGMT_48HR_UP	-0.661608	0.0739508
BANDRES_RESPONSE_TO_CARMUSTIN_WITHOUT_MGMT_48HR_DN	-0.522152	0.184361
BANDRES_RESPONSE_TO_CARMUSTIN_WITHOUT_MGMT_48HR_UP	-0.384329	0.3472
BARIS_THYROID_CANCER_DN	-0.477671	0.231279
BARIS_THYROID_CANCER_UP	-0.339975	0.409963
BARRIER_CANCER_RELAPSE_NORMAL_SAMPLE_DN	-0.289071	0.487429
BARRIER_CANCER_RELAPSE_NORMAL_SAMPLE_UP	-0.40526	0.319236
BARRIER_COLON_CANCER_RECURRENCE_DN	-0.593989	0.120509
BARRIER_COLON_CANCER_RECURRENCE_UP	-0.292283	0.482382
BASAKI_YBX1_TARGETS_DN	-0.475894	0.233268
BASAKI_YBX1_TARGETS_UP	-0.36216	0.37799
BASSO_B_LYMPHOCYTE_NETWORK	-0.317453	0.443557
BASSO_CD40_SIGNALING_DN	-0.233758	0.577409
BASSO_CD40_SIGNALING_UP	-0.480934	0.227648
BASSO_HAIRY_CELL_LEUKEMIA_UP	0.376	0.358628
BAUS_TFF2_TARGETS_UP	-0.0327687	0.938603
BECKER_TAMOXIFEN_RESISTANCE_DN	0.173344	0.681432
BECKER_TAMOXIFEN_RESISTANCE_UP	0.13493	0.75006
BEGUM_TARGETS_OF_PAX3_FOXO1_FUSION_DN	-0.175219	0.678126
BEGUM_TARGETS_OF_PAX3_FOXO1_FUSION_UP	0.620313	0.100833
BEIER_GLIOMA_STEM_CELL_DN	0.20588	0.624744
BEIER_GLIOMA_STEM_CELL_UP	0.374686	0.360446
BENITEZ_GBM_PROTEASOME_INHIBITION_RESPONSE	-0.583902	0.128577
BENNETT_SYSTEMIC_LUPUS_ERYTHEMATOSUS	0.135196	0.749579
BENPORATH_EED_TARGETS	0.371596	0.36474
BENPORATH_ES_1	-0.391312	0.337749
BENPORATH_ES_2	-0.416735	0.304375
BENPORATH_ES_CORE_NINE_CORRELATED	-0.658171	0.0760047
BENPORATH_ES_WITH_H3K27ME3	0.517896	0.188608
BENPORATH_MYC_TARGETS_WITH_EBOX	-0.531036	0.175661
BENPORATH_NOS_TARGETS	-0.672293	0.0677757
BENPORATH_OCT4_TARGETS	-0.703057	0.0517452
BENPORATH_PRC2_TARGETS	0.439893	0.275426
BENPORATH_PROLIFERATION	-0.0812525	0.848321
BENPORATH_SUZ12_TARGETS	0.345953	0.401235
BERENJENO_ROCK_SIGNALING_NOT_VIA_RHOA_DN	-0.199958	0.634952
BERENJENO_TRANSFORMED_BY_RHOA_DN	-0.635636	0.0902936
BERENJENO_TRANSFORMED_BY_RHOA_FOREVER_DN	0.418614	0.301974
BERENJENO_TRANSFORMED_BY_RHOA_REVERSIBLY_DN	0.224773	0.59253
BERNARD_PPAPDC1B_TARGETS_DN	-0.305381	0.462013
BERNARD_PPAPDC1B_TARGETS_UP	-0.504969	0.201825
BERTUCCI_INVASIVE_CARCINOMA_DUCTAL_VS_LOBULAR_DN	-0.247727	0.554165
BERTUCCI_INVASIVE_CARCINOMA_DUCTAL_VS_LOBULAR_UP	-0.275945	0.508269
BERTUCCI_MEDULLARY_VS_DUCTAL_BREAST_CANCER_DN	0.449936	0.263313
BERTUCCI_MEDULLARY_VS_DUCTAL_BREAST_CANCER_UP	-0.431695	0.285513
BHAT_ESR1_TARGETS_NOT_VIA_AKT1_DN	-0.453581	0.258983
BHAT_ESR1_TARGETS_NOT_VIA_AKT1_UP	0.334208	0.418458
BHAT_ESR1_TARGETS_VIA_AKT1_DN	-0.0145687	0.972688
BHAT_ESR1_TARGETS_VIA_AKT1_UP	-0.824632	0.011772
BHATI_G2M_ARREST_BY_2METHOXYESTRADIOL_DN	0.0189478	0.964481
BHATI_G2M_ARREST_BY_2METHOXYESTRADIOL_UP	-0.168534	0.689932
BHATTACHARYA_EMBRYONIC_STEM_CELL	-0.364518	0.374658
BIDUS_METASTASIS_DN	-0.474385	0.234964
BIDUS_METASTASIS_UP	-0.512528	0.19404
BILANGES_RAPAMYCIN_SENSITIVE_GENES	0.326124	0.43049
BILANGES_RAPAMYCIN_SENSITIVE_VIA_TSC1_AND_TSC2	-0.325683	0.431152
BILANGES_SERUM_AND_RAPAMYCIN_SENSITIVE_GENES	-0.133923	0.751881
BILANGES_SERUM_RESPONSE_TRANSLATION	-0.191307	0.649955
BILANGES_SERUM_SENSITIVE_GENES	-0.308662	0.456967
BILANGES_SERUM_SENSITIVE_VIA_TSC2	-0.298855	0.472118
BILBAN_B_CLL_LPL_DN	-0.373638	0.3619
BILBAN_B_CLL_LPL_UP	0.0422756	0.920828
BILD_CTNNB1_ONCOGENIC_SIGNATURE	-0.323179	0.434911
BILD_E2F3_ONCOGENIC_SIGNATURE	0.552253	0.155798
BILD_HRAS_ONCOGENIC_SIGNATURE	-0.222386	0.59657
BILD_MYC_ONCOGENIC_SIGNATURE	-0.412581	0.309716
BILD_SRC_ONCOGENIC_SIGNATURE	0.479612	0.229116
BIOCARTA_41BB_PATHWAY	0.631715	0.0929269
BIOCARTA_AGR_PATHWAY	-0.307301	0.459057
BIOCARTA_AKT_PATHWAY	0.0255471	0.95212
BIOCARTA_ALK_PATHWAY	-0.770067	0.0253909
BIOCARTA_ARAP_PATHWAY	-0.489169	0.218619
BIOCARTA_ARENRF2_PATHWAY	-0.0450945	0.915562
BIOCARTA_ARF_PATHWAY	-0.253628	0.544448
BIOCARTA_AT1R_PATHWAY	-0.363797	0.375676
BIOCARTA_ATM_PATHWAY	0.4907	0.216961
BIOCARTA_ATRBRCA_PATHWAY	0.477474	0.231499
BIOCARTA_BAD_PATHWAY	-0.618639	0.102025
BIOCARTA_BCELLSURVIVAL_PATHWAY	-0.489516	0.218243
BIOCARTA_BCR_PATHWAY	-0.305086	0.462468
BIOCARTA_BIOPEPTIDES_PATHWAY	-0.691251	0.0575936
BIOCARTA_CALCINEURIN_PATHWAY	-0.531027	0.17567
BIOCARTA_CARM_ER_PATHWAY	-0.60304	0.113519
BIOCARTA_CASPASE_PATHWAY	-0.150766	0.721567
BIOCARTA_CCR3_PATHWAY	-0.460514	0.250847
BIOCARTA_CCR5_PATHWAY	-0.181552	0.666996
BIOCARTA_CD40_PATHWAY	0.304975	0.46264
BIOCARTA_CDMAC_PATHWAY	0.19491	0.643693
BIOCARTA_CELLCYCLE_PATHWAY	-0.881326	0.00381531
BIOCARTA_CERAMIDE_PATHWAY	-0.635926	0.0901011
BIOCARTA_CHEMICAL_PATHWAY	-0.790517	0.0195224
BIOCARTA_COMP_PATHWAY	0.635619	0.0903054
BIOCARTA_CREB_PATHWAY	-0.550529	0.157363
BIOCARTA_CSK_PATHWAY	-0.357325	0.38486
BIOCARTA_CTCF_PATHWAY	-0.475562	0.233641
BIOCARTA_CXCR4_PATHWAY	-0.615781	0.104078
BIOCARTA_CYTOKINE_PATHWAY	0.197282	0.639582
BIOCARTA_DEATH_PATHWAY	-0.279309	0.502896
BIOCARTA_ECM_PATHWAY	-0.529616	0.177036
BIOCARTA_EDG1_PATHWAY	-0.302803	0.465994
BIOCARTA_EFP_PATHWAY	0.615696	0.10414
BIOCARTA_EGF_PATHWAY	-0.432669	0.284306
BIOCARTA_EIF_PATHWAY	-0.518044	0.18846
BIOCARTA_EIF4_PATHWAY	-0.530639	0.176045
BIOCARTA_EPO_PATHWAY	0.0818927	0.847136
BIOCARTA_ERAD_PATHWAY	-0.683405	0.0616881
BIOCARTA_ERK_PATHWAY	-0.620791	0.100494
BIOCARTA_ERK5_PATHWAY	-0.573284	0.137387
BIOCARTA_ETS_PATHWAY	0.0261023	0.95108
BIOCARTA_FAS_PATHWAY	-0.461575	0.249614
BIOCARTA_FCER1_PATHWAY	-0.52933	0.177314
BIOCARTA_FMLP_PATHWAY	-0.232786	0.579039
BIOCARTA_G1_PATHWAY	-0.365785	0.372874
BIOCARTA_G2_PATHWAY	-0.524839	0.181706
BIOCARTA_GCR_PATHWAY	-0.751918	0.0314206
BIOCARTA_GH_PATHWAY	-0.49612	0.211145
BIOCARTA_GLEEVEC_PATHWAY	-0.246753	0.555775
BIOCARTA_GPCR_PATHWAY	-0.363471	0.376137
BIOCARTA_GRANULOCYTES_PATHWAY	-0.105605	0.803458
BIOCARTA_GSK3_PATHWAY	-0.630696	0.0936187
BIOCARTA_HCMV_PATHWAY	-0.419309	0.301089
BIOCARTA_HDAC_PATHWAY	-0.545113	0.162338
BIOCARTA_HER2_PATHWAY	-0.797203	0.0178083
BIOCARTA_HIVNEF_PATHWAY	-0.382883	0.349171
BIOCARTA_HSP27_PATHWAY	0.0184076	0.965494
BIOCARTA_IGF1_PATHWAY	-0.130643	0.757818
BIOCARTA_IGF1MTOR_PATHWAY	-0.590671	0.12313
BIOCARTA_IGF1R_PATHWAY	-0.62746	0.0958339
BIOCARTA_IL10_PATHWAY	-0.473794	0.23563
BIOCARTA_IL12_PATHWAY	0.0241514	0.954734
BIOCARTA_IL1R_PATHWAY	0.572633	0.137938
BIOCARTA_IL2_PATHWAY	0.09788	0.817644
BIOCARTA_IL2RB_PATHWAY	-0.512403	0.194166
BIOCARTA_IL6_PATHWAY	0.0967058	0.819804
BIOCARTA_IL7_PATHWAY	-0.571722	0.138711
BIOCARTA_INFLAM_PATHWAY	0.615918	0.103979
BIOCARTA_INSULIN_PATHWAY	-0.12742	0.76366
BIOCARTA_INTEGRIN_PATHWAY	-0.383822	0.347891
BIOCARTA_KERATINOCYTE_PATHWAY	-0.0689471	0.871133
BIOCARTA_LAIR_PATHWAY	0.067786	0.87329
BIOCARTA_MAL_PATHWAY	-0.30318	0.465412
BIOCARTA_MAPK_PATHWAY	-0.0279713	0.947581
BIOCARTA_MCM_PATHWAY	0.274306	0.510893
BIOCARTA_MEF2D_PATHWAY	-0.59722	0.117986
BIOCARTA_MET_PATHWAY	-0.420539	0.299524
BIOCARTA_MHC_PATHWAY	0.38868	0.341296
BIOCARTA_MITOCHONDRIA_PATHWAY	-0.726381	0.0412783
BIOCARTA_MPR_PATHWAY	-0.0891516	0.833724
BIOCARTA_MTA3_PATHWAY	-0.13986	0.741162
BIOCARTA_MTOR_PATHWAY	-0.483472	0.224846
BIOCARTA_NDKDYNAMIN_PATHWAY	-0.309414	0.455813
BIOCARTA_NFAT_PATHWAY	-0.64202	0.0861001
BIOCARTA_NFKB_PATHWAY	0.31335	0.449795
BIOCARTA_NGF_PATHWAY	-0.243147	0.561749
BIOCARTA_NKCELLS_PATHWAY	0.0727329	0.864106
BIOCARTA_NKT_PATHWAY	-0.285686	0.492771
BIOCARTA_NO1_PATHWAY	-0.60447	0.112436
BIOCARTA_NTHI_PATHWAY	-0.126679	0.765006
BIOCARTA_P38MAPK_PATHWAY	-0.402573	0.322764
BIOCARTA_P53_PATHWAY	-0.594021	0.120483
BIOCARTA_P53HYPOXIA_PATHWAY	-0.630924	0.0934634
BIOCARTA_PAR1_PATHWAY	-0.343519	0.404779
BIOCARTA_PDGF_PATHWAY	-0.424648	0.294326
BIOCARTA_PML_PATHWAY	-0.264886	0.526081
BIOCARTA_PPARA_PATHWAY	-0.167079	0.692509
BIOCARTA_PRC2_PATHWAY	-0.701496	0.052497
BIOCARTA_PROTEASOME_PATHWAY	-0.586917	0.126135
BIOCARTA_PTDINS_PATHWAY	-0.47411	0.235273
BIOCARTA_PTEN_PATHWAY	-0.527041	0.179545
BIOCARTA_PYK2_PATHWAY	-0.461769	0.249389
BIOCARTA_RAC1_PATHWAY	-0.0863556	0.838886
BIOCARTA_RACCYCD_PATHWAY	0.0773881	0.855476
BIOCARTA_RAS_PATHWAY	-0.53846	0.168564
BIOCARTA_RELA_PATHWAY	0.297261	0.4746
BIOCARTA_RHO_PATHWAY	-0.0867164	0.83822
BIOCARTA_SODD_PATHWAY	-0.257276	0.538471
BIOCARTA_STATHMIN_PATHWAY	-0.387942	0.342294
BIOCARTA_STRESS_PATHWAY	0.286846	0.490938
BIOCARTA_TCR_PATHWAY	-0.435404	0.280927
BIOCARTA_TEL_PATHWAY	-0.443922	0.270534
BIOCARTA_TFF_PATHWAY	-0.279108	0.503216
BIOCARTA_TGFB_PATHWAY	-0.365996	0.372578
BIOCARTA_TH1TH2_PATHWAY	0.197123	0.639857
BIOCARTA_TID_PATHWAY	0.251083	0.548632
BIOCARTA_TNFR1_PATHWAY	-0.546283	0.161256
BIOCARTA_TNFR2_PATHWAY	0.263379	0.528527
BIOCARTA_TOB1_PATHWAY	-0.325407	0.431565
BIOCARTA_TOLL_PATHWAY	0.405371	0.31909
BIOCARTA_TPO_PATHWAY	-0.478289	0.230589
BIOCARTA_VDR_PATHWAY	-0.336258	0.415429
BIOCARTA_VEGF_PATHWAY	-0.752179	0.0313284
BIOCARTA_VIP_PATHWAY	-0.27602	0.508149
BIOCARTA_WNT_PATHWAY	0.00280003	0.99475
BLALOCK_ALZHEIMERS_DISEASE_INCIPIENT_DN	-0.549187	0.158588
BLALOCK_ALZHEIMERS_DISEASE_INCIPIENT_UP	-0.615533	0.104257
BLANCO_MELO_BETA_INTERFERON_TREATED_BRONCHIAL_EPITHELIAL_CELLS_DN	0.675937	0.0657417
BLANCO_MELO_BETA_INTERFERON_TREATED_BRONCHIAL_EPITHELIAL_CELLS_UP	-0.368284	0.369367
BLANCO_MELO_BRONCHIAL_EPITHELIAL_CELLS_INFLUENZA_A_DEL_NS1_INFECTION_DN	0.609565	0.108625
BLANCO_MELO_BRONCHIAL_EPITHELIAL_CELLS_INFLUENZA_A_INFECTION_DN	-0.218684	0.602852
BLANCO_MELO_BRONCHIAL_EPITHELIAL_CELLS_INFLUENZA_A_INFECTION_UP	-0.243384	0.561356
BLANCO_MELO_COVID19_BRONCHIAL_EPITHELIAL_CELLS_SARS_COV_2_INFECTION_DN	0.37798	0.355896
BLANCO_MELO_COVID19_BRONCHIAL_EPITHELIAL_CELLS_SARS_COV_2_INFECTION_UP	0.355275	0.38779
BLANCO_MELO_COVID19_SARS_COV_2_INFECTION_A594_ACE2_EXPRESSING_CELLS_DN	0.268573	0.520117
BLANCO_MELO_COVID19_SARS_COV_2_INFECTION_A594_ACE2_EXPRESSING_CELLS_RUXOLITINIB_DN	-0.504067	0.202765
BLANCO_MELO_COVID19_SARS_COV_2_INFECTION_A594_ACE2_EXPRESSING_CELLS_RUXOLITINIB_UP	-0.153503	0.716672
BLANCO_MELO_COVID19_SARS_COV_2_INFECTION_A594_ACE2_EXPRESSING_CELLS_UP	-0.183872	0.662932
BLANCO_MELO_COVID19_SARS_COV_2_INFECTION_A594_CELLS_DN	0.571673	0.138752
BLANCO_MELO_COVID19_SARS_COV_2_INFECTION_A594_CELLS_UP	0.327456	0.428499
BLANCO_MELO_COVID19_SARS_COV_2_INFECTION_CALU3_CELLS_UP	-0.0586999	0.89019
BLANCO_MELO_COVID19_SARS_COV_2_LOW_MOI_INFECTION_A594_ACE2_EXPRESSING_CELLS_UP	0.0581335	0.891245
BLANCO_MELO_COVID19_SARS_COV_2_POS_PATIENT_LUNG_TISSUE_DN	-0.542554	0.164718
BLANCO_MELO_COVID19_SARS_COV_2_POS_PATIENT_LUNG_TISSUE_UP	0.00939273	0.98239
BLANCO_MELO_HUMAN_PARAINFLUENZA_VIRUS_3_INFECTION_A594_CELLS_DN	0.548378	0.159329
BLANCO_MELO_HUMAN_PARAINFLUENZA_VIRUS_3_INFECTION_A594_CELLS_UP	-0.269175	0.519146
BLANCO_MELO_INFLUENZA_A_INFECTION_A594_CELLS_DN	-0.444934	0.269313
BLANCO_MELO_INFLUENZA_A_INFECTION_A594_CELLS_UP	0.549651	0.158164
BLANCO_MELO_MERS_COV_INFECTION_MCR5_CELLS_DN	0.26909	0.519283
BLANCO_MELO_MERS_COV_INFECTION_MCR5_CELLS_UP	0.531351	0.175357
BLANCO_MELO_RESPIRATORY_SYNCYTIAL_VIRUS_INFECTION_A594_CELLS_DN	0.657163	0.0766134
BLANCO_MELO_RESPIRATORY_SYNCYTIAL_VIRUS_INFECTION_A594_CELLS_UP	0.17473	0.678988
BLUM_RESPONSE_TO_SALIRASIB_DN	-0.624793	0.0976824
BLUM_RESPONSE_TO_SALIRASIB_UP	-0.381943	0.350456
BOCHKIS_FOXA2_TARGETS	-0.74445	0.0341345
BOGNI_TREATMENT_RELATED_MYELOID_LEUKEMIA_DN	-0.63988	0.0874931
BOGNI_TREATMENT_RELATED_MYELOID_LEUKEMIA_UP	-0.235946	0.573746
BOHN_PRIMARY_IMMUNODEFICIENCY_SYNDROM_DN	-0.347083	0.399595
BOHN_PRIMARY_IMMUNODEFICIENCY_SYNDROM_UP	-0.584885	0.127777
BONCI_TARGETS_OF_MIR15A_AND_MIR16_1	-0.656783	0.0768436
BONOME_OVARIAN_CANCER_POOR_SURVIVAL_DN	-0.395492	0.33215
BONOME_OVARIAN_CANCER_POOR_SURVIVAL_UP	-0.438657	0.276936
BONOME_OVARIAN_CANCER_SURVIVAL_OPTIMAL_DEBULKING	-0.465392	0.245202
BONOME_OVARIAN_CANCER_SURVIVAL_SUBOPTIMAL_DEBULKING	-0.466336	0.244117
BOQUEST_STEM_CELL_CULTURED_VS_FRESH_UP	-0.128328	0.762014
BOQUEST_STEM_CELL_DN	-0.0508709	0.904782
BOQUEST_STEM_CELL_UP	0.390693	0.338582
BORCZUK_MALIGNANT_MESOTHELIOMA_DN	-0.0904671	0.831297
BORCZUK_MALIGNANT_MESOTHELIOMA_UP	-0.634853	0.0908162
BORLAK_LIVER_CANCER_EGF_UP	0.253336	0.544928
BOSCO_ALLERGEN_INDUCED_TH2_ASSOCIATED_MODULE	-0.237956	0.570389
BOSCO_EPITHELIAL_DIFFERENTIATION_MODULE	0.276695	0.507068
BOSCO_INTERFERON_INDUCED_ANTIVIRAL_MODULE	-0.535589	0.17129
BOSCO_TH1_CYTOTOXIC_MODULE	0.387104	0.343429
BOUDOUKHA_BOUND_BY_IGF2BP2	-0.352031	0.392447
BOWIE_RESPONSE_TO_EXTRACELLULAR_MATRIX	-0.031251	0.941442
BOWIE_RESPONSE_TO_TAMOXIFEN	-0.0690585	0.870926
BOYAULT_LIVER_CANCER_SUBCLASS_G1_DN	-0.700587	0.0529378
BOYAULT_LIVER_CANCER_SUBCLASS_G1_UP	-0.431418	0.285858
BOYAULT_LIVER_CANCER_SUBCLASS_G12_UP	-0.421159	0.298737
BOYAULT_LIVER_CANCER_SUBCLASS_G123_DN	-0.813524	0.0140284
BOYAULT_LIVER_CANCER_SUBCLASS_G123_UP	-0.350713	0.394345
BOYAULT_LIVER_CANCER_SUBCLASS_G2	0.242699	0.562493
BOYAULT_LIVER_CANCER_SUBCLASS_G23_UP	-0.677667	0.0647894
BOYAULT_LIVER_CANCER_SUBCLASS_G3_DN	-0.164523	0.697041
BOYAULT_LIVER_CANCER_SUBCLASS_G3_UP	-0.482311	0.226126
BOYAULT_LIVER_CANCER_SUBCLASS_G5_DN	-0.325677	0.431161
BOYAULT_LIVER_CANCER_SUBCLASS_G56_DN	0.357479	0.384641
BOYAULT_LIVER_CANCER_SUBCLASS_G6_DN	0.219603	0.60129
BOYAULT_LIVER_CANCER_SUBCLASS_G6_UP	-0.519708	0.186794
BOYLAN_MULTIPLE_MYELOMA_C_CLUSTER_DN	-0.135724	0.748625
BOYLAN_MULTIPLE_MYELOMA_C_CLUSTER_UP	0.0950973	0.822765
BOYLAN_MULTIPLE_MYELOMA_C_D_DN	0.229768	0.584107
BOYLAN_MULTIPLE_MYELOMA_C_D_UP	-0.294388	0.479085
BOYLAN_MULTIPLE_MYELOMA_C_DN	0.504487	0.202327
BOYLAN_MULTIPLE_MYELOMA_C_UP	-0.374411	0.360829
BOYLAN_MULTIPLE_MYELOMA_D_CLUSTER_DN	0.219908	0.600773
BOYLAN_MULTIPLE_MYELOMA_D_CLUSTER_UP	0.251136	0.548544
BOYLAN_MULTIPLE_MYELOMA_D_DN	0.369438	0.367752
BOYLAN_MULTIPLE_MYELOMA_D_UP	-0.141032	0.73905
BOYLAN_MULTIPLE_MYELOMA_PCA1_UP	0.497658	0.20951
BOYLAN_MULTIPLE_MYELOMA_PCA3_DN	0.0888078	0.834359
BOYLAN_MULTIPLE_MYELOMA_PCA3_UP	0.692807	0.0568012
BRACHAT_RESPONSE_TO_CAMPTOTHECIN_DN	-0.68551	0.060573
BRACHAT_RESPONSE_TO_CAMPTOTHECIN_UP	-0.561331	0.147695
BRACHAT_RESPONSE_TO_CISPLATIN	-0.601469	0.114715
BRACHAT_RESPONSE_TO_METHOTREXATE_DN	-0.182123	0.665996
BRACHAT_RESPONSE_TO_METHOTREXATE_UP	-0.548922	0.158831
BREDEMEYER_RAG_SIGNALING_NOT_VIA_ATM_DN	0.101175	0.811587
BREDEMEYER_RAG_SIGNALING_NOT_VIA_ATM_UP	0.199642	0.635499
BREDEMEYER_RAG_SIGNALING_VIA_ATM_NOT_VIA_NFKB_DN	-0.703497	0.0515347
BREDEMEYER_RAG_SIGNALING_VIA_ATM_NOT_VIA_NFKB_UP	0.0326724	0.938783
BRIDEAU_IMPRINTED_GENES	-0.869895	0.0049826
BROCKE_APOPTOSIS_REVERSED_BY_IL6	-0.355933	0.386849
BROWN_MYELOID_CELL_DEVELOPMENT_DN	-0.785991	0.0207393
BROWN_MYELOID_CELL_DEVELOPMENT_UP	-0.0110243	0.979331
BROWNE_HCMV_INFECTION_10HR_DN	-0.455357	0.256887
BROWNE_HCMV_INFECTION_10HR_UP	-0.47094	0.23886
BROWNE_HCMV_INFECTION_12HR_DN	-0.543839	0.16352
BROWNE_HCMV_INFECTION_12HR_UP	-0.308538	0.457158
BROWNE_HCMV_INFECTION_14HR_DN	-0.601635	0.114588
BROWNE_HCMV_INFECTION_14HR_UP	-0.527352	0.179241
BROWNE_HCMV_INFECTION_16HR_DN	-0.554244	0.154
BROWNE_HCMV_INFECTION_16HR_UP	-0.742307	0.0349385
BROWNE_HCMV_INFECTION_18HR_DN	-0.322324	0.436196
BROWNE_HCMV_INFECTION_18HR_UP	-0.564534	0.144892
BROWNE_HCMV_INFECTION_1HR_DN	-0.445486	0.268647
BROWNE_HCMV_INFECTION_1HR_UP	-0.110373	0.794725
BROWNE_HCMV_INFECTION_20HR_DN	-0.0460333	0.913809
BROWNE_HCMV_INFECTION_20HR_UP	-0.382689	0.349437
BROWNE_HCMV_INFECTION_24HR_DN	0.174626	0.679172
BROWNE_HCMV_INFECTION_24HR_UP	-0.775878	0.0236257
BROWNE_HCMV_INFECTION_2HR_DN	-0.149832	0.723241
BROWNE_HCMV_INFECTION_2HR_UP	0.100497	0.812832
BROWNE_HCMV_INFECTION_30MIN_DN	-0.623932	0.0982832
BROWNE_HCMV_INFECTION_30MIN_UP	0.138091	0.744352
BROWNE_HCMV_INFECTION_48HR_DN	-0.161292	0.702782
BROWNE_HCMV_INFECTION_48HR_UP	-0.436265	0.279869
BROWNE_HCMV_INFECTION_4HR_DN	-0.470578	0.239271
BROWNE_HCMV_INFECTION_4HR_UP	-0.270886	0.516388
BROWNE_HCMV_INFECTION_6HR_DN	-0.396513	0.330789
BROWNE_HCMV_INFECTION_6HR_UP	-0.0329309	0.938299
BROWNE_HCMV_INFECTION_8HR_DN	-0.644034	0.0848011
BROWNE_HCMV_INFECTION_8HR_UP	-0.460232	0.251176
BROWNE_INTERFERON_RESPONSIVE_GENES	-0.365461	0.37333
BRUECKNER_TARGETS_OF_MIRLET7A3_DN	-0.420783	0.299215
BRUECKNER_TARGETS_OF_MIRLET7A3_UP	-0.42674	0.291696
BRUINS_UVC_RESPONSE_EARLY_LATE	-0.625049	0.0975039
BRUINS_UVC_RESPONSE_MIDDLE	-0.5598	0.149044
BRUINS_UVC_RESPONSE_VIA_TP53_GROUP_B	0.291374	0.483808
BRUINS_UVC_RESPONSE_VIA_TP53_GROUP_C	-0.375635	0.359134
BRUINS_UVC_RESPONSE_VIA_TP53_GROUP_D	-0.617548	0.102806
BRUNO_HEMATOPOIESIS	0.144301	0.733168
BUCKANOVICH_T_LYMPHOCYTE_HOMING_ON_TUMOR_UP	-0.414471	0.307281
BUFFA_HYPOXIA_METAGENE	-0.542418	0.164844
BURTON_ADIPOGENESIS_1	-0.123511	0.770761
BURTON_ADIPOGENESIS_10	-0.388715	0.34125
BURTON_ADIPOGENESIS_11	-0.542382	0.164878
BURTON_ADIPOGENESIS_12	-0.71537	0.0460422
BURTON_ADIPOGENESIS_2	-0.575606	0.135433
BURTON_ADIPOGENESIS_3	0.154265	0.715309
BURTON_ADIPOGENESIS_4	-0.257582	0.537971
BURTON_ADIPOGENESIS_5	-0.625305	0.0973258
BURTON_ADIPOGENESIS_6	-0.223431	0.5948
BURTON_ADIPOGENESIS_7	-0.145542	0.730939
BURTON_ADIPOGENESIS_8	0.144966	0.731973
BURTON_ADIPOGENESIS_9	-0.612997	0.106102
BURTON_ADIPOGENESIS_PEAK_AT_0HR	-0.317313	0.443769
BURTON_ADIPOGENESIS_PEAK_AT_16HR	-0.897469	0.00249167
BURTON_ADIPOGENESIS_PEAK_AT_24HR	0.321751	0.43706
BURTON_ADIPOGENESIS_PEAK_AT_2HR	-0.181569	0.666967
BURTON_ADIPOGENESIS_PEAK_AT_8HR	-0.509227	0.19742
BYSTROEM_CORRELATED_WITH_IL5_DN	-0.659477	0.0752201
BYSTROEM_CORRELATED_WITH_IL5_UP	-0.403895	0.321026
BYSTRYKH_HEMATOPOIESIS_STEM_CELL_AND_BRAIN_QTL_CIS	-0.30702	0.45949
BYSTRYKH_HEMATOPOIESIS_STEM_CELL_AND_BRAIN_QTL_TRANS	-0.397525	0.329442
BYSTRYKH_HEMATOPOIESIS_STEM_CELL_QTL_CIS	-0.631829	0.0928496
CADWELL_ATG16L1_TARGETS_DN	0.53089	0.175802
CADWELL_ATG16L1_TARGETS_UP	0.300887	0.468962
CAFFAREL_RESPONSE_TO_THC_24HR_5_DN	-0.376011	0.358614
CAFFAREL_RESPONSE_TO_THC_24HR_5_UP	-0.579713	0.132013
CAFFAREL_RESPONSE_TO_THC_8HR_5_DN	-0.667764	0.0703541
CAFFAREL_RESPONSE_TO_THC_DN	-0.565596	0.143969
CAFFAREL_RESPONSE_TO_THC_UP	-0.402819	0.32244
CAIRO_HEPATOBLASTOMA_CLASSES_DN	-0.147566	0.727304
CAIRO_HEPATOBLASTOMA_DN	-0.0545005	0.898014
CAIRO_HEPATOBLASTOMA_UP	-0.654717	0.0781022
CAIRO_LIVER_DEVELOPMENT_DN	0.219107	0.602134
CAIRO_LIVER_DEVELOPMENT_UP	-0.780873	0.0221709
CAIRO_PML_TARGETS_BOUND_BY_MYC_DN	0.532014	0.174717
CAIRO_PML_TARGETS_BOUND_BY_MYC_UP	-0.696486	0.0549539
CAMPS_COLON_CANCER_COPY_NUMBER_DN	0.568703	0.141289
CAMPS_COLON_CANCER_COPY_NUMBER_UP	0.162676	0.700322
CARD_MIR302A_TARGETS	-0.581489	0.13055
CASORELLI_ACUTE_PROMYELOCYTIC_LEUKEMIA_UP	0.269751	0.518218
CASORELLI_APL_SECONDARY_VS_DE_NOVO_UP	0.279921	0.501921
CASTELLANO_NRAS_TARGETS_UP	-0.513245	0.193309
CAVARD_LIVER_CANCER_MALIGNANT_VS_BENIGN	-0.206332	0.623968
CEBALLOS_TARGETS_OF_TP53_AND_MYC_DN	-0.403521	0.321518
CEBALLOS_TARGETS_OF_TP53_AND_MYC_UP	-0.530404	0.176273
CERIBELLI_GENES_INACTIVE_AND_BOUND_BY_NFY	-0.301096	0.468638
CERVERA_SDHB_TARGETS_1_DN	0.591451	0.122511
CERVERA_SDHB_TARGETS_1_UP	0.545302	0.162163
CERVERA_SDHB_TARGETS_2	0.657505	0.0764062
CHANDRAN_METASTASIS_DN	0.250166	0.550141
CHANDRAN_METASTASIS_TOP50_DN	-0.452448	0.260325
CHANDRAN_METASTASIS_TOP50_UP	-0.516704	0.189808
CHANDRAN_METASTASIS_UP	-0.508343	0.19833
CHANG_IMMORTALIZED_BY_HPV31_DN	-0.192684	0.647561
CHANG_IMMORTALIZED_BY_HPV31_UP	0.318666	0.441719
CHANGOLKAR_H2AFY_TARGETS_DN	0.214211	0.610471
CHANGOLKAR_H2AFY_TARGETS_UP	-0.492663	0.214845
CHARAFE_BREAST_CANCER_BASAL_VS_MESENCHYMAL_DN	0.501731	0.20521
CHARAFE_BREAST_CANCER_BASAL_VS_MESENCHYMAL_UP	-0.140098	0.740734
CHARAFE_BREAST_CANCER_LUMINAL_VS_BASAL_DN	-0.531871	0.174855
CHARAFE_BREAST_CANCER_LUMINAL_VS_BASAL_UP	-0.456592	0.255434
CHARAFE_BREAST_CANCER_LUMINAL_VS_MESENCHYMAL_DN	0.177153	0.674722
CHARAFE_BREAST_CANCER_LUMINAL_VS_MESENCHYMAL_UP	-0.458931	0.252694
CHAUHAN_RESPONSE_TO_METHOXYESTRADIOL_DN	-0.455703	0.25648
CHAUHAN_RESPONSE_TO_METHOXYESTRADIOL_UP	0.338209	0.412557
CHEBOTAEV_GR_TARGETS_DN	0.508374	0.198299
CHEBOTAEV_GR_TARGETS_UP	-0.579924	0.13184
CHEMNITZ_RESPONSE_TO_PROSTAGLANDIN_E2_DN	-0.393309	0.335068
CHEMNITZ_RESPONSE_TO_PROSTAGLANDIN_E2_UP	0.247837	0.553984
CHEN_ETV5_TARGETS_TESTIS	0.55916	0.149611
CHEN_HOXA5_TARGETS_9HR_DN	-0.606192	0.11114
CHEN_HOXA5_TARGETS_9HR_UP	-0.245248	0.558267
CHEN_LIVER_METABOLISM_QTL_CIS	-0.522071	0.184441
CHEN_LUNG_CANCER_SURVIVAL	-0.355301	0.387753
CHEN_LVAD_SUPPORT_OF_FAILING_HEART_DN	-0.0544006	0.8982
CHEN_LVAD_SUPPORT_OF_FAILING_HEART_UP	-0.265054	0.52581
CHEN_NEUROBLASTOMA_COPY_NUMBER_GAINS	-0.662129	0.0736422
CHEN_PDGF_TARGETS	-0.807667	0.0153198
CHENG_IMPRINTED_BY_ESTRADIOL	-0.485638	0.222468
CHENG_RESPONSE_TO_NICKEL_ACETATE	-0.38598	0.344954
CHEOK_RESPONSE_TO_HD_MTX_DN	-0.540334	0.166797
CHEOK_RESPONSE_TO_HD_MTX_UP	0.291105	0.48423
CHEOK_RESPONSE_TO_MERCAPTOPURINE_AND_HD_MTX_DN	-0.518731	0.187771
CHEOK_RESPONSE_TO_MERCAPTOPURINE_AND_LD_MTX_DN	0.0327934	0.938556
CHEOK_RESPONSE_TO_MERCAPTOPURINE_DN	-0.027943	0.947634
CHESLER_BRAIN_HIGHEST_EXPRESSION	0.0215471	0.959612
CHESLER_BRAIN_HIGHEST_GENETIC_VARIANCE	-0.461428	0.249784
CHESLER_BRAIN_QTL_CIS	-0.371092	0.365441
CHIANG_LIVER_CANCER_SUBCLASS_CTNNB1_DN	0.19538	0.642878
CHIANG_LIVER_CANCER_SUBCLASS_CTNNB1_UP	0.506307	0.200435
CHIANG_LIVER_CANCER_SUBCLASS_INTERFERON_DN	0.450492	0.26265
CHIANG_LIVER_CANCER_SUBCLASS_INTERFERON_UP	-0.645851	0.0836393
CHIANG_LIVER_CANCER_SUBCLASS_POLYSOMY7_DN	-0.565175	0.144334
CHIANG_LIVER_CANCER_SUBCLASS_POLYSOMY7_UP	0.447764	0.26591
CHIANG_LIVER_CANCER_SUBCLASS_PROLIFERATION_DN	0.265143	0.525665
CHIANG_LIVER_CANCER_SUBCLASS_PROLIFERATION_UP	-0.159634	0.705733
CHIANG_LIVER_CANCER_SUBCLASS_UNANNOTATED_DN	-0.721567	0.0433222
CHIANG_LIVER_CANCER_SUBCLASS_UNANNOTATED_UP	-0.731575	0.0391399
CHIARADONNA_NEOPLASTIC_TRANSFORMATION_CDC25_DN	-0.4778	0.231135
CHIARADONNA_NEOPLASTIC_TRANSFORMATION_CDC25_UP	-0.601137	0.114969
CHIARADONNA_NEOPLASTIC_TRANSFORMATION_KRAS_CDC25_DN	-0.0522159	0.902273
CHIARADONNA_NEOPLASTIC_TRANSFORMATION_KRAS_CDC25_UP	-0.133888	0.751943
CHIARADONNA_NEOPLASTIC_TRANSFORMATION_KRAS_DN	-0.604436	0.112461
CHIARADONNA_NEOPLASTIC_TRANSFORMATION_KRAS_UP	-0.765226	0.0269224
CHIARETTI_ACUTE_LYMPHOBLASTIC_LEUKEMIA_ZAP70	-0.338707	0.411824
CHIARETTI_T_ALL_REFRACTORY_TO_THERAPY	-0.458432	0.253277
CHIARETTI_T_ALL_RELAPSE_PROGNOSIS	0.0119263	0.97764
CHIBA_RESPONSE_TO_TSA	-0.727257	0.040913
CHIBA_RESPONSE_TO_TSA_DN	-0.125429	0.767275
CHIBA_RESPONSE_TO_TSA_UP	-0.326355	0.430145
CHICAS_RB1_TARGETS_CONFLUENT	0.0832261	0.84467
CHICAS_RB1_TARGETS_GROWING	0.166682	0.693212
CHICAS_RB1_TARGETS_LOW_SERUM	-0.215939	0.607525
CHICAS_RB1_TARGETS_SENESCENT	-0.646356	0.0833177
CHIN_BREAST_CANCER_COPY_NUMBER_UP	0.542114	0.165129
CHNG_MULTIPLE_MYELOMA_HYPERPLOID_DN	-0.493829	0.213593
CHNG_MULTIPLE_MYELOMA_HYPERPLOID_UP	-0.152928	0.717699
CHO_NR4A1_TARGETS	0.343121	0.40536
CHOI_ATL_CHRONIC_VS_ACUTE_DN	-0.517087	0.189422
CHOI_ATL_STAGE_PREDICTOR	-0.318123	0.442541
CHOW_RASSF1_TARGETS_DN	0.102511	0.809134
CHOW_RASSF1_TARGETS_UP	0.312777	0.450669
CHUANG_OXIDATIVE_STRESS_RESPONSE_UP	0.380833	0.351976
CHUNG_BLISTER_CYTOTOXICITY_DN	-0.552017	0.156012
CHUNG_BLISTER_CYTOTOXICITY_UP	-0.366541	0.371811
CHYLA_CBFA2T3_TARGETS_DN	0.356828	0.385571
CHYLA_CBFA2T3_TARGETS_UP	-0.128778	0.761198
COATES_MACROPHAGE_M1_VS_M2_DN	-0.0862048	0.839165
COATES_MACROPHAGE_M1_VS_M2_UP	0.131644	0.756004
COLDREN_GEFITINIB_RESISTANCE_DN	-0.196591	0.640779
COLDREN_GEFITINIB_RESISTANCE_UP	0.444202	0.270195
COLIN_PILOCYTIC_ASTROCYTOMA_VS_GLIOBLASTOMA_DN	-0.423856	0.295325
COLIN_PILOCYTIC_ASTROCYTOMA_VS_GLIOBLASTOMA_UP	-0.00544804	0.989785
COLINA_TARGETS_OF_4EBP1_AND_4EBP2	-0.539668	0.167424
COLLER_MYC_TARGETS_UP	-0.413174	0.308951
COLLIS_PRKDC_REGULATORS	-0.427008	0.29136
COLLIS_PRKDC_SUBSTRATES	-0.745273	0.0338284
CONCANNON_APOPTOSIS_BY_EPOXOMICIN_DN	-0.178517	0.672324
CONCANNON_APOPTOSIS_BY_EPOXOMICIN_UP	-0.0631248	0.881955
CONRAD_STEM_CELL	0.184102	0.66253
CORONEL_RFX7_DIRECT_TARGETS_UP	-0.810754	0.0146302
CORRE_MULTIPLE_MYELOMA_DN	0.285402	0.49322
CORRE_MULTIPLE_MYELOMA_UP	0.63938	0.0878204
COULOUARN_TEMPORAL_TGFB1_SIGNATURE_DN	-0.284606	0.49448
COULOUARN_TEMPORAL_TGFB1_SIGNATURE_UP	-0.149343	0.724117
COWLING_MYCN_TARGETS	-0.143024	0.735464
CREIGHTON_AKT1_SIGNALING_VIA_MTOR_DN	-0.442163	0.272665
CREIGHTON_AKT1_SIGNALING_VIA_MTOR_UP	-0.690579	0.0579373
CREIGHTON_ENDOCRINE_THERAPY_RESISTANCE_1	-0.614189	0.105232
CREIGHTON_ENDOCRINE_THERAPY_RESISTANCE_2	0.575309	0.135682
CREIGHTON_ENDOCRINE_THERAPY_RESISTANCE_4	-0.647088	0.0828532
CREIGHTON_ENDOCRINE_THERAPY_RESISTANCE_5	-0.541168	0.166014
CROMER_METASTASIS_DN	-0.439131	0.276357
CROMER_METASTASIS_UP	-0.5851	0.127603
CROMER_TUMORIGENESIS_DN	0.41489	0.306742
CROMER_TUMORIGENESIS_UP	0.00738212	0.986159
CROONQUIST_IL6_DEPRIVATION_DN	0.185465	0.660146
CROONQUIST_NRAS_SIGNALING_DN	0.272489	0.513809
CROONQUIST_NRAS_SIGNALING_UP	0.409057	0.314281
CROONQUIST_NRAS_VS_STROMAL_STIMULATION_DN	0.597369	0.117871
CROONQUIST_NRAS_VS_STROMAL_STIMULATION_UP	0.298309	0.472967
CROONQUIST_STROMAL_STIMULATION_UP	0.578278	0.133202
CUI_GLUCOSE_DEPRIVATION	-0.497363	0.209822
CUI_TCF21_TARGETS_2_UP	-0.592971	0.121309
CUI_TCF21_TARGETS_DN	0.389504	0.340184
CUI_TCF21_TARGETS_UP	0.37169	0.364609
DACOSTA_ERCC3_ALLELE_XPCS_VS_TTD_DN	-0.477258	0.23174
DACOSTA_UV_RESPONSE_VIA_ERCC3_COMMON_DN	-0.468525	0.24161
DACOSTA_UV_RESPONSE_VIA_ERCC3_COMMON_UP	-0.23097	0.582088
DACOSTA_UV_RESPONSE_VIA_ERCC3_TTD_DN	-0.454585	0.257797
DACOSTA_UV_RESPONSE_VIA_ERCC3_TTD_UP	-0.356299	0.386325
DACOSTA_UV_RESPONSE_VIA_ERCC3_UP	-0.455986	0.256147
DACOSTA_UV_RESPONSE_VIA_ERCC3_XPCS_DN	-0.508164	0.198515
DACOSTA_UV_RESPONSE_VIA_ERCC3_XPCS_UP	-0.203208	0.629343
DAIRKEE_CANCER_PRONE_RESPONSE_BPA	-0.185728	0.659685
DAIRKEE_CANCER_PRONE_RESPONSE_BPA_E2	-0.434649	0.281857
DAIRKEE_CANCER_PRONE_RESPONSE_E2	-0.7209	0.0436102
DALESSIO_TSA_RESPONSE	0.509147	0.197502
DANG_MYC_TARGETS_DN	-0.459726	0.251766
DANG_MYC_TARGETS_UP	-0.498015	0.20913
DANG_REGULATED_BY_MYC_DN	-0.62234	0.0993999
DANG_REGULATED_BY_MYC_UP	-0.553844	0.154361
DARWICHE_PAPILLOMA_PROGRESSION_RISK	-0.182442	0.665435
DARWICHE_PAPILLOMA_RISK_HIGH_DN	-0.53108	0.175619
DARWICHE_PAPILLOMA_RISK_HIGH_UP	-0.683846	0.0614533
DARWICHE_PAPILLOMA_RISK_LOW_DN	-0.599635	0.11612
DARWICHE_PAPILLOMA_RISK_LOW_UP	-0.679042	0.0640379
DARWICHE_SKIN_TUMOR_PROMOTER_DN	-0.557481	0.151102
DARWICHE_SKIN_TUMOR_PROMOTER_UP	-0.675042	0.0662379
DARWICHE_SQUAMOUS_CELL_CARCINOMA_DN	-0.563287	0.145979
DARWICHE_SQUAMOUS_CELL_CARCINOMA_UP	-0.692051	0.057185
DASU_IL6_SIGNALING_SCAR_UP	0.167432	0.691882
DASU_IL6_SIGNALING_UP	0.490484	0.217194
DAUER_STAT3_TARGETS_DN	-0.528587	0.178037
DAUER_STAT3_TARGETS_UP	0.449899	0.263357
DAVICIONI_MOLECULAR_ARMS_VS_ERMS_DN	-0.34151	0.407714
DAVICIONI_MOLECULAR_ARMS_VS_ERMS_UP	-0.461109	0.250156
DAVICIONI_PAX_FOXO1_SIGNATURE_IN_ARMS_UP	0.636574	0.0896704
DAVICIONI_RHABDOMYOSARCOMA_PAX_FOXO1_FUSION_UP	0.631509	0.0930662
DAVICIONI_TARGETS_OF_PAX_FOXO1_FUSIONS_DN	-0.316466	0.445054
DAVICIONI_TARGETS_OF_PAX_FOXO1_FUSIONS_UP	-0.0696786	0.869775
DAVIES_MULTIPLE_MYELOMA_VS_MGUS_DN	0.118369	0.780123
DAWSON_METHYLATED_IN_LYMPHOMA_TCL1	0.434243	0.28236
DAZARD_RESPONSE_TO_UV_NHEK_DN	-0.585702	0.127115
DAZARD_RESPONSE_TO_UV_NHEK_UP	-0.138334	0.743913
DAZARD_RESPONSE_TO_UV_SCC_DN	-0.5418	0.165423
DAZARD_RESPONSE_TO_UV_SCC_UP	-0.75812	0.029271
DAZARD_UV_RESPONSE_CLUSTER_G1	0.0333426	0.937529
DAZARD_UV_RESPONSE_CLUSTER_G2	0.45298	0.259695
DAZARD_UV_RESPONSE_CLUSTER_G28	0.239135	0.568423
DAZARD_UV_RESPONSE_CLUSTER_G3	0.376049	0.358561
DAZARD_UV_RESPONSE_CLUSTER_G6	-0.492462	0.215061
DE_YY1_TARGETS_DN	-0.392155	0.336616
DEBIASI_APOPTOSIS_BY_REOVIRUS_INFECTION_DN	-0.580095	0.131698
DEBIASI_APOPTOSIS_BY_REOVIRUS_INFECTION_UP	-0.267366	0.522066
DEBOSSCHER_NFKB_TARGETS_REPRESSED_BY_GLUCOCORTICOIDS	0.634092	0.0913256
DELACROIX_RAR_BOUND_ES	-0.362134	0.378026
DELACROIX_RAR_TARGETS_UP	0.222836	0.595808
DELACROIX_RARG_BOUND_MEF	-0.222275	0.596759
DELASERNA_MYOD_TARGETS_DN	-0.165525	0.695263
DELASERNA_MYOD_TARGETS_UP	-0.426887	0.291512
DELLA_RESPONSE_TO_TSA_AND_BUTYRATE	-0.736727	0.0370866
DELPUECH_FOXO3_TARGETS_DN	-0.563379	0.145899
DELPUECH_FOXO3_TARGETS_UP	-0.437676	0.278136
DELYS_THYROID_CANCER_DN	-0.1592	0.706506
DELYS_THYROID_CANCER_UP	0.0955765	0.821882
DEMAGALHAES_AGING_UP	0.10092	0.812056
DEN_INTERACT_WITH_LCA5	-0.210238	0.617266
DER_IFN_ALPHA_RESPONSE_UP	-0.523682	0.182847
DER_IFN_BETA_RESPONSE_UP	-0.466577	0.243841
DER_IFN_GAMMA_RESPONSE_UP	-0.468329	0.241834
DESERT_PERIPORTAL_HEPATOCELLULAR_CARCINOMA_SUBCLASS_UP	0.0433861	0.918753
DESERT_PERIVENOUS_HEPATOCELLULAR_CARCINOMA_SUBCLASS_UP	-0.742409	0.0349001
DESERT_STEM_CELL_HEPATOCELLULAR_CARCINOMA_SUBCLASS_UP	-0.669726	0.0692304
DEURIG_T_CELL_PROLYMPHOCYTIC_LEUKEMIA_DN	-0.462879	0.248103
DEURIG_T_CELL_PROLYMPHOCYTIC_LEUKEMIA_UP	-0.246621	0.555993
DIAZ_CHRONIC_MYELOGENOUS_LEUKEMIA_DN	-0.0295036	0.944713
DING_LUNG_CANCER_EXPRESSION_BY_COPY_NUMBER	-0.561378	0.147653
DING_LUNG_CANCER_MUTATED_FREQUENTLY	-0.776894	0.0233253
DIRMEIER_LMP1_RESPONSE_EARLY	-0.0012937	0.997574
DIRMEIER_LMP1_RESPONSE_LATE_DN	-0.00209666	0.996069
DIRMEIER_LMP1_RESPONSE_LATE_UP	-0.453802	0.258723
DITTMER_PTHLH_TARGETS_DN	-0.497653	0.209515
DITTMER_PTHLH_TARGETS_UP	-0.670553	0.0687595
DOANE_BREAST_CANCER_CLASSES_DN	0.314928	0.447391
DOANE_BREAST_CANCER_CLASSES_UP	-0.281619	0.499219
DOANE_BREAST_CANCER_ESR1_UP	0.180041	0.669647
DOANE_RESPONSE_TO_ANDROGEN_DN	-0.451814	0.261077
DOANE_RESPONSE_TO_ANDROGEN_UP	0.336673	0.414818
DORN_ADENOVIRUS_INFECTION_12HR_DN	-0.572306	0.138215
DORN_ADENOVIRUS_INFECTION_12HR_UP	-0.00638195	0.988034
DORN_ADENOVIRUS_INFECTION_24HR_DN	-0.430365	0.287166
DORN_ADENOVIRUS_INFECTION_32HR_DN	-0.477428	0.231551
DORN_ADENOVIRUS_INFECTION_48HR_DN	-0.492086	0.215466
DORSAM_HOXA9_TARGETS_DN	-0.261473	0.531626
DORSAM_HOXA9_TARGETS_UP	-0.545196	0.162261
DORSEY_GAB2_TARGETS	0.340845	0.408687
DOUGLAS_BMI1_TARGETS_DN	-0.639666	0.0876328
DOUGLAS_BMI1_TARGETS_UP	-0.404993	0.319586
DUAN_PRDM5_TARGETS	0.174899	0.67869
DUNNE_TARGETS_OF_AML1_MTG8_FUSION_DN	0.632045	0.0927038
DUNNE_TARGETS_OF_AML1_MTG8_FUSION_UP	-0.166639	0.693287
DURAND_STROMA_NS_UP	0.0157667	0.970442
DURAND_STROMA_S_UP	0.277602	0.505619
DURCHDEWALD_SKIN_CARCINOGENESIS_DN	-0.580382	0.131462
DURCHDEWALD_SKIN_CARCINOGENESIS_UP	-0.405519	0.318897
DUTERTRE_ESTRADIOL_RESPONSE_24HR_DN	-0.443216	0.271389
DUTERTRE_ESTRADIOL_RESPONSE_24HR_UP	0.511842	0.19474
DUTERTRE_ESTRADIOL_RESPONSE_6HR_DN	-0.18339	0.663777
DUTERTRE_ESTRADIOL_RESPONSE_6HR_UP	0.582725	0.129538
DUTTA_APOPTOSIS_VIA_NFKB	-0.553997	0.154223
EBAUER_MYOGENIC_TARGETS_OF_PAX3_FOXO1_FUSION	-0.655125	0.0778522
EBAUER_TARGETS_OF_PAX3_FOXO1_FUSION_DN	0.456301	0.255776
EBAUER_TARGETS_OF_PAX3_FOXO1_FUSION_UP	-0.417423	0.303495
EGUCHI_CELL_CYCLE_RB1_TARGETS	0.298649	0.472438
EHLERS_ANEUPLOIDY_UP	-0.197044	0.639995
EHRLICH_ICF_SYNDROM_DN	-0.287437	0.490006
EINAV_INTERFERON_SIGNATURE_IN_CANCER	-0.389251	0.340526
ELLWOOD_MYC_TARGETS_DN	-0.431029	0.28634
ELLWOOD_MYC_TARGETS_UP	-0.428835	0.289074
ELVIDGE_HIF1A_AND_HIF2A_TARGETS_DN	0.575557	0.135474
ELVIDGE_HIF1A_AND_HIF2A_TARGETS_UP	0.466742	0.243651
ELVIDGE_HIF1A_TARGETS_DN	0.383237	0.348688
ELVIDGE_HIF1A_TARGETS_UP	0.518236	0.188267
ELVIDGE_HYPOXIA_BY_DMOG_DN	-0.40988	0.313212
ELVIDGE_HYPOXIA_BY_DMOG_UP	0.588963	0.124492
ELVIDGE_HYPOXIA_DN	-0.364639	0.374488
ELVIDGE_HYPOXIA_UP	0.340481	0.409221
ENGELMANN_CANCER_PROGENITORS_DN	-0.544223	0.163164
ENGELMANN_CANCER_PROGENITORS_UP	-0.0678388	0.873192
ENK_UV_RESPONSE_EPIDERMIS_DN	-0.672616	0.0675939
ENK_UV_RESPONSE_EPIDERMIS_UP	-0.704875	0.0508778
ENK_UV_RESPONSE_KERATINOCYTE_DN	-0.636046	0.0900212
ENK_UV_RESPONSE_KERATINOCYTE_UP	-0.681658	0.062623
EPPERT_CE_HSC_LSC	0.495721	0.21157
EPPERT_HSC_R	-0.18454	0.661763
EPPERT_LSC_R	-0.49815	0.208987
EPPERT_PROGENITOR	-0.457233	0.254681
FAELT_B_CLL_WITH_VH_REARRANGEMENTS_DN	-0.463834	0.246998
FAELT_B_CLL_WITH_VH_REARRANGEMENTS_UP	-0.622284	0.0994399
FAELT_B_CLL_WITH_VH3_21_DN	-0.554892	0.153417
FAELT_B_CLL_WITH_VH3_21_UP	-0.277119	0.506391
FALVELLA_SMOKERS_WITH_LUNG_CANCER	-0.552472	0.155599
FARDIN_HYPOXIA_11	-0.187353	0.656847
FARMER_BREAST_CANCER_APOCRINE_VS_BASAL	-0.451126	0.261896
FARMER_BREAST_CANCER_APOCRINE_VS_LUMINAL	-0.784167	0.0212427
FARMER_BREAST_CANCER_BASAL_VS_LULMINAL	-0.768781	0.0257924
FARMER_BREAST_CANCER_CLUSTER_1	-0.473072	0.236445
FARMER_BREAST_CANCER_CLUSTER_2	0.472853	0.236693
FARMER_BREAST_CANCER_CLUSTER_5	-0.0126631	0.976259
FERNANDEZ_BOUND_BY_MYC	-0.532674	0.174082
FERRANDO_HOX11_NEIGHBORS	-0.232959	0.578749
FERRANDO_LYL1_NEIGHBORS	-0.26452	0.526675
FERRANDO_T_ALL_WITH_MLL_ENL_FUSION_DN	0.170739	0.686032
FERRANDO_T_ALL_WITH_MLL_ENL_FUSION_UP	-0.588005	0.125259
FERRANDO_TAL1_NEIGHBORS	-0.0245387	0.954008
FERRARI_RESPONSE_TO_FENRETINIDE_UP	0.0225462	0.95774
FERREIRA_EWINGS_SARCOMA_UNSTABLE_VS_STABLE_DN	-0.389853	0.339714
FERREIRA_EWINGS_SARCOMA_UNSTABLE_VS_STABLE_UP	-0.677345	0.0649658
FIGUEROA_AML_METHYLATION_CLUSTER_1_DN	0.165191	0.695856
FIGUEROA_AML_METHYLATION_CLUSTER_1_UP	-0.0539885	0.898968
FIGUEROA_AML_METHYLATION_CLUSTER_2_UP	-0.512068	0.194508
FIGUEROA_AML_METHYLATION_CLUSTER_3_DN	-0.207494	0.621971
FIGUEROA_AML_METHYLATION_CLUSTER_3_UP	-0.325757	0.431041
FIGUEROA_AML_METHYLATION_CLUSTER_4_UP	-0.619719	0.101255
FIGUEROA_AML_METHYLATION_CLUSTER_5_DN	0.0364485	0.93172
FIGUEROA_AML_METHYLATION_CLUSTER_6_UP	-0.482336	0.226098
FIGUEROA_AML_METHYLATION_CLUSTER_7_UP	-0.380421	0.352541
FINAK_BREAST_CANCER_SDPP_SIGNATURE	0.00143544	0.997309
FINETTI_BREAST_CANCER_KINOME_GREEN	-0.52857	0.178053
FINETTI_BREAST_CANCERS_KINOME_GRAY	-0.329083	0.426069
FIRESTEIN_CTNNB1_PATHWAY	-0.449561	0.26376
FIRESTEIN_PROLIFERATION	-0.543309	0.164013
FISCHER_DIRECT_P53_TARGETS_META_ANALYSIS	-0.558691	0.150026
FISCHER_G1_S_CELL_CYCLE	-0.533447	0.173338
FISCHER_G2_M_CELL_CYCLE	-0.697191	0.0546041
FLECHNER_BIOPSY_KIDNEY_TRANSPLANT_OK_VS_DONOR_DN	-0.667531	0.0704883
FLECHNER_BIOPSY_KIDNEY_TRANSPLANT_REJECTED_VS_OK_DN	-0.621912	0.099702
FLECHNER_BIOPSY_KIDNEY_TRANSPLANT_REJECTED_VS_OK_UP	0.00676093	0.987324
FLECHNER_PBL_KIDNEY_TRANSPLANT_OK_VS_DONOR_DN	-0.441084	0.273976
FLECHNER_PBL_KIDNEY_TRANSPLANT_OK_VS_DONOR_UP	-0.645392	0.0839317
FLECHNER_PBL_KIDNEY_TRANSPLANT_REJECTED_VS_OK_DN	-0.22108	0.598783
FLECHNER_PBL_KIDNEY_TRANSPLANT_REJECTED_VS_OK_UP	-0.608785	0.109204
FLORIO_NEOCORTEX_BASAL_RADIAL_GLIA_DN	0.29878	0.472234
FLORIO_NEOCORTEX_BASAL_RADIAL_GLIA_UP	0.542339	0.164919
FLOTHO_PEDIATRIC_ALL_THERAPY_RESPONSE_DN	-0.138245	0.744074
FLOTHO_PEDIATRIC_ALL_THERAPY_RESPONSE_UP	-0.242942	0.562089
FONTAINE_FOLLICULAR_THYROID_ADENOMA_DN	-0.513604	0.192945
FONTAINE_FOLLICULAR_THYROID_ADENOMA_UP	-0.247041	0.555299
FONTAINE_PAPILLARY_THYROID_CARCINOMA_DN	0.120203	0.776781
FONTAINE_PAPILLARY_THYROID_CARCINOMA_UP	0.0291099	0.94545
FONTAINE_THYROID_TUMOR_UNCERTAIN_MALIGNANCY_DN	0.00336877	0.993684
FONTAINE_THYROID_TUMOR_UNCERTAIN_MALIGNANCY_UP	-0.552697	0.155396
FOROUTAN_INTEGRATED_TGFB_EMT_DN	0.211038	0.615895
FOROUTAN_INTEGRATED_TGFB_EMT_UP	0.452935	0.259748
FOROUTAN_PRODRANK_TGFB_EMT_DN	0.163677	0.698544
FOROUTAN_PRODRANK_TGFB_EMT_UP	0.73198	0.0389763
FOROUTAN_TGFB_EMT_DN	0.132212	0.754976
FOROUTAN_TGFB_EMT_UP	0.746455	0.0333923
FORTSCHEGGER_PHF8_TARGETS_UP	-0.649457	0.0813602
FOSTER_KDM1A_TARGETS_DN	-0.337505	0.413592
FOSTER_KDM1A_TARGETS_UP	0.288348	0.488568
FOSTER_TOLERANT_MACROPHAGE_DN	-0.573748	0.136995
FOSTER_TOLERANT_MACROPHAGE_UP	-0.643394	0.0852127
FOURNIER_ACINAR_DEVELOPMENT_EARLY_UP	-0.404019	0.320864
FOURNIER_ACINAR_DEVELOPMENT_LATE_2	-0.559129	0.149638
FOURNIER_ACINAR_DEVELOPMENT_LATE_DN	0.0861563	0.839255
FRASOR_RESPONSE_TO_ESTRADIOL_DN	0.209727	0.61814
FRASOR_RESPONSE_TO_ESTRADIOL_UP	0.576854	0.134388
FRASOR_RESPONSE_TO_SERM_OR_FULVESTRANT_DN	-0.257243	0.538526
FRASOR_RESPONSE_TO_SERM_OR_FULVESTRANT_UP	-0.464414	0.246328
FRASOR_TAMOXIFEN_RESPONSE_UP	-0.473893	0.235518
FRIDMAN_IMMORTALIZATION_DN	-0.32942	0.425567
FRIDMAN_SENESCENCE_UP	-0.394741	0.333153
FUJII_YBX1_TARGETS_DN	0.149605	0.723647
FUJII_YBX1_TARGETS_UP	0.5375	0.169473
FULCHER_INFLAMMATORY_RESPONSE_LECTIN_VS_LPS_DN	-0.437115	0.278824
FUNG_IL2_SIGNALING_1	-0.291712	0.483278
FURUKAWA_DUSP6_TARGETS_PCI35_DN	0.586864	0.126177
FURUKAWA_DUSP6_TARGETS_PCI35_UP	0.191074	0.65036
GABRIELY_MIR21_TARGETS	-0.676656	0.0653448
GAJATE_RESPONSE_TO_TRABECTEDIN_DN	-0.0591906	0.889277
GAJATE_RESPONSE_TO_TRABECTEDIN_UP	-0.266784	0.523009
GAL_LEUKEMIC_STEM_CELL_DN	0.723595	0.0424539
GAL_LEUKEMIC_STEM_CELL_UP	-0.759742	0.0287244
GALE_APL_WITH_FLT3_MUTATED_UP	-0.332762	0.420599
GALINDO_IMMUNE_RESPONSE_TO_ENTEROTOXIN	0.0972769	0.818753
GALLUZZI_PERMEABILIZE_MITOCHONDRIA	-0.507455	0.199247
GARCIA_TARGETS_OF_FLI1_AND_DAX1_DN	-0.352252	0.392129
GARCIA_TARGETS_OF_FLI1_AND_DAX1_UP	0.35149	0.393225
GARGALOVIC_RESPONSE_TO_OXIDIZED_PHOSPHOLIPIDS_BLACK_UP	-0.197212	0.639703
GARGALOVIC_RESPONSE_TO_OXIDIZED_PHOSPHOLIPIDS_BLUE_DN	-0.386076	0.344824
GARGALOVIC_RESPONSE_TO_OXIDIZED_PHOSPHOLIPIDS_BLUE_UP	-0.0447542	0.916198
GARGALOVIC_RESPONSE_TO_OXIDIZED_PHOSPHOLIPIDS_BROWN_UP	-0.126582	0.765183
GARGALOVIC_RESPONSE_TO_OXIDIZED_PHOSPHOLIPIDS_CYAN_UP	-0.538663	0.168372
GARGALOVIC_RESPONSE_TO_OXIDIZED_PHOSPHOLIPIDS_GREEN_DN	0.147877	0.726746
GARGALOVIC_RESPONSE_TO_OXIDIZED_PHOSPHOLIPIDS_GREEN_UP	-0.390666	0.338618
GARGALOVIC_RESPONSE_TO_OXIDIZED_PHOSPHOLIPIDS_GREY_DN	-0.55171	0.15629
GARGALOVIC_RESPONSE_TO_OXIDIZED_PHOSPHOLIPIDS_MAGENTA_UP	0.106594	0.801645
GARGALOVIC_RESPONSE_TO_OXIDIZED_PHOSPHOLIPIDS_PINK_DN	0.0605521	0.886742
GARGALOVIC_RESPONSE_TO_OXIDIZED_PHOSPHOLIPIDS_RED_DN	0.275812	0.508482
GARGALOVIC_RESPONSE_TO_OXIDIZED_PHOSPHOLIPIDS_TURQUOISE_DN	0.317986	0.442749
GARGALOVIC_RESPONSE_TO_OXIDIZED_PHOSPHOLIPIDS_TURQUOISE_UP	-0.225344	0.591567
GARGALOVIC_RESPONSE_TO_OXIDIZED_PHOSPHOLIPIDS_YELLOW_DN	-0.384723	0.346663
GARGALOVIC_RESPONSE_TO_OXIDIZED_PHOSPHOLIPIDS_YELLOW_UP	-0.0461957	0.913506
GARY_CD5_TARGETS_DN	-0.638306	0.088526
GAURNIER_PSMD4_TARGETS	0.572339	0.138187
GAUSSMANN_MLL_AF4_FUSION_TARGETS_A_DN	0.716221	0.0456627
GAUSSMANN_MLL_AF4_FUSION_TARGETS_A_UP	-0.625967	0.0968658
GAUSSMANN_MLL_AF4_FUSION_TARGETS_B_UP	0.107588	0.799823
GAUSSMANN_MLL_AF4_FUSION_TARGETS_C_DN	0.574121	0.136681
GAUSSMANN_MLL_AF4_FUSION_TARGETS_C_UP	-0.478547	0.230301
GAUSSMANN_MLL_AF4_FUSION_TARGETS_D_UP	0.646797	0.0830379
GAUSSMANN_MLL_AF4_FUSION_TARGETS_E_UP	0.52932	0.177324
GAUSSMANN_MLL_AF4_FUSION_TARGETS_F_DN	0.307077	0.459402
GAUSSMANN_MLL_AF4_FUSION_TARGETS_F_UP	-0.762862	0.0276903
GAUSSMANN_MLL_AF4_FUSION_TARGETS_G_DN	-0.287443	0.489995
GAUSSMANN_MLL_AF4_FUSION_TARGETS_G_UP	-0.373577	0.361985
GAVIN_FOXP3_TARGETS_CLUSTER_P2	-0.54534	0.162127
GAVIN_FOXP3_TARGETS_CLUSTER_P3	-0.624992	0.0975434
GAVIN_FOXP3_TARGETS_CLUSTER_P4	0.465254	0.245361
GAVIN_FOXP3_TARGETS_CLUSTER_P6	0.299068	0.471786
GAVIN_FOXP3_TARGETS_CLUSTER_P7	0.463608	0.247259
GAVIN_FOXP3_TARGETS_CLUSTER_T4	-0.667124	0.0707231
GAVIN_FOXP3_TARGETS_CLUSTER_T7	-0.446063	0.267952
GAVIN_PDE3B_TARGETS	0.591212	0.1227
GAZDA_DIAMOND_BLACKFAN_ANEMIA_ERYTHROID_DN	-0.399044	0.327426
GAZDA_DIAMOND_BLACKFAN_ANEMIA_ERYTHROID_UP	-0.38552	0.345579
GAZDA_DIAMOND_BLACKFAN_ANEMIA_MYELOID_DN	-0.314216	0.448475
GAZDA_DIAMOND_BLACKFAN_ANEMIA_MYELOID_UP	-0.764277	0.0272289
GAZDA_DIAMOND_BLACKFAN_ANEMIA_PROGENITOR_DN	-0.480189	0.228475
GAZDA_DIAMOND_BLACKFAN_ANEMIA_PROGENITOR_UP	0.289601	0.486595
GAZIN_EPIGENETIC_SILENCING_BY_KRAS	-0.710158	0.0484075
GEISS_RESPONSE_TO_DSRNA_UP	-0.268638	0.520012
GENTILE_RESPONSE_CLUSTER_D3	-0.660142	0.0748228
GENTILE_UV_HIGH_DOSE_DN	-0.589938	0.123714
GENTILE_UV_LOW_DOSE_DN	0.326528	0.429886
GENTILE_UV_LOW_DOSE_UP	-0.504204	0.202623
GENTILE_UV_RESPONSE_CLUSTER_D1	-0.217045	0.605641
GENTILE_UV_RESPONSE_CLUSTER_D2	-0.331795	0.422035
GENTILE_UV_RESPONSE_CLUSTER_D4	-0.541348	0.165846
GENTILE_UV_RESPONSE_CLUSTER_D5	-0.372847	0.362999
GENTILE_UV_RESPONSE_CLUSTER_D6	0.544009	0.163362
GENTILE_UV_RESPONSE_CLUSTER_D7	-0.634988	0.0907263
GENTILE_UV_RESPONSE_CLUSTER_D8	-0.499436	0.207627
GENTILE_UV_RESPONSE_CLUSTER_D9	-0.373489	0.362107
GENTLES_LEUKEMIC_STEM_CELL_UP	-0.398598	0.328017
GEORGES_CELL_CYCLE_MIR192_TARGETS	-0.725311	0.0417276
GERHOLD_ADIPOGENESIS_DN	-0.294315	0.479199
GERHOLD_ADIPOGENESIS_UP	-0.574696	0.136197
GERY_CEBP_TARGETS	0.0618441	0.884338
GESERICK_TERT_TARGETS_DN	0.0219748	0.958811
GHANDHI_BYSTANDER_IRRADIATION_UP	-0.157358	0.709788
GHANDHI_DIRECT_IRRADIATION_DN	0.492666	0.214842
GHANDHI_DIRECT_IRRADIATION_UP	-0.0833628	0.844417
GHO_ATF5_TARGETS_DN	-0.369198	0.368087
GILDEA_METASTASIS	0.144598	0.732634
GINESTIER_BREAST_CANCER_20Q13_AMPLIFICATION_DN	-0.464575	0.246143
GINESTIER_BREAST_CANCER_20Q13_AMPLIFICATION_UP	-0.73793	0.0366169
GINESTIER_BREAST_CANCER_ZNF217_AMPLIFIED_DN	-0.294774	0.478481
GINESTIER_BREAST_CANCER_ZNF217_AMPLIFIED_UP	-0.526953	0.179631
GLASS_IGF2BP1_CLIP_TARGETS_KNOCKDOWN_DN	-0.832913	0.0102492
GNATENKO_PLATELET_SIGNATURE	0.276782	0.50693
GOBERT_CORE_OLIGODENDROCYTE_DIFFERENTIATION	0.459328	0.252231
GOLDRATH_ANTIGEN_RESPONSE	-0.480307	0.228344
GOLDRATH_HOMEOSTATIC_PROLIFERATION	-0.616599	0.103488
GOLDRATH_IMMUNE_MEMORY	-0.624075	0.0981833
GOLUB_ALL_VS_AML_DN	-0.304011	0.464127
GOLUB_ALL_VS_AML_UP	-0.47714	0.231873
GOTTWEIN_TARGETS_OF_KSHV_MIR_K12_11	-0.344065	0.403983
GOTZMANN_EPITHELIAL_TO_MESENCHYMAL_TRANSITION_DN	-0.715205	0.046116
GOTZMANN_EPITHELIAL_TO_MESENCHYMAL_TRANSITION_UP	-0.340304	0.409481
GOUYER_TATI_TARGETS_UP	0.106016	0.802704
GOZGIT_ESR1_TARGETS_DN	-0.27623	0.507812
GOZGIT_ESR1_TARGETS_UP	0.0435651	0.918419
GRABARCZYK_BCL11B_TARGETS_DN	-0.617333	0.10296
GRABARCZYK_BCL11B_TARGETS_UP	-0.0302254	0.943362
GRADE_COLON_AND_RECTAL_CANCER_DN	0.0570429	0.893276
GRADE_COLON_AND_RECTAL_CANCER_UP	-0.559617	0.149206
GRADE_COLON_VS_RECTAL_CANCER_DN	-0.369932	0.36706
GRADE_COLON_VS_RECTAL_CANCER_UP	-0.23536	0.574727
GRAESSMANN_APOPTOSIS_BY_SERUM_DEPRIVATION_DN	-0.351621	0.393037
GRAESSMANN_APOPTOSIS_BY_SERUM_DEPRIVATION_UP	-0.429315	0.288474
GRAESSMANN_RESPONSE_TO_MC_AND_SERUM_DEPRIVATION_DN	0.219186	0.602
GRAESSMANN_RESPONSE_TO_MC_AND_SERUM_DEPRIVATION_UP	-0.193034	0.646952
GRAHAM_CML_DIVIDING_VS_NORMAL_QUIESCENT_DN	-0.394512	0.333458
GRAHAM_CML_DIVIDING_VS_NORMAL_QUIESCENT_UP	0.502765	0.204126
GRAHAM_CML_QUIESCENT_VS_CML_DIVIDING_UP	0.442746	0.271958
GRAHAM_CML_QUIESCENT_VS_NORMAL_DIVIDING_UP	0.21014	0.617434
GRAHAM_CML_QUIESCENT_VS_NORMAL_QUIESCENT_DN	0.219579	0.601331
GRAHAM_CML_QUIESCENT_VS_NORMAL_QUIESCENT_UP	0.699032	0.0536972
GRAHAM_NORMAL_QUIESCENT_VS_NORMAL_DIVIDING_DN	0.520104	0.186398
GRAHAM_NORMAL_QUIESCENT_VS_NORMAL_DIVIDING_UP	-0.756336	0.0298797
GRANDVAUX_IFN_RESPONSE_NOT_VIA_IRF3	-0.325272	0.431767
GRASEMANN_RETINOBLASTOMA_WITH_6P_AMPLIFICATION	-0.3209	0.438343
GRATIAS_RETINOBLASTOMA_16Q24	0.234006	0.576993
GREENBAUM_E2A_TARGETS_DN	-0.584565	0.128038
GREENBAUM_E2A_TARGETS_UP	0.64789	0.0823462
GREGORY_SYNTHETIC_LETHAL_WITH_IMATINIB	-0.479445	0.229301
GRESHOCK_CANCER_COPY_NUMBER_UP	-0.669165	0.0695503
GROSS_ELK3_TARGETS_DN	-0.580114	0.131683
GROSS_ELK3_TARGETS_UP	-0.00698336	0.986907
GROSS_HIF1A_TARGETS_DN	-0.03343	0.937365
GROSS_HYPOXIA_VIA_ELK3_AND_HIF1A_DN	-0.725736	0.0415487
GROSS_HYPOXIA_VIA_ELK3_AND_HIF1A_UP	-0.155986	0.712237
GROSS_HYPOXIA_VIA_ELK3_DN	-0.0245544	0.953979
GROSS_HYPOXIA_VIA_ELK3_ONLY_DN	0.385296	0.345884
GROSS_HYPOXIA_VIA_ELK3_ONLY_UP	0.376799	0.357525
GROSS_HYPOXIA_VIA_ELK3_UP	-0.60723	0.110363
GROSS_HYPOXIA_VIA_HIF1A_DN	-0.143258	0.735044
GROSS_HYPOXIA_VIA_HIF1A_UP	-0.493662	0.213773
GRUETZMANN_PANCREATIC_CANCER_DN	-0.303228	0.465337
GRUETZMANN_PANCREATIC_CANCER_UP	-0.690047	0.0582108
GRYDER_PAX3FOXO1_ENHANCERS_KO_DOWN	-0.713414	0.0469213
GRYDER_PAX3FOXO1_TOP_ENHANCERS	-0.722511	0.0429169
GU_PDEF_TARGETS_DN	-0.0129279	0.975763
GU_PDEF_TARGETS_UP	0.361074	0.379529
GUENTHER_GROWTH_SPHERICAL_VS_ADHERENT_DN	-0.0566829	0.893947
GUILLAUMOND_KLF10_TARGETS_DN	-0.769541	0.0255548
GUILLAUMOND_KLF10_TARGETS_UP	-0.384379	0.347131
GUO_HEX_TARGETS_DN	-0.142408	0.736572
GUO_HEX_TARGETS_UP	-0.265648	0.524846
GUO_TARGETS_OF_IRS1_AND_IRS2	-0.467013	0.24334
GUTIERREZ_CHRONIC_LYMPHOCYTIC_LEUKEMIA_DN	-0.658235	0.0759661
GUTIERREZ_MULTIPLE_MYELOMA_UP	-0.81454	0.0138115
GUTIERREZ_WALDENSTROEMS_MACROGLOBULINEMIA_1_UP	-0.492501	0.215019
GYORFFY_DOXORUBICIN_RESISTANCE	0.301437	0.46811
GYORFFY_MITOXANTRONE_RESISTANCE	-0.438795	0.276767
HADDAD_B_LYMPHOCYTE_PROGENITOR	-0.539552	0.167533
HADDAD_T_LYMPHOCYTE_AND_NK_PROGENITOR_DN	0.392637	0.33597
HADDAD_T_LYMPHOCYTE_AND_NK_PROGENITOR_UP	-0.635161	0.0906105
HAHTOLA_CTCL_CUTANEOUS	-0.683922	0.0614132
HAHTOLA_CTCL_PATHOGENESIS	0.59884	0.116733
HAHTOLA_MYCOSIS_FUNGOIDES_CD4_DN	-0.568304	0.141631
HAHTOLA_MYCOSIS_FUNGOIDES_CD4_UP	0.0975294	0.818289
HAHTOLA_MYCOSIS_FUNGOIDES_DN	-0.498449	0.208671
HAHTOLA_MYCOSIS_FUNGOIDES_SKIN_DN	-0.356114	0.386591
HAHTOLA_MYCOSIS_FUNGOIDES_SKIN_UP	-0.642296	0.0859217
HAHTOLA_MYCOSIS_FUNGOIDES_UP	-0.287979	0.489149
HAHTOLA_SEZARY_SYNDROM_DN	-0.252222	0.546757
HAHTOLA_SEZARY_SYNDROM_UP	-0.68642	0.0600949
HALMOS_CEBPA_TARGETS_DN	-0.291913	0.482961
HALMOS_CEBPA_TARGETS_UP	-0.963015	0.000122994
HAMAI_APOPTOSIS_VIA_TRAIL_DN	-0.0497154	0.906937
HAN_JNK_SINGALING_DN	0.383705	0.348051
HAN_JNK_SINGALING_UP	-0.25708	0.538792
HAN_SATB1_TARGETS_DN	0.137093	0.746152
HAN_SATB1_TARGETS_UP	-0.54095	0.166219
HANN_RESISTANCE_TO_BCL2_INHIBITOR_DN	0.23211	0.580172
HANN_RESISTANCE_TO_BCL2_INHIBITOR_UP	0.32966	0.425209
HARRIS_HYPOXIA	-0.368333	0.369297
HASLINGER_B_CLL_WITH_11Q23_DELETION	0.110999	0.79358
HASLINGER_B_CLL_WITH_13Q14_DELETION	-0.185552	0.659994
HASLINGER_B_CLL_WITH_17P13_DELETION	-0.611468	0.107222
HASLINGER_B_CLL_WITH_CHROMOSOME_12_TRISOMY	-0.308209	0.457662
HATADA_METHYLATED_IN_LUNG_CANCER_UP	0.0166504	0.968786
HECKER_IFNB1_TARGETS	0.356116	0.386587
HEDENFALK_BREAST_CANCER_BRACX_DN	-0.227572	0.587806
HEDENFALK_BREAST_CANCER_BRACX_UP	-0.243726	0.560788
HEIDENBLAD_AMPLICON_12P11_12_DN	-0.390697	0.338577
HEIDENBLAD_AMPLICON_12P11_12_UP	-0.585807	0.127031
HEIDENBLAD_AMPLICON_8Q24_DN	-0.404983	0.319599
HEIDENBLAD_AMPLICON_8Q24_UP	-0.281403	0.499562
HEIDENBLAD_AMPLIFIED_IN_PANCREATIC_CANCER	-0.222901	0.595698
HELLEBREKERS_SILENCED_DURING_TUMOR_ANGIOGENESIS	0.027206	0.949014
HELLER_HDAC_TARGETS_DN	-0.485057	0.223104
HELLER_HDAC_TARGETS_SILENCED_BY_METHYLATION_DN	-0.401492	0.324189
HELLER_HDAC_TARGETS_SILENCED_BY_METHYLATION_UP	0.0823298	0.846328
HELLER_HDAC_TARGETS_UP	-0.208722	0.619864
HELLER_SILENCED_BY_METHYLATION_DN	0.512828	0.193734
HELLER_SILENCED_BY_METHYLATION_UP	0.260354	0.533447
HENDRICKS_SMARCA4_TARGETS_DN	-0.181072	0.667838
HENDRICKS_SMARCA4_TARGETS_UP	0.45944	0.2521
HERNANDEZ_ABERRANT_MITOSIS_BY_DOCETACEL_2NM_DN	-0.579166	0.132466
HERNANDEZ_ABERRANT_MITOSIS_BY_DOCETACEL_2NM_UP	0.185351	0.660345
HERNANDEZ_MITOTIC_ARREST_BY_DOCETAXEL_1_DN	-0.271314	0.5157
HERNANDEZ_MITOTIC_ARREST_BY_DOCETAXEL_2_UP	-0.403274	0.321842
HESS_TARGETS_OF_HOXA9_AND_MEIS1_DN	0.0170856	0.967971
HESS_TARGETS_OF_HOXA9_AND_MEIS1_UP	-0.580883	0.131049
HILLION_HMGA1_TARGETS	-0.432718	0.284245
HILLION_HMGA1B_TARGETS	-0.567496	0.142327
HINATA_NFKB_TARGETS_FIBROBLAST_UP	-0.231818	0.580663
HINATA_NFKB_TARGETS_KERATINOCYTE_UP	0.15834	0.708038
HIRSCH_CELLULAR_TRANSFORMATION_SIGNATURE_DN	-0.758844	0.0290261
HIRSCH_CELLULAR_TRANSFORMATION_SIGNATURE_UP	-0.613115	0.106015
HOEBEKE_LYMPHOID_STEM_CELL_DN	-0.255982	0.540589
HOEBEKE_LYMPHOID_STEM_CELL_UP	-0.331325	0.422732
HOEGERKORP_CD44_TARGETS_DIRECT_DN	0.605228	0.111864
HOEGERKORP_CD44_TARGETS_DIRECT_UP	-0.453255	0.259369
HOEGERKORP_CD44_TARGETS_TEMPORAL_DN	0.187967	0.655775
HOELZEL_NF1_TARGETS_DN	0.153728	0.71627
HOELZEL_NF1_TARGETS_UP	0.651831	0.0798801
HOFFMANN_IMMATURE_TO_MATURE_B_LYMPHOCYTE_DN	0.11517	0.785959
HOFFMANN_IMMATURE_TO_MATURE_B_LYMPHOCYTE_UP	0.141588	0.738049
HOFFMANN_LARGE_TO_SMALL_PRE_BII_LYMPHOCYTE_DN	0.822374	0.0122105
HOFFMANN_LARGE_TO_SMALL_PRE_BII_LYMPHOCYTE_UP	-0.278022	0.504948
HOFFMANN_PRE_BI_TO_LARGE_PRE_BII_LYMPHOCYTE_DN	0.745811	0.0336294
HOFFMANN_PRE_BI_TO_LARGE_PRE_BII_LYMPHOCYTE_UP	0.102971	0.808289
HOFFMANN_SMALL_PRE_BII_TO_IMMATURE_B_LYMPHOCYTE_DN	0.254315	0.543321
HOFFMANN_SMALL_PRE_BII_TO_IMMATURE_B_LYMPHOCYTE_UP	-0.435463	0.280855
HOFMANN_CELL_LYMPHOMA_DN	-0.409486	0.313724
HOFMANN_CELL_LYMPHOMA_UP	-0.252213	0.546772
HOFMANN_MYELODYSPLASTIC_SYNDROM_LOW_RISK_DN	-0.204504	0.627112
HOFMANN_MYELODYSPLASTIC_SYNDROM_LOW_RISK_UP	0.0690591	0.870925
HOFMANN_MYELODYSPLASTIC_SYNDROM_RISK_DN	-0.598969	0.116633
HOFMANN_MYELODYSPLASTIC_SYNDROM_RISK_UP	-0.296788	0.475336
HOLLEMAN_ASPARAGINASE_RESISTANCE_ALL_DN	-0.69704	0.0546789
HOLLEMAN_ASPARAGINASE_RESISTANCE_ALL_UP	-0.201741	0.631874
HOLLEMAN_ASPARAGINASE_RESISTANCE_B_ALL_UP	-0.337069	0.414234
HOLLEMAN_PREDNISOLONE_RESISTANCE_ALL_DN	-0.178593	0.672191
HOLLEMAN_PREDNISOLONE_RESISTANCE_ALL_UP	-0.507524	0.199175
HOLLEMAN_PREDNISOLONE_RESISTANCE_B_ALL_UP	-0.247146	0.555126
HOLLEMAN_VINCRISTINE_RESISTANCE_ALL_DN	0.322174	0.436423
HOLLEMAN_VINCRISTINE_RESISTANCE_ALL_UP	-0.494396	0.212986
HOLLEMAN_VINCRISTINE_RESISTANCE_B_ALL_DN	0.208752	0.619813
HOLLEMAN_VINCRISTINE_RESISTANCE_B_ALL_UP	0.211475	0.615148
HOLLERN_ADENOMYOEPITHELIAL_BREAST_TUMOR	-0.0540246	0.898901
HOLLERN_EMT_BREAST_TUMOR_DN	-0.145284	0.731402
HOLLERN_EMT_BREAST_TUMOR_UP	0.278745	0.503795
HOLLERN_MICROACINAR_BREAST_TUMOR_UP	0.638578	0.088347
HOLLERN_SOLID_NODULAR_BREAST_TUMOR_DN	0.336574	0.414964
HOLLERN_SQUAMOUS_BREAST_TUMOR	0.21773	0.604474
HOLLMANN_APOPTOSIS_VIA_CD40_DN	-0.679582	0.063744
HOLLMANN_APOPTOSIS_VIA_CD40_UP	-0.518163	0.188341
HONMA_DOCETAXEL_RESISTANCE	-0.587463	0.125695
HOOI_ST7_TARGETS_DN	0.390756	0.338497
HOOI_ST7_TARGETS_UP	0.546029	0.16149
HOQUE_METHYLATED_IN_CANCER	-0.512023	0.194555
HORIUCHI_WTAP_TARGETS_DN	-0.47352	0.235939
HORIUCHI_WTAP_TARGETS_UP	-0.468481	0.241661
HORTON_SREBF_TARGETS	-0.127251	0.763968
HOSHIDA_LIVER_CANCER_LATE_RECURRENCE_DN	0.211882	0.614452
HOSHIDA_LIVER_CANCER_LATE_RECURRENCE_UP	-0.0618722	0.884285
HOSHIDA_LIVER_CANCER_SUBCLASS_S1	-0.18323	0.664057
HOSHIDA_LIVER_CANCER_SUBCLASS_S2	-0.242479	0.562858
HOSHIDA_LIVER_CANCER_SUBCLASS_S3	-0.278812	0.503688
HOSHIDA_LIVER_CANCER_SURVIVAL_DN	-0.605537	0.111632
HOSHIDA_LIVER_CANCER_SURVIVAL_UP	-0.335541	0.416489
HOUSTIS_ROS	-0.592922	0.121348
HOWLIN_CITED1_TARGETS_1_DN	0.16349	0.698874
HOWLIN_CITED1_TARGETS_1_UP	-0.615946	0.103959
HOWLIN_CITED1_TARGETS_2_UP	-0.549145	0.158627
HOWLIN_PUBERTAL_MAMMARY_GLAND	-0.339779	0.41025
HSIAO_HOUSEKEEPING_GENES	-0.44992	0.263331
HSIAO_LIVER_SPECIFIC_GENES	0.624786	0.0976872
HU_ANGIOGENESIS_DN	-0.448512	0.265013
HU_ANGIOGENESIS_UP	0.0680495	0.872801
HU_GENOTOXIC_DAMAGE_24HR	-0.531479	0.175233
HU_GENOTOXIC_DAMAGE_4HR	-0.148072	0.726397
HU_GENOTOXIN_ACTION_DIRECT_VS_INDIRECT_24HR	-0.721873	0.0431905
HU_GENOTOXIN_ACTION_DIRECT_VS_INDIRECT_4HR	0.0380403	0.928743
HUANG_DASATINIB_RESISTANCE_DN	-0.496866	0.210351
HUANG_DASATINIB_SENSITIVITY_UP	-0.181912	0.666366
HUANG_FOXA2_TARGETS_DN	0.475334	0.233897
HUANG_FOXA2_TARGETS_UP	-0.281108	0.500031
HUANG_GATA2_TARGETS_DN	-0.00676816	0.98731
HUANG_GATA2_TARGETS_UP	-0.240766	0.565707
HUI_MAPK14_TARGETS_UP	0.030046	0.943698
HUMMEL_BURKITTS_LYMPHOMA_DN	-0.583984	0.12851
HUMMEL_BURKITTS_LYMPHOMA_UP	-0.0506118	0.905265
HUMMERICH_SKIN_CANCER_PROGRESSION_DN	0.475543	0.233662
HUMMERICH_SKIN_CANCER_PROGRESSION_UP	-0.312066	0.451755
HUNSBERGER_EXERCISE_REGULATED_GENES	-0.711098	0.0479752
HUPER_BREAST_BASAL_VS_LUMINAL_DN	0.355544	0.387405
HUPER_BREAST_BASAL_VS_LUMINAL_UP	0.721448	0.0433737
HUTTMANN_B_CLL_POOR_SURVIVAL_DN	-0.138172	0.744205
HUTTMANN_B_CLL_POOR_SURVIVAL_UP	-0.431804	0.285377
HWANG_PROSTATE_CANCER_MARKERS	-0.366424	0.371977
IBRAHIM_NRF1_DOWN	-0.0307612	0.942359
IBRAHIM_NRF1_UP	-0.575185	0.135785
IBRAHIM_NRF2_DOWN	-0.194704	0.644052
IBRAHIM_NRF2_UP	-0.66048	0.0746209
ICHIBA_GRAFT_VERSUS_HOST_DISEASE_35D_DN	0.0882604	0.835369
ICHIBA_GRAFT_VERSUS_HOST_DISEASE_35D_UP	0.179463	0.670662
ICHIBA_GRAFT_VERSUS_HOST_DISEASE_D7_DN	0.205725	0.625011
ICHIBA_GRAFT_VERSUS_HOST_DISEASE_D7_UP	-0.0886822	0.834591
IGARASHI_ATF4_TARGETS_DN	0.352797	0.391344
IGLESIAS_E2F_TARGETS_UP	-0.077243	0.855744
IIZUKA_LIVER_CANCER_PROGRESSION_G1_G2_DN	-0.617293	0.102989
IIZUKA_LIVER_CANCER_PROGRESSION_G2_G3_UP	0.177789	0.673604
IIZUKA_LIVER_CANCER_PROGRESSION_L1_G1_UP	-0.559747	0.149091
IKEDA_MIR1_TARGETS_UP	-0.63621	0.0899121
IKEDA_MIR133_TARGETS_UP	-0.456434	0.255619
IKEDA_MIR30_TARGETS_DN	0.341156	0.408232
IKEDA_MIR30_TARGETS_UP	-0.766492	0.0265164
INGA_TP53_TARGETS	0.0634287	0.88139
INGRAM_SHH_TARGETS_DN	0.227883	0.587281
INGRAM_SHH_TARGETS_UP	-0.308256	0.45759
IRITANI_MAD1_TARGETS_DN	-0.330269	0.424304
IRITANI_MAD1_TARGETS_UP	-0.476	0.23315
ISHIDA_E2F_TARGETS	0.330115	0.424532
ISSAEVA_MLL2_TARGETS	0.277521	0.505748
IVANOV_MUTATED_IN_COLON_CANCER	0.253958	0.543906
IVANOVA_HEMATOPOIESIS_EARLY_PROGENITOR	-0.642563	0.085749
IVANOVA_HEMATOPOIESIS_INTERMEDIATE_PROGENITOR	-0.461513	0.249687
IVANOVA_HEMATOPOIESIS_LATE_PROGENITOR	-0.637336	0.0891656
IVANOVA_HEMATOPOIESIS_MATURE_CELL	-0.621887	0.0997193
IVANOVA_HEMATOPOIESIS_STEM_CELL	-0.324183	0.433401
IVANOVA_HEMATOPOIESIS_STEM_CELL_AND_PROGENITOR	-0.731766	0.0390625
IVANOVA_HEMATOPOIESIS_STEM_CELL_LONG_TERM	0.291668	0.483346
IVANOVA_HEMATOPOIESIS_STEM_CELL_SHORT_TERM	0.109415	0.796479
IVANOVSKA_MIR106B_TARGETS	-0.768021	0.0260314
IWANAGA_CARCINOGENESIS_BY_KRAS_DN	-0.87508	0.00442821
IWANAGA_CARCINOGENESIS_BY_KRAS_PTEN_DN	-0.578425	0.13308
IWANAGA_CARCINOGENESIS_BY_KRAS_PTEN_UP	-0.178477	0.672395
IWANAGA_CARCINOGENESIS_BY_KRAS_UP	-0.443495	0.271051
IWANAGA_E2F1_TARGETS_INDUCED_BY_SERUM	-0.668175	0.070118
IZADPANAH_STEM_CELL_ADIPOSE_VS_BONE_DN	-0.0411548	0.922922
IZADPANAH_STEM_CELL_ADIPOSE_VS_BONE_UP	-0.280235	0.50142
JAATINEN_HEMATOPOIETIC_STEM_CELL_DN	-0.369453	0.367731
JAATINEN_HEMATOPOIETIC_STEM_CELL_UP	0.694004	0.0561963
JACKSON_DNMT1_TARGETS_UP	-0.548358	0.159347
JAEGER_METASTASIS_DN	-0.255785	0.540911
JAEGER_METASTASIS_UP	0.569218	0.140847
JAERVINEN_AMPLIFIED_IN_LARYNGEAL_CANCER	-0.642189	0.0859905
JAIN_NFKB_SIGNALING	-0.499462	0.207599
JAZAERI_BREAST_CANCER_BRCA1_VS_BRCA2_DN	-0.523613	0.182915
JAZAERI_BREAST_CANCER_BRCA1_VS_BRCA2_UP	-0.68345	0.0616641
JAZAG_TGFB1_SIGNALING_DN	-0.666707	0.0709645
JAZAG_TGFB1_SIGNALING_UP	-0.439861	0.275466
JAZAG_TGFB1_SIGNALING_VIA_SMAD4_DN	-0.695322	0.0555347
JAZAG_TGFB1_SIGNALING_VIA_SMAD4_UP	-0.548925	0.158828
JECHLINGER_EPITHELIAL_TO_MESENCHYMAL_TRANSITION_DN	-0.319932	0.439804
JECHLINGER_EPITHELIAL_TO_MESENCHYMAL_TRANSITION_UP	0.401654	0.323975
JEON_SMAD6_TARGETS_UP	0.606081	0.111223
JEPSEN_SMRT_TARGETS	-0.113537	0.788941
JI_RESPONSE_TO_FSH_DN	-0.640302	0.0872172
JI_RESPONSE_TO_FSH_UP	-0.531145	0.175555
JIANG_AGING_CEREBRAL_CORTEX_DN	-0.514586	0.191947
JIANG_AGING_CEREBRAL_CORTEX_UP	0.253748	0.544251
JIANG_AGING_HYPOTHALAMUS_DN	-0.656103	0.0772561
JIANG_AGING_HYPOTHALAMUS_UP	-0.105055	0.804466
JIANG_HYPOXIA_CANCER	-0.605849	0.111397
JIANG_HYPOXIA_NORMAL	-0.169041	0.689035
JIANG_HYPOXIA_VIA_VHL	0.303976	0.464182
JIANG_TIP30_TARGETS_DN	-0.0185393	0.965247
JIANG_TIP30_TARGETS_UP	0.420308	0.299817
JIANG_VHL_TARGETS	-0.189545	0.653023
JINESH_BLEBBISHIELD_TO_IMMUNE_CELL_FUSION_PBSHMS_DN	-0.528913	0.177719
JINESH_BLEBBISHIELD_TO_IMMUNE_CELL_FUSION_PBSHMS_UP	-0.395067	0.332717
JINESH_BLEBBISHIELD_TRANSFORMED_STEM_CELL_SPHERES_DN	-0.2446	0.55934
JINESH_BLEBBISHIELD_TRANSFORMED_STEM_CELL_SPHERES_UP	-0.0951642	0.822642
JINESH_BLEBBISHIELD_VS_LIVE_CONTROL_DN	-0.361946	0.378293
JINESH_BLEBBISHIELD_VS_LIVE_CONTROL_UP	-0.302521	0.466431
JISON_SICKLE_CELL_DISEASE_DN	-0.367676	0.370218
JISON_SICKLE_CELL_DISEASE_UP	-0.00700809	0.98686
JOHANSSON_BRAIN_CANCER_EARLY_VS_LATE_DN	0.0327221	0.93869
JOHANSSON_GLIOMAGENESIS_BY_PDGFB_DN	0.271113	0.516024
JOHANSSON_GLIOMAGENESIS_BY_PDGFB_UP	0.348123	0.398088
JOHNSTONE_PARVB_TARGETS_1_DN	-0.228534	0.586184
JOHNSTONE_PARVB_TARGETS_2_DN	-0.511667	0.194918
JOHNSTONE_PARVB_TARGETS_2_UP	-0.489545	0.218211
JOHNSTONE_PARVB_TARGETS_3_UP	-0.530497	0.176183
JOSEPH_RESPONSE_TO_SODIUM_BUTYRATE_DN	-0.734362	0.0380207
JOSEPH_RESPONSE_TO_SODIUM_BUTYRATE_UP	-0.573463	0.137236
KAAB_FAILED_HEART_ATRIUM_DN	-0.74573	0.0336594
KAAB_FAILED_HEART_ATRIUM_UP	0.399497	0.326826
KAAB_FAILED_HEART_VENTRICLE_DN	-0.506352	0.200388
KAAB_HEART_ATRIUM_VS_VENTRICLE_DN	-0.559215	0.149562
KAAB_HEART_ATRIUM_VS_VENTRICLE_UP	-0.291734	0.483242
KAMIKUBO_MYELOID_CEBPA_NETWORK	0.591566	0.12242
KAMIKUBO_MYELOID_MN1_NETWORK	-0.496481	0.21076
KAMMINGA_EZH2_TARGETS	-0.558127	0.150527
KAMMINGA_SENESCENCE	-0.0869597	0.837771
KAN_RESPONSE_TO_ARSENIC_TRIOXIDE	0.693961	0.0562176
KANG_CISPLATIN_RESISTANCE_UP	0.148321	0.72595
KANG_DOXORUBICIN_RESISTANCE_DN	-0.388329	0.341771
KANG_DOXORUBICIN_RESISTANCE_UP	0.656816	0.0768235
KANG_FLUOROURACIL_RESISTANCE_UP	-0.432193	0.284896
KANG_IMMORTALIZED_BY_TERT_DN	0.472273	0.237348
KANG_IMMORTALIZED_BY_TERT_UP	0.0950907	0.822777
KANNAN_TP53_TARGETS_DN	-0.233696	0.577512
KANNAN_TP53_TARGETS_UP	0.0667732	0.875172
KAPOSI_LIVER_CANCER_MET_UP	0.357766	0.384232
KARLSSON_TGFB1_TARGETS_DN	-0.750422	0.0319533
KARLSSON_TGFB1_TARGETS_UP	-0.352952	0.391122
KASLER_HDAC7_TARGETS_1_UP	-0.484292	0.223944
KASLER_HDAC7_TARGETS_2_DN	-0.0273723	0.948703
KATSANOU_ELAVL1_TARGETS_DN	0.305288	0.462157
KATSANOU_ELAVL1_TARGETS_UP	0.705378	0.0506397
KAUFFMANN_DNA_REPAIR_GENES	-0.764551	0.0271401
KAUFFMANN_DNA_REPLICATION_GENES	-0.666636	0.0710051
KAUFFMANN_MELANOMA_RELAPSE_UP	-0.00338416	0.993655
KAYO_AGING_MUSCLE_DN	-0.222056	0.59713
KAYO_AGING_MUSCLE_UP	-0.532512	0.174237
KAYO_CALORIE_RESTRICTION_MUSCLE_DN	-0.330513	0.42394
KAYO_CALORIE_RESTRICTION_MUSCLE_UP	-0.204284	0.62749
KEGG_ABC_TRANSPORTERS	0.326466	0.429979
KEGG_ACUTE_MYELOID_LEUKEMIA	-0.507413	0.19929
KEGG_ADHERENS_JUNCTION	-0.447829	0.265831
KEGG_ADIPOCYTOKINE_SIGNALING_PATHWAY	0.546809	0.160771
KEGG_ALANINE_ASPARTATE_AND_GLUTAMATE_METABOLISM	0.552785	0.155316
KEGG_ALDOSTERONE_REGULATED_SODIUM_REABSORPTION	-0.732991	0.0385688
KEGG_ALLOGRAFT_REJECTION	0.266977	0.522695
KEGG_ALZHEIMERS_DISEASE	-0.477265	0.231733
KEGG_AMINO_SUGAR_AND_NUCLEOTIDE_SUGAR_METABOLISM	-0.468485	0.241656
KEGG_AMINOACYL_TRNA_BIOSYNTHESIS	-0.675175	0.0661642
KEGG_AMYOTROPHIC_LATERAL_SCLEROSIS_ALS	-0.791151	0.0193557
KEGG_ANTIGEN_PROCESSING_AND_PRESENTATION	-0.500369	0.206642
KEGG_APOPTOSIS	-0.504378	0.202441
KEGG_ARACHIDONIC_ACID_METABOLISM	-0.247969	0.553766
KEGG_ARGININE_AND_PROLINE_METABOLISM	-0.713483	0.0468902
KEGG_ARRHYTHMOGENIC_RIGHT_VENTRICULAR_CARDIOMYOPATHY_ARVC	0.0625126	0.883094
KEGG_AXON_GUIDANCE	-0.371925	0.364281
KEGG_B_CELL_RECEPTOR_SIGNALING_PATHWAY	-0.0953361	0.822325
KEGG_BASAL_CELL_CARCINOMA	-0.384555	0.346892
KEGG_BASAL_TRANSCRIPTION_FACTORS	-0.70294	0.0518016
KEGG_BASE_EXCISION_REPAIR	-0.259621	0.534642
KEGG_BETA_ALANINE_METABOLISM	-0.818346	0.0130181
KEGG_BIOSYNTHESIS_OF_UNSATURATED_FATTY_ACIDS	-0.292843	0.481503
KEGG_BLADDER_CANCER	-0.248657	0.552629
KEGG_BUTANOATE_METABOLISM	-0.263778	0.527879
KEGG_CALCIUM_SIGNALING_PATHWAY	-0.460543	0.250814
KEGG_CARDIAC_MUSCLE_CONTRACTION	0.0771017	0.856006
KEGG_CELL_ADHESION_MOLECULES_CAMS	-0.00593436	0.988873
KEGG_CELL_CYCLE	-0.667013	0.0707877
KEGG_CHEMOKINE_SIGNALING_PATHWAY	-0.332758	0.420606
KEGG_CHRONIC_MYELOID_LEUKEMIA	-0.369667	0.367431
KEGG_CITRATE_CYCLE_TCA_CYCLE	-0.600259	0.115642
KEGG_COLORECTAL_CANCER	-0.624132	0.0981433
KEGG_COMPLEMENT_AND_COAGULATION_CASCADES	0.562182	0.146947
KEGG_CYSTEINE_AND_METHIONINE_METABOLISM	-0.81552	0.0136043
KEGG_CYTOKINE_CYTOKINE_RECEPTOR_INTERACTION	0.69537	0.0555105
KEGG_CYTOSOLIC_DNA_SENSING_PATHWAY	0.411429	0.311205
KEGG_DILATED_CARDIOMYOPATHY	0.249778	0.550781
KEGG_DNA_REPLICATION	-0.465891	0.244628
KEGG_DORSO_VENTRAL_AXIS_FORMATION	-0.435412	0.280917
KEGG_DRUG_METABOLISM_CYTOCHROME_P450	0.58653	0.126446
KEGG_DRUG_METABOLISM_OTHER_ENZYMES	-0.407487	0.316326
KEGG_ECM_RECEPTOR_INTERACTION	-0.0224563	0.957909
KEGG_ENDOCYTOSIS	-0.518687	0.187815
KEGG_ENDOMETRIAL_CANCER	-0.679935	0.0635527
KEGG_EPITHELIAL_CELL_SIGNALING_IN_HELICOBACTER_PYLORI_INFECTION	-0.0537124	0.899483
KEGG_ERBB_SIGNALING_PATHWAY	-0.386434	0.344338
KEGG_ETHER_LIPID_METABOLISM	0.179507	0.670584
KEGG_FATTY_ACID_METABOLISM	-0.122635	0.772354
KEGG_FC_EPSILON_RI_SIGNALING_PATHWAY	-0.556164	0.152277
KEGG_FC_GAMMA_R_MEDIATED_PHAGOCYTOSIS	-0.241829	0.563939
KEGG_FOCAL_ADHESION	-0.285427	0.49318
KEGG_FRUCTOSE_AND_MANNOSE_METABOLISM	-0.379168	0.354262
KEGG_GALACTOSE_METABOLISM	0.187022	0.657424
KEGG_GAP_JUNCTION	-0.331284	0.422793
KEGG_GLIOMA	-0.598748	0.116803
KEGG_GLUTATHIONE_METABOLISM	-0.438361	0.277298
KEGG_GLYCEROLIPID_METABOLISM	0.337886	0.413032
KEGG_GLYCEROPHOSPHOLIPID_METABOLISM	0.325474	0.431465
KEGG_GLYCINE_SERINE_AND_THREONINE_METABOLISM	0.500877	0.206108
KEGG_GLYCOLYSIS_GLUCONEOGENESIS	-0.547014	0.160582
KEGG_GLYCOSAMINOGLYCAN_BIOSYNTHESIS_CHONDROITIN_SULFATE	0.664643	0.0721646
KEGG_GLYCOSAMINOGLYCAN_BIOSYNTHESIS_HEPARAN_SULFATE	0.672011	0.0679344
KEGG_GLYCOSAMINOGLYCAN_DEGRADATION	0.700703	0.0528817
KEGG_GLYCOSPHINGOLIPID_BIOSYNTHESIS_GANGLIO_SERIES	0.678537	0.0643132
KEGG_GLYCOSPHINGOLIPID_BIOSYNTHESIS_LACTO_AND_NEOLACTO_SERIES	0.335508	0.416536
KEGG_GLYCOSYLPHOSPHATIDYLINOSITOL_GPI_ANCHOR_BIOSYNTHESIS	-0.785042	0.0210002
KEGG_GNRH_SIGNALING_PATHWAY	-0.361409	0.379054
KEGG_GRAFT_VERSUS_HOST_DISEASE	-0.248621	0.55269
KEGG_HEDGEHOG_SIGNALING_PATHWAY	-0.0413222	0.922609
KEGG_HEMATOPOIETIC_CELL_LINEAGE	0.0468032	0.912372
KEGG_HISTIDINE_METABOLISM	0.246169	0.556741
KEGG_HOMOLOGOUS_RECOMBINATION	-0.103589	0.807155
KEGG_HUNTINGTONS_DISEASE	-0.505708	0.201057
KEGG_HYPERTROPHIC_CARDIOMYOPATHY_HCM	0.348187	0.397995
KEGG_INOSITOL_PHOSPHATE_METABOLISM	-0.42001	0.300197
KEGG_INSULIN_SIGNALING_PATHWAY	-0.407513	0.316292
KEGG_INTESTINAL_IMMUNE_NETWORK_FOR_IGA_PRODUCTION	-0.442352	0.272435
KEGG_JAK_STAT_SIGNALING_PATHWAY	-0.437776	0.278014
KEGG_LEISHMANIA_INFECTION	0.116153	0.784165
KEGG_LEUKOCYTE_TRANSENDOTHELIAL_MIGRATION	-0.128452	0.761788
KEGG_LONG_TERM_DEPRESSION	-0.259771	0.534397
KEGG_LONG_TERM_POTENTIATION	-0.243324	0.561456
KEGG_LYSINE_DEGRADATION	-0.818124	0.0130637
KEGG_LYSOSOME	-0.215388	0.608464
KEGG_MAPK_SIGNALING_PATHWAY	-0.266262	0.523853
KEGG_MELANOGENESIS	-0.4738	0.235624
KEGG_MELANOMA	-0.439215	0.276254
KEGG_METABOLISM_OF_XENOBIOTICS_BY_CYTOCHROME_P450	0.530641	0.176043
KEGG_MISMATCH_REPAIR	-0.467626	0.242638
KEGG_MTOR_SIGNALING_PATHWAY	-0.41882	0.301712
KEGG_N_GLYCAN_BIOSYNTHESIS	-0.465709	0.244838
KEGG_NATURAL_KILLER_CELL_MEDIATED_CYTOTOXICITY	-0.420004	0.300203
KEGG_NEUROACTIVE_LIGAND_RECEPTOR_INTERACTION	-0.130318	0.758406
KEGG_NEUROTROPHIN_SIGNALING_PATHWAY	-0.372007	0.364168
KEGG_NICOTINATE_AND_NICOTINAMIDE_METABOLISM	-0.365642	0.373076
KEGG_NOD_LIKE_RECEPTOR_SIGNALING_PATHWAY	0.246655	0.555937
KEGG_NON_SMALL_CELL_LUNG_CANCER	-0.5676	0.142237
KEGG_NOTCH_SIGNALING_PATHWAY	-0.658034	0.0760871
KEGG_NUCLEOTIDE_EXCISION_REPAIR	-0.792113	0.0191043
KEGG_O_GLYCAN_BIOSYNTHESIS	0.624945	0.097576
KEGG_OLFACTORY_TRANSDUCTION	-0.298732	0.472309
KEGG_ONE_CARBON_POOL_BY_FOLATE	0.419031	0.301442
KEGG_OOCYTE_MEIOSIS	-0.0301326	0.943536
KEGG_OTHER_GLYCAN_DEGRADATION	-0.27868	0.503898
KEGG_OXIDATIVE_PHOSPHORYLATION	-0.456234	0.255854
KEGG_P53_SIGNALING_PATHWAY	-0.335859	0.416018
KEGG_PANCREATIC_CANCER	-0.539355	0.167719
KEGG_PARKINSONS_DISEASE	-0.433198	0.283651
KEGG_PATHOGENIC_ESCHERICHIA_COLI_INFECTION	-0.206095	0.624374
KEGG_PATHWAYS_IN_CANCER	-0.448436	0.265105
KEGG_PENTOSE_PHOSPHATE_PATHWAY	-0.630367	0.0938421
KEGG_PEROXISOME	0.00318515	0.994028
KEGG_PHOSPHATIDYLINOSITOL_SIGNALING_SYSTEM	-0.406012	0.318252
KEGG_PORPHYRIN_AND_CHLOROPHYLL_METABOLISM	-0.0500661	0.906283
KEGG_PPAR_SIGNALING_PATHWAY	0.374654	0.360492
KEGG_PRIMARY_IMMUNODEFICIENCY	-0.268165	0.520777
KEGG_PRION_DISEASES	-0.171928	0.683931
KEGG_PROGESTERONE_MEDIATED_OOCYTE_MATURATION	-0.327878	0.427868
KEGG_PROPANOATE_METABOLISM	-0.381968	0.350423
KEGG_PROSTATE_CANCER	-0.461199	0.250051
KEGG_PROTEASOME	-0.346096	0.401029
KEGG_PROTEIN_EXPORT	-0.590974	0.122889
KEGG_PROXIMAL_TUBULE_BICARBONATE_RECLAMATION	-0.297142	0.474784
KEGG_PURINE_METABOLISM	-0.607554	0.11012
KEGG_PYRIMIDINE_METABOLISM	-0.479282	0.229483
KEGG_PYRUVATE_METABOLISM	-0.529741	0.176916
KEGG_REGULATION_OF_ACTIN_CYTOSKELETON	-0.18161	0.666895
KEGG_REGULATION_OF_AUTOPHAGY	-0.372893	0.362935
KEGG_RENAL_CELL_CARCINOMA	-0.605864	0.111386
KEGG_RETINOL_METABOLISM	0.798102	0.0175851
KEGG_RIBOSOME	0.0376255	0.929519
KEGG_RIG_I_LIKE_RECEPTOR_SIGNALING_PATHWAY	0.0253511	0.952487
KEGG_RNA_DEGRADATION	-0.610952	0.107601
KEGG_RNA_POLYMERASE	-0.429118	0.288721
KEGG_SELENOAMINO_ACID_METABOLISM	-0.572598	0.137967
KEGG_SMALL_CELL_LUNG_CANCER	0.145227	0.731504
KEGG_SNARE_INTERACTIONS_IN_VESICULAR_TRANSPORT	-0.481632	0.226876
KEGG_SPHINGOLIPID_METABOLISM	0.595529	0.119303
KEGG_SPLICEOSOME	-0.585866	0.126983
KEGG_STARCH_AND_SUCROSE_METABOLISM	-0.0907257	0.830821
KEGG_STEROID_BIOSYNTHESIS	-0.239565	0.567706
KEGG_STEROID_HORMONE_BIOSYNTHESIS	0.234013	0.576981
KEGG_SYSTEMIC_LUPUS_ERYTHEMATOSUS	0.0605434	0.886758
KEGG_T_CELL_RECEPTOR_SIGNALING_PATHWAY	-0.475248	0.233994
KEGG_TASTE_TRANSDUCTION	-0.335064	0.417192
KEGG_TGF_BETA_SIGNALING_PATHWAY	-0.58834	0.124991
KEGG_THYROID_CANCER	-0.199022	0.636571
KEGG_TIGHT_JUNCTION	0.0654537	0.877624
KEGG_TOLL_LIKE_RECEPTOR_SIGNALING_PATHWAY	0.217622	0.604659
KEGG_TRYPTOPHAN_METABOLISM	0.0332337	0.937733
KEGG_TYPE_I_DIABETES_MELLITUS	0.186408	0.658497
KEGG_TYPE_II_DIABETES_MELLITUS	-0.58012	0.131678
KEGG_TYROSINE_METABOLISM	0.141161	0.738819
KEGG_UBIQUITIN_MEDIATED_PROTEOLYSIS	-0.46719	0.243138
KEGG_VALINE_LEUCINE_AND_ISOLEUCINE_DEGRADATION	-0.669838	0.0691664
KEGG_VASCULAR_SMOOTH_MUSCLE_CONTRACTION	-0.0536302	0.899636
KEGG_VASOPRESSIN_REGULATED_WATER_REABSORPTION	-0.771892	0.0248281
KEGG_VEGF_SIGNALING_PATHWAY	-0.647471	0.0826109
KEGG_VIBRIO_CHOLERAE_INFECTION	-0.609413	0.108739
KEGG_VIRAL_MYOCARDITIS	-0.420599	0.299448
KEGG_WNT_SIGNALING_PATHWAY	-0.196555	0.640841
KENNY_CTNNB1_TARGETS_DN	-0.360534	0.380294
KENNY_CTNNB1_TARGETS_UP	-0.585064	0.127632
KERLEY_RESPONSE_TO_CISPLATIN_UP	-0.359099	0.382333
KESHELAVA_MULTIPLE_DRUG_RESISTANCE	-0.368292	0.369354
KHETCHOUMIAN_TRIM24_TARGETS_UP	-0.138967	0.742773
KIM_ALL_DISORDERS_CALB1_CORR_DN	0.523621	0.182907
KIM_ALL_DISORDERS_CALB1_CORR_UP	-0.709458	0.0487306
KIM_ALL_DISORDERS_DURATION_CORR_DN	-0.648697	0.0818373
KIM_ALL_DISORDERS_OLIGODENDROCYTE_NUMBER_CORR_DN	-0.362768	0.377129
KIM_BIPOLAR_DISORDER_OLIGODENDROCYTE_DENSITY_CORR_DN	0.59996	0.11587
KIM_GASTRIC_CANCER_CHEMOSENSITIVITY	-0.364996	0.373985
KIM_GERMINAL_CENTER_T_HELPER_UP	-0.587904	0.125341
KIM_GLIS2_TARGETS_UP	0.376397	0.358079
KIM_HYPOXIA	-0.341183	0.408193
KIM_LIVER_CANCER_POOR_SURVIVAL_DN	0.545244	0.162217
KIM_LIVER_CANCER_POOR_SURVIVAL_UP	-0.526386	0.180186
KIM_LRRC3B_TARGETS	0.129132	0.760555
KIM_MYC_AMPLIFICATION_TARGETS_DN	-0.174708	0.679027
KIM_MYC_AMPLIFICATION_TARGETS_UP	-0.383736	0.348007
KIM_MYCL1_AMPLIFICATION_TARGETS_DN	-0.121132	0.775089
KIM_MYCN_AMPLIFICATION_TARGETS_DN	-0.072384	0.864753
KIM_MYCN_AMPLIFICATION_TARGETS_UP	-0.499116	0.207965
KIM_RESPONSE_TO_TSA_AND_DECITABINE_UP	-0.215712	0.607912
KIM_TIAL1_TARGETS	-0.0305129	0.942824
KIM_WT1_TARGETS_12HR_DN	-0.526459	0.180116
KIM_WT1_TARGETS_12HR_UP	-0.490555	0.217118
KIM_WT1_TARGETS_8HR_DN	-0.633846	0.0914906
KIM_WT1_TARGETS_8HR_UP	-0.423099	0.29628
KIM_WT1_TARGETS_DN	-0.548089	0.159594
KIM_WT1_TARGETS_UP	-0.831399	0.0105177
KINSEY_TARGETS_OF_EWSR1_FLII_FUSION_DN	-0.605093	0.111966
KLEIN_PRIMARY_EFFUSION_LYMPHOMA_DN	-0.253558	0.544563
KLEIN_PRIMARY_EFFUSION_LYMPHOMA_UP	-0.273954	0.511459
KLEIN_TARGETS_OF_BCR_ABL1_FUSION	-0.602041	0.114278
KOBAYASHI_EGFR_SIGNALING_24HR_DN	0.643701	0.0850154
KOBAYASHI_EGFR_SIGNALING_24HR_UP	-0.666534	0.0710645
KOBAYASHI_EGFR_SIGNALING_6HR_DN	0.736783	0.0370646
KOBAYASHI_RESPONSE_TO_ROMIDEPSIN	-0.00306023	0.994262
KOHOUTEK_CCNT1_TARGETS	0.032749	0.93864
KOHOUTEK_CCNT2_TARGETS	-0.297395	0.474391
KOKKINAKIS_METHIONINE_DEPRIVATION_48HR_DN	-0.243381	0.561362
KOKKINAKIS_METHIONINE_DEPRIVATION_48HR_UP	-0.404382	0.320387
KOKKINAKIS_METHIONINE_DEPRIVATION_96HR_DN	0.0894381	0.833196
KOKKINAKIS_METHIONINE_DEPRIVATION_96HR_UP	-0.452494	0.260271
KONDO_COLON_CANCER_HCP_WITH_H3K27ME1	-0.523219	0.183304
KONDO_EZH2_TARGETS	0.292537	0.481983
KONDO_PROSTATE_CANCER_HCP_WITH_H3K27ME3	-0.723573	0.0424633
KONDO_PROSTATE_CANCER_WITH_H3K27ME3	0.204348	0.62738
KONG_E2F3_TARGETS	0.324741	0.432564
KORKOLA_CORRELATED_WITH_POU5F1	0.588065	0.125212
KORKOLA_EMBRYONAL_CARCINOMA	0.500958	0.206022
KORKOLA_EMBRYONAL_CARCINOMA_UP	-0.235172	0.575041
KORKOLA_SEMINOMA_UP	-0.395542	0.332083
KORKOLA_TERATOMA	0.67737	0.064952
KORKOLA_TERATOMA_UP	-0.253484	0.544684
KORKOLA_YOLK_SAC_TUMOR	-0.0406269	0.923908
KORKOLA_YOLK_SAC_TUMOR_UP	-0.157723	0.709137
KOYAMA_SEMA3B_TARGETS_DN	-0.151121	0.720933
KOYAMA_SEMA3B_TARGETS_UP	-0.519077	0.187425
KRASNOSELSKAYA_ILF3_TARGETS_DN	0.582466	0.129749
KRASNOSELSKAYA_ILF3_TARGETS_UP	-0.0865055	0.838609
KRIEG_HYPOXIA_VIA_KDM3A	0.137116	0.746112
KRIEG_KDM3A_TARGETS_NOT_HYPOXIA	-0.431273	0.286037
KRIGE_AMINO_ACID_DEPRIVATION	-0.304303	0.463676
KUMAR_AUTOPHAGY_NETWORK	-0.751758	0.0314774
KUMAR_PATHOGEN_LOAD_BY_MACROPHAGES	-0.964395	0.000109847
KUMAR_TARGETS_OF_MLL_AF9_FUSION	-0.490893	0.216753
KUNINGER_IGF1_VS_PDGFB_TARGETS_DN	-0.295459	0.477411
KUNINGER_IGF1_VS_PDGFB_TARGETS_UP	0.669915	0.0691223
KUROKAWA_LIVER_CANCER_EARLY_RECURRENCE_UP	0.273434	0.512293
KUROZUMI_RESPONSE_TO_ONCOCYTIC_VIRUS	0.647744	0.0824383
KUROZUMI_RESPONSE_TO_ONCOCYTIC_VIRUS_AND_CYCLIC_RGD	0.597311	0.117915
KUUSELO_PANCREATIC_CANCER_19Q13_AMPLIFICATION	-0.482175	0.226276
KYNG_DNA_DAMAGE_BY_4NQO	-0.666632	0.0710075
KYNG_DNA_DAMAGE_BY_4NQO_OR_GAMMA_RADIATION	0.494749	0.212608
KYNG_DNA_DAMAGE_BY_4NQO_OR_UV	-0.0989759	0.815629
KYNG_DNA_DAMAGE_BY_GAMMA_AND_UV_RADIATION	-0.773179	0.024436
KYNG_DNA_DAMAGE_BY_GAMMA_RADIATION	-0.110457	0.794571
KYNG_DNA_DAMAGE_BY_UV	0.0743288	0.861146
KYNG_DNA_DAMAGE_DN	-0.501177	0.205792
KYNG_DNA_DAMAGE_UP	-0.52421	0.182326
KYNG_ENVIRONMENTAL_STRESS_RESPONSE_NOT_BY_4NQO_IN_OLD	-0.733247	0.0384662
KYNG_ENVIRONMENTAL_STRESS_RESPONSE_NOT_BY_4NQO_IN_WS	-0.488258	0.219609
KYNG_ENVIRONMENTAL_STRESS_RESPONSE_NOT_BY_GAMMA_IN_OLD	-0.579514	0.132178
KYNG_ENVIRONMENTAL_STRESS_RESPONSE_NOT_BY_GAMMA_IN_WS	-0.639381	0.0878196
KYNG_ENVIRONMENTAL_STRESS_RESPONSE_NOT_BY_UV_IN_OLD	-0.516461	0.190052
KYNG_ENVIRONMENTAL_STRESS_RESPONSE_UP	-0.378085	0.355752
KYNG_NORMAL_AGING_DN	0.590302	0.123423
KYNG_RESPONSE_TO_H2O2	-0.419554	0.300776
KYNG_RESPONSE_TO_H2O2_VIA_ERCC6	-0.409646	0.313517
KYNG_RESPONSE_TO_H2O2_VIA_ERCC6_DN	-0.460343	0.251047
KYNG_RESPONSE_TO_H2O2_VIA_ERCC6_UP	-0.494331	0.213056
KYNG_WERNER_SYNDROM_AND_NORMAL_AGING_DN	-0.743428	0.0345164
KYNG_WERNER_SYNDROM_AND_NORMAL_AGING_UP	-0.703883	0.0513501
KYNG_WERNER_SYNDROM_DN	0.407311	0.316555
LAIHO_COLORECTAL_CANCER_SERRATED_DN	-0.513309	0.193244
LAIHO_COLORECTAL_CANCER_SERRATED_UP	0.207677	0.621658
LAMB_CCND1_TARGETS	-0.68141	0.0627564
LANDIS_BREAST_CANCER_PROGRESSION_DN	-0.366321	0.372121
LANDIS_BREAST_CANCER_PROGRESSION_UP	-0.678901	0.0641148
LANDIS_ERBB2_BREAST_PRENEOPLASTIC_DN	-0.266035	0.52422
LANDIS_ERBB2_BREAST_TUMORS_324_DN	-0.611602	0.107123
LANDIS_ERBB2_BREAST_TUMORS_324_UP	-0.545749	0.161749
LANDIS_ERBB2_BREAST_TUMORS_65_DN	0.321542	0.437374
LANDIS_ERBB2_BREAST_TUMORS_65_UP	0.197634	0.638973
LANG_MYB_FAMILY_TARGETS	-0.726674	0.0411559
LASTOWSKA_COAMPLIFIED_WITH_MYCN	-0.70558	0.0505441
LASTOWSKA_NEUROBLASTOMA_COPY_NUMBER_UP	-0.610304	0.108079
LAU_APOPTOSIS_CDKN2A_UP	-0.24019	0.566665
LE_EGR2_TARGETS_DN	-0.679579	0.0637458
LE_EGR2_TARGETS_UP	-0.6656	0.0716067
LE_NEURONAL_DIFFERENTIATION_DN	0.313525	0.449528
LE_NEURONAL_DIFFERENTIATION_UP	-0.375613	0.359164
LEE_AGING_CEREBELLUM_DN	-0.680522	0.0632349
LEE_AGING_CEREBELLUM_UP	0.192859	0.647256
LEE_AGING_MUSCLE_DN	-0.504546	0.202266
LEE_AGING_MUSCLE_UP	-0.617096	0.103131
LEE_AGING_NEOCORTEX_DN	-0.445419	0.268728
LEE_AGING_NEOCORTEX_UP	0.14467	0.732504
LEE_CALORIE_RESTRICTION_MUSCLE_DN	-0.0298148	0.94413
LEE_CALORIE_RESTRICTION_MUSCLE_UP	-0.407009	0.316949
LEE_CALORIE_RESTRICTION_NEOCORTEX_DN	-0.260606	0.533037
LEE_CALORIE_RESTRICTION_NEOCORTEX_UP	0.378873	0.354667
LEE_DIFFERENTIATING_T_LYMPHOCYTE	-0.544501	0.162905
LEE_DOUBLE_POLAR_THYMOCYTE	-0.322648	0.435709
LEE_EARLY_T_LYMPHOCYTE_DN	-0.485791	0.2223
LEE_EARLY_T_LYMPHOCYTE_UP	0.686967	0.0598082
LEE_INTRATHYMIC_T_PROGENITOR	0.39494	0.332887
LEE_LIVER_CANCER_ACOX1_DN	0.349829	0.395622
LEE_LIVER_CANCER_ACOX1_UP	0.419952	0.30027
LEE_LIVER_CANCER_CIPROFIBRATE_DN	-0.0245426	0.954001
LEE_LIVER_CANCER_CIPROFIBRATE_UP	-0.29226	0.482418
LEE_LIVER_CANCER_DENA_DN	-0.0276546	0.948174
LEE_LIVER_CANCER_DENA_UP	0.580008	0.13177
LEE_LIVER_CANCER_E2F1_DN	-0.310434	0.454251
LEE_LIVER_CANCER_E2F1_UP	0.0918022	0.828835
LEE_LIVER_CANCER_MYC_DN	0.317315	0.443765
LEE_LIVER_CANCER_MYC_E2F1_DN	0.335162	0.417048
LEE_LIVER_CANCER_MYC_E2F1_UP	0.312699	0.450788
LEE_LIVER_CANCER_MYC_TGFA_DN	-0.652347	0.0795607
LEE_LIVER_CANCER_MYC_TGFA_UP	0.551813	0.156196
LEE_LIVER_CANCER_MYC_UP	-0.125764	0.766667
LEE_LIVER_CANCER_SURVIVAL_DN	-0.553507	0.154664
LEE_LIVER_CANCER_SURVIVAL_UP	-0.265862	0.5245
LEE_METASTASIS_AND_ALTERNATIVE_SPLICING_DN	-0.435207	0.28117
LEE_METASTASIS_AND_ALTERNATIVE_SPLICING_UP	0.143951	0.733798
LEE_METASTASIS_AND_RNA_PROCESSING_UP	-0.759253	0.0288884
LEE_NAIVE_T_LYMPHOCYTE	-0.00927729	0.982606
LEE_NEURAL_CREST_STEM_CELL_DN	0.360169	0.380812
LEE_NEURAL_CREST_STEM_CELL_UP	0.404126	0.320722
LEE_RECENT_THYMIC_EMIGRANT	-0.496385	0.210862
LEE_SP4_THYMOCYTE	-0.196851	0.640329
LEE_TARGETS_OF_PTCH1_AND_SUFU_DN	-0.417453	0.303457
LEE_TARGETS_OF_PTCH1_AND_SUFU_UP	0.516068	0.190449
LEI_MYB_TARGETS	-0.516031	0.190486
LEIN_ASTROCYTE_MARKERS	-0.0910263	0.830266
LEIN_CEREBELLUM_MARKERS	-0.219572	0.601344
LEIN_CHOROID_PLEXUS_MARKERS	-0.399945	0.326233
LEIN_LOCALIZED_TO_PROXIMAL_DENDRITES	-0.558639	0.150073
LEIN_MEDULLA_MARKERS	0.208808	0.619716
LEIN_MIDBRAIN_MARKERS	0.260991	0.532409
LEIN_NEURON_MARKERS	-0.0942188	0.824382
LEIN_OLIGODENDROCYTE_MARKERS	-0.0540417	0.898869
LEIN_PONS_MARKERS	-0.158298	0.708112
LENAOUR_DENDRITIC_CELL_MATURATION_DN	0.313153	0.450096
LENAOUR_DENDRITIC_CELL_MATURATION_UP	-0.11519	0.785922
LEONARD_HYPOXIA	-0.0418757	0.921575
LI_AMPLIFIED_IN_LUNG_CANCER	-0.547914	0.159755
LI_CYTIDINE_ANALOGS_CYCTOTOXICITY	-0.663927	0.0725833
LI_DCP2_BOUND_MRNA	-0.69547	0.0554603
LI_INDUCED_T_TO_NATURAL_KILLER_DN	-0.49592	0.211358
LI_INDUCED_T_TO_NATURAL_KILLER_UP	0.249711	0.550891
LI_LUNG_CANCER	-0.460135	0.251289
LI_PROSTATE_CANCER_EPIGENETIC	-0.370166	0.366734
LI_WILMS_TUMOR_VS_FETAL_KIDNEY_1_DN	-0.364002	0.375387
LI_WILMS_TUMOR_VS_FETAL_KIDNEY_1_UP	-0.426454	0.292054
LI_WILMS_TUMOR_VS_FETAL_KIDNEY_2_DN	-0.43155	0.285693
LI_WILMS_TUMOR_VS_FETAL_KIDNEY_2_UP	0.1101	0.795224
LIAN_LIPA_TARGETS_3M	-0.52585	0.180712
LIAN_LIPA_TARGETS_6M	-0.609815	0.10844
LIAN_NEUTROPHIL_GRANULE_CONSTITUENTS	0.341312	0.408004
LIANG_HEMATOPOIESIS_STEM_CELL_NUMBER_LARGE_VS_TINY_DN	-0.374514	0.360686
LIANG_HEMATOPOIESIS_STEM_CELL_NUMBER_LARGE_VS_TINY_UP	-0.376902	0.357382
LIANG_HEMATOPOIESIS_STEM_CELL_NUMBER_SMALL_VS_HUGE_DN	0.0232206	0.956477
LIANG_HEMATOPOIESIS_STEM_CELL_NUMBER_SMALL_VS_HUGE_UP	-0.463768	0.247074
LIANG_SILENCED_BY_METHYLATION_2	0.459826	0.25165
LIAO_HAVE_SOX4_BINDING_SITES	-0.373852	0.361604
LIAO_METASTASIS	-0.462058	0.249053
LIEN_BREAST_CARCINOMA_METAPLASTIC_VS_DUCTAL_DN	-0.144373	0.733039
LIEN_BREAST_CARCINOMA_METAPLASTIC_VS_DUCTAL_UP	0.621757	0.0998112
LIM_MAMMARY_LUMINAL_MATURE_DN	0.676526	0.0654168
LIM_MAMMARY_LUMINAL_MATURE_UP	0.348906	0.396955
LIM_MAMMARY_LUMINAL_PROGENITOR_UP	0.386659	0.344033
LIM_MAMMARY_STEM_CELL_DN	-0.48135	0.227189
LIM_MAMMARY_STEM_CELL_UP	0.491721	0.215859
LIN_APC_TARGETS	-0.0243547	0.954353
LIN_MELANOMA_COPY_NUMBER_DN	-0.222671	0.596087
LIN_MELANOMA_COPY_NUMBER_UP	-0.778979	0.0227158
LIN_NPAS4_TARGETS_DN	-0.342339	0.406502
LIN_NPAS4_TARGETS_UP	-0.640335	0.0871961
LIN_SILENCED_BY_TUMOR_MICROENVIRONMENT	-0.184937	0.661068
LINDGREN_BLADDER_CANCER_CLUSTER_1_DN	-0.620891	0.100423
LINDGREN_BLADDER_CANCER_CLUSTER_1_UP	-0.681202	0.0628681
LINDGREN_BLADDER_CANCER_CLUSTER_2A_DN	-0.460817	0.250495
LINDGREN_BLADDER_CANCER_CLUSTER_2B	-0.380791	0.352033
LINDGREN_BLADDER_CANCER_CLUSTER_3_DN	-0.436269	0.279863
LINDGREN_BLADDER_CANCER_CLUSTER_3_UP	-0.217741	0.604456
LINDGREN_BLADDER_CANCER_HIGH_RECURRENCE	-0.386236	0.344607
LINDGREN_BLADDER_CANCER_WITH_LOH_IN_CHR9Q	-0.812223	0.0143091
LINDSTEDT_DENDRITIC_CELL_MATURATION_A	0.546489	0.161066
LINDSTEDT_DENDRITIC_CELL_MATURATION_B	-0.421945	0.29774
LINDSTEDT_DENDRITIC_CELL_MATURATION_C	0.555248	0.153098
LINDSTEDT_DENDRITIC_CELL_MATURATION_D	0.298532	0.47262
LINDVALL_IMMORTALIZED_BY_TERT_DN	-0.209678	0.618224
LINDVALL_IMMORTALIZED_BY_TERT_UP	-0.397568	0.329385
LINSLEY_MIR16_TARGETS	-0.726279	0.041321
LIU_BREAST_CANCER	0.107196	0.800542
LIU_CDX2_TARGETS_UP	0.670813	0.068612
LIU_CMYB_TARGETS_UP	-0.609917	0.108365
LIU_COMMON_CANCER_GENES	-0.253104	0.545309
LIU_LIVER_CANCER	-0.119267	0.778487
LIU_NASOPHARYNGEAL_CARCINOMA	-0.540022	0.167091
LIU_PROSTATE_CANCER_DN	0.504914	0.201883
LIU_PROSTATE_CANCER_UP	-0.621883	0.0997218
LIU_SMARCA4_TARGETS	0.296606	0.475621
LIU_SOX4_TARGETS_DN	-0.562906	0.146312
LIU_SOX4_TARGETS_UP	-0.130414	0.758232
LIU_TARGETS_OF_VMYB_VS_CMYB_DN	-0.557667	0.150937
LIU_VAV3_PROSTATE_CARCINOGENESIS_DN	-0.591181	0.122725
LIU_VAV3_PROSTATE_CARCINOGENESIS_UP	-0.501845	0.20509
LIU_VMYB_TARGETS_UP	-0.591724	0.122295
LOCKWOOD_AMPLIFIED_IN_LUNG_CANCER	-0.528759	0.177869
LOPES_METHYLATED_IN_COLON_CANCER_DN	-0.830834	0.0106191
LOPEZ_TRANSLATION_VIA_FN1_SIGNALING	-0.427029	0.291333
LU_AGING_BRAIN_DN	-0.79189	0.0191625
LU_AGING_BRAIN_UP	-0.499152	0.207927
LU_EZH2_TARGETS_DN	-0.292206	0.482501
LU_EZH2_TARGETS_UP	-0.738865	0.0362543
LU_IL4_SIGNALING	0.127348	0.763791
LU_TUMOR_ANGIOGENESIS_UP	-0.81975	0.0127328
LUCAS_HNF4A_TARGETS_UP	-0.301076	0.46867
LUI_TARGETS_OF_PAX8_PPARG_FUSION	-0.686717	0.059939
LUI_THYROID_CANCER_CLUSTER_1	-0.504039	0.202794
LUI_THYROID_CANCER_CLUSTER_2	0.358368	0.383374
LUI_THYROID_CANCER_CLUSTER_3	-0.602148	0.114197
LUI_THYROID_CANCER_PAX8_PPARG_DN	-0.703832	0.0513748
LUI_THYROID_CANCER_PAX8_PPARG_UP	-0.43783	0.277948
LY_AGING_OLD_DN	-0.701896	0.0523038
LY_AGING_PREMATURE_DN	-0.689819	0.0583281
MA_MYELOID_DIFFERENTIATION_DN	-0.39696	0.330193
MA_MYELOID_DIFFERENTIATION_UP	-0.588395	0.124947
MACAEVA_PBMC_RESPONSE_TO_IR	-0.638568	0.0883533
MACLACHLAN_BRCA1_TARGETS_DN	-0.147467	0.727482
MACLACHLAN_BRCA1_TARGETS_UP	0.234851	0.575578
MADAN_DPPA4_TARGETS	0.518281	0.188222
MAGRANGEAS_MULTIPLE_MYELOMA_IGG_VS_IGA_DN	-0.734068	0.0381379
MAGRANGEAS_MULTIPLE_MYELOMA_IGLL_VS_IGLK_DN	0.0494928	0.907352
MAGRANGEAS_MULTIPLE_MYELOMA_IGLL_VS_IGLK_UP	-0.509342	0.197302
MAHAJAN_RESPONSE_TO_IL1A_DN	-0.255063	0.542095
MAHAJAN_RESPONSE_TO_IL1A_UP	0.211621	0.614898
MALONEY_RESPONSE_TO_17AAG_DN	-0.718135	0.044816
MALONEY_RESPONSE_TO_17AAG_UP	-0.0750855	0.859743
MALTA_CURATED_STEMNESS_MARKERS	-0.525143	0.181407
MANALO_HYPOXIA_DN	-0.752659	0.031159
MANALO_HYPOXIA_UP	0.304467	0.463424
MANN_RESPONSE_TO_AMIFOSTINE_UP	-0.441442	0.27354
MANNE_COVID19_COMBINED_COHORT_VS_HEALTHY_DONOR_PLATELETS_DN	0.627104	0.0960796
MANNE_COVID19_COMBINED_COHORT_VS_HEALTHY_DONOR_PLATELETS_UP	0.288679	0.488046
MANNE_COVID19_ICU_VS_HEALTHY_DONOR_PLATELETS_DN	0.726166	0.0413684
MANNE_COVID19_ICU_VS_HEALTHY_DONOR_PLATELETS_UP	0.481117	0.227446
MANNE_COVID19_NONICU_VS_HEALTHY_DONOR_PLATELETS_DN	0.162011	0.701503
MANNE_COVID19_NONICU_VS_HEALTHY_DONOR_PLATELETS_UP	-0.0690854	0.870876
MARCHINI_TRABECTEDIN_RESISTANCE_DN	0.34093	0.408564
MARCHINI_TRABECTEDIN_RESISTANCE_UP	-0.693334	0.0565346
MARCINIAK_ER_STRESS_RESPONSE_VIA_CHOP	0.449008	0.264421
MARIADASON_REGULATED_BY_HISTONE_ACETYLATION_DN	0.264046	0.527444
MARIADASON_REGULATED_BY_HISTONE_ACETYLATION_UP	-0.585838	0.127006
MARIADASON_RESPONSE_TO_BUTYRATE_CURCUMIN_SULINDAC_TSA_2	0.113111	0.789719
MARIADASON_RESPONSE_TO_BUTYRATE_SULINDAC_4	-0.33167	0.422221
MARIADASON_RESPONSE_TO_BUTYRATE_SULINDAC_6	-0.00679963	0.987251
MARIADASON_RESPONSE_TO_CURCUMIN_SULINDAC_5	-0.125913	0.766397
MARKEY_RB1_ACUTE_LOF_DN	0.0475194	0.911035
MARKEY_RB1_ACUTE_LOF_UP	-0.718777	0.0445346
MARKEY_RB1_CHRONIC_LOF_DN	-0.540794	0.166365
MARKEY_RB1_CHRONIC_LOF_UP	-0.817649	0.0131611
MARKS_HDAC_TARGETS_DN	0.623523	0.0985695
MARKS_HDAC_TARGETS_UP	-0.191655	0.64935
MARSHALL_VIRAL_INFECTION_RESPONSE_DN	-0.662285	0.0735499
MARSON_FOXP3_CORE_DIRECT_TARGETS	-0.31677	0.444592
MARSON_FOXP3_TARGETS_DN	-0.725574	0.0416168
MARSON_FOXP3_TARGETS_STIMULATED_DN	-0.108526	0.798105
MARSON_FOXP3_TARGETS_STIMULATED_UP	-0.719086	0.0443992
MARSON_FOXP3_TARGETS_UP	-0.353036	0.391001
MARTENS_BOUND_BY_PML_RARA_FUSION	-0.434417	0.282144
MARTENS_TRETINOIN_RESPONSE_UP	0.637608	0.088986
MARTIN_INTERACT_WITH_HDAC	-0.296702	0.475471
MARTIN_NFKB_TARGETS_UP	0.448901	0.264548
MARTIN_VIRAL_GPCR_SIGNALING_DN	-0.300403	0.469713
MARTIN_VIRAL_GPCR_SIGNALING_UP	0.646689	0.0831063
MARTINEZ_RB1_AND_TP53_TARGETS_DN	-0.499598	0.207455
MARTINEZ_RB1_AND_TP53_TARGETS_UP	-0.507255	0.199454
MARTINEZ_RB1_TARGETS_DN	-0.386367	0.34443
MARTINEZ_RESPONSE_TO_TRABECTEDIN	-0.530238	0.176433
MARTINEZ_RESPONSE_TO_TRABECTEDIN_DN	-0.585518	0.127264
MARTINEZ_RESPONSE_TO_TRABECTEDIN_UP	-0.398491	0.32816
MARTINEZ_TP53_TARGETS_DN	-0.498589	0.208522
MARTINEZ_TP53_TARGETS_UP	-0.492366	0.215165
MARTORIATI_MDM4_TARGETS_FETAL_LIVER_DN	-0.567981	0.141909
MARTORIATI_MDM4_TARGETS_FETAL_LIVER_UP	-0.113557	0.788903
MARTORIATI_MDM4_TARGETS_NEUROEPITHELIUM_DN	0.677091	0.0651056
MARTORIATI_MDM4_TARGETS_NEUROEPITHELIUM_UP	-0.571241	0.13912
MARZEC_IL2_SIGNALING_DN	-0.11081	0.793925
MARZEC_IL2_SIGNALING_UP	-0.31195	0.451931
MASSARWEH_RESPONSE_TO_ESTRADIOL	-0.293755	0.480075
MASSARWEH_TAMOXIFEN_RESISTANCE_DN	-0.532804	0.173957
MASSARWEH_TAMOXIFEN_RESISTANCE_UP	0.377478	0.356588
MATSUDA_NATURAL_KILLER_DIFFERENTIATION	-0.427062	0.291292
MATTIOLI_MGUS_VS_MULTIPLE_MYELOMA	-0.679647	0.063709
MATTIOLI_MGUS_VS_PCL	-0.501846	0.205089
MATTIOLI_MULTIPLE_MYELOMA_WITH_14Q32_TRANSLOCATIONS	0.458373	0.253346
MATZUK_MEIOTIC_AND_DNA_REPAIR	-0.175613	0.677434
MATZUK_SPERMATID_DIFFERENTIATION	-0.43065	0.286812
MATZUK_SPERMATOCYTE	-0.77996	0.0224325
MATZUK_SPERMATOZOA	-0.556486	0.15199
MAYBURD_RESPONSE_TO_L663536_DN	-0.808458	0.0151412
MAYBURD_RESPONSE_TO_L663536_UP	-0.674993	0.0662653
MCBRYAN_PUBERTAL_BREAST_3_4WK_DN	-0.450779	0.262309
MCBRYAN_PUBERTAL_BREAST_3_4WK_UP	-0.63186	0.0928286
MCBRYAN_PUBERTAL_BREAST_4_5WK_DN	-0.19241	0.648037
MCBRYAN_PUBERTAL_BREAST_4_5WK_UP	-0.466336	0.244116
MCBRYAN_PUBERTAL_BREAST_5_6WK_DN	-0.505012	0.20178
MCBRYAN_PUBERTAL_BREAST_5_6WK_UP	0.256565	0.539635
MCBRYAN_PUBERTAL_BREAST_6_7WK_DN	-0.242748	0.562411
MCBRYAN_PUBERTAL_BREAST_6_7WK_UP	-0.421786	0.297942
MCBRYAN_PUBERTAL_TGFB1_TARGETS_DN	0.0127073	0.976176
MCBRYAN_PUBERTAL_TGFB1_TARGETS_UP	-0.398328	0.328375
MCCABE_BOUND_BY_HOXC6	-0.421199	0.298687
MCCABE_HOXC6_TARGETS_CANCER_DN	-0.603286	0.113332
MCCABE_HOXC6_TARGETS_CANCER_UP	0.547471	0.160162
MCCLUNG_COCAIN_REWARD_4WK	-0.509565	0.197073
MCCLUNG_COCAINE_REWARD_5D	-0.711476	0.0478024
MCCLUNG_CREB1_TARGETS_DN	-0.508981	0.197672
MCCLUNG_CREB1_TARGETS_UP	0.55162	0.156372
MCCLUNG_DELTA_FOSB_TARGETS_2WK	0.284517	0.494621
MCCLUNG_DELTA_FOSB_TARGETS_8WK	-0.51521	0.191316
MCDOWELL_ACUTE_LUNG_INJURY_DN	-0.422732	0.296744
MCDOWELL_ACUTE_LUNG_INJURY_UP	0.00907229	0.98299
MCGARVEY_SILENCED_BY_METHYLATION_IN_COLON_CANCER	0.310888	0.453556
MCLACHLAN_DENTAL_CARIES_DN	-0.393342	0.335025
MCLACHLAN_DENTAL_CARIES_UP	0.0956367	0.821772
MCMURRAY_TP53_HRAS_COOPERATION_RESPONSE_DN	0.445387	0.268766
MCMURRAY_TP53_HRAS_COOPERATION_RESPONSE_UP	-0.314068	0.4487
MEBARKI_HCC_PROGENITOR_FZD8CRD_DN	0.625674	0.0970694
MEBARKI_HCC_PROGENITOR_FZD8CRD_UP	0.6249	0.0976074
MEBARKI_HCC_PROGENITOR_WNT_DN	0.543764	0.16359
MEBARKI_HCC_PROGENITOR_WNT_DN_BLOCKED_BY_FZD8CRD	0.276859	0.506806
MEBARKI_HCC_PROGENITOR_WNT_DN_CTNNB1_DEPENDENT	0.760812	0.0283671
MEBARKI_HCC_PROGENITOR_WNT_UP	0.414673	0.307021
MEBARKI_HCC_PROGENITOR_WNT_UP_BLOCKED_BY_FZD8CRD	0.494199	0.213196
MEBARKI_HCC_PROGENITOR_WNT_UP_CTNNB1_DEPENDENT	0.440347	0.274873
MEBARKI_HCC_PROGENITOR_WNT_UP_CTNNB1_DEPENDENT_BLOCKED_BY_FZD8CRD	0.46917	0.240874
MEDINA_SMARCA4_TARGETS	-0.655017	0.0779183
MEINHOLD_OVARIAN_CANCER_LOW_GRADE_DN	-0.767349	0.0262438
MEISSNER_BRAIN_HCP_WITH_H3K27ME3	0.274365	0.510799
MEISSNER_BRAIN_HCP_WITH_H3K4ME2_AND_H3K27ME3	0.271929	0.51471
MEISSNER_BRAIN_HCP_WITH_H3K4ME3_AND_H3K27ME3	0.465904	0.244613
MEISSNER_BRAIN_ICP_WITH_H3K4ME3	-0.467753	0.242493
MEISSNER_ES_ICP_WITH_H3K4ME3	-0.550591	0.157307
MEISSNER_NPC_HCP_WITH_H3_UNMETHYLATED	0.289468	0.486804
MEISSNER_NPC_HCP_WITH_H3K27ME3	0.729529	0.0399739
MEISSNER_NPC_HCP_WITH_H3K4ME2	0.459295	0.252269
MEISSNER_NPC_HCP_WITH_H3K4ME2_AND_H3K27ME3	0.365412	0.373399
MEISSNER_NPC_HCP_WITH_H3K4ME3_AND_H3K27ME3	0.482063	0.226399
MEISSNER_NPC_ICP_WITH_H3K4ME3	-0.622395	0.0993616
MELLMAN_TUT1_TARGETS_DN	-0.312925	0.450443
MELLMAN_TUT1_TARGETS_UP	-0.483397	0.224928
MENSE_HYPOXIA_UP	-0.247525	0.554499
MIDORIKAWA_AMPLIFIED_IN_LIVER_CANCER	-0.575628	0.135414
MIKHAYLOVA_OXIDATIVE_STRESS_RESPONSE_VIA_VHL_UP	-0.126658	0.765044
MIKKELSEN_ES_HCP_WITH_H3_UNMETHYLATED	0.569267	0.140805
MIKKELSEN_ES_ICP_WITH_H3K27ME3	0.687048	0.0597663
MIKKELSEN_ES_ICP_WITH_H3K4ME3_AND_H3K27ME3	0.534249	0.17257
MIKKELSEN_ES_LCP_WITH_H3K4ME3	0.178714	0.671978
MIKKELSEN_IPS_HCP_WITH_H3_UNMETHYLATED	0.600504	0.115454
MIKKELSEN_IPS_ICP_WITH_H3K27ME3	0.582989	0.129322
MIKKELSEN_IPS_ICP_WITH_H3K4ME3_AND_H327ME3	0.605403	0.111733
MIKKELSEN_IPS_LCP_WITH_H3K4ME3	0.548024	0.159654
MIKKELSEN_IPS_WITH_HCP_H3K27ME3	0.424867	0.29405
MIKKELSEN_MCV6_HCP_WITH_H3K27ME3	0.539416	0.167661
MIKKELSEN_MCV6_ICP_WITH_H3K27ME3	0.652741	0.079317
MIKKELSEN_MCV6_LCP_WITH_H3K4ME3	0.310583	0.454023
MIKKELSEN_MEF_HCP_WITH_H3_UNMETHYLATED	0.530937	0.175757
MIKKELSEN_MEF_HCP_WITH_H3K27ME3	0.470246	0.239648
MIKKELSEN_MEF_ICP_WITH_H3K27ME3	0.590165	0.123533
MIKKELSEN_MEF_LCP_WITH_H3K4ME3	0.137959	0.74459
MIKKELSEN_NPC_HCP_WITH_H3K27ME3	0.234061	0.576901
MIKKELSEN_NPC_HCP_WITH_H3K4ME3_AND_H3K27ME3	0.402675	0.322629
MIKKELSEN_NPC_ICP_WITH_H3K4ME3	-0.424653	0.29432
MIKKELSEN_NPC_LCP_WITH_H3K4ME3	-0.559847	0.149002
MILI_PSEUDOPODIA	-0.594205	0.120339
MILI_PSEUDOPODIA_CHEMOTAXIS_DN	-0.292087	0.482689
MILI_PSEUDOPODIA_CHEMOTAXIS_UP	-0.583633	0.128796
MISHRA_CARCINOMA_ASSOCIATED_FIBROBLAST_DN	-0.56905	0.140991
MISSIAGLIA_REGULATED_BY_METHYLATION_DN	-0.771548	0.0249336
MISSIAGLIA_REGULATED_BY_METHYLATION_UP	-0.467288	0.243025
MITSIADES_RESPONSE_TO_APLIDIN_DN	-0.660933	0.0743517
MITSIADES_RESPONSE_TO_APLIDIN_UP	-0.381125	0.351576
MIYAGAWA_TARGETS_OF_EWSR1_ETS_FUSIONS_DN	0.15702	0.710391
MIYAGAWA_TARGETS_OF_EWSR1_ETS_FUSIONS_UP	-0.276315	0.507677
MMS_MOUSE_LYMPH_HIGH_4HRS_UP	-0.61023	0.108134
MODY_HIPPOCAMPUS_NEONATAL	-0.318851	0.441439
MODY_HIPPOCAMPUS_POSTNATAL	-0.478204	0.230684
MODY_HIPPOCAMPUS_PRENATAL	0.0132964	0.975072
MOHANKUMAR_HOXA1_TARGETS_DN	0.442833	0.271852
MOHANKUMAR_HOXA1_TARGETS_UP	-0.546446	0.161106
MOLENAAR_TARGETS_OF_CCND1_AND_CDK4_DN	0.548558	0.159164
MOLENAAR_TARGETS_OF_CCND1_AND_CDK4_UP	-0.630015	0.0940824
MONNIER_POSTRADIATION_TUMOR_ESCAPE_DN	-0.404678	0.319999
MONNIER_POSTRADIATION_TUMOR_ESCAPE_UP	-0.610978	0.107582
MOOTHA_FFA_OXYDATION	-0.361753	0.378566
MOOTHA_GLUCONEOGENESIS	-0.567045	0.142715
MOOTHA_GLYCOGEN_METABOLISM	-0.33895	0.411468
MOOTHA_GLYCOLYSIS	-0.566499	0.143187
MOOTHA_HUMAN_MITODB_6_2002	-0.668176	0.0701173
MOOTHA_MITOCHONDRIA	-0.607158	0.110417
MOOTHA_PGC	-0.647278	0.0827327
MOOTHA_TCA	-0.688708	0.0589023
MOOTHA_VOXPHOS	-0.437225	0.27869
MOREAUX_B_LYMPHOCYTE_MATURATION_BY_TACI_DN	-0.615105	0.104567
MOREAUX_B_LYMPHOCYTE_MATURATION_BY_TACI_UP	-0.444565	0.269757
MOREAUX_MULTIPLE_MYELOMA_BY_TACI_DN	-0.419321	0.301073
MOREAUX_MULTIPLE_MYELOMA_BY_TACI_UP	0.499292	0.207778
MOREIRA_RESPONSE_TO_TSA_UP	0.305964	0.461115
MORI_EMU_MYC_LYMPHOMA_BY_ONSET_TIME_DN	0.530962	0.175732
MORI_EMU_MYC_LYMPHOMA_BY_ONSET_TIME_UP	-0.455895	0.256253
MORI_IMMATURE_B_LYMPHOCYTE_DN	-0.276025	0.50814
MORI_IMMATURE_B_LYMPHOCYTE_UP	-0.645336	0.0839673
MORI_LARGE_PRE_BII_LYMPHOCYTE_DN	-0.636819	0.0895082
MORI_LARGE_PRE_BII_LYMPHOCYTE_UP	-0.509282	0.197363
MORI_MATURE_B_LYMPHOCYTE_DN	-0.643283	0.0852843
MORI_MATURE_B_LYMPHOCYTE_UP	-0.790611	0.0194976
MORI_PLASMA_CELL_DN	0.26158	0.531451
MORI_PLASMA_CELL_UP	-0.479098	0.229687
MORI_PRE_BI_LYMPHOCYTE_DN	-0.613782	0.105528
MORI_PRE_BI_LYMPHOCYTE_UP	-0.239838	0.567252
MORI_SMALL_PRE_BII_LYMPHOCYTE_DN	-0.59111	0.122781
MORI_SMALL_PRE_BII_LYMPHOCYTE_UP	-0.294936	0.478228
MOSERLE_IFNA_RESPONSE	-0.376625	0.357765
MUELLER_COMMON_TARGETS_OF_AML_FUSIONS_DN	-0.0764295	0.857252
MUELLER_METHYLATED_IN_GLIOBLASTOMA	0.56619	0.143455
MUELLER_PLURINET	-0.645764	0.0836943
MULLIGAN_NTF3_SIGNALING_VIA_INSR_AND_IGF1R_UP	-0.511414	0.195176
MULLIGHAN_MLL_SIGNATURE_1_DN	-0.144504	0.732804
MULLIGHAN_MLL_SIGNATURE_1_UP	-0.266973	0.522703
MULLIGHAN_MLL_SIGNATURE_2_DN	-0.43229	0.284776
MULLIGHAN_MLL_SIGNATURE_2_UP	-0.1936	0.645969
MULLIGHAN_NPM1_MUTATED_SIGNATURE_1_DN	-0.656667	0.0769141
MULLIGHAN_NPM1_MUTATED_SIGNATURE_1_UP	-0.567047	0.142714
MULLIGHAN_NPM1_MUTATED_SIGNATURE_2_DN	-0.551811	0.156198
MULLIGHAN_NPM1_MUTATED_SIGNATURE_2_UP	0.274091	0.511239
MULLIGHAN_NPM1_SIGNATURE_3_DN	-0.571411	0.138975
MULLIGHAN_NPM1_SIGNATURE_3_UP	-0.550377	0.157502
MUNSHI_MULTIPLE_MYELOMA_UP	-0.20214	0.631185
MURAKAMI_UV_RESPONSE_24HR	-0.514327	0.19221
MURAKAMI_UV_RESPONSE_6HR_DN	-0.504317	0.202505
MURAKAMI_UV_RESPONSE_6HR_UP	-0.385829	0.34516
MYLLYKANGAS_AMPLIFICATION_HOT_SPOT_17	-0.164967	0.696253
MYLLYKANGAS_AMPLIFICATION_HOT_SPOT_23	-0.488954	0.218853
NABA_CORE_MATRISOME	0.0538146	0.899292
NABA_ECM_AFFILIATED	0.612008	0.106825
NABA_ECM_GLYCOPROTEINS	0.265582	0.524955
NABA_ECM_REGULATORS	0.352878	0.391229
NABA_MATRISOME	0.547455	0.160176
NABA_MATRISOME_ASSOCIATED	0.596434	0.118597
NABA_SECRETED_FACTORS	0.618694	0.101985
NADERI_BREAST_CANCER_PROGNOSIS_UP	0.44227	0.272534
NADLER_HYPERGLYCEMIA_AT_OBESITY	-0.498348	0.208778
NADLER_OBESITY_DN	-0.395511	0.332125
NADLER_OBESITY_UP	-0.0538967	0.899139
NAGASHIMA_EGF_SIGNALING_UP	0.00414186	0.992234
NAGASHIMA_NRG1_SIGNALING_DN	-0.186223	0.65882
NAGASHIMA_NRG1_SIGNALING_UP	-0.115582	0.785206
NAGY_TFTC_COMPONENTS_HUMAN	-0.211843	0.614517
NAKAJIMA_EOSINOPHIL	0.3094	0.455834
NAKAJIMA_MAST_CELL	0.382308	0.349957
NAKAMURA_ADIPOGENESIS_EARLY_DN	0.0881368	0.835597
NAKAMURA_ADIPOGENESIS_EARLY_UP	-0.662533	0.0734036
NAKAMURA_ADIPOGENESIS_LATE_DN	0.456016	0.256111
NAKAMURA_ADIPOGENESIS_LATE_UP	-0.526597	0.17998
NAKAMURA_CANCER_MICROENVIRONMENT_DN	-0.129346	0.760167
NAKAMURA_METASTASIS	0.193822	0.645583
NAKAMURA_METASTASIS_MODEL_DN	-0.174197	0.679928
NAKAMURA_METASTASIS_MODEL_UP	0.275	0.509781
NAKAMURA_TUMOR_ZONE_PERIPHERAL_VS_CENTRAL_DN	-0.545695	0.161799
NAKAMURA_TUMOR_ZONE_PERIPHERAL_VS_CENTRAL_UP	-0.457167	0.254759
NAKAYAMA_FRA2_TARGETS	-0.512613	0.193953
NAKAYAMA_SOFT_TISSUE_TUMORS_PCA1_DN	0.729233	0.0400955
NAKAYAMA_SOFT_TISSUE_TUMORS_PCA1_UP	0.385128	0.346112
NAKAYAMA_SOFT_TISSUE_TUMORS_PCA2_DN	0.529276	0.177366
NAKAYAMA_SOFT_TISSUE_TUMORS_PCA2_UP	0.598687	0.116851
NAM_FXYD5_TARGETS_DN	0.629134	0.0946843
NATSUME_RESPONSE_TO_INTERFERON_BETA_DN	0.276972	0.506625
NATSUME_RESPONSE_TO_INTERFERON_BETA_UP	-0.423356	0.295956
NELSON_RESPONSE_TO_ANDROGEN_UP	-0.497395	0.209788
NEMETH_INFLAMMATORY_RESPONSE_LPS_DN	-0.740522	0.0356174
NEMETH_INFLAMMATORY_RESPONSE_LPS_UP	-0.437005	0.27896
NEWMAN_ERCC6_TARGETS_UP	-0.29502	0.478096
NGUYEN_NOTCH1_TARGETS_DN	-0.0877514	0.836309
NGUYEN_NOTCH1_TARGETS_UP	-0.405297	0.319188
NICK_RESPONSE_TO_PROC_TREATMENT_DN	-0.0409248	0.923352
NIKOLSKY_BREAST_CANCER_11Q12_Q14_AMPLICON	-0.0274569	0.948544
NIKOLSKY_BREAST_CANCER_12Q13_Q21_AMPLICON	-0.484204	0.224041
NIKOLSKY_BREAST_CANCER_16P13_AMPLICON	-0.590685	0.123119
NIKOLSKY_BREAST_CANCER_16Q24_AMPLICON	-0.0312941	0.941362
NIKOLSKY_BREAST_CANCER_17Q11_Q21_AMPLICON	-0.332337	0.421231
NIKOLSKY_BREAST_CANCER_17Q21_Q25_AMPLICON	-0.839773	0.00908748
NIKOLSKY_BREAST_CANCER_19Q13.1_AMPLICON	0.20132	0.632601
NIKOLSKY_BREAST_CANCER_19Q13.4_AMPLICON	0.439637	0.275738
NIKOLSKY_BREAST_CANCER_1Q21_AMPLICON	-0.730575	0.0395461
NIKOLSKY_BREAST_CANCER_20Q11_AMPLICON	-0.660597	0.0745514
NIKOLSKY_BREAST_CANCER_20Q12_Q13_AMPLICON	-0.254412	0.543162
NIKOLSKY_BREAST_CANCER_21Q22_AMPLICON	0.358171	0.383654
NIKOLSKY_BREAST_CANCER_5P15_AMPLICON	0.1997	0.635399
NIKOLSKY_BREAST_CANCER_6P24_P22_AMPLICON	-0.68518	0.060747
NIKOLSKY_BREAST_CANCER_7P22_AMPLICON	0.221408	0.598227
NIKOLSKY_BREAST_CANCER_7Q21_Q22_AMPLICON	-0.565042	0.14445
NIKOLSKY_BREAST_CANCER_8P12_P11_AMPLICON	-0.621218	0.100191
NIKOLSKY_BREAST_CANCER_8Q12_Q22_AMPLICON	-0.404445	0.320304
NIKOLSKY_BREAST_CANCER_8Q23_Q24_AMPLICON	-0.380358	0.352628
NIKOLSKY_MUTATED_AND_AMPLIFIED_IN_BREAST_CANCER	-0.628516	0.0951078
NOJIMA_SFRP2_TARGETS_DN	-0.300218	0.47
NOJIMA_SFRP2_TARGETS_UP	0.299021	0.47186
NOUSHMEHR_GBM_SILENCED_BY_METHYLATION	-0.496963	0.210248
NOUZOVA_METHYLATED_IN_APL	0.126162	0.765945
NOUZOVA_TRETINOIN_AND_H4_ACETYLATION	-0.679978	0.0635295
NUMATA_CSF3_SIGNALING_VIA_STAT3	-0.245997	0.557026
NUNODA_RESPONSE_TO_DASATINIB_IMATINIB_DN	-0.268322	0.520523
NUNODA_RESPONSE_TO_DASATINIB_IMATINIB_UP	-0.462484	0.24856
NUTT_GBM_VS_AO_GLIOMA_DN	-0.135894	0.748318
NUTT_GBM_VS_AO_GLIOMA_UP	-0.281438	0.499507
ODONNELL_METASTASIS_DN	-0.404827	0.319804
ODONNELL_METASTASIS_UP	-0.0198285	0.962831
ODONNELL_TARGETS_OF_MYC_AND_TFRC_DN	0.545622	0.161867
ODONNELL_TARGETS_OF_MYC_AND_TFRC_UP	-0.0440246	0.91756
ODONNELL_TFRC_TARGETS_DN	0.643563	0.0851037
ODONNELL_TFRC_TARGETS_UP	-0.0639495	0.880421
OHGUCHI_LIVER_HNF4A_TARGETS_DN	0.616062	0.103875
OHGUCHI_LIVER_HNF4A_TARGETS_UP	-0.179434	0.670713
OHM_METHYLATED_IN_ADULT_CANCERS	0.00737736	0.986168
OISHI_CHOLANGIOMA_STEM_CELL_LIKE_DN	-0.133129	0.753317
OISHI_CHOLANGIOMA_STEM_CELL_LIKE_UP	-0.7563	0.029892
OKAWA_NEUROBLASTOMA_1P36_31_DELETION	0.389017	0.340842
OKUMURA_INFLAMMATORY_RESPONSE_LPS	-0.314945	0.447365
OLSSON_E2F3_TARGETS_DN	0.522105	0.184407
OLSSON_E2F3_TARGETS_UP	-0.365405	0.373409
ONDER_CDH1_SIGNALING_VIA_CTNNB1	0.310404	0.454296
ONDER_CDH1_TARGETS_1_DN	-0.510562	0.196049
ONDER_CDH1_TARGETS_1_UP	-0.253634	0.544438
ONDER_CDH1_TARGETS_2_DN	0.751047	0.0317303
ONDER_CDH1_TARGETS_2_UP	-0.289417	0.486885
ONDER_CDH1_TARGETS_3_DN	0.246513	0.556173
ONDER_CDH1_TARGETS_3_UP	0.276727	0.507018
ONGUSAHA_TP53_TARGETS	-0.322424	0.436046
ONKEN_UVEAL_MELANOMA_DN	-0.497046	0.210159
ONO_AML1_TARGETS_DN	-0.481008	0.227566
ONO_AML1_TARGETS_UP	0.127824	0.762927
ONO_FOXP3_TARGETS_DN	-0.369676	0.367418
ONO_FOXP3_TARGETS_UP	-0.266199	0.523954
OSADA_ASCL1_TARGETS_DN	-0.359623	0.381588
OSADA_ASCL1_TARGETS_UP	0.588278	0.12504
OSMAN_BLADDER_CANCER_DN	-0.365943	0.372652
OSMAN_BLADDER_CANCER_UP	-0.573212	0.137448
OSWALD_HEMATOPOIETIC_STEM_CELL_IN_COLLAGEN_GEL_DN	-0.40147	0.324219
OSWALD_HEMATOPOIETIC_STEM_CELL_IN_COLLAGEN_GEL_UP	-0.327039	0.429122
OUELLET_CULTURED_OVARIAN_CANCER_INVASIVE_VS_LMP_DN	-0.541791	0.165431
OUELLET_CULTURED_OVARIAN_CANCER_INVASIVE_VS_LMP_UP	-0.589869	0.123768
OUELLET_OVARIAN_CANCER_INVASIVE_VS_LMP_UP	-0.682897	0.0619593
OUILLETTE_CLL_13Q14_DELETION_DN	0.328721	0.42661
OUILLETTE_CLL_13Q14_DELETION_UP	-0.418116	0.302609
OUYANG_PROSTATE_CANCER_PROGRESSION_DN	-0.135153	0.749657
OUYANG_PROSTATE_CANCER_PROGRESSION_UP	-0.385071	0.34619
OZEN_MIR125B1_TARGETS	-0.479986	0.2287
PACHER_TARGETS_OF_IGF1_AND_IGF2_UP	0.536618	0.17031
PAL_PRMT5_TARGETS_UP	-0.590671	0.12313
PANGAS_TUMOR_SUPPRESSION_BY_SMAD1_AND_SMAD5_DN	-0.336106	0.415654
PANGAS_TUMOR_SUPPRESSION_BY_SMAD1_AND_SMAD5_UP	0.0380786	0.928672
PAPASPYRIDONOS_UNSTABLE_ATEROSCLEROTIC_PLAQUE_DN	-0.406948	0.317028
PAPASPYRIDONOS_UNSTABLE_ATEROSCLEROTIC_PLAQUE_UP	-0.5679	0.141979
PARENT_MTOR_SIGNALING_DN	0.502175	0.204744
PARK_APL_PATHOGENESIS_DN	0.0671791	0.874418
PARK_APL_PATHOGENESIS_UP	0.257309	0.538418
PARK_HSC_AND_MULTIPOTENT_PROGENITORS	-0.765045	0.0269807
PARK_HSC_MARKERS	-0.523597	0.18293
PARK_HSC_VS_MULTIPOTENT_PROGENITORS_UP	-0.660862	0.0743936
PARK_TRETINOIN_RESPONSE_AND_PML_RARA_FUSION	-0.0933148	0.826048
[truncated: 14,716 more rows]

## Sheet: S5.3
pathway	r	p-value
AEBP2(+)	-0.0554829	0.896183
AHDC1(+)	-0.0798318	0.85095
AHR(+)	0.0774465	0.855367
ARID3A(+)	0.220024	0.600576
ARID5A(+)	-0.113507	0.788996
ARID5B(+)	-0.246202	0.556687
ARNTL(+)	-0.000684755	0.998716
ATF1(+)	-0.364693	0.374413
ATF3(+)	-0.316276	0.445343
ATF4(+)	-0.0534162	0.900035
ATF5(+)	-0.284178	0.495158
ATF6(+)	-0.336536	0.415019
ATF6B(+)	-0.203161	0.629426
ATF7(+)	0.557359	0.15121
BACH1(+)	0.399422	0.326925
BACH2(+)	-0.174749	0.678954
BCL11B(+)	-0.154176	0.715468
BCLAF1(+)	-0.25712	0.538726
BHLHE40(+)	0.274413	0.510722
BPTF(+)	-0.183083	0.664313
BRCA1(+)	0.447485	0.266244
CCNT2(+)	-0.283103	0.496862
CEBPA(+)	-0.131924	0.755497
CEBPB(+)	0.44719	0.266598
CEBPD(+)	0.427769	0.290406
CEBPG(+)	-0.139237	0.742285
CEBPZ(+)	-0.124071	0.769743
CERS5(+)	0.0928561	0.826893
CHAMP1(+)	-0.662327	0.073525
CHURC1(+)	-0.378643	0.354984
CLOCK(+)	0.489105	0.218688
CREB3(+)	-0.148478	0.725669
CREB3L2(+)	0.689611	0.0584354
CREB3L4(+)	0.105127	0.804335
CREM(+)	-0.581822	0.130277
CTCF(+)	0.315012	0.447263
CUX1(+)	-0.480688	0.227922
DBP(+)	0.308078	0.457864
DDX20(+)	0.195372	0.642892
E2F1(+)	0.704534	0.0510402
E2F2(+)	0.666532	0.0710658
E2F3(+)	0.445234	0.268951
E2F4(+)	0.34347	0.40485
E2F5(+)	0.751456	0.0315844
E2F6(+)	0.527343	0.17925
EGR1(+)	-0.0370195	0.930652
ELF1(+)	-0.384376	0.347135
ELF2(+)	-0.663044	0.0731025
ELF4(+)	0.639301	0.0878722
ELK1(+)	-0.148672	0.725321
ELK3(+)	0.14978	0.723334
ELK4(+)	0.169228	0.688703
EOMES(+)	-0.261423	0.531707
EP300(+)	-0.0719822	0.865499
ERF(+)	0.0250248	0.953098
ETS1(+)	-0.516405	0.190109
ETS2(+)	0.229583	0.584418
ETV2(+)	0.0510388	0.904468
ETV3(+)	-0.304771	0.462954
ETV6(+)	0.624122	0.0981506
ETV7(+)	0.857457	0.00648871
FLI1(+)	-0.522945	0.183575
FOS(+)	-0.152239	0.718931
FOSB(+)	-0.328871	0.426386
FOSL2(+)	-0.370642	0.36607
FOXJ2(+)	-0.629579	0.0943797
FOXJ3(+)	-0.24144	0.564585
FOXK1(+)	-0.236273	0.573199
FOXO1(+)	-0.143589	0.734448
FOXO3(+)	0.417188	0.303795
GABPA(+)	-0.180385	0.669044
GABPB1(+)	0.515353	0.191171
GATA3(+)	-0.474681	0.234631
GATAD1(+)	0.575788	0.13528
GFI1(+)	-0.130554	0.757978
GLI3(+)	-0.318192	0.442436
GSC(+)	-0.261868	0.530983
GTF2B(+)	0.523021	0.1835
HCFC1(+)	0.140171	0.740602
HES6(+)	0.416995	0.304043
HINFP(+)	0.625965	0.0968674
HIVEP2(+)	-0.341302	0.408019
HLTF(+)	0.275202	0.509457
HMBOX1(+)	-0.313359	0.449782
HMGA1(+)	-0.586442	0.126518
HOXA1(+)	0.568753	0.141245
HOXA9(+)	-0.0657506	0.877073
HOXB2(+)	-0.0294516	0.94481
HOXB4(+)	0.219165	0.602034
HOXB7(+)	-0.341954	0.407065
HSF1(+)	0.455596	0.256605
HSF2(+)	-0.211861	0.614487
IKZF1(+)	-0.281772	0.498976
IKZF2(+)	0.257543	0.538036
IKZF3(+)	-0.279617	0.502405
ILF2(+)	0.0189292	0.964516
ING4(+)	0.185439	0.66019
IRF1(+)	-0.82569	0.01157
IRF2(+)	-0.590571	0.123209
IRF3(+)	-0.138515	0.743588
IRF4(+)	0.436521	0.279553
IRF5(+)	0.0463504	0.913217
IRF7(+)	-0.56193	0.147168
IRF8(+)	0.342029	0.406956
IRF9(+)	0.563408	0.145874
JUN(+)	-0.182521	0.665297
JUNB(+)	-0.255673	0.541094
JUND(+)	-0.406762	0.317271
KLF11(+)	0.29425	0.4793
KLF12(+)	0.259451	0.534919
KLF13(+)	0.304544	0.463305
KLF16(+)	0.388001	0.342215
KLF2(+)	-0.00276857	0.994809
KLF3(+)	-0.292333	0.482304
KLF4(+)	-0.636928	0.0894357
KLF6(+)	0.185069	0.660837
KLF7(+)	0.192914	0.64716
KLF8(+)	0.208503	0.62024
KLF9(+)	-0.244867	0.558897
KMT2B(+)	-0.68151	0.0627026
LEF1(+)	-0.374028	0.361359
MAF(+)	-0.32183	0.436941
MAFB(+)	0.188784	0.65435
MAFF(+)	0.171216	0.685189
MAFG(+)	-0.552299	0.155756
MAFK(+)	0.182106	0.666026
MAX(+)	0.0537521	0.899409
MBD1(+)	0.244552	0.55942
MECP2(+)	-0.23546	0.574559
MEF2C(+)	0.18896	0.654044
MTF1(+)	0.152049	0.719271
MTF2(+)	0.579375	0.132293
MXD1(+)	0.588123	0.125165
MXD3(+)	0.24273	0.562442
MXD4(+)	0.304018	0.464117
MYBL1(+)	0.0550692	0.896954
MYC(+)	-0.12713	0.764186
MZF1(+)	-0.371582	0.36476
NFATC1(+)	-0.155148	0.713733
NFATC2(+)	0.403345	0.321749
NFATC3(+)	-0.687331	0.0596185
NFE2(+)	-0.00309257	0.994201
NFE2L1(+)	0.474331	0.235025
NFE2L2(+)	0.490238	0.217461
NFE2L3(+)	0.326048	0.430605
NFIA(+)	0.414671	0.307024
NFIC(+)	-0.302864	0.4659
NFIL3(+)	0.0850695	0.841263
NFKB1(+)	0.121554	0.774321
NFKB2(+)	0.19397	0.645326
NFYB(+)	-0.411341	0.311319
NFYC(+)	-0.642846	0.0855661
NR2C2(+)	0.541709	0.165508
NR2F6(+)	-0.0706713	0.867932
NR3C1(+)	0.146406	0.729387
NRF1(+)	0.0418399	0.921642
PATZ1(+)	0.42807	0.29003
PBX3(+)	-0.0227154	0.957423
PHF20(+)	-0.509196	0.197451
PLAG1(+)	0.759988	0.0286419
PLAGL1(+)	0.386894	0.343715
PLAGL2(+)	-0.281897	0.498777
POU2F1(+)	-0.00103449	0.99806
POU2F2(+)	0.466497	0.243932
POU5F1(+)	0.122331	0.772907
PRDM4(+)	-0.0710959	0.867144
PRDM5(+)	-0.0581614	0.891193
PURA(+)	-0.0797544	0.851093
RARA(+)	-0.146523	0.729176
RBAK(+)	0.336159	0.415575
RBPJ(+)	-0.301774	0.467587
REL(+)	-0.741146	0.035379
RELA(+)	-0.444371	0.269992
RELB(+)	0.458002	0.25378
REST(+)	-0.076966	0.856258
RFX1(+)	0.320884	0.438367
RFX2(+)	0.694987	0.0557023
RFX3(+)	0.0573212	0.892758
RFX5(+)	0.303975	0.464183
RFXANK(+)	-0.53447	0.172359
RFXAP(+)	0.597519	0.117754
RORA(+)	0.557745	0.150867
RUNX2(+)	-0.106856	0.801166
RUNX3(+)	-0.0302418	0.943331
RXRA(+)	-0.254556	0.542925
RXRB(+)	-0.153608	0.716483
SEMA4A(+)	0.217618	0.604666
SETDB1(+)	-0.167679	0.691446
SF1(+)	-0.11821	0.780412
SIN3A(+)	-0.45557	0.256636
SIRT6(+)	0.0591059	0.889434
SMAD3(+)	-0.642905	0.085528
SMAD4(+)	0.258487	0.536494
SMARCA5(+)	0.308637	0.457005
SMARCC2(+)	-0.53103	0.175667
SOX4(+)	0.509034	0.197618
SP1(+)	0.507188	0.199523
SP2(+)	0.0891854	0.833662
SP3(+)	-0.406704	0.317348
SP4(+)	-0.397715	0.329189
SPI1(+)	0.795611	0.0182075
SREBF1(+)	-0.06629	0.87607
SREBF2(+)	0.0942414	0.824341
SRF(+)	-0.187637	0.656352
STAT1(+)	-0.334938	0.417379
STAT2(+)	0.202733	0.630163
STAT4(+)	0.0855848	0.84031
STAT5A(+)	0.824884	0.0117237
STAT6(+)	0.0328119	0.938522
TAF1(+)	0.192362	0.648121
TAF6(+)	-0.206622	0.623469
TBP(+)	-0.182452	0.665419
TBX21(+)	-0.0381324	0.928571
TCF12(+)	-0.597331	0.1179
TCF3(+)	-0.0971909	0.818911
TCF7(+)	-0.275599	0.508822
TCF7L2(+)	-0.165037	0.696129
TEF(+)	-0.0240553	0.954914
TFAP2E(+)	0.681178	0.0628811
TFAP4(+)	0.509027	0.197625
TFCP2(+)	-0.170259	0.686881
TFDP1(+)	0.156363	0.711562
TFDP2(+)	0.420445	0.299643
TFE3(+)	-0.208477	0.620284
TGIF1(+)	-0.231215	0.581675
TGIF2(+)	0.0708289	0.867639
THAP1(+)	0.399589	0.326704
THRA(+)	0.00447965	0.991601
TP53(+)	0.408385	0.315155
TRIM28(+)	-0.0745979	0.860647
UBP1(+)	-0.0183163	0.965665
USF1(+)	-0.0649145	0.878627
USF2(+)	-0.332641	0.420779
VEZF1(+)	-0.0210533	0.960537
WRNIP1(+)	0.489756	0.217983
XBP1(+)	-0.431993	0.285144
YY1(+)	0.179527	0.670549
ZBTB11(+)	0.398151	0.328611
ZBTB14(+)	0.103377	0.807545
ZBTB18(+)	0.428494	0.289499
ZBTB2(+)	0.182931	0.664579
ZBTB21(+)	0.313126	0.450137
ZBTB25(+)	-0.521076	0.18543
ZBTB33(+)	-0.125965	0.766302
ZBTB39(+)	0.0806244	0.849483
ZBTB40(+)	0.526623	0.179955
ZBTB5(+)	-0.0228555	0.957161
ZBTB7A(+)	-0.150345	0.722322
ZBTB7B(+)	0.113509	0.788991
ZFP64(+)	-0.28016	0.501539
ZFP82(+)	0.795321	0.0182807
ZFP90(+)	-0.206467	0.623736
ZFX(+)	0.130252	0.758525
ZFY(+)	0.0227394	0.957378
ZKSCAN2(+)	0.244572	0.559385
ZKSCAN7(+)	-0.332963	0.420302
ZNF12(+)	0.628384	0.0951984
ZNF121(+)	-0.172229	0.683399
ZNF131(+)	0.264105	0.527349
ZNF134(+)	0.0641446	0.880058
ZNF143(+)	-0.0520657	0.902553
ZNF175(+)	0.0218142	0.959111
ZNF189(+)	0.02463	0.953837
ZNF200(+)	0.246212	0.55667
ZNF202(+)	0.261616	0.531393
ZNF230(+)	0.22632	0.589917
ZNF232(+)	0.348073	0.398161
ZNF236(+)	-0.530298	0.176375
ZNF251(+)	0.239609	0.567633
ZNF274(+)	0.0975097	0.818325
ZNF282(+)	0.526109	0.180459
ZNF30(+)	-0.412003	0.310463
ZNF326(+)	0.209872	0.617893
ZNF333(+)	0.323128	0.434987
ZNF337(+)	0.522622	0.183895
ZNF33A(+)	-0.326126	0.430488
ZNF345(+)	-0.358827	0.38272
ZNF354A(+)	0.623506	0.0985816
ZNF354C(+)	0.441144	0.273903
ZNF382(+)	0.139142	0.742457
ZNF383(+)	-0.307158	0.459277
ZNF384(+)	0.0656836	0.877197
ZNF419(+)	0.115884	0.784655
ZNF43(+)	0.236412	0.572968
ZNF430(+)	0.540301	0.166828
ZNF441(+)	0.828152	0.0111083
ZNF443(+)	-0.164049	0.697882
ZNF444(+)	-0.276804	0.506893
ZNF467(+)	-0.443883	0.270581
ZNF480(+)	-0.137633	0.745179
ZNF507(+)	0.332306	0.421276
ZNF513(+)	0.193153	0.646745
ZNF518A(+)	0.0554727	0.896202
ZNF524(+)	-0.230717	0.582512
ZNF528(+)	0.254033	0.543783
ZNF530(+)	-0.664997	0.0719578
ZNF549(+)	-0.286585	0.491349
ZNF552(+)	-0.544047	0.163327
ZNF555(+)	0.710583	0.0482119
ZNF561(+)	-0.548913	0.158839
ZNF562(+)	0.423295	0.296033
ZNF563(+)	0.269149	0.519187
ZNF564(+)	0.0510009	0.904539
ZNF574(+)	-0.810308	0.0147287
ZNF576(+)	0.0089857	0.983153
ZNF580(+)	-0.282695	0.49751
ZNF583(+)	0.438776	0.27679
ZNF585A(+)	-0.516947	0.189563
ZNF586(+)	-0.497276	0.209914
ZNF589(+)	-0.377873	0.356043
ZNF594(+)	-0.540184	0.166938
ZNF596(+)	0.456168	0.255932
ZNF597(+)	0.455298	0.256956
ZNF621(+)	-0.289239	0.487165
ZNF639(+)	-0.114945	0.78637
ZNF641(+)	-0.299781	0.470679
ZNF652(+)	-0.0620444	0.883965
ZNF674(+)	0.511397	0.195195
ZNF682(+)	0.185425	0.660214
ZNF69(+)	0.621444	0.100032
ZNF718(+)	0.0155693	0.970812
ZNF726(+)	0.197852	0.638595
ZNF75A(+)	0.182522	0.665296
ZNF77(+)	0.293477	0.480511
ZNF770(+)	-0.443286	0.271304
ZNF777(+)	0.832386	0.0103422
ZNF792(+)	0.110138	0.795155
ZNF808(+)	0.0876901	0.836422
ZNF829(+)	0.264546	0.526634
ZNF83(+)	0.114861	0.786522
ZNF836(+)	0.36187	0.3784
ZNF879(+)	0.60565	0.111547
ZNF880(+)	0.100419	0.812977
ZNF90(+)	0.381937	0.350464
ZNF91(+)	0.100793	0.812289
ZSCAN18(+)	-0.325726	0.431087
ZSCAN26(+)	0.0723705	0.864778
ZSCAN32(+)	-0.0759792	0.858086
ZSCAN5A(+)	0.653595	0.0787905

## Sheet: S5.4
pathway	r	p-value
HALLMARK_ADIPOGENESIS	0.110319	0.794825
HALLMARK_ALLOGRAFT_REJECTION	0.329511	0.425432
HALLMARK_ANDROGEN_RESPONSE	0.302209	0.466914
HALLMARK_APICAL_JUNCTION	-0.0988517	0.815857
HALLMARK_APICAL_SURFACE	0.420933	0.299023
HALLMARK_APOPTOSIS	0.0428279	0.919796
HALLMARK_BILE_ACID_METABOLISM	0.0160947	0.969828
HALLMARK_CHOLESTEROL_HOMEOSTASIS	0.034862	0.934687
HALLMARK_COAGULATION	-0.147042	0.728245
HALLMARK_COMPLEMENT	0.19974	0.635329
HALLMARK_DNA_REPAIR	0.429513	0.288228
HALLMARK_E2F_TARGETS	0.290118	0.485781
HALLMARK_EPITHELIAL_MESENCHYMAL_TRANSITION	-0.204199	0.627636
HALLMARK_ESTROGEN_RESPONSE_EARLY	-0.741716	0.0351623
HALLMARK_ESTROGEN_RESPONSE_LATE	-0.221646	0.597823
HALLMARK_FATTY_ACID_METABOLISM	0.0555027	0.896146
HALLMARK_G2M_CHECKPOINT	0.469474	0.240528
HALLMARK_GLYCOLYSIS	0.379315	0.35406
HALLMARK_HEDGEHOG_SIGNALING	0.423842	0.295342
HALLMARK_HEME_METABOLISM	0.21527	0.608665
HALLMARK_HYPOXIA	0.890024	0.00305706
HALLMARK_IL2_STAT5_SIGNALING	-0.176292	0.676238
HALLMARK_IL6_JAK_STAT3_SIGNALING	-0.36379	0.375686
HALLMARK_INFLAMMATORY_RESPONSE	-0.52831	0.178307
HALLMARK_INTERFERON_ALPHA_RESPONSE	-0.660602	0.0745485
HALLMARK_INTERFERON_GAMMA_RESPONSE	0.00381109	0.992854
HALLMARK_KRAS_SIGNALING_DN	-0.378776	0.3548
HALLMARK_KRAS_SIGNALING_UP	0.894805	0.00268547
HALLMARK_MITOTIC_SPINDLE	0.358749	0.382832
HALLMARK_MTORC1_SIGNALING	0.611191	0.107426
HALLMARK_MYC_TARGETS_V1	0.390731	0.33853
HALLMARK_MYC_TARGETS_V2	0.156175	0.711898
HALLMARK_MYOGENESIS	-0.510563	0.196048
HALLMARK_NOTCH_SIGNALING	0.0695571	0.87
HALLMARK_OXIDATIVE_PHOSPHORYLATION	0.119718	0.777664
HALLMARK_P53_PATHWAY	0.52264	0.183878
HALLMARK_PANCREAS_BETA_CELLS	-0.331102	0.423065
HALLMARK_PEROXISOME	0.164774	0.696596
HALLMARK_PI3K_AKT_MTOR_SIGNALING	0.505607	0.201162
HALLMARK_PROTEIN_SECRETION	0.48442	0.223804
HALLMARK_REACTIVE_OXYGEN_SPECIES_PATHWAY	0.145595	0.730843
HALLMARK_SPERMATOGENESIS	-0.46698	0.243378
HALLMARK_TGF_BETA_SIGNALING	0.840071	0.00903897
HALLMARK_TNFA_SIGNALING_VIA_NFKB	0.817147	0.0132649
HALLMARK_UNFOLDED_PROTEIN_RESPONSE	0.54839	0.159318
HALLMARK_UV_RESPONSE_DN	0.660457	0.0746346
HALLMARK_UV_RESPONSE_UP	0.558401	0.150284
HALLMARK_WNT_BETA_CATENIN_SIGNALING	-0.144838	0.732202
HALLMARK_XENOBIOTIC_METABOLISM	-0.292218	0.482483
ABBUD_LIF_SIGNALING_1_DN	0.255647	0.541138
ABBUD_LIF_SIGNALING_1_UP	0.0457056	0.914421
ABDELMOHSEN_ELAVL4_TARGETS	-0.248748	0.55248
ABE_INNER_EAR	-0.0600873	0.887607
ABE_VEGFA_TARGETS_2HR	0.688231	0.0591498
ABE_VEGFA_TARGETS_30MIN	-0.288518	0.4883
ABRAHAM_ALPC_VS_MULTIPLE_MYELOMA_DN	0.260794	0.532731
ABRAHAM_ALPC_VS_MULTIPLE_MYELOMA_UP	-0.333619	0.41933
ABRAMSON_INTERACT_WITH_AIRE	0.328194	0.427396
ACEVEDO_LIVER_CANCER_DN	0.809615	0.0148825
ACEVEDO_LIVER_CANCER_WITH_H3K27ME3_DN	-0.776162	0.0235414
ACEVEDO_LIVER_CANCER_WITH_H3K27ME3_UP	-0.569472	0.140629
ACEVEDO_LIVER_CANCER_WITH_H3K9ME3_DN	0.276047	0.508104
ACEVEDO_LIVER_CANCER_WITH_H3K9ME3_UP	-0.0452009	0.915364
ACEVEDO_LIVER_TUMOR_VS_NORMAL_ADJACENT_TISSUE_DN	0.652778	0.0792939
ACEVEDO_METHYLATED_IN_LIVER_CANCER_DN	0.455039	0.257261
ACEVEDO_NORMAL_TISSUE_ADJACENT_TO_LIVER_TUMOR_DN	0.537961	0.169036
ACEVEDO_NORMAL_TISSUE_ADJACENT_TO_LIVER_TUMOR_UP	0.365429	0.373375
ACOSTA_PROLIFERATION_INDEPENDENT_MYC_TARGETS_DN	0.508891	0.197765
ACOSTA_PROLIFERATION_INDEPENDENT_MYC_TARGETS_UP	0.358533	0.383138
ADDYA_ERYTHROID_DIFFERENTIATION_BY_HEMIN	0.794839	0.0184031
AFFAR_YY1_TARGETS_DN	-0.210148	0.61742
AFFAR_YY1_TARGETS_UP	0.500577	0.206423
AGUIRRE_PANCREATIC_CANCER_COPY_NUMBER_DN	0.670441	0.0688233
AGUIRRE_PANCREATIC_CANCER_COPY_NUMBER_UP	0.21643	0.606689
AIGNER_ZEB1_TARGETS	0.0599017	0.887953
AIYAR_COBRA1_TARGETS_DN	0.33002	0.424674
AIYAR_COBRA1_TARGETS_UP	-0.684213	0.0612586
AKL_HTLV1_INFECTION_DN	-0.815973	0.0135094
AKL_HTLV1_INFECTION_UP	-0.145757	0.730551
ALCALA_APOPTOSIS	0.256611	0.539559
ALCALAY_AML_BY_NPM1_LOCALIZATION_DN	0.223563	0.594577
ALCALAY_AML_BY_NPM1_LOCALIZATION_UP	-0.594882	0.119809
ALFANO_MYC_TARGETS	0.580749	0.131159
ALONSO_METASTASIS_DN	0.38071	0.352144
ALONSO_METASTASIS_EMT_UP	0.0644337	0.879521
ALONSO_METASTASIS_UP	0.340256	0.40955
ALTEMEIER_RESPONSE_TO_LPS_WITH_MECHANICAL_VENTILATION	-0.676993	0.0651596
AMBROSINI_FLAVOPIRIDOL_TREATMENT_TP53	0.438288	0.277386
AMIT_DELAYED_EARLY_GENES	0.718609	0.0446082
AMIT_EGF_RESPONSE_120_HELA	0.655133	0.0778474
AMIT_EGF_RESPONSE_120_MCF10A	0.558588	0.150118
AMIT_EGF_RESPONSE_20_MCF10A	-0.196315	0.641257
AMIT_EGF_RESPONSE_240_HELA	0.138707	0.743241
AMIT_EGF_RESPONSE_240_MCF10A	0.648723	0.0818209
AMIT_EGF_RESPONSE_40_HELA	0.80756	0.0153441
AMIT_EGF_RESPONSE_480_HELA	0.488918	0.218892
AMIT_EGF_RESPONSE_480_MCF10A	0.625962	0.0968692
AMIT_EGF_RESPONSE_60_HELA	0.896124	0.00258835
AMIT_EGF_RESPONSE_60_MCF10A	0.644562	0.0844626
AMIT_SERUM_RESPONSE_120_MCF10A	0.19321	0.646645
AMIT_SERUM_RESPONSE_240_MCF10A	0.34738	0.399164
AMIT_SERUM_RESPONSE_40_MCF10A	0.729436	0.0400121
AMIT_SERUM_RESPONSE_480_MCF10A	0.416199	0.305062
AMIT_SERUM_RESPONSE_60_MCF10A	0.721197	0.0434818
AMUNDSON_RESPONSE_TO_ARSENITE	0.656776	0.0768478
ANASTASSIOU_MULTICANCER_INVASIVENESS_SIGNATURE	-0.258527	0.536428
ANDERSEN_CHOLANGIOCARCINOMA_CLASS1	0.00719807	0.986504
ANDERSEN_CHOLANGIOCARCINOMA_CLASS2	-0.362512	0.377492
ANDERSEN_LIVER_CANCER_KRT19_DN	-0.490485	0.217194
ANDERSEN_LIVER_CANCER_KRT19_UP	0.297746	0.473844
APPEL_IMATINIB_RESPONSE	-0.212372	0.613613
APPIERTO_RESPONSE_TO_FENRETINIDE_DN	0.171219	0.685184
APPIERTO_RESPONSE_TO_FENRETINIDE_UP	0.219417	0.601606
APRELIKOVA_BRCA1_TARGETS	0.355513	0.387449
ASGHARZADEH_NEUROBLASTOMA_POOR_SURVIVAL_DN	0.861222	0.00600575
ASTIER_INTEGRIN_SIGNALING	0.4531	0.259552
ASTON_MAJOR_DEPRESSIVE_DISORDER_DN	0.498354	0.208771
ASTON_MAJOR_DEPRESSIVE_DISORDER_UP	0.465557	0.245012
AUNG_GASTRIC_CANCER	0.610857	0.107672
AZARE_NEOPLASTIC_TRANSFORMATION_BY_STAT3_UP	-0.319281	0.440789
AZARE_STAT3_TARGETS	0.218698	0.602829
BACOLOD_RESISTANCE_TO_ALKYLATING_AGENTS_DN	0.516855	0.189656
BACOLOD_RESISTANCE_TO_ALKYLATING_AGENTS_UP	0.415017	0.306579
BAE_BRCA1_TARGETS_DN	0.705341	0.050657
BAE_BRCA1_TARGETS_UP	0.179139	0.671231
BAELDE_DIABETIC_NEPHROPATHY_DN	0.416271	0.30497
BAELDE_DIABETIC_NEPHROPATHY_UP	0.443879	0.270586
BAKKER_FOXO3_TARGETS_DN	0.522552	0.183964
BAKKER_FOXO3_TARGETS_UP	0.725534	0.0416338
BALDWIN_PRKCI_TARGETS_UP	0.193232	0.646608
BANDRES_RESPONSE_TO_CARMUSTIN_MGMT_24HR_DN	-0.380179	0.352872
BANDRES_RESPONSE_TO_CARMUSTIN_MGMT_48HR_DN	0.268539	0.520172
BANDRES_RESPONSE_TO_CARMUSTIN_MGMT_48HR_UP	0.273444	0.512277
BANDRES_RESPONSE_TO_CARMUSTIN_WITHOUT_MGMT_48HR_DN	0.77689	0.0233264
BANDRES_RESPONSE_TO_CARMUSTIN_WITHOUT_MGMT_48HR_UP	0.0175367	0.967125
BARIS_THYROID_CANCER_DN	0.127561	0.763404
BARIS_THYROID_CANCER_UP	0.187655	0.656319
BARRIER_CANCER_RELAPSE_NORMAL_SAMPLE_DN	0.585448	0.127321
BARRIER_CANCER_RELAPSE_NORMAL_SAMPLE_UP	0.774756	0.0239606
BARRIER_COLON_CANCER_RECURRENCE_DN	0.207261	0.622371
BARRIER_COLON_CANCER_RECURRENCE_UP	0.243386	0.561353
BASAKI_YBX1_TARGETS_DN	0.470615	0.239229
BASAKI_YBX1_TARGETS_UP	0.694451	0.0559711
BASSO_B_LYMPHOCYTE_NETWORK	0.412848	0.309371
BASSO_CD40_SIGNALING_DN	0.307596	0.458604
BASSO_CD40_SIGNALING_UP	0.44264	0.272086
BASSO_HAIRY_CELL_LEUKEMIA_UP	-0.60449	0.11242
BAUS_TFF2_TARGETS_UP	0.311818	0.452134
BECKER_TAMOXIFEN_RESISTANCE_DN	-0.331007	0.423205
BECKER_TAMOXIFEN_RESISTANCE_UP	-0.841148	0.00886513
BEGUM_TARGETS_OF_PAX3_FOXO1_FUSION_DN	0.155942	0.712315
BEGUM_TARGETS_OF_PAX3_FOXO1_FUSION_UP	-0.302726	0.466114
BEIER_GLIOMA_STEM_CELL_DN	-0.220537	0.599704
BEIER_GLIOMA_STEM_CELL_UP	-0.576475	0.134705
BENITEZ_GBM_PROTEASOME_INHIBITION_RESPONSE	0.651625	0.0800078
BENNETT_SYSTEMIC_LUPUS_ERYTHEMATOSUS	-0.744761	0.0340185
BENPORATH_EED_TARGETS	0.0173195	0.967532
BENPORATH_ES_1	0.701865	0.0523189
BENPORATH_ES_2	0.242476	0.562863
BENPORATH_ES_CORE_NINE_CORRELATED	0.54909	0.158677
BENPORATH_ES_WITH_H3K27ME3	-0.110499	0.794495
BENPORATH_MYC_TARGETS_WITH_EBOX	0.530265	0.176407
BENPORATH_NOS_TARGETS	0.549609	0.158202
BENPORATH_OCT4_TARGETS	0.444563	0.269759
BENPORATH_PRC2_TARGETS	-0.165629	0.695078
BENPORATH_PROLIFERATION	-0.272977	0.513026
BENPORATH_SUZ12_TARGETS	-0.069737	0.869666
BERENJENO_ROCK_SIGNALING_NOT_VIA_RHOA_DN	0.855769	0.00671295
BERENJENO_TRANSFORMED_BY_RHOA_DN	0.230503	0.582871
BERENJENO_TRANSFORMED_BY_RHOA_FOREVER_DN	-0.162296	0.700996
BERENJENO_TRANSFORMED_BY_RHOA_REVERSIBLY_DN	-0.338097	0.412722
BERNARD_PPAPDC1B_TARGETS_DN	0.0871736	0.837376
BERNARD_PPAPDC1B_TARGETS_UP	0.67919	0.0639574
BERTUCCI_INVASIVE_CARCINOMA_DUCTAL_VS_LOBULAR_DN	0.112606	0.790642
BERTUCCI_INVASIVE_CARCINOMA_DUCTAL_VS_LOBULAR_UP	-0.355515	0.387447
BERTUCCI_MEDULLARY_VS_DUCTAL_BREAST_CANCER_DN	0.00558206	0.989534
BERTUCCI_MEDULLARY_VS_DUCTAL_BREAST_CANCER_UP	0.291044	0.484326
BHAT_ESR1_TARGETS_NOT_VIA_AKT1_DN	0.474999	0.234274
BHAT_ESR1_TARGETS_NOT_VIA_AKT1_UP	-0.576353	0.134807
BHAT_ESR1_TARGETS_VIA_AKT1_DN	-0.395591	0.332018
BHAT_ESR1_TARGETS_VIA_AKT1_UP	0.392918	0.335592
BHATI_G2M_ARREST_BY_2METHOXYESTRADIOL_DN	0.521245	0.185262
BHATI_G2M_ARREST_BY_2METHOXYESTRADIOL_UP	-0.210277	0.617198
BHATTACHARYA_EMBRYONIC_STEM_CELL	0.376829	0.357484
BIDUS_METASTASIS_DN	0.52362	0.182908
BIDUS_METASTASIS_UP	0.534599	0.172235
BILANGES_RAPAMYCIN_SENSITIVE_GENES	0.284882	0.494043
BILANGES_RAPAMYCIN_SENSITIVE_VIA_TSC1_AND_TSC2	0.296706	0.475465
BILANGES_SERUM_AND_RAPAMYCIN_SENSITIVE_GENES	0.359505	0.381756
BILANGES_SERUM_RESPONSE_TRANSLATION	0.396432	0.330896
BILANGES_SERUM_SENSITIVE_GENES	0.360776	0.379951
BILANGES_SERUM_SENSITIVE_VIA_TSC2	0.444335	0.270035
BILBAN_B_CLL_LPL_DN	0.588038	0.125233
BILBAN_B_CLL_LPL_UP	0.880864	0.00385866
BILD_CTNNB1_ONCOGENIC_SIGNATURE	0.35557	0.387369
BILD_E2F3_ONCOGENIC_SIGNATURE	-0.0131032	0.975434
BILD_HRAS_ONCOGENIC_SIGNATURE	0.499898	0.207139
BILD_MYC_ONCOGENIC_SIGNATURE	0.410798	0.312023
BILD_SRC_ONCOGENIC_SIGNATURE	0.373715	0.361794
BIOCARTA_41BB_PATHWAY	0.407925	0.315755
BIOCARTA_AGR_PATHWAY	0.0629925	0.882201
BIOCARTA_AKT_PATHWAY	0.0910875	0.830153
BIOCARTA_ALK_PATHWAY	0.57991	0.131851
BIOCARTA_ARAP_PATHWAY	0.581188	0.130797
BIOCARTA_ARENRF2_PATHWAY	0.762278	0.0278821
BIOCARTA_ARF_PATHWAY	0.109504	0.796316
BIOCARTA_AT1R_PATHWAY	0.815301	0.0136506
BIOCARTA_ATM_PATHWAY	0.276979	0.506615
BIOCARTA_ATRBRCA_PATHWAY	-0.492236	0.215305
BIOCARTA_BAD_PATHWAY	0.495842	0.211441
BIOCARTA_BCELLSURVIVAL_PATHWAY	-0.000890908	0.99833
BIOCARTA_BCR_PATHWAY	0.917797	0.00130445
BIOCARTA_BIOPEPTIDES_PATHWAY	0.551334	0.156631
BIOCARTA_CALCINEURIN_PATHWAY	0.696187	0.055103
BIOCARTA_CARM_ER_PATHWAY	0.254644	0.542782
BIOCARTA_CASPASE_PATHWAY	-0.224453	0.593071
BIOCARTA_CCR3_PATHWAY	0.523717	0.182812
BIOCARTA_CCR5_PATHWAY	0.904013	0.00205484
BIOCARTA_CD40_PATHWAY	0.6469	0.0829726
BIOCARTA_CDMAC_PATHWAY	0.646959	0.0829353
BIOCARTA_CELLCYCLE_PATHWAY	0.0631693	0.881872
BIOCARTA_CERAMIDE_PATHWAY	0.329185	0.425917
BIOCARTA_CHEMICAL_PATHWAY	0.389901	0.339649
BIOCARTA_COMP_PATHWAY	-0.39222	0.336528
BIOCARTA_CREB_PATHWAY	0.639515	0.0877321
BIOCARTA_CSK_PATHWAY	0.123043	0.771613
BIOCARTA_CTCF_PATHWAY	0.331834	0.421977
BIOCARTA_CXCR4_PATHWAY	0.543853	0.163507
BIOCARTA_CYTOKINE_PATHWAY	0.842455	0.00865708
BIOCARTA_DEATH_PATHWAY	0.231234	0.581643
BIOCARTA_ECM_PATHWAY	0.141096	0.738936
BIOCARTA_EDG1_PATHWAY	0.608824	0.109175
BIOCARTA_EFP_PATHWAY	-0.43734	0.278548
BIOCARTA_EGF_PATHWAY	0.623665	0.0984698
BIOCARTA_EIF_PATHWAY	0.479247	0.229522
BIOCARTA_EIF4_PATHWAY	0.577093	0.134189
BIOCARTA_EPO_PATHWAY	0.784773	0.0210746
BIOCARTA_ERAD_PATHWAY	0.257223	0.538557
BIOCARTA_ERK_PATHWAY	0.314997	0.447286
BIOCARTA_ERK5_PATHWAY	0.599963	0.115869
BIOCARTA_ETS_PATHWAY	0.636779	0.0895347
BIOCARTA_FAS_PATHWAY	0.509487	0.197152
BIOCARTA_FCER1_PATHWAY	0.789178	0.0198777
BIOCARTA_FMLP_PATHWAY	0.690218	0.0581228
BIOCARTA_G1_PATHWAY	0.665921	0.07142
BIOCARTA_G2_PATHWAY	-0.132998	0.753554
BIOCARTA_GCR_PATHWAY	-0.005301	0.990061
BIOCARTA_GH_PATHWAY	0.6844	0.0611595
BIOCARTA_GLEEVEC_PATHWAY	0.467383	0.242916
BIOCARTA_GPCR_PATHWAY	0.738305	0.0364713
BIOCARTA_GRANULOCYTES_PATHWAY	0.281895	0.498781
BIOCARTA_GSK3_PATHWAY	0.0333003	0.937608
BIOCARTA_HCMV_PATHWAY	0.391307	0.337756
BIOCARTA_HDAC_PATHWAY	0.574252	0.13657
BIOCARTA_HER2_PATHWAY	0.213899	0.611004
BIOCARTA_HIVNEF_PATHWAY	0.185749	0.659648
BIOCARTA_HSP27_PATHWAY	-0.223635	0.594455
BIOCARTA_IGF1_PATHWAY	0.707461	0.0496596
BIOCARTA_IGF1MTOR_PATHWAY	0.047514	0.911045
BIOCARTA_IGF1R_PATHWAY	0.426492	0.292007
BIOCARTA_IL10_PATHWAY	-0.417685	0.303161
BIOCARTA_IL12_PATHWAY	0.303414	0.465049
BIOCARTA_IL1R_PATHWAY	0.462925	0.248049
BIOCARTA_IL2_PATHWAY	0.631782	0.0928814
BIOCARTA_IL2RB_PATHWAY	0.601218	0.114907
BIOCARTA_IL6_PATHWAY	0.631768	0.0928909
BIOCARTA_IL7_PATHWAY	0.0272086	0.949009
BIOCARTA_INFLAM_PATHWAY	0.275099	0.509622
BIOCARTA_INSULIN_PATHWAY	0.717148	0.0452514
BIOCARTA_INTEGRIN_PATHWAY	0.544588	0.162824
BIOCARTA_KERATINOCYTE_PATHWAY	0.831703	0.0104636
BIOCARTA_LAIR_PATHWAY	-0.109491	0.796339
BIOCARTA_MAL_PATHWAY	0.335541	0.416487
BIOCARTA_MAPK_PATHWAY	0.71444	0.0464591
BIOCARTA_MCM_PATHWAY	-0.353882	0.389787
BIOCARTA_MEF2D_PATHWAY	0.773596	0.0243095
BIOCARTA_MET_PATHWAY	0.566196	0.143449
BIOCARTA_MHC_PATHWAY	-0.375617	0.359158
BIOCARTA_MITOCHONDRIA_PATHWAY	0.244168	0.560056
BIOCARTA_MPR_PATHWAY	0.676543	0.0654073
BIOCARTA_MTA3_PATHWAY	0.532386	0.174358
BIOCARTA_MTOR_PATHWAY	0.254094	0.543684
BIOCARTA_NDKDYNAMIN_PATHWAY	0.622337	0.0994024
BIOCARTA_NFAT_PATHWAY	0.647544	0.0825644
BIOCARTA_NFKB_PATHWAY	0.231658	0.580932
BIOCARTA_NGF_PATHWAY	0.679498	0.0637898
BIOCARTA_NKCELLS_PATHWAY	-0.396757	0.330464
BIOCARTA_NKT_PATHWAY	0.631071	0.0933637
BIOCARTA_NO1_PATHWAY	0.230342	0.583142
BIOCARTA_NTHI_PATHWAY	0.807476	0.0153633
BIOCARTA_P38MAPK_PATHWAY	0.515838	0.190681
BIOCARTA_P53_PATHWAY	0.0258389	0.951574
BIOCARTA_P53HYPOXIA_PATHWAY	0.174761	0.678933
BIOCARTA_PAR1_PATHWAY	0.596634	0.118441
BIOCARTA_PDGF_PATHWAY	0.636689	0.0895942
BIOCARTA_PML_PATHWAY	0.104744	0.805036
BIOCARTA_PPARA_PATHWAY	0.568909	0.141112
BIOCARTA_PRC2_PATHWAY	0.586228	0.12669
BIOCARTA_PROTEASOME_PATHWAY	0.317502	0.443482
BIOCARTA_PTDINS_PATHWAY	0.250536	0.549531
BIOCARTA_PTEN_PATHWAY	-0.11091	0.793743
BIOCARTA_PYK2_PATHWAY	0.757295	0.0295515
BIOCARTA_RAC1_PATHWAY	-0.46208	0.249029
BIOCARTA_RACCYCD_PATHWAY	0.507232	0.199478
BIOCARTA_RAS_PATHWAY	-0.0899864	0.832184
BIOCARTA_RELA_PATHWAY	-0.0758146	0.858391
BIOCARTA_RHO_PATHWAY	0.437461	0.2784
BIOCARTA_SODD_PATHWAY	-0.105739	0.803212
BIOCARTA_STATHMIN_PATHWAY	0.26553	0.525039
BIOCARTA_STRESS_PATHWAY	0.464123	0.246664
BIOCARTA_TCR_PATHWAY	0.643433	0.0851876
BIOCARTA_TEL_PATHWAY	0.508435	0.198235
BIOCARTA_TFF_PATHWAY	-0.0268754	0.949633
BIOCARTA_TGFB_PATHWAY	0.715224	0.0461073
BIOCARTA_TH1TH2_PATHWAY	-0.0643394	0.879696
BIOCARTA_TID_PATHWAY	0.0475315	0.911012
BIOCARTA_TNFR1_PATHWAY	0.233255	0.578252
BIOCARTA_TNFR2_PATHWAY	0.614589	0.104942
BIOCARTA_TOB1_PATHWAY	0.294187	0.4794
BIOCARTA_TOLL_PATHWAY	0.50914	0.197509
BIOCARTA_TPO_PATHWAY	0.611215	0.107408
BIOCARTA_VDR_PATHWAY	0.526511	0.180064
BIOCARTA_VEGF_PATHWAY	0.48854	0.219302
BIOCARTA_VIP_PATHWAY	0.568725	0.14127
BIOCARTA_WNT_PATHWAY	0.698538	0.0539398
BLALOCK_ALZHEIMERS_DISEASE_INCIPIENT_DN	0.406245	0.317947
BLALOCK_ALZHEIMERS_DISEASE_INCIPIENT_UP	0.468754	0.241349
BLANCO_MELO_BETA_INTERFERON_TREATED_BRONCHIAL_EPITHELIAL_CELLS_DN	-0.222923	0.59566
BLANCO_MELO_BETA_INTERFERON_TREATED_BRONCHIAL_EPITHELIAL_CELLS_UP	0.444515	0.269818
BLANCO_MELO_BRONCHIAL_EPITHELIAL_CELLS_INFLUENZA_A_DEL_NS1_INFECTION_DN	-0.313954	0.448874
BLANCO_MELO_BRONCHIAL_EPITHELIAL_CELLS_INFLUENZA_A_INFECTION_DN	-0.171826	0.684112
BLANCO_MELO_BRONCHIAL_EPITHELIAL_CELLS_INFLUENZA_A_INFECTION_UP	0.0984615	0.816574
BLANCO_MELO_COVID19_BRONCHIAL_EPITHELIAL_CELLS_SARS_COV_2_INFECTION_DN	0.441281	0.273735
BLANCO_MELO_COVID19_BRONCHIAL_EPITHELIAL_CELLS_SARS_COV_2_INFECTION_UP	-0.395182	0.332563
BLANCO_MELO_COVID19_SARS_COV_2_INFECTION_A594_ACE2_EXPRESSING_CELLS_DN	0.0817296	0.847438
BLANCO_MELO_COVID19_SARS_COV_2_INFECTION_A594_ACE2_EXPRESSING_CELLS_RUXOLITINIB_DN	-0.319394	0.440617
BLANCO_MELO_COVID19_SARS_COV_2_INFECTION_A594_ACE2_EXPRESSING_CELLS_RUXOLITINIB_UP	0.724519	0.0420617
BLANCO_MELO_COVID19_SARS_COV_2_INFECTION_A594_ACE2_EXPRESSING_CELLS_UP	0.687497	0.0595319
BLANCO_MELO_COVID19_SARS_COV_2_INFECTION_A594_CELLS_DN	-0.309071	0.45634
BLANCO_MELO_COVID19_SARS_COV_2_INFECTION_A594_CELLS_UP	0.652934	0.0791975
BLANCO_MELO_COVID19_SARS_COV_2_INFECTION_CALU3_CELLS_UP	0.218323	0.603466
BLANCO_MELO_COVID19_SARS_COV_2_LOW_MOI_INFECTION_A594_ACE2_EXPRESSING_CELLS_UP	0.710932	0.0480514
BLANCO_MELO_COVID19_SARS_COV_2_POS_PATIENT_LUNG_TISSUE_DN	0.560695	0.148255
BLANCO_MELO_COVID19_SARS_COV_2_POS_PATIENT_LUNG_TISSUE_UP	-0.459944	0.251512
BLANCO_MELO_HUMAN_PARAINFLUENZA_VIRUS_3_INFECTION_A594_CELLS_DN	-0.365143	0.373779
BLANCO_MELO_HUMAN_PARAINFLUENZA_VIRUS_3_INFECTION_A594_CELLS_UP	-0.160262	0.704614
BLANCO_MELO_INFLUENZA_A_INFECTION_A594_CELLS_DN	0.255312	0.541686
BLANCO_MELO_INFLUENZA_A_INFECTION_A594_CELLS_UP	0.314235	0.448446
BLANCO_MELO_MERS_COV_INFECTION_MCR5_CELLS_DN	-0.328923	0.426309
BLANCO_MELO_MERS_COV_INFECTION_MCR5_CELLS_UP	0.378395	0.355325
BLANCO_MELO_RESPIRATORY_SYNCYTIAL_VIRUS_INFECTION_A594_CELLS_DN	-0.56887	0.141145
BLANCO_MELO_RESPIRATORY_SYNCYTIAL_VIRUS_INFECTION_A594_CELLS_UP	-0.540251	0.166875
BLUM_RESPONSE_TO_SALIRASIB_DN	0.519056	0.187445
BLUM_RESPONSE_TO_SALIRASIB_UP	0.578642	0.132901
BOCHKIS_FOXA2_TARGETS	0.00593754	0.988867
BOGNI_TREATMENT_RELATED_MYELOID_LEUKEMIA_DN	0.342301	0.406558
BOGNI_TREATMENT_RELATED_MYELOID_LEUKEMIA_UP	0.243387	0.561351
BOHN_PRIMARY_IMMUNODEFICIENCY_SYNDROM_DN	0.585083	0.127617
BOHN_PRIMARY_IMMUNODEFICIENCY_SYNDROM_UP	-0.205075	0.626129
BONCI_TARGETS_OF_MIR15A_AND_MIR16_1	0.607705	0.110008
BONOME_OVARIAN_CANCER_POOR_SURVIVAL_DN	0.583591	0.12883
BONOME_OVARIAN_CANCER_POOR_SURVIVAL_UP	0.416546	0.304618
BONOME_OVARIAN_CANCER_SURVIVAL_OPTIMAL_DEBULKING	0.0852826	0.840869
BONOME_OVARIAN_CANCER_SURVIVAL_SUBOPTIMAL_DEBULKING	0.637861	0.0888192
BOQUEST_STEM_CELL_CULTURED_VS_FRESH_UP	0.754121	0.0306465
BOQUEST_STEM_CELL_DN	-0.135463	0.749097
BOQUEST_STEM_CELL_UP	-0.482859	0.225521
BORCZUK_MALIGNANT_MESOTHELIOMA_DN	0.328506	0.426931
BORCZUK_MALIGNANT_MESOTHELIOMA_UP	0.455301	0.256953
BORLAK_LIVER_CANCER_EGF_UP	-0.14113	0.738874
BOSCO_ALLERGEN_INDUCED_TH2_ASSOCIATED_MODULE	0.634957	0.0907468
BOSCO_EPITHELIAL_DIFFERENTIATION_MODULE	-0.417394	0.303532
BOSCO_INTERFERON_INDUCED_ANTIVIRAL_MODULE	-0.0474365	0.91119
BOSCO_TH1_CYTOTOXIC_MODULE	-0.392149	0.336624
BOUDOUKHA_BOUND_BY_IGF2BP2	0.0188695	0.964628
BOWIE_RESPONSE_TO_EXTRACELLULAR_MATRIX	-0.566275	0.143381
BOWIE_RESPONSE_TO_TAMOXIFEN	-0.512336	0.194235
BOYAULT_LIVER_CANCER_SUBCLASS_G1_DN	0.192415	0.648027
BOYAULT_LIVER_CANCER_SUBCLASS_G1_UP	0.398042	0.328755
BOYAULT_LIVER_CANCER_SUBCLASS_G12_UP	0.311334	0.452873
BOYAULT_LIVER_CANCER_SUBCLASS_G123_DN	0.413461	0.308581
BOYAULT_LIVER_CANCER_SUBCLASS_G123_UP	-0.0108248	0.979705
BOYAULT_LIVER_CANCER_SUBCLASS_G2	-0.452405	0.260377
BOYAULT_LIVER_CANCER_SUBCLASS_G23_UP	0.728456	0.0404159
BOYAULT_LIVER_CANCER_SUBCLASS_G3_DN	0.428311	0.289728
BOYAULT_LIVER_CANCER_SUBCLASS_G3_UP	0.360735	0.38001
BOYAULT_LIVER_CANCER_SUBCLASS_G5_DN	-0.0487021	0.908828
BOYAULT_LIVER_CANCER_SUBCLASS_G56_DN	-0.207742	0.621545
BOYAULT_LIVER_CANCER_SUBCLASS_G6_DN	0.244862	0.558905
BOYAULT_LIVER_CANCER_SUBCLASS_G6_UP	0.590526	0.123245
BOYLAN_MULTIPLE_MYELOMA_C_CLUSTER_DN	0.694224	0.0560853
BOYLAN_MULTIPLE_MYELOMA_C_CLUSTER_UP	0.271728	0.515033
BOYLAN_MULTIPLE_MYELOMA_C_D_DN	-0.177249	0.674553
BOYLAN_MULTIPLE_MYELOMA_C_D_UP	0.66355	0.0728045
BOYLAN_MULTIPLE_MYELOMA_C_DN	0.0180709	0.966124
BOYLAN_MULTIPLE_MYELOMA_C_UP	0.161564	0.702298
BOYLAN_MULTIPLE_MYELOMA_D_CLUSTER_DN	-0.00394674	0.9926
BOYLAN_MULTIPLE_MYELOMA_D_CLUSTER_UP	-0.371851	0.364385
BOYLAN_MULTIPLE_MYELOMA_D_DN	-0.682229	0.0623164
BOYLAN_MULTIPLE_MYELOMA_D_UP	0.196515	0.640911
BOYLAN_MULTIPLE_MYELOMA_PCA1_UP	-0.405961	0.318318
BOYLAN_MULTIPLE_MYELOMA_PCA3_DN	-0.192754	0.647438
BOYLAN_MULTIPLE_MYELOMA_PCA3_UP	0.350475	0.394689
BRACHAT_RESPONSE_TO_CAMPTOTHECIN_DN	0.364454	0.374748
BRACHAT_RESPONSE_TO_CAMPTOTHECIN_UP	0.347163	0.39948
BRACHAT_RESPONSE_TO_CISPLATIN	0.355478	0.3875
BRACHAT_RESPONSE_TO_METHOTREXATE_DN	-0.156246	0.711772
BRACHAT_RESPONSE_TO_METHOTREXATE_UP	0.238414	0.569625
BREDEMEYER_RAG_SIGNALING_NOT_VIA_ATM_DN	0.539982	0.167128
BREDEMEYER_RAG_SIGNALING_NOT_VIA_ATM_UP	0.179452	0.670682
BREDEMEYER_RAG_SIGNALING_VIA_ATM_NOT_VIA_NFKB_DN	0.645283	0.0840016
BREDEMEYER_RAG_SIGNALING_VIA_ATM_NOT_VIA_NFKB_UP	-0.209505	0.618522
BRIDEAU_IMPRINTED_GENES	0.419253	0.301159
BROCKE_APOPTOSIS_REVERSED_BY_IL6	0.511328	0.195264
BROWN_MYELOID_CELL_DEVELOPMENT_DN	0.38797	0.342257
BROWN_MYELOID_CELL_DEVELOPMENT_UP	0.205757	0.624955
BROWNE_HCMV_INFECTION_10HR_DN	0.13467	0.750531
BROWNE_HCMV_INFECTION_10HR_UP	0.550502	0.157388
BROWNE_HCMV_INFECTION_12HR_DN	0.570227	0.139984
BROWNE_HCMV_INFECTION_12HR_UP	0.547889	0.159778
BROWNE_HCMV_INFECTION_14HR_DN	0.368432	0.369159
BROWNE_HCMV_INFECTION_14HR_UP	0.810097	0.0147754
BROWNE_HCMV_INFECTION_16HR_DN	0.326812	0.429462
BROWNE_HCMV_INFECTION_16HR_UP	0.484242	0.223999
BROWNE_HCMV_INFECTION_18HR_DN	0.276574	0.507262
BROWNE_HCMV_INFECTION_18HR_UP	0.722396	0.0429661
BROWNE_HCMV_INFECTION_1HR_DN	0.315538	0.446463
BROWNE_HCMV_INFECTION_1HR_UP	0.333945	0.418847
BROWNE_HCMV_INFECTION_20HR_DN	-0.0603212	0.887172
BROWNE_HCMV_INFECTION_20HR_UP	0.842471	0.0086546
BROWNE_HCMV_INFECTION_24HR_DN	-0.680881	0.0630411
BROWNE_HCMV_INFECTION_24HR_UP	0.498564	0.208548
BROWNE_HCMV_INFECTION_2HR_DN	0.4557	0.256482
BROWNE_HCMV_INFECTION_2HR_UP	0.638528	0.0883798
BROWNE_HCMV_INFECTION_30MIN_DN	0.477438	0.231539
BROWNE_HCMV_INFECTION_30MIN_UP	0.781246	0.0220644
BROWNE_HCMV_INFECTION_48HR_DN	0.319344	0.440693
BROWNE_HCMV_INFECTION_48HR_UP	0.661078	0.0742655
BROWNE_HCMV_INFECTION_4HR_DN	0.656184	0.077207
BROWNE_HCMV_INFECTION_4HR_UP	0.392853	0.33568
BROWNE_HCMV_INFECTION_6HR_DN	0.345018	0.402595
BROWNE_HCMV_INFECTION_6HR_UP	-0.499808	0.207234
BROWNE_HCMV_INFECTION_8HR_DN	0.0314263	0.941115
BROWNE_HCMV_INFECTION_8HR_UP	0.846851	0.00798024
BROWNE_INTERFERON_RESPONSIVE_GENES	-0.105694	0.803294
BRUECKNER_TARGETS_OF_MIRLET7A3_DN	0.449373	0.263985
BRUECKNER_TARGETS_OF_MIRLET7A3_UP	0.507689	0.199005
BRUINS_UVC_RESPONSE_EARLY_LATE	0.453989	0.258501
BRUINS_UVC_RESPONSE_MIDDLE	0.390626	0.338672
BRUINS_UVC_RESPONSE_VIA_TP53_GROUP_B	-0.274974	0.509823
BRUINS_UVC_RESPONSE_VIA_TP53_GROUP_C	0.666116	0.0713066
BRUINS_UVC_RESPONSE_VIA_TP53_GROUP_D	0.347751	0.398627
BRUNO_HEMATOPOIESIS	-0.264129	0.52731
BUCKANOVICH_T_LYMPHOCYTE_HOMING_ON_TUMOR_UP	0.725351	0.0417106
BUFFA_HYPOXIA_METAGENE	0.306693	0.459993
BURTON_ADIPOGENESIS_1	0.643426	0.0851921
BURTON_ADIPOGENESIS_10	0.303189	0.465397
BURTON_ADIPOGENESIS_11	0.319798	0.440007
BURTON_ADIPOGENESIS_12	0.422806	0.296651
BURTON_ADIPOGENESIS_2	0.114685	0.786844
BURTON_ADIPOGENESIS_3	-0.0477245	0.910652
BURTON_ADIPOGENESIS_4	0.332207	0.421423
BURTON_ADIPOGENESIS_5	0.144461	0.73288
BURTON_ADIPOGENESIS_6	0.0612147	0.885509
BURTON_ADIPOGENESIS_7	-0.751713	0.0314934
BURTON_ADIPOGENESIS_8	0.413647	0.308342
BURTON_ADIPOGENESIS_9	0.33059	0.423825
BURTON_ADIPOGENESIS_PEAK_AT_0HR	0.276527	0.507336
BURTON_ADIPOGENESIS_PEAK_AT_16HR	0.212442	0.613493
BURTON_ADIPOGENESIS_PEAK_AT_24HR	-0.320833	0.438444
BURTON_ADIPOGENESIS_PEAK_AT_2HR	0.78668	0.020551
BURTON_ADIPOGENESIS_PEAK_AT_8HR	0.466136	0.244346
BYSTROEM_CORRELATED_WITH_IL5_DN	0.499946	0.207088
BYSTROEM_CORRELATED_WITH_IL5_UP	0.262598	0.529795
BYSTRYKH_HEMATOPOIESIS_STEM_CELL_AND_BRAIN_QTL_CIS	0.281927	0.49873
BYSTRYKH_HEMATOPOIESIS_STEM_CELL_AND_BRAIN_QTL_TRANS	0.535977	0.17092
BYSTRYKH_HEMATOPOIESIS_STEM_CELL_QTL_CIS	0.368608	0.368913
CADWELL_ATG16L1_TARGETS_DN	-0.0318041	0.940408
CADWELL_ATG16L1_TARGETS_UP	-0.432047	0.285076
CAFFAREL_RESPONSE_TO_THC_24HR_5_DN	0.700423	0.0530178
CAFFAREL_RESPONSE_TO_THC_24HR_5_UP	0.346946	0.399794
CAFFAREL_RESPONSE_TO_THC_8HR_5_DN	0.520017	0.186485
CAFFAREL_RESPONSE_TO_THC_DN	0.45233	0.260465
CAFFAREL_RESPONSE_TO_THC_UP	0.704376	0.0511152
CAIRO_HEPATOBLASTOMA_CLASSES_DN	-0.0475091	0.911054
CAIRO_HEPATOBLASTOMA_DN	-0.753149	0.0309865
CAIRO_HEPATOBLASTOMA_UP	0.343664	0.404568
CAIRO_LIVER_DEVELOPMENT_DN	-0.295704	0.477028
CAIRO_LIVER_DEVELOPMENT_UP	0.590642	0.123153
CAIRO_PML_TARGETS_BOUND_BY_MYC_DN	-0.603491	0.113176
CAIRO_PML_TARGETS_BOUND_BY_MYC_UP	0.31132	0.452895
CAMPS_COLON_CANCER_COPY_NUMBER_DN	-0.366392	0.372021
CAMPS_COLON_CANCER_COPY_NUMBER_UP	0.720811	0.0436488
CARD_MIR302A_TARGETS	0.316744	0.444632
CASORELLI_ACUTE_PROMYELOCYTIC_LEUKEMIA_UP	0.633293	0.091862
CASORELLI_APL_SECONDARY_VS_DE_NOVO_UP	0.286906	0.490843
CASTELLANO_NRAS_TARGETS_UP	-0.436516	0.27956
CAVARD_LIVER_CANCER_MALIGNANT_VS_BENIGN	0.0609733	0.885958
CEBALLOS_TARGETS_OF_TP53_AND_MYC_DN	0.645378	0.0839405
CEBALLOS_TARGETS_OF_TP53_AND_MYC_UP	0.48402	0.224243
CERIBELLI_GENES_INACTIVE_AND_BOUND_BY_NFY	-0.665935	0.0714119
CERVERA_SDHB_TARGETS_1_DN	-0.094399	0.824051
CERVERA_SDHB_TARGETS_1_UP	-0.457722	0.254108
CERVERA_SDHB_TARGETS_2	0.337021	0.414305
CHANDRAN_METASTASIS_DN	-0.123539	0.77071
CHANDRAN_METASTASIS_TOP50_DN	0.676597	0.0653774
CHANDRAN_METASTASIS_TOP50_UP	0.637432	0.0891024
CHANDRAN_METASTASIS_UP	0.423385	0.295919
CHANG_IMMORTALIZED_BY_HPV31_DN	-0.401938	0.323601
CHANG_IMMORTALIZED_BY_HPV31_UP	-0.211441	0.615205
CHANGOLKAR_H2AFY_TARGETS_DN	-0.240441	0.566247
CHANGOLKAR_H2AFY_TARGETS_UP	0.362192	0.377945
CHARAFE_BREAST_CANCER_BASAL_VS_MESENCHYMAL_DN	-0.0305736	0.94271
CHARAFE_BREAST_CANCER_BASAL_VS_MESENCHYMAL_UP	0.395881	0.331631
CHARAFE_BREAST_CANCER_LUMINAL_VS_BASAL_DN	0.295024	0.478091
CHARAFE_BREAST_CANCER_LUMINAL_VS_BASAL_UP	0.502432	0.204474
CHARAFE_BREAST_CANCER_LUMINAL_VS_MESENCHYMAL_DN	-0.0163307	0.969385
CHARAFE_BREAST_CANCER_LUMINAL_VS_MESENCHYMAL_UP	0.409896	0.313192
CHAUHAN_RESPONSE_TO_METHOXYESTRADIOL_DN	0.497593	0.209578
CHAUHAN_RESPONSE_TO_METHOXYESTRADIOL_UP	0.408878	0.314514
CHEBOTAEV_GR_TARGETS_DN	-0.206136	0.624305
CHEBOTAEV_GR_TARGETS_UP	-0.00114001	0.997862
CHEMNITZ_RESPONSE_TO_PROSTAGLANDIN_E2_DN	-0.329489	0.425465
CHEMNITZ_RESPONSE_TO_PROSTAGLANDIN_E2_UP	0.272831	0.51326
CHEN_ETV5_TARGETS_TESTIS	-0.17723	0.674587
CHEN_HOXA5_TARGETS_9HR_DN	0.430014	0.287603
CHEN_HOXA5_TARGETS_9HR_UP	0.676834	0.0652467
CHEN_LIVER_METABOLISM_QTL_CIS	0.460591	0.250759
CHEN_LUNG_CANCER_SURVIVAL	0.0652631	0.877979
CHEN_LVAD_SUPPORT_OF_FAILING_HEART_DN	-0.61909	0.101703
CHEN_LVAD_SUPPORT_OF_FAILING_HEART_UP	0.817357	0.0132214
CHEN_NEUROBLASTOMA_COPY_NUMBER_GAINS	0.354243	0.389269
CHEN_PDGF_TARGETS	0.391822	0.337063
CHENG_IMPRINTED_BY_ESTRADIOL	0.640862	0.0868523
CHENG_RESPONSE_TO_NICKEL_ACETATE	0.405233	0.319271
CHEOK_RESPONSE_TO_HD_MTX_DN	0.497519	0.209657
CHEOK_RESPONSE_TO_HD_MTX_UP	-0.7779	0.0230299
CHEOK_RESPONSE_TO_MERCAPTOPURINE_AND_HD_MTX_DN	0.435345	0.281
CHEOK_RESPONSE_TO_MERCAPTOPURINE_AND_LD_MTX_DN	-0.332162	0.42149
CHEOK_RESPONSE_TO_MERCAPTOPURINE_DN	-0.48261	0.225796
CHESLER_BRAIN_HIGHEST_EXPRESSION	0.414104	0.307753
CHESLER_BRAIN_HIGHEST_GENETIC_VARIANCE	0.581223	0.130769
CHESLER_BRAIN_QTL_CIS	0.517339	0.189169
CHIANG_LIVER_CANCER_SUBCLASS_CTNNB1_DN	-0.843468	0.0084981
CHIANG_LIVER_CANCER_SUBCLASS_CTNNB1_UP	-0.317206	0.443931
CHIANG_LIVER_CANCER_SUBCLASS_INTERFERON_DN	-0.600901	0.115149
CHIANG_LIVER_CANCER_SUBCLASS_INTERFERON_UP	-0.235719	0.574126
CHIANG_LIVER_CANCER_SUBCLASS_POLYSOMY7_DN	-0.570554	0.139705
CHIANG_LIVER_CANCER_SUBCLASS_POLYSOMY7_UP	-0.71197	0.0475768
CHIANG_LIVER_CANCER_SUBCLASS_PROLIFERATION_DN	-0.453934	0.258566
CHIANG_LIVER_CANCER_SUBCLASS_PROLIFERATION_UP	0.0769528	0.856282
CHIANG_LIVER_CANCER_SUBCLASS_UNANNOTATED_DN	0.352619	0.391601
CHIANG_LIVER_CANCER_SUBCLASS_UNANNOTATED_UP	0.016797	0.968512
CHIARADONNA_NEOPLASTIC_TRANSFORMATION_CDC25_DN	0.309335	0.455934
CHIARADONNA_NEOPLASTIC_TRANSFORMATION_CDC25_UP	0.217714	0.604502
CHIARADONNA_NEOPLASTIC_TRANSFORMATION_KRAS_CDC25_DN	0.430432	0.287083
CHIARADONNA_NEOPLASTIC_TRANSFORMATION_KRAS_CDC25_UP	-0.231159	0.581769
CHIARADONNA_NEOPLASTIC_TRANSFORMATION_KRAS_DN	0.724525	0.0420593
CHIARADONNA_NEOPLASTIC_TRANSFORMATION_KRAS_UP	0.379377	0.353975
CHIARETTI_ACUTE_LYMPHOBLASTIC_LEUKEMIA_ZAP70	0.336697	0.414782
CHIARETTI_T_ALL_REFRACTORY_TO_THERAPY	0.0124598	0.97664
CHIARETTI_T_ALL_RELAPSE_PROGNOSIS	0.120473	0.77629
CHIBA_RESPONSE_TO_TSA	0.380374	0.352606
CHIBA_RESPONSE_TO_TSA_DN	0.712745	0.0472243
CHIBA_RESPONSE_TO_TSA_UP	0.677607	0.0648221
CHICAS_RB1_TARGETS_CONFLUENT	-0.2976	0.474071
CHICAS_RB1_TARGETS_GROWING	-0.00907207	0.982991
CHICAS_RB1_TARGETS_LOW_SERUM	0.0899766	0.832202
CHICAS_RB1_TARGETS_SENESCENT	0.533889	0.172915
CHIN_BREAST_CANCER_COPY_NUMBER_UP	-0.350973	0.39397
CHNG_MULTIPLE_MYELOMA_HYPERPLOID_DN	0.562294	0.146849
CHNG_MULTIPLE_MYELOMA_HYPERPLOID_UP	0.240262	0.566545
CHO_NR4A1_TARGETS	0.749067	0.0324405
CHOI_ATL_CHRONIC_VS_ACUTE_DN	0.496723	0.210502
CHOI_ATL_STAGE_PREDICTOR	-0.138765	0.743136
CHOW_RASSF1_TARGETS_DN	0.426402	0.29212
CHOW_RASSF1_TARGETS_UP	0.647013	0.0829006
CHUANG_OXIDATIVE_STRESS_RESPONSE_UP	0.274456	0.510653
CHUNG_BLISTER_CYTOTOXICITY_DN	0.559303	0.149484
CHUNG_BLISTER_CYTOTOXICITY_UP	0.401068	0.324748
CHYLA_CBFA2T3_TARGETS_DN	-0.869642	0.00501063
CHYLA_CBFA2T3_TARGETS_UP	-0.0602091	0.887381
COATES_MACROPHAGE_M1_VS_M2_DN	-0.175127	0.678288
COATES_MACROPHAGE_M1_VS_M2_UP	0.742434	0.0348907
COLDREN_GEFITINIB_RESISTANCE_DN	-0.436073	0.280104
COLDREN_GEFITINIB_RESISTANCE_UP	0.330894	0.423373
COLIN_PILOCYTIC_ASTROCYTOMA_VS_GLIOBLASTOMA_DN	0.376361	0.358129
COLIN_PILOCYTIC_ASTROCYTOMA_VS_GLIOBLASTOMA_UP	0.0480499	0.910045
COLINA_TARGETS_OF_4EBP1_AND_4EBP2	-0.070028	0.869126
COLLER_MYC_TARGETS_UP	0.345879	0.401344
COLLIS_PRKDC_REGULATORS	0.661356	0.0740999
COLLIS_PRKDC_SUBSTRATES	0.557671	0.150933
CONCANNON_APOPTOSIS_BY_EPOXOMICIN_DN	-0.54135	0.165844
CONCANNON_APOPTOSIS_BY_EPOXOMICIN_UP	0.607177	0.110402
CONRAD_STEM_CELL	-0.0444805	0.916709
CORONEL_RFX7_DIRECT_TARGETS_UP	0.344177	0.403821
CORRE_MULTIPLE_MYELOMA_DN	0.408831	0.314576
CORRE_MULTIPLE_MYELOMA_UP	-0.423797	0.295399
COULOUARN_TEMPORAL_TGFB1_SIGNATURE_DN	0.393839	0.334359
COULOUARN_TEMPORAL_TGFB1_SIGNATURE_UP	0.135345	0.74931
COWLING_MYCN_TARGETS	0.0214477	0.959798
CREIGHTON_AKT1_SIGNALING_VIA_MTOR_DN	0.506317	0.200425
CREIGHTON_AKT1_SIGNALING_VIA_MTOR_UP	0.324165	0.433429
CREIGHTON_ENDOCRINE_THERAPY_RESISTANCE_1	0.380432	0.352527
CREIGHTON_ENDOCRINE_THERAPY_RESISTANCE_2	-0.411194	0.311509
CREIGHTON_ENDOCRINE_THERAPY_RESISTANCE_4	0.234536	0.576105
CREIGHTON_ENDOCRINE_THERAPY_RESISTANCE_5	0.479601	0.229128
CROMER_METASTASIS_DN	0.0545242	0.89797
CROMER_METASTASIS_UP	0.591295	0.122634
CROMER_TUMORIGENESIS_DN	-0.209358	0.618774
CROMER_TUMORIGENESIS_UP	-0.361057	0.379552
CROONQUIST_IL6_DEPRIVATION_DN	-0.278386	0.504367
CROONQUIST_NRAS_SIGNALING_DN	-0.589942	0.123711
CROONQUIST_NRAS_SIGNALING_UP	-0.034995	0.934438
CROONQUIST_NRAS_VS_STROMAL_STIMULATION_DN	0.352478	0.391804
CROONQUIST_NRAS_VS_STROMAL_STIMULATION_UP	0.342926	0.405644
CROONQUIST_STROMAL_STIMULATION_UP	0.373238	0.362456
CUI_GLUCOSE_DEPRIVATION	0.409041	0.314302
CUI_TCF21_TARGETS_2_UP	-0.118333	0.780188
CUI_TCF21_TARGETS_DN	-0.331421	0.42259
CUI_TCF21_TARGETS_UP	-0.564066	0.1453
DACOSTA_ERCC3_ALLELE_XPCS_VS_TTD_DN	0.639371	0.0878266
DACOSTA_UV_RESPONSE_VIA_ERCC3_COMMON_DN	0.569609	0.140512
DACOSTA_UV_RESPONSE_VIA_ERCC3_COMMON_UP	0.894312	0.00272235
DACOSTA_UV_RESPONSE_VIA_ERCC3_TTD_DN	0.734623	0.037917
DACOSTA_UV_RESPONSE_VIA_ERCC3_TTD_UP	0.484645	0.223556
DACOSTA_UV_RESPONSE_VIA_ERCC3_UP	0.6302	0.0939563
DACOSTA_UV_RESPONSE_VIA_ERCC3_XPCS_DN	0.630484	0.0937629
DACOSTA_UV_RESPONSE_VIA_ERCC3_XPCS_UP	0.763931	0.0273411
DAIRKEE_CANCER_PRONE_RESPONSE_BPA	0.154664	0.714597
DAIRKEE_CANCER_PRONE_RESPONSE_BPA_E2	0.447263	0.266511
DAIRKEE_CANCER_PRONE_RESPONSE_E2	0.218304	0.603498
DALESSIO_TSA_RESPONSE	0.193753	0.645703
DANG_MYC_TARGETS_DN	0.203874	0.628197
DANG_MYC_TARGETS_UP	0.370347	0.366482
DANG_REGULATED_BY_MYC_DN	0.387088	0.343451
DANG_REGULATED_BY_MYC_UP	0.315002	0.447278
DARWICHE_PAPILLOMA_PROGRESSION_RISK	0.509762	0.19687
DARWICHE_PAPILLOMA_RISK_HIGH_DN	0.342586	0.406141
DARWICHE_PAPILLOMA_RISK_HIGH_UP	0.0473437	0.911363
DARWICHE_PAPILLOMA_RISK_LOW_DN	0.411639	0.310933
DARWICHE_PAPILLOMA_RISK_LOW_UP	-0.0901595	0.831865
DARWICHE_SKIN_TUMOR_PROMOTER_DN	0.228593	0.586085
DARWICHE_SKIN_TUMOR_PROMOTER_UP	0.225933	0.590571
DARWICHE_SQUAMOUS_CELL_CARCINOMA_DN	0.332527	0.420948
DARWICHE_SQUAMOUS_CELL_CARCINOMA_UP	0.0329677	0.93823
DASU_IL6_SIGNALING_SCAR_UP	0.479825	0.228879
DASU_IL6_SIGNALING_UP	0.46303	0.247928
DAUER_STAT3_TARGETS_DN	-0.316084	0.445634
DAUER_STAT3_TARGETS_UP	0.330822	0.423481
DAVICIONI_MOLECULAR_ARMS_VS_ERMS_DN	0.139269	0.742228
DAVICIONI_MOLECULAR_ARMS_VS_ERMS_UP	0.265685	0.524787
DAVICIONI_PAX_FOXO1_SIGNATURE_IN_ARMS_UP	0.0367387	0.931177
DAVICIONI_RHABDOMYOSARCOMA_PAX_FOXO1_FUSION_UP	0.250272	0.549967
DAVICIONI_TARGETS_OF_PAX_FOXO1_FUSIONS_DN	0.123502	0.770778
DAVICIONI_TARGETS_OF_PAX_FOXO1_FUSIONS_UP	0.2038	0.628324
DAVIES_MULTIPLE_MYELOMA_VS_MGUS_DN	0.11946	0.778134
DAWSON_METHYLATED_IN_LYMPHOMA_TCL1	0.113995	0.788104
DAZARD_RESPONSE_TO_UV_NHEK_DN	0.481003	0.227572
DAZARD_RESPONSE_TO_UV_NHEK_UP	0.559853	0.148998
DAZARD_RESPONSE_TO_UV_SCC_DN	0.522296	0.184219
DAZARD_RESPONSE_TO_UV_SCC_UP	0.532922	0.173843
DAZARD_UV_RESPONSE_CLUSTER_G1	0.187621	0.65638
DAZARD_UV_RESPONSE_CLUSTER_G2	0.294938	0.478225
DAZARD_UV_RESPONSE_CLUSTER_G28	0.506985	0.199733
DAZARD_UV_RESPONSE_CLUSTER_G3	0.560061	0.148813
DAZARD_UV_RESPONSE_CLUSTER_G6	0.447588	0.266121
DE_YY1_TARGETS_DN	0.391226	0.337865
DEBIASI_APOPTOSIS_BY_REOVIRUS_INFECTION_DN	0.417891	0.302898
DEBIASI_APOPTOSIS_BY_REOVIRUS_INFECTION_UP	0.572996	0.13763
DEBOSSCHER_NFKB_TARGETS_REPRESSED_BY_GLUCOCORTICOIDS	0.0575347	0.89236
DELACROIX_RAR_BOUND_ES	0.674796	0.0663747
DELACROIX_RAR_TARGETS_UP	0.798903	0.0173879
DELACROIX_RARG_BOUND_MEF	0.654135	0.0784584
DELASERNA_MYOD_TARGETS_DN	-0.549614	0.158198
DELASERNA_MYOD_TARGETS_UP	0.57806	0.133384
DELLA_RESPONSE_TO_TSA_AND_BUTYRATE	-0.00588541	0.988965
DELPUECH_FOXO3_TARGETS_DN	-0.0784304	0.853545
DELPUECH_FOXO3_TARGETS_UP	0.225103	0.591972
DELYS_THYROID_CANCER_DN	0.653202	0.0790325
DELYS_THYROID_CANCER_UP	-0.847244	0.00792145
DEMAGALHAES_AGING_UP	-0.719332	0.0442915
DEN_INTERACT_WITH_LCA5	-0.102556	0.809051
DER_IFN_ALPHA_RESPONSE_UP	-0.218089	0.603864
DER_IFN_BETA_RESPONSE_UP	-0.0270176	0.949367
DER_IFN_GAMMA_RESPONSE_UP	-0.0627586	0.882636
DESERT_PERIPORTAL_HEPATOCELLULAR_CARCINOMA_SUBCLASS_UP	-0.279545	0.502519
DESERT_PERIVENOUS_HEPATOCELLULAR_CARCINOMA_SUBCLASS_UP	0.407313	0.316553
DESERT_STEM_CELL_HEPATOCELLULAR_CARCINOMA_SUBCLASS_UP	0.509378	0.197264
DEURIG_T_CELL_PROLYMPHOCYTIC_LEUKEMIA_DN	0.318774	0.441556
DEURIG_T_CELL_PROLYMPHOCYTIC_LEUKEMIA_UP	-0.145544	0.730935
DIAZ_CHRONIC_MYELOGENOUS_LEUKEMIA_DN	-0.073571	0.862551
DING_LUNG_CANCER_EXPRESSION_BY_COPY_NUMBER	0.545983	0.161533
DING_LUNG_CANCER_MUTATED_FREQUENTLY	0.586368	0.126577
DIRMEIER_LMP1_RESPONSE_EARLY	0.679761	0.063647
DIRMEIER_LMP1_RESPONSE_LATE_DN	0.270442	0.517104
DIRMEIER_LMP1_RESPONSE_LATE_UP	0.727335	0.0408803
DITTMER_PTHLH_TARGETS_DN	0.274075	0.511264
DITTMER_PTHLH_TARGETS_UP	0.251769	0.547502
DOANE_BREAST_CANCER_CLASSES_DN	0.0808466	0.849072
DOANE_BREAST_CANCER_CLASSES_UP	-0.240614	0.56596
DOANE_BREAST_CANCER_ESR1_UP	0.0110892	0.979209
DOANE_RESPONSE_TO_ANDROGEN_DN	0.602447	0.11397
DOANE_RESPONSE_TO_ANDROGEN_UP	-0.582113	0.130038
DORN_ADENOVIRUS_INFECTION_12HR_DN	0.321154	0.437961
DORN_ADENOVIRUS_INFECTION_12HR_UP	0.490023	0.217693
DORN_ADENOVIRUS_INFECTION_24HR_DN	0.26979	0.518154
DORN_ADENOVIRUS_INFECTION_32HR_DN	0.345757	0.40152
DORN_ADENOVIRUS_INFECTION_48HR_DN	0.388781	0.341161
DORSAM_HOXA9_TARGETS_DN	0.687639	0.0594575
DORSAM_HOXA9_TARGETS_UP	0.516067	0.19045
DORSEY_GAB2_TARGETS	0.41633	0.304894
DOUGLAS_BMI1_TARGETS_DN	0.267674	0.52157
DOUGLAS_BMI1_TARGETS_UP	-0.189371	0.653326
DUAN_PRDM5_TARGETS	-0.734298	0.0380464
DUNNE_TARGETS_OF_AML1_MTG8_FUSION_DN	0.0189277	0.964519
DUNNE_TARGETS_OF_AML1_MTG8_FUSION_UP	0.716904	0.0453595
DURAND_STROMA_NS_UP	-0.333366	0.419705
DURAND_STROMA_S_UP	-0.0519074	0.902848
DURCHDEWALD_SKIN_CARCINOGENESIS_DN	0.491909	0.215657
DURCHDEWALD_SKIN_CARCINOGENESIS_UP	0.600489	0.115465
DUTERTRE_ESTRADIOL_RESPONSE_24HR_DN	0.659597	0.0751482
DUTERTRE_ESTRADIOL_RESPONSE_24HR_UP	-0.457182	0.254741
DUTERTRE_ESTRADIOL_RESPONSE_6HR_DN	-0.592035	0.122049
DUTERTRE_ESTRADIOL_RESPONSE_6HR_UP	-0.453614	0.258944
DUTTA_APOPTOSIS_VIA_NFKB	0.62211	0.0995619
EBAUER_MYOGENIC_TARGETS_OF_PAX3_FOXO1_FUSION	-0.167647	0.691502
EBAUER_TARGETS_OF_PAX3_FOXO1_FUSION_DN	0.0123908	0.97677
EBAUER_TARGETS_OF_PAX3_FOXO1_FUSION_UP	0.269372	0.518828
EGUCHI_CELL_CYCLE_RB1_TARGETS	-0.489328	0.218447
EHLERS_ANEUPLOIDY_UP	0.539708	0.167387
EHRLICH_ICF_SYNDROM_DN	-0.0225981	0.957643
EINAV_INTERFERON_SIGNATURE_IN_CANCER	-0.376697	0.357666
ELLWOOD_MYC_TARGETS_DN	0.134334	0.751137
ELLWOOD_MYC_TARGETS_UP	0.430113	0.28748
ELVIDGE_HIF1A_AND_HIF2A_TARGETS_DN	0.153838	0.716072
ELVIDGE_HIF1A_AND_HIF2A_TARGETS_UP	-0.154955	0.714076
ELVIDGE_HIF1A_TARGETS_DN	0.206767	0.62322
ELVIDGE_HIF1A_TARGETS_UP	0.392389	0.336303
ELVIDGE_HYPOXIA_BY_DMOG_DN	0.508205	0.198473
ELVIDGE_HYPOXIA_BY_DMOG_UP	0.364737	0.37435
ELVIDGE_HYPOXIA_DN	0.771095	0.025073
ELVIDGE_HYPOXIA_UP	0.509165	0.197483
ENGELMANN_CANCER_PROGENITORS_DN	0.0997807	0.814149
ENGELMANN_CANCER_PROGENITORS_UP	0.332832	0.420496
ENK_UV_RESPONSE_EPIDERMIS_DN	0.537359	0.169607
ENK_UV_RESPONSE_EPIDERMIS_UP	0.0436188	0.918318
ENK_UV_RESPONSE_KERATINOCYTE_DN	0.474759	0.234543
ENK_UV_RESPONSE_KERATINOCYTE_UP	0.415428	0.306051
EPPERT_CE_HSC_LSC	0.280063	0.501694
EPPERT_HSC_R	0.550244	0.157623
EPPERT_LSC_R	0.575174	0.135795
EPPERT_PROGENITOR	-0.0907519	0.830772
FAELT_B_CLL_WITH_VH_REARRANGEMENTS_DN	0.191613	0.649423
FAELT_B_CLL_WITH_VH_REARRANGEMENTS_UP	0.235253	0.574905
FAELT_B_CLL_WITH_VH3_21_DN	0.217459	0.604936
FAELT_B_CLL_WITH_VH3_21_UP	0.685941	0.0603464
FALVELLA_SMOKERS_WITH_LUNG_CANCER	0.71192	0.0475999
FARDIN_HYPOXIA_11	0.457569	0.254288
FARMER_BREAST_CANCER_APOCRINE_VS_BASAL	-0.197002	0.640068
FARMER_BREAST_CANCER_APOCRINE_VS_LUMINAL	0.456123	0.255985
FARMER_BREAST_CANCER_BASAL_VS_LULMINAL	0.482038	0.226427
FARMER_BREAST_CANCER_CLUSTER_1	-0.352873	0.391236
FARMER_BREAST_CANCER_CLUSTER_2	-0.559021	0.149734
FARMER_BREAST_CANCER_CLUSTER_5	0.38041	0.352557
FERNANDEZ_BOUND_BY_MYC	0.499374	0.207692
FERRANDO_HOX11_NEIGHBORS	-0.382869	0.349191
FERRANDO_LYL1_NEIGHBORS	-0.265813	0.524579
FERRANDO_T_ALL_WITH_MLL_ENL_FUSION_DN	-0.231611	0.58101
FERRANDO_T_ALL_WITH_MLL_ENL_FUSION_UP	0.252363	0.546526
FERRANDO_TAL1_NEIGHBORS	-0.0443038	0.917039
FERRARI_RESPONSE_TO_FENRETINIDE_UP	0.632855	0.0921567
FERREIRA_EWINGS_SARCOMA_UNSTABLE_VS_STABLE_DN	0.429565	0.288163
FERREIRA_EWINGS_SARCOMA_UNSTABLE_VS_STABLE_UP	0.257581	0.537973
FIGUEROA_AML_METHYLATION_CLUSTER_1_DN	-0.473548	0.235908
FIGUEROA_AML_METHYLATION_CLUSTER_1_UP	-0.518578	0.187925
FIGUEROA_AML_METHYLATION_CLUSTER_2_UP	-0.185149	0.660698
FIGUEROA_AML_METHYLATION_CLUSTER_3_DN	0.462362	0.248702
FIGUEROA_AML_METHYLATION_CLUSTER_3_UP	-0.164959	0.696267
FIGUEROA_AML_METHYLATION_CLUSTER_4_UP	0.209869	0.617897
FIGUEROA_AML_METHYLATION_CLUSTER_5_DN	0.0160598	0.969893
FIGUEROA_AML_METHYLATION_CLUSTER_6_UP	0.00548274	0.98972
FIGUEROA_AML_METHYLATION_CLUSTER_7_UP	0.274031	0.511335
FINAK_BREAST_CANCER_SDPP_SIGNATURE	-0.431583	0.285652
FINETTI_BREAST_CANCER_KINOME_GREEN	0.668992	0.0696496
FINETTI_BREAST_CANCERS_KINOME_GRAY	0.449775	0.263505
FIRESTEIN_CTNNB1_PATHWAY	-0.109274	0.796736
FIRESTEIN_PROLIFERATION	0.340222	0.4096
FISCHER_DIRECT_P53_TARGETS_META_ANALYSIS	0.449875	0.263386
FISCHER_G1_S_CELL_CYCLE	0.568903	0.141117
FISCHER_G2_M_CELL_CYCLE	0.338189	0.412586
FLECHNER_BIOPSY_KIDNEY_TRANSPLANT_OK_VS_DONOR_DN	0.560368	0.148543
FLECHNER_BIOPSY_KIDNEY_TRANSPLANT_REJECTED_VS_OK_DN	0.243206	0.561652
FLECHNER_BIOPSY_KIDNEY_TRANSPLANT_REJECTED_VS_OK_UP	-0.333705	0.419202
FLECHNER_PBL_KIDNEY_TRANSPLANT_OK_VS_DONOR_DN	0.703347	0.0516066
FLECHNER_PBL_KIDNEY_TRANSPLANT_OK_VS_DONOR_UP	0.559363	0.149431
FLECHNER_PBL_KIDNEY_TRANSPLANT_REJECTED_VS_OK_DN	0.216232	0.607025
FLECHNER_PBL_KIDNEY_TRANSPLANT_REJECTED_VS_OK_UP	0.436271	0.279861
FLORIO_NEOCORTEX_BASAL_RADIAL_GLIA_DN	-0.271067	0.516098
FLORIO_NEOCORTEX_BASAL_RADIAL_GLIA_UP	0.102669	0.808843
FLOTHO_PEDIATRIC_ALL_THERAPY_RESPONSE_DN	0.299625	0.470921
FLOTHO_PEDIATRIC_ALL_THERAPY_RESPONSE_UP	0.376699	0.357663
FONTAINE_FOLLICULAR_THYROID_ADENOMA_DN	-0.146317	0.729546
FONTAINE_FOLLICULAR_THYROID_ADENOMA_UP	0.448002	0.265624
FONTAINE_PAPILLARY_THYROID_CARCINOMA_DN	0.0963895	0.820386
FONTAINE_PAPILLARY_THYROID_CARCINOMA_UP	-0.120342	0.776527
FONTAINE_THYROID_TUMOR_UNCERTAIN_MALIGNANCY_DN	-0.550835	0.157085
FONTAINE_THYROID_TUMOR_UNCERTAIN_MALIGNANCY_UP	0.572736	0.137851
FOROUTAN_INTEGRATED_TGFB_EMT_DN	-0.615528	0.104261
FOROUTAN_INTEGRATED_TGFB_EMT_UP	0.465076	0.245566
FOROUTAN_PRODRANK_TGFB_EMT_DN	-0.117639	0.781453
FOROUTAN_PRODRANK_TGFB_EMT_UP	0.321986	0.436705
FOROUTAN_TGFB_EMT_DN	-0.384573	0.346868
FOROUTAN_TGFB_EMT_UP	0.313492	0.449579
FORTSCHEGGER_PHF8_TARGETS_UP	0.438165	0.277537
FOSTER_KDM1A_TARGETS_DN	0.556797	0.151712
FOSTER_KDM1A_TARGETS_UP	-0.709417	0.0487494
FOSTER_TOLERANT_MACROPHAGE_DN	0.628397	0.0951896
FOSTER_TOLERANT_MACROPHAGE_UP	0.0389523	0.927038
FOURNIER_ACINAR_DEVELOPMENT_EARLY_UP	0.156957	0.710504
FOURNIER_ACINAR_DEVELOPMENT_LATE_2	0.48313	0.225222
FOURNIER_ACINAR_DEVELOPMENT_LATE_DN	-0.55917	0.149602
FRASOR_RESPONSE_TO_ESTRADIOL_DN	0.0672009	0.874377
FRASOR_RESPONSE_TO_ESTRADIOL_UP	-0.333568	0.419405
FRASOR_RESPONSE_TO_SERM_OR_FULVESTRANT_DN	0.337417	0.413722
FRASOR_RESPONSE_TO_SERM_OR_FULVESTRANT_UP	0.0258034	0.95164
FRASOR_TAMOXIFEN_RESPONSE_UP	0.736683	0.0371041
FRIDMAN_IMMORTALIZATION_DN	0.457185	0.254738
FRIDMAN_SENESCENCE_UP	0.274816	0.510076
FUJII_YBX1_TARGETS_DN	0.718022	0.0448657
FUJII_YBX1_TARGETS_UP	0.0577392	0.891979
FULCHER_INFLAMMATORY_RESPONSE_LECTIN_VS_LPS_DN	0.249189	0.551753
FUNG_IL2_SIGNALING_1	-0.37967	0.353572
FURUKAWA_DUSP6_TARGETS_PCI35_DN	-0.283253	0.496624
FURUKAWA_DUSP6_TARGETS_PCI35_UP	-0.130303	0.758433
GABRIELY_MIR21_TARGETS	0.462627	0.248394
GAJATE_RESPONSE_TO_TRABECTEDIN_DN	0.540187	0.166935
GAJATE_RESPONSE_TO_TRABECTEDIN_UP	0.119961	0.777221
GAL_LEUKEMIC_STEM_CELL_DN	-0.145709	0.730638
GAL_LEUKEMIC_STEM_CELL_UP	0.338	0.412863
GALE_APL_WITH_FLT3_MUTATED_UP	0.76161	0.0281024
GALINDO_IMMUNE_RESPONSE_TO_ENTEROTOXIN	0.923658	0.00104959
GALLUZZI_PERMEABILIZE_MITOCHONDRIA	-0.111896	0.79194
GARCIA_TARGETS_OF_FLI1_AND_DAX1_DN	0.516827	0.189683
GARCIA_TARGETS_OF_FLI1_AND_DAX1_UP	-0.223391	0.594869
GARGALOVIC_RESPONSE_TO_OXIDIZED_PHOSPHOLIPIDS_BLACK_UP	0.929222	0.000840027
GARGALOVIC_RESPONSE_TO_OXIDIZED_PHOSPHOLIPIDS_BLUE_DN	0.327358	0.428645
GARGALOVIC_RESPONSE_TO_OXIDIZED_PHOSPHOLIPIDS_BLUE_UP	0.730748	0.0394758
GARGALOVIC_RESPONSE_TO_OXIDIZED_PHOSPHOLIPIDS_BROWN_UP	0.209643	0.618285
GARGALOVIC_RESPONSE_TO_OXIDIZED_PHOSPHOLIPIDS_CYAN_UP	0.701886	0.0523086
GARGALOVIC_RESPONSE_TO_OXIDIZED_PHOSPHOLIPIDS_GREEN_DN	0.0477401	0.910623
GARGALOVIC_RESPONSE_TO_OXIDIZED_PHOSPHOLIPIDS_GREEN_UP	0.00695801	0.986954
GARGALOVIC_RESPONSE_TO_OXIDIZED_PHOSPHOLIPIDS_GREY_DN	-0.395853	0.331668
GARGALOVIC_RESPONSE_TO_OXIDIZED_PHOSPHOLIPIDS_MAGENTA_UP	0.626847	0.0962567
GARGALOVIC_RESPONSE_TO_OXIDIZED_PHOSPHOLIPIDS_PINK_DN	-0.567085	0.142681
GARGALOVIC_RESPONSE_TO_OXIDIZED_PHOSPHOLIPIDS_RED_DN	-0.148517	0.725598
GARGALOVIC_RESPONSE_TO_OXIDIZED_PHOSPHOLIPIDS_TURQUOISE_DN	-0.190911	0.650644
GARGALOVIC_RESPONSE_TO_OXIDIZED_PHOSPHOLIPIDS_TURQUOISE_UP	0.590313	0.123415
GARGALOVIC_RESPONSE_TO_OXIDIZED_PHOSPHOLIPIDS_YELLOW_DN	0.224767	0.592541
GARGALOVIC_RESPONSE_TO_OXIDIZED_PHOSPHOLIPIDS_YELLOW_UP	0.440891	0.27421
GARY_CD5_TARGETS_DN	0.492453	0.215071
GAURNIER_PSMD4_TARGETS	-0.419629	0.300681
GAUSSMANN_MLL_AF4_FUSION_TARGETS_A_DN	0.0139554	0.973837
GAUSSMANN_MLL_AF4_FUSION_TARGETS_A_UP	0.156019	0.712176
GAUSSMANN_MLL_AF4_FUSION_TARGETS_B_UP	0.582306	0.12988
GAUSSMANN_MLL_AF4_FUSION_TARGETS_C_DN	0.048652	0.908921
GAUSSMANN_MLL_AF4_FUSION_TARGETS_C_UP	0.321658	0.4372
GAUSSMANN_MLL_AF4_FUSION_TARGETS_D_UP	0.179788	0.670091
GAUSSMANN_MLL_AF4_FUSION_TARGETS_E_UP	0.077701	0.854896
GAUSSMANN_MLL_AF4_FUSION_TARGETS_F_DN	-0.0660542	0.876508
GAUSSMANN_MLL_AF4_FUSION_TARGETS_F_UP	0.545424	0.16205
GAUSSMANN_MLL_AF4_FUSION_TARGETS_G_DN	0.141254	0.738651
GAUSSMANN_MLL_AF4_FUSION_TARGETS_G_UP	-0.319625	0.440268
GAVIN_FOXP3_TARGETS_CLUSTER_P2	0.559308	0.14948
GAVIN_FOXP3_TARGETS_CLUSTER_P3	0.0755779	0.85883
GAVIN_FOXP3_TARGETS_CLUSTER_P4	-0.805724	0.0157643
GAVIN_FOXP3_TARGETS_CLUSTER_P6	-0.297342	0.474473
GAVIN_FOXP3_TARGETS_CLUSTER_P7	-0.427455	0.2908
GAVIN_FOXP3_TARGETS_CLUSTER_T4	0.0791688	0.852178
GAVIN_FOXP3_TARGETS_CLUSTER_T7	0.11496	0.786341
GAVIN_PDE3B_TARGETS	-0.296376	0.475979
GAZDA_DIAMOND_BLACKFAN_ANEMIA_ERYTHROID_DN	0.711902	0.047608
GAZDA_DIAMOND_BLACKFAN_ANEMIA_ERYTHROID_UP	0.354467	0.388948
GAZDA_DIAMOND_BLACKFAN_ANEMIA_MYELOID_DN	-0.0718342	0.865773
GAZDA_DIAMOND_BLACKFAN_ANEMIA_MYELOID_UP	0.398778	0.327778
GAZDA_DIAMOND_BLACKFAN_ANEMIA_PROGENITOR_DN	0.462901	0.248077
GAZDA_DIAMOND_BLACKFAN_ANEMIA_PROGENITOR_UP	0.546071	0.161452
GAZIN_EPIGENETIC_SILENCING_BY_KRAS	0.253899	0.544003
GEISS_RESPONSE_TO_DSRNA_UP	0.321538	0.437381
GENTILE_RESPONSE_CLUSTER_D3	0.760299	0.0285378
GENTILE_UV_HIGH_DOSE_DN	0.560552	0.148381
GENTILE_UV_LOW_DOSE_DN	0.231094	0.581879
GENTILE_UV_LOW_DOSE_UP	0.289152	0.487302
GENTILE_UV_RESPONSE_CLUSTER_D1	0.79727	0.0177914
GENTILE_UV_RESPONSE_CLUSTER_D2	0.316653	0.44477
GENTILE_UV_RESPONSE_CLUSTER_D4	0.332281	0.421313
GENTILE_UV_RESPONSE_CLUSTER_D5	0.502088	0.204835
GENTILE_UV_RESPONSE_CLUSTER_D6	-0.272845	0.513238
GENTILE_UV_RESPONSE_CLUSTER_D7	0.163216	0.699362
GENTILE_UV_RESPONSE_CLUSTER_D8	0.757235	0.0295719
GENTILE_UV_RESPONSE_CLUSTER_D9	0.604843	0.112154
GENTLES_LEUKEMIC_STEM_CELL_UP	-0.16568	0.694988
GEORGES_CELL_CYCLE_MIR192_TARGETS	0.332362	0.421193
GERHOLD_ADIPOGENESIS_DN	0.353719	0.390021
GERHOLD_ADIPOGENESIS_UP	-0.0729323	0.863736
GERY_CEBP_TARGETS	0.603395	0.113249
GESERICK_TERT_TARGETS_DN	0.586989	0.126077
GHANDHI_BYSTANDER_IRRADIATION_UP	0.61926	0.101581
GHANDHI_DIRECT_IRRADIATION_DN	-0.627683	0.0956801
GHANDHI_DIRECT_IRRADIATION_UP	0.803	0.0164008
GHO_ATF5_TARGETS_DN	0.553169	0.15497
GILDEA_METASTASIS	-0.365055	0.373901
GINESTIER_BREAST_CANCER_20Q13_AMPLIFICATION_DN	0.531934	0.174794
GINESTIER_BREAST_CANCER_20Q13_AMPLIFICATION_UP	0.128249	0.762157
GINESTIER_BREAST_CANCER_ZNF217_AMPLIFIED_DN	0.596134	0.11883
GINESTIER_BREAST_CANCER_ZNF217_AMPLIFIED_UP	0.361381	0.379093
GLASS_IGF2BP1_CLIP_TARGETS_KNOCKDOWN_DN	0.488875	0.218938
GNATENKO_PLATELET_SIGNATURE	-0.478898	0.22991
GOBERT_CORE_OLIGODENDROCYTE_DIFFERENTIATION	0.0559106	0.895386
GOLDRATH_ANTIGEN_RESPONSE	-0.300189	0.470045
GOLDRATH_HOMEOSTATIC_PROLIFERATION	0.38681	0.343828
GOLDRATH_IMMUNE_MEMORY	-0.020352	0.961851
GOLUB_ALL_VS_AML_DN	0.304002	0.464141
GOLUB_ALL_VS_AML_UP	0.0266048	0.95014
GOTTWEIN_TARGETS_OF_KSHV_MIR_K12_11	0.591492	0.122478
GOTZMANN_EPITHELIAL_TO_MESENCHYMAL_TRANSITION_DN	0.438924	0.276609
GOTZMANN_EPITHELIAL_TO_MESENCHYMAL_TRANSITION_UP	-0.38228	0.349995
GOUYER_TATI_TARGETS_UP	-0.780063	0.0224028
GOZGIT_ESR1_TARGETS_DN	0.150371	0.722276
GOZGIT_ESR1_TARGETS_UP	0.336258	0.415429
GRABARCZYK_BCL11B_TARGETS_DN	0.216638	0.606335
GRABARCZYK_BCL11B_TARGETS_UP	-0.345844	0.401394
GRADE_COLON_AND_RECTAL_CANCER_DN	-0.410226	0.312763
GRADE_COLON_AND_RECTAL_CANCER_UP	0.121468	0.774478
GRADE_COLON_VS_RECTAL_CANCER_DN	0.51364	0.192908
GRADE_COLON_VS_RECTAL_CANCER_UP	0.756365	0.0298697
GRAESSMANN_APOPTOSIS_BY_SERUM_DEPRIVATION_DN	0.629979	0.0941068
GRAESSMANN_APOPTOSIS_BY_SERUM_DEPRIVATION_UP	0.415649	0.305767
GRAESSMANN_RESPONSE_TO_MC_AND_SERUM_DEPRIVATION_DN	0.00317592	0.994045
GRAESSMANN_RESPONSE_TO_MC_AND_SERUM_DEPRIVATION_UP	-0.134016	0.751712
GRAHAM_CML_DIVIDING_VS_NORMAL_QUIESCENT_DN	0.361242	0.37929
GRAHAM_CML_DIVIDING_VS_NORMAL_QUIESCENT_UP	-0.252419	0.546433
GRAHAM_CML_QUIESCENT_VS_CML_DIVIDING_UP	0.417486	0.303415
GRAHAM_CML_QUIESCENT_VS_NORMAL_DIVIDING_UP	0.604324	0.112546
GRAHAM_CML_QUIESCENT_VS_NORMAL_QUIESCENT_DN	-0.599292	0.116385
GRAHAM_CML_QUIESCENT_VS_NORMAL_QUIESCENT_UP	-0.235941	0.573755
GRAHAM_NORMAL_QUIESCENT_VS_NORMAL_DIVIDING_DN	-0.284651	0.494408
GRAHAM_NORMAL_QUIESCENT_VS_NORMAL_DIVIDING_UP	0.439155	0.276327
GRANDVAUX_IFN_RESPONSE_NOT_VIA_IRF3	-0.644578	0.0844526
GRASEMANN_RETINOBLASTOMA_WITH_6P_AMPLIFICATION	-0.237918	0.570451
GRATIAS_RETINOBLASTOMA_16Q24	0.421508	0.298294
GREENBAUM_E2A_TARGETS_DN	0.260198	0.533703
GREENBAUM_E2A_TARGETS_UP	-0.451817	0.261074
GREGORY_SYNTHETIC_LETHAL_WITH_IMATINIB	0.420344	0.299772
GRESHOCK_CANCER_COPY_NUMBER_UP	0.578631	0.13291
GROSS_ELK3_TARGETS_DN	-0.306093	0.460917
GROSS_ELK3_TARGETS_UP	0.662474	0.0734384
GROSS_HIF1A_TARGETS_DN	0.141601	0.738026
GROSS_HYPOXIA_VIA_ELK3_AND_HIF1A_DN	0.382784	0.349307
GROSS_HYPOXIA_VIA_ELK3_AND_HIF1A_UP	0.370353	0.366473
GROSS_HYPOXIA_VIA_ELK3_DN	0.69809	0.05416
GROSS_HYPOXIA_VIA_ELK3_ONLY_DN	-0.585231	0.127497
GROSS_HYPOXIA_VIA_ELK3_ONLY_UP	0.68022	0.0633984
GROSS_HYPOXIA_VIA_ELK3_UP	0.544149	0.163232
GROSS_HYPOXIA_VIA_HIF1A_DN	0.364749	0.374333
GROSS_HYPOXIA_VIA_HIF1A_UP	0.38093	0.351843
GRUETZMANN_PANCREATIC_CANCER_DN	0.384918	0.346398
GRUETZMANN_PANCREATIC_CANCER_UP	0.218	0.604015
GRYDER_PAX3FOXO1_ENHANCERS_KO_DOWN	0.4311	0.286253
GRYDER_PAX3FOXO1_TOP_ENHANCERS	0.521561	0.184948
GU_PDEF_TARGETS_DN	-0.0310398	0.941838
GU_PDEF_TARGETS_UP	0.202394	0.630747
GUENTHER_GROWTH_SPHERICAL_VS_ADHERENT_DN	-0.0910438	0.830234
GUILLAUMOND_KLF10_TARGETS_DN	0.0939448	0.824887
GUILLAUMOND_KLF10_TARGETS_UP	0.465535	0.245037
GUO_HEX_TARGETS_DN	-0.0719257	0.865604
GUO_HEX_TARGETS_UP	0.577338	0.133985
GUO_TARGETS_OF_IRS1_AND_IRS2	0.257012	0.538903
GUTIERREZ_CHRONIC_LYMPHOCYTIC_LEUKEMIA_DN	0.0772397	0.855751
GUTIERREZ_MULTIPLE_MYELOMA_UP	0.266375	0.52367
GUTIERREZ_WALDENSTROEMS_MACROGLOBULINEMIA_1_UP	-0.111352	0.792935
GYORFFY_DOXORUBICIN_RESISTANCE	-0.558335	0.150342
GYORFFY_MITOXANTRONE_RESISTANCE	0.0975805	0.818195
HADDAD_B_LYMPHOCYTE_PROGENITOR	0.521302	0.185206
HADDAD_T_LYMPHOCYTE_AND_NK_PROGENITOR_DN	-0.419289	0.301114
HADDAD_T_LYMPHOCYTE_AND_NK_PROGENITOR_UP	0.0696593	0.869811
HAHTOLA_CTCL_CUTANEOUS	0.498124	0.209015
HAHTOLA_CTCL_PATHOGENESIS	-0.563503	0.145791
HAHTOLA_MYCOSIS_FUNGOIDES_CD4_DN	0.386663	0.344027
HAHTOLA_MYCOSIS_FUNGOIDES_CD4_UP	0.589168	0.124328
HAHTOLA_MYCOSIS_FUNGOIDES_DN	0.687102	0.0597377
HAHTOLA_MYCOSIS_FUNGOIDES_SKIN_DN	0.252656	0.546044
HAHTOLA_MYCOSIS_FUNGOIDES_SKIN_UP	0.285947	0.492359
HAHTOLA_MYCOSIS_FUNGOIDES_UP	0.0604291	0.886971
HAHTOLA_SEZARY_SYNDROM_DN	0.420232	0.299914
HAHTOLA_SEZARY_SYNDROM_UP	0.527847	0.178758
HALMOS_CEBPA_TARGETS_DN	0.302852	0.465918
HALMOS_CEBPA_TARGETS_UP	0.124221	0.769471
HAMAI_APOPTOSIS_VIA_TRAIL_DN	0.0537878	0.899342
HAN_JNK_SINGALING_DN	-0.429975	0.287652
HAN_JNK_SINGALING_UP	0.605582	0.111598
HAN_SATB1_TARGETS_DN	0.271129	0.515998
HAN_SATB1_TARGETS_UP	0.488004	0.219885
HANN_RESISTANCE_TO_BCL2_INHIBITOR_DN	-0.672949	0.0674067
HANN_RESISTANCE_TO_BCL2_INHIBITOR_UP	-0.704784	0.0509214
HARRIS_HYPOXIA	0.615868	0.104015
HASLINGER_B_CLL_WITH_11Q23_DELETION	0.208163	0.620823
HASLINGER_B_CLL_WITH_13Q14_DELETION	0.213063	0.612432
HASLINGER_B_CLL_WITH_17P13_DELETION	0.35766	0.384382
HASLINGER_B_CLL_WITH_CHROMOSOME_12_TRISOMY	0.541585	0.165624
HATADA_METHYLATED_IN_LUNG_CANCER_UP	-0.563436	0.145849
HECKER_IFNB1_TARGETS	-0.73331	0.0384411
HEDENFALK_BREAST_CANCER_BRACX_DN	0.427167	0.29116
HEDENFALK_BREAST_CANCER_BRACX_UP	0.427836	0.290323
HEIDENBLAD_AMPLICON_12P11_12_DN	0.458162	0.253594
HEIDENBLAD_AMPLICON_12P11_12_UP	0.441931	0.272946
HEIDENBLAD_AMPLICON_8Q24_DN	0.710459	0.0482687
HEIDENBLAD_AMPLICON_8Q24_UP	0.294906	0.478275
HEIDENBLAD_AMPLIFIED_IN_PANCREATIC_CANCER	0.468372	0.241784
HELLEBREKERS_SILENCED_DURING_TUMOR_ANGIOGENESIS	-0.605443	0.111702
HELLER_HDAC_TARGETS_DN	0.462037	0.249077
HELLER_HDAC_TARGETS_SILENCED_BY_METHYLATION_DN	0.490289	0.217406
HELLER_HDAC_TARGETS_SILENCED_BY_METHYLATION_UP	0.0654011	0.877722
HELLER_HDAC_TARGETS_UP	0.0616257	0.884744
HELLER_SILENCED_BY_METHYLATION_DN	0.647331	0.0826995
HELLER_SILENCED_BY_METHYLATION_UP	-0.55559	0.152792
HENDRICKS_SMARCA4_TARGETS_DN	0.591959	0.122109
HENDRICKS_SMARCA4_TARGETS_UP	0.14664	0.728966
HERNANDEZ_ABERRANT_MITOSIS_BY_DOCETACEL_2NM_DN	0.804323	0.0160896
HERNANDEZ_ABERRANT_MITOSIS_BY_DOCETACEL_2NM_UP	-0.158549	0.707664
HERNANDEZ_MITOTIC_ARREST_BY_DOCETAXEL_1_DN	0.128318	0.762031
HERNANDEZ_MITOTIC_ARREST_BY_DOCETAXEL_2_UP	0.733984	0.0381716
HESS_TARGETS_OF_HOXA9_AND_MEIS1_DN	0.114255	0.787628
HESS_TARGETS_OF_HOXA9_AND_MEIS1_UP	0.424106	0.295008
HILLION_HMGA1_TARGETS	0.579417	0.132258
HILLION_HMGA1B_TARGETS	0.405403	0.319049
HINATA_NFKB_TARGETS_FIBROBLAST_UP	0.496107	0.211158
HINATA_NFKB_TARGETS_KERATINOCYTE_UP	0.719235	0.0443341
HIRSCH_CELLULAR_TRANSFORMATION_SIGNATURE_DN	0.299716	0.47078
HIRSCH_CELLULAR_TRANSFORMATION_SIGNATURE_UP	0.4744	0.234947
HOEBEKE_LYMPHOID_STEM_CELL_DN	0.28077	0.50057
HOEBEKE_LYMPHOID_STEM_CELL_UP	0.587872	0.125366
HOEGERKORP_CD44_TARGETS_DIRECT_DN	-0.155967	0.71227
HOEGERKORP_CD44_TARGETS_DIRECT_UP	-0.00999354	0.981263
HOEGERKORP_CD44_TARGETS_TEMPORAL_DN	0.311039	0.453325
HOELZEL_NF1_TARGETS_DN	-0.825157	0.0116714
HOELZEL_NF1_TARGETS_UP	-0.644092	0.0847641
HOFFMANN_IMMATURE_TO_MATURE_B_LYMPHOCYTE_DN	0.134836	0.750229
HOFFMANN_IMMATURE_TO_MATURE_B_LYMPHOCYTE_UP	0.0286758	0.946262
HOFFMANN_LARGE_TO_SMALL_PRE_BII_LYMPHOCYTE_DN	0.277766	0.505357
HOFFMANN_LARGE_TO_SMALL_PRE_BII_LYMPHOCYTE_UP	0.515016	0.191512
HOFFMANN_PRE_BI_TO_LARGE_PRE_BII_LYMPHOCYTE_DN	-0.215982	0.607451
HOFFMANN_PRE_BI_TO_LARGE_PRE_BII_LYMPHOCYTE_UP	0.0461665	0.913561
HOFFMANN_SMALL_PRE_BII_TO_IMMATURE_B_LYMPHOCYTE_DN	0.176158	0.676473
HOFFMANN_SMALL_PRE_BII_TO_IMMATURE_B_LYMPHOCYTE_UP	0.106162	0.802437
HOFMANN_CELL_LYMPHOMA_DN	-0.57754	0.133816
HOFMANN_CELL_LYMPHOMA_UP	0.701146	0.0526665
HOFMANN_MYELODYSPLASTIC_SYNDROM_LOW_RISK_DN	0.246253	0.556602
HOFMANN_MYELODYSPLASTIC_SYNDROM_LOW_RISK_UP	0.489931	0.217793
HOFMANN_MYELODYSPLASTIC_SYNDROM_RISK_DN	0.325795	0.430984
HOFMANN_MYELODYSPLASTIC_SYNDROM_RISK_UP	0.210916	0.616104
HOLLEMAN_ASPARAGINASE_RESISTANCE_ALL_DN	0.155944	0.712311
HOLLEMAN_ASPARAGINASE_RESISTANCE_ALL_UP	0.352469	0.391816
HOLLEMAN_ASPARAGINASE_RESISTANCE_B_ALL_UP	0.458793	0.252856
HOLLEMAN_PREDNISOLONE_RESISTANCE_ALL_DN	0.277443	0.505873
HOLLEMAN_PREDNISOLONE_RESISTANCE_ALL_UP	0.401096	0.324712
HOLLEMAN_PREDNISOLONE_RESISTANCE_B_ALL_UP	0.474808	0.234488
HOLLEMAN_VINCRISTINE_RESISTANCE_ALL_DN	0.125249	0.767602
HOLLEMAN_VINCRISTINE_RESISTANCE_ALL_UP	0.79892	0.0173837
HOLLEMAN_VINCRISTINE_RESISTANCE_B_ALL_DN	0.0710739	0.867185
HOLLEMAN_VINCRISTINE_RESISTANCE_B_ALL_UP	0.661563	0.0739774
HOLLERN_ADENOMYOEPITHELIAL_BREAST_TUMOR	-0.177089	0.674834
HOLLERN_EMT_BREAST_TUMOR_DN	0.157399	0.709715
HOLLERN_EMT_BREAST_TUMOR_UP	-0.598071	0.117327
HOLLERN_MICROACINAR_BREAST_TUMOR_UP	-0.371593	0.364743
HOLLERN_SOLID_NODULAR_BREAST_TUMOR_DN	-0.722083	0.0431005
HOLLERN_SQUAMOUS_BREAST_TUMOR	-0.709653	0.0486404
HOLLMANN_APOPTOSIS_VIA_CD40_DN	0.19192	0.648889
HOLLMANN_APOPTOSIS_VIA_CD40_UP	0.275929	0.508294
HONMA_DOCETAXEL_RESISTANCE	-0.225056	0.592053
HOOI_ST7_TARGETS_DN	-0.317511	0.443468
HOOI_ST7_TARGETS_UP	-0.283246	0.496635
HOQUE_METHYLATED_IN_CANCER	0.722116	0.0430863
HORIUCHI_WTAP_TARGETS_DN	0.35487	0.38837
HORIUCHI_WTAP_TARGETS_UP	0.563275	0.14599
HORTON_SREBF_TARGETS	0.569233	0.140834
HOSHIDA_LIVER_CANCER_LATE_RECURRENCE_DN	-0.664074	0.0724973
HOSHIDA_LIVER_CANCER_LATE_RECURRENCE_UP	0.0865302	0.838564
HOSHIDA_LIVER_CANCER_SUBCLASS_S1	0.280167	0.501529
HOSHIDA_LIVER_CANCER_SUBCLASS_S2	0.426918	0.291473
HOSHIDA_LIVER_CANCER_SUBCLASS_S3	0.228137	0.586854
HOSHIDA_LIVER_CANCER_SURVIVAL_DN	0.207028	0.622772
HOSHIDA_LIVER_CANCER_SURVIVAL_UP	0.529926	0.176736
HOUSTIS_ROS	-0.24416	0.560069
HOWLIN_CITED1_TARGETS_1_DN	0.0998637	0.813997
HOWLIN_CITED1_TARGETS_1_UP	0.544676	0.162743
HOWLIN_CITED1_TARGETS_2_UP	0.304173	0.463877
HOWLIN_PUBERTAL_MAMMARY_GLAND	-0.231035	0.581978
HSIAO_HOUSEKEEPING_GENES	0.400643	0.32531
HSIAO_LIVER_SPECIFIC_GENES	-0.694422	0.0559857
HU_ANGIOGENESIS_DN	0.683772	0.061493
HU_ANGIOGENESIS_UP	-0.0800586	0.85053
HU_GENOTOXIC_DAMAGE_24HR	0.615208	0.104493
HU_GENOTOXIC_DAMAGE_4HR	0.0621532	0.883763
HU_GENOTOXIN_ACTION_DIRECT_VS_INDIRECT_24HR	0.233148	0.578432
HU_GENOTOXIN_ACTION_DIRECT_VS_INDIRECT_4HR	0.450904	0.26216
HUANG_DASATINIB_RESISTANCE_DN	0.378095	0.355738
HUANG_DASATINIB_SENSITIVITY_UP	0.0265312	0.950277
HUANG_FOXA2_TARGETS_DN	-0.687294	0.0596377
HUANG_FOXA2_TARGETS_UP	0.27679	0.506916
HUANG_GATA2_TARGETS_DN	0.457847	0.253962
HUANG_GATA2_TARGETS_UP	-0.422665	0.296829
HUI_MAPK14_TARGETS_UP	0.285122	0.493664
HUMMEL_BURKITTS_LYMPHOMA_DN	0.212248	0.613826
HUMMEL_BURKITTS_LYMPHOMA_UP	0.432815	0.284125
HUMMERICH_SKIN_CANCER_PROGRESSION_DN	-0.2878	0.489433
HUMMERICH_SKIN_CANCER_PROGRESSION_UP	0.0941896	0.824436
HUNSBERGER_EXERCISE_REGULATED_GENES	0.532968	0.173799
HUPER_BREAST_BASAL_VS_LUMINAL_DN	-0.074699	0.86046
HUPER_BREAST_BASAL_VS_LUMINAL_UP	-0.371943	0.364257
HUTTMANN_B_CLL_POOR_SURVIVAL_DN	0.153056	0.717471
HUTTMANN_B_CLL_POOR_SURVIVAL_UP	0.456705	0.255302
HWANG_PROSTATE_CANCER_MARKERS	0.0892718	0.833503
IBRAHIM_NRF1_DOWN	0.499252	0.207821
IBRAHIM_NRF1_UP	0.369094	0.368233
IBRAHIM_NRF2_DOWN	0.398948	0.327553
IBRAHIM_NRF2_UP	0.545995	0.161522
ICHIBA_GRAFT_VERSUS_HOST_DISEASE_35D_DN	0.55677	0.151736
ICHIBA_GRAFT_VERSUS_HOST_DISEASE_35D_UP	-0.543101	0.164208
ICHIBA_GRAFT_VERSUS_HOST_DISEASE_D7_DN	0.262185	0.530467
ICHIBA_GRAFT_VERSUS_HOST_DISEASE_D7_UP	-0.195931	0.641923
IGARASHI_ATF4_TARGETS_DN	0.119778	0.777555
IGLESIAS_E2F_TARGETS_UP	-0.0488342	0.908581
IIZUKA_LIVER_CANCER_PROGRESSION_G1_G2_DN	0.210734	0.616416
IIZUKA_LIVER_CANCER_PROGRESSION_G2_G3_UP	0.499469	0.207592
IIZUKA_LIVER_CANCER_PROGRESSION_L1_G1_UP	0.106588	0.801657
IKEDA_MIR1_TARGETS_UP	0.489457	0.218307
IKEDA_MIR133_TARGETS_UP	0.586808	0.126222
IKEDA_MIR30_TARGETS_DN	0.281381	0.499597
IKEDA_MIR30_TARGETS_UP	0.536207	0.170701
INGA_TP53_TARGETS	0.569172	0.140886
INGRAM_SHH_TARGETS_DN	-0.12013	0.776913
INGRAM_SHH_TARGETS_UP	0.343769	0.404414
IRITANI_MAD1_TARGETS_DN	0.36352	0.376067
IRITANI_MAD1_TARGETS_UP	0.143115	0.735301
ISHIDA_E2F_TARGETS	-0.388594	0.341414
ISSAEVA_MLL2_TARGETS	0.259934	0.534132
IVANOV_MUTATED_IN_COLON_CANCER	-0.737647	0.0367271
IVANOVA_HEMATOPOIESIS_EARLY_PROGENITOR	0.179693	0.670257
IVANOVA_HEMATOPOIESIS_INTERMEDIATE_PROGENITOR	0.56065	0.148294
IVANOVA_HEMATOPOIESIS_LATE_PROGENITOR	0.374631	0.360523
IVANOVA_HEMATOPOIESIS_MATURE_CELL	0.463013	0.247947
IVANOVA_HEMATOPOIESIS_STEM_CELL	0.624507	0.0978816
IVANOVA_HEMATOPOIESIS_STEM_CELL_AND_PROGENITOR	0.366079	0.37246
IVANOVA_HEMATOPOIESIS_STEM_CELL_LONG_TERM	-0.603771	0.112965
IVANOVA_HEMATOPOIESIS_STEM_CELL_SHORT_TERM	0.0808503	0.849065
IVANOVSKA_MIR106B_TARGETS	0.0729864	0.863636
IWANAGA_CARCINOGENESIS_BY_KRAS_DN	0.431953	0.285193
IWANAGA_CARCINOGENESIS_BY_KRAS_PTEN_DN	0.335355	0.416762
IWANAGA_CARCINOGENESIS_BY_KRAS_PTEN_UP	0.711849	0.047632
IWANAGA_CARCINOGENESIS_BY_KRAS_UP	0.318554	0.441888
IWANAGA_E2F1_TARGETS_INDUCED_BY_SERUM	0.401545	0.324119
IZADPANAH_STEM_CELL_ADIPOSE_VS_BONE_DN	-0.0832994	0.844535
IZADPANAH_STEM_CELL_ADIPOSE_VS_BONE_UP	0.467647	0.242614
JAATINEN_HEMATOPOIETIC_STEM_CELL_DN	0.325696	0.431132
JAATINEN_HEMATOPOIETIC_STEM_CELL_UP	-0.480354	0.228292
JACKSON_DNMT1_TARGETS_UP	0.306298	0.460601
JAEGER_METASTASIS_DN	0.334005	0.418759
JAEGER_METASTASIS_UP	-0.271433	0.515508
JAERVINEN_AMPLIFIED_IN_LARYNGEAL_CANCER	0.381737	0.350738
JAIN_NFKB_SIGNALING	0.274342	0.510836
JAZAERI_BREAST_CANCER_BRCA1_VS_BRCA2_DN	0.735835	0.0374376
JAZAERI_BREAST_CANCER_BRCA1_VS_BRCA2_UP	0.503488	0.20337
JAZAG_TGFB1_SIGNALING_DN	0.55397	0.154247
JAZAG_TGFB1_SIGNALING_UP	0.502917	0.203967
JAZAG_TGFB1_SIGNALING_VIA_SMAD4_DN	0.398002	0.328809
JAZAG_TGFB1_SIGNALING_VIA_SMAD4_UP	0.458153	0.253603
JECHLINGER_EPITHELIAL_TO_MESENCHYMAL_TRANSITION_DN	0.911864	0.00160045
JECHLINGER_EPITHELIAL_TO_MESENCHYMAL_TRANSITION_UP	-0.738643	0.0363404
JEON_SMAD6_TARGETS_UP	0.209095	0.619224
JEPSEN_SMRT_TARGETS	-0.657166	0.0766114
JI_RESPONSE_TO_FSH_DN	0.570147	0.140052
JI_RESPONSE_TO_FSH_UP	-0.0842136	0.842844
JIANG_AGING_CEREBRAL_CORTEX_DN	0.537398	0.16957
JIANG_AGING_CEREBRAL_CORTEX_UP	-0.0641053	0.880131
JIANG_AGING_HYPOTHALAMUS_DN	0.501346	0.205614
JIANG_AGING_HYPOTHALAMUS_UP	-0.153549	0.716589
JIANG_HYPOXIA_CANCER	0.143578	0.734468
JIANG_HYPOXIA_NORMAL	0.693423	0.0564893
JIANG_HYPOXIA_VIA_VHL	0.0590314	0.889573
JIANG_TIP30_TARGETS_DN	0.512279	0.194294
JIANG_TIP30_TARGETS_UP	0.136254	0.747669
JIANG_VHL_TARGETS	0.625753	0.0970143
JINESH_BLEBBISHIELD_TO_IMMUNE_CELL_FUSION_PBSHMS_DN	0.0290364	0.945587
JINESH_BLEBBISHIELD_TO_IMMUNE_CELL_FUSION_PBSHMS_UP	0.53186	0.174865
JINESH_BLEBBISHIELD_TRANSFORMED_STEM_CELL_SPHERES_DN	0.800772	0.0169331
JINESH_BLEBBISHIELD_TRANSFORMED_STEM_CELL_SPHERES_UP	-0.233755	0.577413
JINESH_BLEBBISHIELD_VS_LIVE_CONTROL_DN	-0.317323	0.443754
JINESH_BLEBBISHIELD_VS_LIVE_CONTROL_UP	0.708579	0.0491378
JISON_SICKLE_CELL_DISEASE_DN	0.364436	0.374775
JISON_SICKLE_CELL_DISEASE_UP	-0.612677	0.106335
JOHANSSON_BRAIN_CANCER_EARLY_VS_LATE_DN	-0.296971	0.475051
JOHANSSON_GLIOMAGENESIS_BY_PDGFB_DN	-0.184556	0.661736
JOHANSSON_GLIOMAGENESIS_BY_PDGFB_UP	0.256741	0.539346
JOHNSTONE_PARVB_TARGETS_1_DN	0.684802	0.060947
JOHNSTONE_PARVB_TARGETS_2_DN	0.487857	0.220045
JOHNSTONE_PARVB_TARGETS_2_UP	0.223653	0.594425
JOHNSTONE_PARVB_TARGETS_3_UP	0.465328	0.245276
JOSEPH_RESPONSE_TO_SODIUM_BUTYRATE_DN	0.201354	0.632541
JOSEPH_RESPONSE_TO_SODIUM_BUTYRATE_UP	0.313122	0.450143
KAAB_FAILED_HEART_ATRIUM_DN	0.121702	0.774051
KAAB_FAILED_HEART_ATRIUM_UP	-0.00268738	0.994961
KAAB_FAILED_HEART_VENTRICLE_DN	-0.325776	0.431012
KAAB_HEART_ATRIUM_VS_VENTRICLE_DN	0.157162	0.710138
KAAB_HEART_ATRIUM_VS_VENTRICLE_UP	0.556125	0.152312
KAMIKUBO_MYELOID_CEBPA_NETWORK	-0.506804	0.199921
KAMIKUBO_MYELOID_MN1_NETWORK	-0.332138	0.421526
KAMMINGA_EZH2_TARGETS	0.617727	0.102677
KAMMINGA_SENESCENCE	0.41605	0.305253
KAN_RESPONSE_TO_ARSENIC_TRIOXIDE	0.499255	0.207818
KANG_CISPLATIN_RESISTANCE_UP	-0.270076	0.517692
KANG_DOXORUBICIN_RESISTANCE_DN	0.162314	0.700965
KANG_DOXORUBICIN_RESISTANCE_UP	-0.498881	0.208213
KANG_FLUOROURACIL_RESISTANCE_UP	-0.218122	0.603809
KANG_IMMORTALIZED_BY_TERT_DN	-0.20621	0.624177
KANG_IMMORTALIZED_BY_TERT_UP	-0.355879	0.386926
KANNAN_TP53_TARGETS_DN	0.075511	0.858954
KANNAN_TP53_TARGETS_UP	-0.205367	0.625626
KAPOSI_LIVER_CANCER_MET_UP	0.694943	0.0557243
KARLSSON_TGFB1_TARGETS_DN	0.570927	0.139387
KARLSSON_TGFB1_TARGETS_UP	0.431184	0.286148
KASLER_HDAC7_TARGETS_1_UP	0.578561	0.132968
KASLER_HDAC7_TARGETS_2_DN	0.549381	0.158411
KATSANOU_ELAVL1_TARGETS_DN	-0.360364	0.380535
KATSANOU_ELAVL1_TARGETS_UP	-0.414414	0.307354
KAUFFMANN_DNA_REPAIR_GENES	0.435458	0.280861
KAUFFMANN_DNA_REPLICATION_GENES	0.422956	0.296461
KAUFFMANN_MELANOMA_RELAPSE_UP	0.462915	0.248061
KAYO_AGING_MUSCLE_DN	0.281485	0.499432
KAYO_AGING_MUSCLE_UP	0.727814	0.0406814
KAYO_CALORIE_RESTRICTION_MUSCLE_DN	0.0906001	0.831052
KAYO_CALORIE_RESTRICTION_MUSCLE_UP	-0.145108	0.731717
KEGG_ABC_TRANSPORTERS	-0.254902	0.542357
KEGG_ACUTE_MYELOID_LEUKEMIA	0.250193	0.550097
KEGG_ADHERENS_JUNCTION	0.288279	0.488677
KEGG_ADIPOCYTOKINE_SIGNALING_PATHWAY	0.284316	0.49494
KEGG_ALANINE_ASPARTATE_AND_GLUTAMATE_METABOLISM	-0.0918489	0.828749
KEGG_ALDOSTERONE_REGULATED_SODIUM_REABSORPTION	0.448728	0.264755
KEGG_ALLOGRAFT_REJECTION	-0.340418	0.409313
KEGG_ALZHEIMERS_DISEASE	0.121953	0.773596
KEGG_AMINO_SUGAR_AND_NUCLEOTIDE_SUGAR_METABOLISM	0.289644	0.486526
KEGG_AMINOACYL_TRNA_BIOSYNTHESIS	-0.216373	0.606786
KEGG_AMYOTROPHIC_LATERAL_SCLEROSIS_ALS	0.21689	0.605905
KEGG_ANTIGEN_PROCESSING_AND_PRESENTATION	0.348089	0.398137
KEGG_APOPTOSIS	0.508544	0.198123
KEGG_ARACHIDONIC_ACID_METABOLISM	-0.395957	0.331529
KEGG_ARGININE_AND_PROLINE_METABOLISM	0.406755	0.31728
KEGG_ARRHYTHMOGENIC_RIGHT_VENTRICULAR_CARDIOMYOPATHY_ARVC	-0.464491	0.24624
KEGG_AXON_GUIDANCE	0.232907	0.578835
KEGG_B_CELL_RECEPTOR_SIGNALING_PATHWAY	0.728594	0.0403589
KEGG_BASAL_CELL_CARCINOMA	-0.843423	0.0085051
KEGG_BASAL_TRANSCRIPTION_FACTORS	0.35696	0.385381
KEGG_BASE_EXCISION_REPAIR	0.422722	0.296757
KEGG_BETA_ALANINE_METABOLISM	-0.09517	0.822631
KEGG_BIOSYNTHESIS_OF_UNSATURATED_FATTY_ACIDS	-0.0604758	0.886884
KEGG_BLADDER_CANCER	-0.330292	0.424269
KEGG_BUTANOATE_METABOLISM	-0.429554	0.288177
KEGG_CALCIUM_SIGNALING_PATHWAY	0.429378	0.288397
KEGG_CARDIAC_MUSCLE_CONTRACTION	0.0803365	0.850016
KEGG_CELL_ADHESION_MOLECULES_CAMS	-0.0979598	0.817497
KEGG_CELL_CYCLE	0.0245004	0.95408
KEGG_CHEMOKINE_SIGNALING_PATHWAY	0.570869	0.139436
KEGG_CHRONIC_MYELOID_LEUKEMIA	0.539365	0.16771
KEGG_CITRATE_CYCLE_TCA_CYCLE	0.2099	0.617844
KEGG_COLORECTAL_CANCER	0.500447	0.20656
KEGG_COMPLEMENT_AND_COAGULATION_CASCADES	-0.376431	0.358033
KEGG_CYSTEINE_AND_METHIONINE_METABOLISM	0.32307	0.435075
KEGG_CYTOKINE_CYTOKINE_RECEPTOR_INTERACTION	-0.51997	0.186533
KEGG_CYTOSOLIC_DNA_SENSING_PATHWAY	0.526585	0.179992
KEGG_DILATED_CARDIOMYOPATHY	-0.424078	0.295044
KEGG_DNA_REPLICATION	0.532399	0.174346
KEGG_DORSO_VENTRAL_AXIS_FORMATION	0.624812	0.0976688
KEGG_DRUG_METABOLISM_CYTOCHROME_P450	-0.312289	0.451414
KEGG_DRUG_METABOLISM_OTHER_ENZYMES	-0.228624	0.586033
KEGG_ECM_RECEPTOR_INTERACTION	-0.659971	0.0749247
KEGG_ENDOCYTOSIS	0.445708	0.26838
KEGG_ENDOMETRIAL_CANCER	0.217231	0.605324
KEGG_EPITHELIAL_CELL_SIGNALING_IN_HELICOBACTER_PYLORI_INFECTION	0.664526	0.0722328
KEGG_ERBB_SIGNALING_PATHWAY	0.512615	0.193951
KEGG_ETHER_LIPID_METABOLISM	-0.275586	0.508842
KEGG_FATTY_ACID_METABOLISM	0.562066	0.147049
KEGG_FC_EPSILON_RI_SIGNALING_PATHWAY	0.692663	0.0568741
KEGG_FC_GAMMA_R_MEDIATED_PHAGOCYTOSIS	0.353454	0.390401
KEGG_FOCAL_ADHESION	0.235912	0.573803
KEGG_FRUCTOSE_AND_MANNOSE_METABOLISM	0.489693	0.218051
KEGG_GALACTOSE_METABOLISM	0.288481	0.488358
KEGG_GAP_JUNCTION	0.587541	0.125632
KEGG_GLIOMA	0.499234	0.20784
KEGG_GLUTATHIONE_METABOLISM	-0.22183	0.597512
KEGG_GLYCEROLIPID_METABOLISM	-0.23816	0.570049
KEGG_GLYCEROPHOSPHOLIPID_METABOLISM	0.314685	0.447762
KEGG_GLYCINE_SERINE_AND_THREONINE_METABOLISM	-0.426755	0.291677
KEGG_GLYCOLYSIS_GLUCONEOGENESIS	0.324673	0.432666
KEGG_GLYCOSAMINOGLYCAN_BIOSYNTHESIS_CHONDROITIN_SULFATE	0.319519	0.440428
KEGG_GLYCOSAMINOGLYCAN_BIOSYNTHESIS_HEPARAN_SULFATE	-0.0728346	0.863917
KEGG_GLYCOSAMINOGLYCAN_DEGRADATION	0.205424	0.625528
KEGG_GLYCOSPHINGOLIPID_BIOSYNTHESIS_GANGLIO_SERIES	0.00680438	0.987242
KEGG_GLYCOSPHINGOLIPID_BIOSYNTHESIS_LACTO_AND_NEOLACTO_SERIES	-0.235913	0.573801
KEGG_GLYCOSYLPHOSPHATIDYLINOSITOL_GPI_ANCHOR_BIOSYNTHESIS	0.169268	0.688632
KEGG_GNRH_SIGNALING_PATHWAY	0.65225	0.0796203
KEGG_GRAFT_VERSUS_HOST_DISEASE	0.261887	0.530951
KEGG_HEDGEHOG_SIGNALING_PATHWAY	-0.114211	0.787709
KEGG_HEMATOPOIETIC_CELL_LINEAGE	-0.454636	0.257737
KEGG_HISTIDINE_METABOLISM	-0.426997	0.291374
KEGG_HOMOLOGOUS_RECOMBINATION	0.463016	0.247944
KEGG_HUNTINGTONS_DISEASE	0.212441	0.613495
KEGG_HYPERTROPHIC_CARDIOMYOPATHY_HCM	-0.404918	0.319684
KEGG_INOSITOL_PHOSPHATE_METABOLISM	-0.000474512	0.99911
KEGG_INSULIN_SIGNALING_PATHWAY	0.424224	0.29486
KEGG_INTESTINAL_IMMUNE_NETWORK_FOR_IGA_PRODUCTION	0.650912	0.080451
KEGG_JAK_STAT_SIGNALING_PATHWAY	0.21589	0.607608
KEGG_LEISHMANIA_INFECTION	0.739839	0.035879
KEGG_LEUKOCYTE_TRANSENDOTHELIAL_MIGRATION	0.11182	0.792079
KEGG_LONG_TERM_DEPRESSION	0.546313	0.161228
KEGG_LONG_TERM_POTENTIATION	0.642253	0.0859492
KEGG_LYSINE_DEGRADATION	-0.108315	0.798493
KEGG_LYSOSOME	0.673954	0.0668438
KEGG_MAPK_SIGNALING_PATHWAY	0.82692	0.011338
KEGG_MELANOGENESIS	0.39438	0.333634
KEGG_MELANOMA	0.0506811	0.905136
KEGG_METABOLISM_OF_XENOBIOTICS_BY_CYTOCHROME_P450	-0.315771	0.446109
KEGG_MISMATCH_REPAIR	0.401446	0.324249
KEGG_MTOR_SIGNALING_PATHWAY	0.480099	0.228575
KEGG_N_GLYCAN_BIOSYNTHESIS	0.271545	0.515329
KEGG_NATURAL_KILLER_CELL_MEDIATED_CYTOTOXICITY	0.473929	0.235478
KEGG_NEUROACTIVE_LIGAND_RECEPTOR_INTERACTION	-0.422346	0.297232
KEGG_NEUROTROPHIN_SIGNALING_PATHWAY	0.803638	0.0162502
KEGG_NICOTINATE_AND_NICOTINAMIDE_METABOLISM	0.293017	0.481231
KEGG_NOD_LIKE_RECEPTOR_SIGNALING_PATHWAY	0.609037	0.109017
KEGG_NON_SMALL_CELL_LUNG_CANCER	0.592444	0.121726
KEGG_NOTCH_SIGNALING_PATHWAY	0.222664	0.596099
KEGG_NUCLEOTIDE_EXCISION_REPAIR	0.278072	0.504869
KEGG_O_GLYCAN_BIOSYNTHESIS	-0.230741	0.582472
KEGG_OLFACTORY_TRANSDUCTION	0.509149	0.197499
KEGG_ONE_CARBON_POOL_BY_FOLATE	-0.255625	0.541173
KEGG_OOCYTE_MEIOSIS	0.195348	0.642933
KEGG_OTHER_GLYCAN_DEGRADATION	-0.151184	0.720819
KEGG_OXIDATIVE_PHOSPHORYLATION	0.0703628	0.868505
KEGG_P53_SIGNALING_PATHWAY	-0.368462	0.369117
KEGG_PANCREATIC_CANCER	0.147743	0.726986
KEGG_PARKINSONS_DISEASE	0.0262251	0.95085
KEGG_PATHOGENIC_ESCHERICHIA_COLI_INFECTION	0.364928	0.374081
KEGG_PATHWAYS_IN_CANCER	0.504608	0.202201
KEGG_PENTOSE_PHOSPHATE_PATHWAY	0.257981	0.53732
KEGG_PEROXISOME	-0.0147385	0.972369
KEGG_PHOSPHATIDYLINOSITOL_SIGNALING_SYSTEM	0.425909	0.292739
KEGG_PORPHYRIN_AND_CHLOROPHYLL_METABOLISM	-0.166765	0.693065
KEGG_PPAR_SIGNALING_PATHWAY	-0.124967	0.768116
KEGG_PRIMARY_IMMUNODEFICIENCY	-0.0169018	0.968315
KEGG_PRION_DISEASES	0.65502	0.0779164
KEGG_PROGESTERONE_MEDIATED_OOCYTE_MATURATION	0.22384	0.594109
KEGG_PROPANOATE_METABOLISM	-0.212299	0.613739
KEGG_PROSTATE_CANCER	0.226913	0.588917
KEGG_PROTEASOME	0.245033	0.558622
KEGG_PROTEIN_EXPORT	0.389757	0.339843
KEGG_PROXIMAL_TUBULE_BICARBONATE_RECLAMATION	0.363327	0.376339
KEGG_PURINE_METABOLISM	0.299375	0.47131
KEGG_PYRIMIDINE_METABOLISM	0.26054	0.533144
KEGG_PYRUVATE_METABOLISM	-0.132752	0.753999
KEGG_REGULATION_OF_ACTIN_CYTOSKELETON	0.179545	0.670518
KEGG_REGULATION_OF_AUTOPHAGY	0.766005	0.026672
KEGG_RENAL_CELL_CARCINOMA	0.415011	0.306586
KEGG_RETINOL_METABOLISM	-0.390288	0.339127
KEGG_RIBOSOME	0.22373	0.594295
KEGG_RIG_I_LIKE_RECEPTOR_SIGNALING_PATHWAY	0.598598	0.11692
KEGG_RNA_DEGRADATION	0.345607	0.401739
KEGG_RNA_POLYMERASE	0.495234	0.21209
KEGG_SELENOAMINO_ACID_METABOLISM	0.214096	0.610668
KEGG_SMALL_CELL_LUNG_CANCER	0.340061	0.409837
KEGG_SNARE_INTERACTIONS_IN_VESICULAR_TRANSPORT	0.254427	0.543137
KEGG_SPHINGOLIPID_METABOLISM	0.1583	0.708109
KEGG_SPLICEOSOME	0.41777	0.303052
KEGG_STARCH_AND_SUCROSE_METABOLISM	0.563664	0.14565
KEGG_STEROID_BIOSYNTHESIS	0.178459	0.672426
KEGG_STEROID_HORMONE_BIOSYNTHESIS	-0.491087	0.216543
KEGG_SYSTEMIC_LUPUS_ERYTHEMATOSUS	-0.203827	0.628277
KEGG_T_CELL_RECEPTOR_SIGNALING_PATHWAY	0.591264	0.122659
KEGG_TASTE_TRANSDUCTION	-0.17906	0.671369
KEGG_TGF_BETA_SIGNALING_PATHWAY	0.415034	0.306557
KEGG_THYROID_CANCER	-0.0962102	0.820716
KEGG_TIGHT_JUNCTION	0.0713711	0.866633
KEGG_TOLL_LIKE_RECEPTOR_SIGNALING_PATHWAY	0.571144	0.139202
KEGG_TRYPTOPHAN_METABOLISM	-0.379562	0.353721
KEGG_TYPE_I_DIABETES_MELLITUS	-0.302657	0.46622
KEGG_TYPE_II_DIABETES_MELLITUS	0.440727	0.274411
KEGG_TYROSINE_METABOLISM	0.332747	0.420622
KEGG_UBIQUITIN_MEDIATED_PROTEOLYSIS	0.356758	0.38567
KEGG_VALINE_LEUCINE_AND_ISOLEUCINE_DEGRADATION	-0.399621	0.326662
KEGG_VASCULAR_SMOOTH_MUSCLE_CONTRACTION	0.555614	0.15277
KEGG_VASOPRESSIN_REGULATED_WATER_REABSORPTION	0.395586	0.332024
KEGG_VEGF_SIGNALING_PATHWAY	0.494744	0.212613
KEGG_VIBRIO_CHOLERAE_INFECTION	0.171351	0.68495
KEGG_VIRAL_MYOCARDITIS	0.307737	0.458387
KEGG_WNT_SIGNALING_PATHWAY	0.32683	0.429434
KENNY_CTNNB1_TARGETS_DN	0.429589	0.288133
KENNY_CTNNB1_TARGETS_UP	0.555276	0.153073
KERLEY_RESPONSE_TO_CISPLATIN_UP	-0.475478	0.233735
KESHELAVA_MULTIPLE_DRUG_RESISTANCE	0.811749	0.0144121
KHETCHOUMIAN_TRIM24_TARGETS_UP	0.792038	0.0191239
KIM_ALL_DISORDERS_CALB1_CORR_DN	-0.554068	0.154159
KIM_ALL_DISORDERS_CALB1_CORR_UP	0.362376	0.377684
KIM_ALL_DISORDERS_DURATION_CORR_DN	0.575767	0.135298
KIM_ALL_DISORDERS_OLIGODENDROCYTE_NUMBER_CORR_DN	0.42471	0.294247
KIM_BIPOLAR_DISORDER_OLIGODENDROCYTE_DENSITY_CORR_DN	-0.463476	0.247412
KIM_GASTRIC_CANCER_CHEMOSENSITIVITY	0.617809	0.102618
KIM_GERMINAL_CENTER_T_HELPER_UP	0.492958	0.214528
KIM_GLIS2_TARGETS_UP	-0.421121	0.298784
KIM_HYPOXIA	0.579209	0.13243
KIM_LIVER_CANCER_POOR_SURVIVAL_DN	-0.22216	0.596954
KIM_LIVER_CANCER_POOR_SURVIVAL_UP	0.756922	0.0296788
KIM_LRRC3B_TARGETS	-0.146614	0.729013
KIM_MYC_AMPLIFICATION_TARGETS_DN	0.681799	0.062547
KIM_MYC_AMPLIFICATION_TARGETS_UP	0.371931	0.364273
KIM_MYCL1_AMPLIFICATION_TARGETS_DN	0.264042	0.527451
KIM_MYCN_AMPLIFICATION_TARGETS_DN	0.93262	0.000726658
KIM_MYCN_AMPLIFICATION_TARGETS_UP	0.38172	0.350761
KIM_RESPONSE_TO_TSA_AND_DECITABINE_UP	-0.147976	0.726568
KIM_TIAL1_TARGETS	0.537681	0.169301
KIM_WT1_TARGETS_12HR_DN	0.656078	0.0772713
KIM_WT1_TARGETS_12HR_UP	0.748427	0.0326721
KIM_WT1_TARGETS_8HR_DN	0.582648	0.129601
KIM_WT1_TARGETS_8HR_UP	0.64856	0.0819235
KIM_WT1_TARGETS_DN	0.315557	0.446435
KIM_WT1_TARGETS_UP	0.195873	0.642023
KINSEY_TARGETS_OF_EWSR1_FLII_FUSION_DN	0.199111	0.636417
KLEIN_PRIMARY_EFFUSION_LYMPHOMA_DN	0.167816	0.691203
KLEIN_PRIMARY_EFFUSION_LYMPHOMA_UP	-0.066946	0.874851
KLEIN_TARGETS_OF_BCR_ABL1_FUSION	0.663006	0.073125
KOBAYASHI_EGFR_SIGNALING_24HR_DN	-0.0539304	0.899076
KOBAYASHI_EGFR_SIGNALING_24HR_UP	0.247065	0.555259
KOBAYASHI_EGFR_SIGNALING_6HR_DN	-0.147861	0.726774
KOBAYASHI_RESPONSE_TO_ROMIDEPSIN	0.227793	0.587433
KOHOUTEK_CCNT1_TARGETS	0.347082	0.399596
KOHOUTEK_CCNT2_TARGETS	-0.10097	0.811964
KOKKINAKIS_METHIONINE_DEPRIVATION_48HR_DN	0.540294	0.166835
KOKKINAKIS_METHIONINE_DEPRIVATION_48HR_UP	0.335491	0.416561
KOKKINAKIS_METHIONINE_DEPRIVATION_96HR_DN	0.488057	0.219827
KOKKINAKIS_METHIONINE_DEPRIVATION_96HR_UP	0.28582	0.492559
KONDO_COLON_CANCER_HCP_WITH_H3K27ME1	0.707271	0.0497484
KONDO_EZH2_TARGETS	-0.0876077	0.836574
KONDO_PROSTATE_CANCER_HCP_WITH_H3K27ME3	-0.144576	0.732673
KONDO_PROSTATE_CANCER_WITH_H3K27ME3	0.244398	0.559675
KONG_E2F3_TARGETS	0.156198	0.711858
KORKOLA_CORRELATED_WITH_POU5F1	-0.674707	0.0664241
KORKOLA_EMBRYONAL_CARCINOMA	-0.595144	0.119603
KORKOLA_EMBRYONAL_CARCINOMA_UP	0.207726	0.621573
KORKOLA_SEMINOMA_UP	0.151804	0.71971
KORKOLA_TERATOMA	0.256713	0.539393
KORKOLA_TERATOMA_UP	0.250386	0.549778
KORKOLA_YOLK_SAC_TUMOR	-0.327772	0.428027
KORKOLA_YOLK_SAC_TUMOR_UP	0.297803	0.473755
KOYAMA_SEMA3B_TARGETS_DN	-0.0681408	0.872631
KOYAMA_SEMA3B_TARGETS_UP	0.472317	0.237298
KRASNOSELSKAYA_ILF3_TARGETS_DN	-0.150194	0.722594
KRASNOSELSKAYA_ILF3_TARGETS_UP	-0.432824	0.284113
KRIEG_HYPOXIA_VIA_KDM3A	0.480147	0.228522
KRIEG_KDM3A_TARGETS_NOT_HYPOXIA	0.292131	0.482619
KRIGE_AMINO_ACID_DEPRIVATION	0.730463	0.0395919
KUMAR_AUTOPHAGY_NETWORK	0.370604	0.366123
KUMAR_PATHOGEN_LOAD_BY_MACROPHAGES	0.131752	0.755808
KUMAR_TARGETS_OF_MLL_AF9_FUSION	0.233058	0.578582
KUNINGER_IGF1_VS_PDGFB_TARGETS_DN	-0.342977	0.405571
KUNINGER_IGF1_VS_PDGFB_TARGETS_UP	-0.362691	0.377239
KUROKAWA_LIVER_CANCER_EARLY_RECURRENCE_UP	-0.493816	0.213608
KUROZUMI_RESPONSE_TO_ONCOCYTIC_VIRUS	-0.179447	0.670691
KUROZUMI_RESPONSE_TO_ONCOCYTIC_VIRUS_AND_CYCLIC_RGD	0.0618668	0.884295
KUUSELO_PANCREATIC_CANCER_19Q13_AMPLIFICATION	0.311518	0.452592
KYNG_DNA_DAMAGE_BY_4NQO	0.399614	0.32667
KYNG_DNA_DAMAGE_BY_4NQO_OR_GAMMA_RADIATION	-0.617731	0.102675
KYNG_DNA_DAMAGE_BY_4NQO_OR_UV	0.586454	0.126508
KYNG_DNA_DAMAGE_BY_GAMMA_AND_UV_RADIATION	0.533016	0.173753
KYNG_DNA_DAMAGE_BY_GAMMA_RADIATION	0.483068	0.225291
KYNG_DNA_DAMAGE_BY_UV	0.890136	0.00304798
KYNG_DNA_DAMAGE_DN	0.616137	0.103821
KYNG_DNA_DAMAGE_UP	0.732639	0.0387103
KYNG_ENVIRONMENTAL_STRESS_RESPONSE_NOT_BY_4NQO_IN_OLD	0.292813	0.481551
KYNG_ENVIRONMENTAL_STRESS_RESPONSE_NOT_BY_4NQO_IN_WS	0.43939	0.276039
KYNG_ENVIRONMENTAL_STRESS_RESPONSE_NOT_BY_GAMMA_IN_OLD	0.0541677	0.898634
KYNG_ENVIRONMENTAL_STRESS_RESPONSE_NOT_BY_GAMMA_IN_WS	0.222058	0.597126
KYNG_ENVIRONMENTAL_STRESS_RESPONSE_NOT_BY_UV_IN_OLD	0.536887	0.170054
KYNG_ENVIRONMENTAL_STRESS_RESPONSE_UP	0.206993	0.622832
KYNG_NORMAL_AGING_DN	-0.109285	0.796716
KYNG_RESPONSE_TO_H2O2	0.433736	0.282986
KYNG_RESPONSE_TO_H2O2_VIA_ERCC6	0.360916	0.379752
KYNG_RESPONSE_TO_H2O2_VIA_ERCC6_DN	0.528574	0.178049
KYNG_RESPONSE_TO_H2O2_VIA_ERCC6_UP	0.576863	0.134381
KYNG_WERNER_SYNDROM_AND_NORMAL_AGING_DN	0.202502	0.63056
KYNG_WERNER_SYNDROM_AND_NORMAL_AGING_UP	0.456349	0.255719
KYNG_WERNER_SYNDROM_DN	0.13591	0.748289
LAIHO_COLORECTAL_CANCER_SERRATED_DN	0.43114	0.286202
LAIHO_COLORECTAL_CANCER_SERRATED_UP	-0.190884	0.650692
LAMB_CCND1_TARGETS	0.42681	0.291608
LANDIS_BREAST_CANCER_PROGRESSION_DN	-0.336008	0.415799
LANDIS_BREAST_CANCER_PROGRESSION_UP	0.143844	0.73399
LANDIS_ERBB2_BREAST_PRENEOPLASTIC_DN	0.0215888	0.959534
LANDIS_ERBB2_BREAST_TUMORS_324_DN	-0.111479	0.792703
LANDIS_ERBB2_BREAST_TUMORS_324_UP	0.322604	0.435775
LANDIS_ERBB2_BREAST_TUMORS_65_DN	-0.722443	0.0429461
LANDIS_ERBB2_BREAST_TUMORS_65_UP	0.34114	0.408256
LANG_MYB_FAMILY_TARGETS	0.555225	0.153118
LASTOWSKA_COAMPLIFIED_WITH_MYCN	0.110198	0.795046
LASTOWSKA_NEUROBLASTOMA_COPY_NUMBER_UP	0.402787	0.322483
LAU_APOPTOSIS_CDKN2A_UP	0.658019	0.0760963
LE_EGR2_TARGETS_DN	0.380154	0.352908
LE_EGR2_TARGETS_UP	0.0607444	0.886384
LE_NEURONAL_DIFFERENTIATION_DN	-0.539518	0.167565
LE_NEURONAL_DIFFERENTIATION_UP	-0.104931	0.804693
LEE_AGING_CEREBELLUM_DN	0.413824	0.308114
LEE_AGING_CEREBELLUM_UP	-0.0636544	0.88097
LEE_AGING_MUSCLE_DN	0.336588	0.414944
LEE_AGING_MUSCLE_UP	0.565307	0.14422
LEE_AGING_NEOCORTEX_DN	0.358546	0.383121
LEE_AGING_NEOCORTEX_UP	0.600109	0.115756
LEE_CALORIE_RESTRICTION_MUSCLE_DN	0.460272	0.251129
LEE_CALORIE_RESTRICTION_MUSCLE_UP	-0.0796194	0.851343
LEE_CALORIE_RESTRICTION_NEOCORTEX_DN	0.584874	0.127787
LEE_CALORIE_RESTRICTION_NEOCORTEX_UP	-0.0298799	0.944009
LEE_DIFFERENTIATING_T_LYMPHOCYTE	0.30993	0.455023
LEE_DOUBLE_POLAR_THYMOCYTE	0.345002	0.402618
LEE_EARLY_T_LYMPHOCYTE_DN	0.0470432	0.911924
LEE_EARLY_T_LYMPHOCYTE_UP	-0.432035	0.285091
LEE_INTRATHYMIC_T_PROGENITOR	0.131024	0.757127
LEE_LIVER_CANCER_ACOX1_DN	-0.532739	0.174019
LEE_LIVER_CANCER_ACOX1_UP	0.173482	0.681189
LEE_LIVER_CANCER_CIPROFIBRATE_DN	-0.771968	0.0248047
LEE_LIVER_CANCER_CIPROFIBRATE_UP	0.620906	0.100413
LEE_LIVER_CANCER_DENA_DN	-0.626646	0.0963956
LEE_LIVER_CANCER_DENA_UP	-0.46335	0.247557
LEE_LIVER_CANCER_E2F1_DN	-0.399342	0.327031
LEE_LIVER_CANCER_E2F1_UP	-0.0747668	0.860334
LEE_LIVER_CANCER_MYC_DN	0.51827	0.188233
LEE_LIVER_CANCER_MYC_E2F1_DN	-0.579398	0.132274
LEE_LIVER_CANCER_MYC_E2F1_UP	-0.112691	0.790487
LEE_LIVER_CANCER_MYC_TGFA_DN	-0.434149	0.282475
LEE_LIVER_CANCER_MYC_TGFA_UP	0.238831	0.568929
LEE_LIVER_CANCER_MYC_UP	-0.212919	0.612679
LEE_LIVER_CANCER_SURVIVAL_DN	0.38988	0.339677
LEE_LIVER_CANCER_SURVIVAL_UP	-0.725523	0.0416381
LEE_METASTASIS_AND_ALTERNATIVE_SPLICING_DN	0.518538	0.187964
LEE_METASTASIS_AND_ALTERNATIVE_SPLICING_UP	-0.233701	0.577503
LEE_METASTASIS_AND_RNA_PROCESSING_UP	0.408598	0.314878
LEE_NAIVE_T_LYMPHOCYTE	-0.79718	0.0178138
LEE_NEURAL_CREST_STEM_CELL_DN	-0.0459829	0.913903
LEE_NEURAL_CREST_STEM_CELL_UP	-0.194625	0.644189
LEE_RECENT_THYMIC_EMIGRANT	0.635186	0.0905939
LEE_SP4_THYMOCYTE	-0.141855	0.737568
LEE_TARGETS_OF_PTCH1_AND_SUFU_DN	-0.125355	0.767409
LEE_TARGETS_OF_PTCH1_AND_SUFU_UP	-0.455449	0.256778
LEI_MYB_TARGETS	0.173933	0.680393
LEIN_ASTROCYTE_MARKERS	-0.260116	0.533835
LEIN_CEREBELLUM_MARKERS	-0.500429	0.206579
LEIN_CHOROID_PLEXUS_MARKERS	-0.335255	0.41691
LEIN_LOCALIZED_TO_PROXIMAL_DENDRITES	0.0464457	0.91304
LEIN_MEDULLA_MARKERS	0.168463	0.690057
LEIN_MIDBRAIN_MARKERS	0.32048	0.438976
LEIN_NEURON_MARKERS	0.663545	0.0728079
LEIN_OLIGODENDROCYTE_MARKERS	0.658469	0.0758252
LEIN_PONS_MARKERS	0.786667	0.0205545
LENAOUR_DENDRITIC_CELL_MATURATION_DN	-0.282583	0.497687
LENAOUR_DENDRITIC_CELL_MATURATION_UP	0.887763	0.00324383
LEONARD_HYPOXIA	0.530253	0.176418
LI_AMPLIFIED_IN_LUNG_CANCER	0.320413	0.439078
LI_CYTIDINE_ANALOGS_CYCTOTOXICITY	0.143017	0.735476
LI_DCP2_BOUND_MRNA	0.28946	0.486817
LI_INDUCED_T_TO_NATURAL_KILLER_DN	0.406121	0.318109
LI_INDUCED_T_TO_NATURAL_KILLER_UP	-0.0771633	0.855892
LI_LUNG_CANCER	0.252585	0.54616
LI_PROSTATE_CANCER_EPIGENETIC	-0.0562595	0.894736
LI_WILMS_TUMOR_VS_FETAL_KIDNEY_1_DN	0.703125	0.0517127
LI_WILMS_TUMOR_VS_FETAL_KIDNEY_1_UP	0.0767535	0.856651
LI_WILMS_TUMOR_VS_FETAL_KIDNEY_2_DN	0.202593	0.630404
LI_WILMS_TUMOR_VS_FETAL_KIDNEY_2_UP	0.184196	0.662365
LIAN_LIPA_TARGETS_3M	-0.460278	0.251123
LIAN_LIPA_TARGETS_6M	-0.514471	0.192065
LIAN_NEUTROPHIL_GRANULE_CONSTITUENTS	-0.176895	0.675177
LIANG_HEMATOPOIESIS_STEM_CELL_NUMBER_LARGE_VS_TINY_DN	0.12042	0.776386
LIANG_HEMATOPOIESIS_STEM_CELL_NUMBER_LARGE_VS_TINY_UP	0.199761	0.635292
LIANG_HEMATOPOIESIS_STEM_CELL_NUMBER_SMALL_VS_HUGE_DN	0.545562	0.161922
LIANG_HEMATOPOIESIS_STEM_CELL_NUMBER_SMALL_VS_HUGE_UP	-0.495884	0.211397
LIANG_SILENCED_BY_METHYLATION_2	-0.556449	0.152022
LIAO_HAVE_SOX4_BINDING_SITES	-0.816264	0.0134485
LIAO_METASTASIS	0.708369	0.0492355
LIEN_BREAST_CARCINOMA_METAPLASTIC_VS_DUCTAL_DN	-0.756592	0.0297921
LIEN_BREAST_CARCINOMA_METAPLASTIC_VS_DUCTAL_UP	-0.61359	0.105668
LIM_MAMMARY_LUMINAL_MATURE_DN	-0.206884	0.623019
LIM_MAMMARY_LUMINAL_MATURE_UP	-0.0971447	0.818996
LIM_MAMMARY_LUMINAL_PROGENITOR_UP	0.112756	0.790368
LIM_MAMMARY_STEM_CELL_DN	0.377027	0.35721
LIM_MAMMARY_STEM_CELL_UP	-0.148582	0.725482
LIN_APC_TARGETS	0.446096	0.267912
LIN_MELANOMA_COPY_NUMBER_DN	0.530784	0.175904
LIN_MELANOMA_COPY_NUMBER_UP	0.365556	0.373197
LIN_NPAS4_TARGETS_DN	0.369388	0.367822
LIN_NPAS4_TARGETS_UP	0.485066	0.223094
LIN_SILENCED_BY_TUMOR_MICROENVIRONMENT	0.119933	0.777272
LINDGREN_BLADDER_CANCER_CLUSTER_1_DN	0.173331	0.681454
LINDGREN_BLADDER_CANCER_CLUSTER_1_UP	0.266815	0.522958
LINDGREN_BLADDER_CANCER_CLUSTER_2A_DN	0.754016	0.030683
LINDGREN_BLADDER_CANCER_CLUSTER_2B	0.53527	0.171594
LINDGREN_BLADDER_CANCER_CLUSTER_3_DN	0.318886	0.441386
LINDGREN_BLADDER_CANCER_CLUSTER_3_UP	0.0569055	0.893532
LINDGREN_BLADDER_CANCER_HIGH_RECURRENCE	0.315288	0.446844
LINDGREN_BLADDER_CANCER_WITH_LOH_IN_CHR9Q	0.486276	0.221769
LINDSTEDT_DENDRITIC_CELL_MATURATION_A	-0.341772	0.407332
LINDSTEDT_DENDRITIC_CELL_MATURATION_B	0.905233	0.00197934
LINDSTEDT_DENDRITIC_CELL_MATURATION_C	-0.137154	0.746042
LINDSTEDT_DENDRITIC_CELL_MATURATION_D	-0.295164	0.477871
LINDVALL_IMMORTALIZED_BY_TERT_DN	0.226669	0.589329
LINDVALL_IMMORTALIZED_BY_TERT_UP	-0.482028	0.226439
LINSLEY_MIR16_TARGETS	0.367273	0.370784
LIU_BREAST_CANCER	0.424605	0.29438
LIU_CDX2_TARGETS_UP	-0.310952	0.453458
LIU_CMYB_TARGETS_UP	0.603172	0.113418
LIU_COMMON_CANCER_GENES	-0.224082	0.593699
LIU_LIVER_CANCER	0.722693	0.0428387
LIU_NASOPHARYNGEAL_CARCINOMA	0.647729	0.0824476
LIU_PROSTATE_CANCER_DN	-0.290873	0.484594
LIU_PROSTATE_CANCER_UP	0.185099	0.660785
LIU_SMARCA4_TARGETS	-0.49678	0.210442
LIU_SOX4_TARGETS_DN	0.498472	0.208646
LIU_SOX4_TARGETS_UP	0.559811	0.149035
LIU_TARGETS_OF_VMYB_VS_CMYB_DN	0.373048	0.362719
LIU_VAV3_PROSTATE_CARCINOGENESIS_DN	-0.130521	0.758038
LIU_VAV3_PROSTATE_CARCINOGENESIS_UP	0.0438935	0.917805
LIU_VMYB_TARGETS_UP	0.49108	0.216551
LOCKWOOD_AMPLIFIED_IN_LUNG_CANCER	0.328152	0.42746
LOPES_METHYLATED_IN_COLON_CANCER_DN	0.235262	0.57489
LOPEZ_TRANSLATION_VIA_FN1_SIGNALING	0.782254	0.0217786
LU_AGING_BRAIN_DN	0.518924	0.187578
LU_AGING_BRAIN_UP	0.518212	0.188292
LU_EZH2_TARGETS_DN	0.662672	0.0733215
LU_EZH2_TARGETS_UP	0.313273	0.449912
LU_IL4_SIGNALING	0.58464	0.127977
LU_TUMOR_ANGIOGENESIS_UP	0.320739	0.438587
LUCAS_HNF4A_TARGETS_UP	0.668033	0.0701995
LUI_TARGETS_OF_PAX8_PPARG_FUSION	0.153764	0.716204
LUI_THYROID_CANCER_CLUSTER_1	0.55193	0.156091
LUI_THYROID_CANCER_CLUSTER_2	0.0306043	0.942653
LUI_THYROID_CANCER_CLUSTER_3	0.299208	0.471569
LUI_THYROID_CANCER_PAX8_PPARG_DN	0.144941	0.732019
LUI_THYROID_CANCER_PAX8_PPARG_UP	0.439909	0.275407
LY_AGING_OLD_DN	0.484345	0.223886
LY_AGING_PREMATURE_DN	0.397233	0.32983
MA_MYELOID_DIFFERENTIATION_DN	0.715887	0.0458111
MA_MYELOID_DIFFERENTIATION_UP	0.100859	0.812169
MACAEVA_PBMC_RESPONSE_TO_IR	0.435305	0.281049
MACLACHLAN_BRCA1_TARGETS_DN	0.460154	0.251267
MACLACHLAN_BRCA1_TARGETS_UP	-0.171078	0.685433
MADAN_DPPA4_TARGETS	-0.0351347	0.934177
MAGRANGEAS_MULTIPLE_MYELOMA_IGG_VS_IGA_DN	0.182397	0.665516
MAGRANGEAS_MULTIPLE_MYELOMA_IGLL_VS_IGLK_DN	0.631941	0.092774
MAGRANGEAS_MULTIPLE_MYELOMA_IGLL_VS_IGLK_UP	0.334673	0.41777
MAHAJAN_RESPONSE_TO_IL1A_DN	0.613869	0.105465
MAHAJAN_RESPONSE_TO_IL1A_UP	0.653774	0.0786805
MALONEY_RESPONSE_TO_17AAG_DN	0.481544	0.226974
MALONEY_RESPONSE_TO_17AAG_UP	0.0567647	0.893795
MALTA_CURATED_STEMNESS_MARKERS	0.180326	0.669148
MANALO_HYPOXIA_DN	0.339231	0.411054
MANALO_HYPOXIA_UP	0.676814	0.0652578
MANN_RESPONSE_TO_AMIFOSTINE_UP	-0.0995344	0.814602
MANNE_COVID19_COMBINED_COHORT_VS_HEALTHY_DONOR_PLATELETS_DN	-0.250638	0.549363
MANNE_COVID19_COMBINED_COHORT_VS_HEALTHY_DONOR_PLATELETS_UP	-0.542791	0.164496
MANNE_COVID19_ICU_VS_HEALTHY_DONOR_PLATELETS_DN	-0.260465	0.533267
MANNE_COVID19_ICU_VS_HEALTHY_DONOR_PLATELETS_UP	-0.451995	0.260862
MANNE_COVID19_NONICU_VS_HEALTHY_DONOR_PLATELETS_DN	0.413579	0.308428
MANNE_COVID19_NONICU_VS_HEALTHY_DONOR_PLATELETS_UP	-0.169623	0.688004
MARCHINI_TRABECTEDIN_RESISTANCE_DN	0.594127	0.1204
MARCHINI_TRABECTEDIN_RESISTANCE_UP	0.100141	0.813488
MARCINIAK_ER_STRESS_RESPONSE_VIA_CHOP	0.442992	0.271659
MARIADASON_REGULATED_BY_HISTONE_ACETYLATION_DN	0.22246	0.596445
MARIADASON_REGULATED_BY_HISTONE_ACETYLATION_UP	0.508666	0.197998
MARIADASON_RESPONSE_TO_BUTYRATE_CURCUMIN_SULINDAC_TSA_2	0.430613	0.286858
MARIADASON_RESPONSE_TO_BUTYRATE_SULINDAC_4	0.484814	0.223371
MARIADASON_RESPONSE_TO_BUTYRATE_SULINDAC_6	0.340018	0.409899
MARIADASON_RESPONSE_TO_CURCUMIN_SULINDAC_5	-0.182294	0.665696
MARKEY_RB1_ACUTE_LOF_DN	-0.413301	0.308787
MARKEY_RB1_ACUTE_LOF_UP	0.603477	0.113187
MARKEY_RB1_CHRONIC_LOF_DN	0.497028	0.210178
MARKEY_RB1_CHRONIC_LOF_UP	0.364376	0.37486
[truncated: 15,026 more rows]

## Sheet: S5.5
protein	r	p-value
[truncated: 141 more rows]
